# Supplementary material for: Seed coat transcriptomic profiling of 5-593, a genotype important for genetic studies of seed coat color and patterning in common bean (Phaseolus vulgaris L.)
Source: BMC Plant Biol. 2025 Mar 5;25:284. doi: 10.1186/s12870-025-06282-7 (PMC11881399; doi:10.1186/s12870-025-06282-7)
Supplement: Supplementary file 8 — Supplementary Material 8: List of 5-593 gene models with the identified GO and KEGG pathway identifiers obtained from eggNOG annotation [file 12870_2025_6282_MOESM8_ESM.xlsx]

## Sheet: sheet
Table S2: List of 5-593 gene models with the identified GO and KEGG pathway identifiers obtained from eggNOG annotation
Gene model	GOs	EC	KEGG_ko	KEGG_Pathway
Pv5-593.L000600	-	-	-	-
Pv5-593.L001100	-	-	-	-
Pv5-593.L001000	-	-	-	-
Pv5-593.L000300	GO:0000700,GO:0000785,GO:0003674,GO:0003676,GO:0003677,GO:0003690,GO:0003696,GO:0003824,GO:0004518,GO:0004519,GO:0004520,GO:0004536,GO:0005488,GO:0005575,GO:0005622,GO:0005623,GO:0005634,GO:0005654,GO:0005694,GO:0006139,GO:0006220,GO:0006244,GO:0006259,GO:0006281,GO:0006284,GO:0006285,GO:0006304,GO:0006725,GO:0006753,GO:0006793,GO:0006796,GO:0006807,GO:0006950,GO:0006974,GO:0008150,GO:0008152,GO:…		ko:K10801	ko03410,map03410
Pv5-593.L000100	-	-	-	-
Pv5-593.L000900	-	-	-	-
Pv5-593.L000400	-	-	-	-
Pv5-593.L001200	-	-	-	-
Pv5-593.L000700	-	-	-	-
Pv5-593.L000800	-	-	-	-
Pv5-593.L000200	GO:0000700,GO:0000785,GO:0003674,GO:0003676,GO:0003677,GO:0003690,GO:0003696,GO:0003824,GO:0004518,GO:0004519,GO:0004520,GO:0004536,GO:0005488,GO:0005575,GO:0005622,GO:0005623,GO:0005634,GO:0005654,GO:0005694,GO:0006139,GO:0006220,GO:0006244,GO:0006259,GO:0006281,GO:0006284,GO:0006285,GO:0006304,GO:0006725,GO:0006753,GO:0006793,GO:0006796,GO:0006807,GO:0006950,GO:0006974,GO:0008150,GO:0008152,GO:…	-	ko:K10801	ko03410,map03410
Pv5-593.03G244800	-	2.8.1.9	ko:K15631	ko00790,map00790
Pv5-593.03G037900	-	-	-	-
Pv5-593.03G101000	-	-	-	-
Pv5-593.03G271100	GO:0003333,GO:0003674,GO:0005215,GO:0005342,GO:0005575,GO:0005623,GO:0005886,GO:0005887,GO:0006810,GO:0006811,GO:0006812,GO:0006820,GO:0006865,GO:0006950,GO:0008150,GO:0008509,GO:0008514,GO:0009266,GO:0009408,GO:0009628,GO:0015075,GO:0015171,GO:0015179,GO:0015203,GO:0015291,GO:0015293,GO:0015297,GO:0015318,GO:0015695,GO:0015696,GO:0015711,GO:0015807,GO:0015839,GO:0015846,GO:0015849,GO:0016020,GO:…	-	-	-
Pv5-593.03G164000	-	-	-	-
Pv5-593.03G066500	GO:0000272,GO:0003674,GO:0003824,GO:0005488,GO:0005975,GO:0005976,GO:0008150,GO:0008152,GO:0009056,GO:0009057,GO:0009664,GO:0009987,GO:0010393,GO:0016043,GO:0016052,GO:0016829,GO:0016835,GO:0016837,GO:0017144,GO:0030570,GO:0042737,GO:0043167,GO:0043169,GO:0043170,GO:0044237,GO:0044238,GO:0044248,GO:0045229,GO:0045488,GO:0045490,GO:0046872,GO:0071554,GO:0071555,GO:0071669,GO:0071704,GO:0071840,GO:…	4.2.2.2	ko:K01728	ko00040,ko02024,map00040,map02024
Pv5-593.03G281800	GO:0003674,GO:0005488,GO:0005537,GO:0006950,GO:0006952,GO:0008150,GO:0009405,GO:0030246,GO:0036094,GO:0044419,GO:0048029,GO:0050896,GO:0051704,GO:0090729	-	-	-
Pv5-593.03G082900	GO:0001101,GO:0003674,GO:0003824,GO:0004497,GO:0005488,GO:0005506,GO:0005575,GO:0006629,GO:0006720,GO:0006721,GO:0006950,GO:0006952,GO:0008150,GO:0008152,GO:0009058,GO:0009719,GO:0009725,GO:0009753,GO:0009987,GO:0010033,GO:0016020,GO:0016021,GO:0016101,GO:0016491,GO:0016705,GO:0016709,GO:0019748,GO:0020037,GO:0031224,GO:0032870,GO:0036209,GO:0042221,GO:0043167,GO:0043169,GO:0044237,GO:0044238,GO:…	1.14.13.121,1.14.13.144,1.14.14.1,1.14.14.19,1.14.14.32	ko:K00512,ko:K07418,ko:K15472,ko:K16085	ko00140,ko00590,ko00591,ko00904,ko00909,ko01100,ko01110,ko04212,ko04726,ko04750,ko04913,ko04917,ko04927,ko04934,map00140,map00590,map00591,map00904,map00909,map01100,map01110,map04212,map04726,map04750,map04913,map04917,map04927,map04934
Pv5-593.03G162500	GO:0000976,GO:0000977,GO:0001012,GO:0001067,GO:0003674,GO:0003676,GO:0003677,GO:0003690,GO:0003700,GO:0005488,GO:0005515,GO:0005575,GO:0005622,GO:0005623,GO:0005634,GO:0005737,GO:0005829,GO:0006139,GO:0006351,GO:0006355,GO:0006357,GO:0006725,GO:0006807,GO:0007275,GO:0008150,GO:0008152,GO:0009058,GO:0009059,GO:0009791,GO:0009889,GO:0009987,GO:0010467,GO:0010468,GO:0010556,GO:0016070,GO:0018130,GO:…	-	-	-
Pv5-593.03G059400	GO:0003674,GO:0003676,GO:0003677,GO:0003700,GO:0005488,GO:0005515,GO:0005575,GO:0005622,GO:0005623,GO:0005634,GO:0006139,GO:0006351,GO:0006355,GO:0006725,GO:0006807,GO:0008150,GO:0008152,GO:0009058,GO:0009059,GO:0009889,GO:0009987,GO:0010467,GO:0010468,GO:0010556,GO:0016070,GO:0018130,GO:0019219,GO:0019222,GO:0019438,GO:0031323,GO:0031326,GO:0032774,GO:0034641,GO:0034645,GO:0034654,GO:0043170,GO:…	-	-	-
Pv5-593.03G158200	-	-	-	-
Pv5-593.03G038700	GO:0000003,GO:0000976,GO:0000977,GO:0001012,GO:0001067,GO:0003002,GO:0003006,GO:0003674,GO:0003676,GO:0003677,GO:0003690,GO:0003700,GO:0005488,GO:0005515,GO:0005575,GO:0005622,GO:0005623,GO:0005634,GO:0006139,GO:0006351,GO:0006355,GO:0006357,GO:0006725,GO:0006807,GO:0007275,GO:0007389,GO:0008134,GO:0008150,GO:0008152,GO:0009058,GO:0009059,GO:0009653,GO:0009791,GO:0009888,GO:0009889,GO:0009891,GO:…	-	ko:K09264	-
Pv5-593.03G230000	GO:0000003,GO:0003006,GO:0005575,GO:0005623,GO:0005886,GO:0007049,GO:0007275,GO:0008150,GO:0009553,GO:0009554,GO:0009987,GO:0016020,GO:0016021,GO:0019953,GO:0022402,GO:0022414,GO:0031224,GO:0032501,GO:0032502,GO:0034293,GO:0043934,GO:0044425,GO:0044464,GO:0044703,GO:0048229,GO:0048236,GO:0048856,GO:0048869,GO:0051321,GO:0051704,GO:0071944,GO:1903046	-	-	-
Pv5-593.03G194900	GO:0003674,GO:0003824,GO:0004842,GO:0005488,GO:0005575,GO:0006464,GO:0006508,GO:0006511,GO:0006807,GO:0007154,GO:0007165,GO:0008150,GO:0008152,GO:0009056,GO:0009057,GO:0009743,GO:0009756,GO:0009987,GO:0010033,GO:0010182,GO:0010498,GO:0016020,GO:0016021,GO:0016567,GO:0016740,GO:0019538,GO:0019787,GO:0019941,GO:0023052,GO:0030163,GO:0031224,GO:0032446,GO:0036211,GO:0042221,GO:0043161,GO:0043167,GO:…	2.3.2.27	ko:K16284	-
Pv5-593.03G261600	-	-	-	-
Pv5-593.03G044600	GO:0003674,GO:0005488,GO:0005575,GO:0005618,GO:0005623,GO:0005886,GO:0007043,GO:0008150,GO:0009505,GO:0009531,GO:0009987,GO:0016020,GO:0016021,GO:0016043,GO:0022607,GO:0030312,GO:0031224,GO:0034329,GO:0034330,GO:0042545,GO:0044085,GO:0044425,GO:0044426,GO:0044462,GO:0044464,GO:0045216,GO:0045229,GO:0048037,GO:0048226,GO:0051536,GO:0051540,GO:0071554,GO:0071555,GO:0071840,GO:0071944	-	-	-
Pv5-593.03G016000	GO:0000155,GO:0000160,GO:0001101,GO:0003674,GO:0003824,GO:0004672,GO:0004673,GO:0004721,GO:0004888,GO:0005488,GO:0005515,GO:0005575,GO:0005622,GO:0005623,GO:0005737,GO:0005783,GO:0005789,GO:0005886,GO:0006139,GO:0006464,GO:0006468,GO:0006470,GO:0006725,GO:0006793,GO:0006796,GO:0006807,GO:0006810,GO:0006811,GO:0006820,GO:0006950,GO:0006952,GO:0006970,GO:0007154,GO:0007165,GO:0007231,GO:0007275,GO:…	2.7.13.3	ko:K14489	ko04075,map04075
Pv5-593.03G071300	GO:0003674,GO:0003824,GO:0004497,GO:0005488,GO:0005506,GO:0005575,GO:0008150,GO:0008152,GO:0016020,GO:0016021,GO:0016491,GO:0016705,GO:0016709,GO:0020037,GO:0031224,GO:0033771,GO:0043167,GO:0043169,GO:0044425,GO:0046872,GO:0046906,GO:0046914,GO:0048037,GO:0055114,GO:0097159,GO:1901363	1.14.13.136,1.14.14.1,1.14.14.19,1.14.14.32	ko:K00512,ko:K07408,ko:K13257	ko00140,ko00380,ko00830,ko00943,ko00980,ko01100,ko01110,ko04913,ko04917,ko04927,ko04934,ko05204,map00140,map00380,map00830,map00943,map00980,map01100,map01110,map04913,map04917,map04927,map04934,map05204
Pv5-593.03G056200	GO:0000793,GO:0001067,GO:0002215,GO:0002376,GO:0002682,GO:0002683,GO:0002831,GO:0002832,GO:0003674,GO:0003676,GO:0003677,GO:0005488,GO:0005575,GO:0005622,GO:0005623,GO:0005634,GO:0005694,GO:0006139,GO:0006259,GO:0006281,GO:0006310,GO:0006325,GO:0006351,GO:0006355,GO:0006464,GO:0006473,GO:0006475,GO:0006725,GO:0006807,GO:0006950,GO:0006952,GO:0006955,GO:0006974,GO:0006996,GO:0008150,GO:0008152,GO:…	-	-	-
Pv5-593.03G080300	GO:0000166,GO:0003674,GO:0003824,GO:0004672,GO:0004674,GO:0005488,GO:0005524,GO:0005575,GO:0005622,GO:0005623,GO:0005737,GO:0006464,GO:0006468,GO:0006793,GO:0006796,GO:0006807,GO:0007154,GO:0007165,GO:0008144,GO:0008150,GO:0008152,GO:0009987,GO:0016301,GO:0016310,GO:0016740,GO:0016772,GO:0016773,GO:0017076,GO:0019538,GO:0023052,GO:0030554,GO:0032553,GO:0032555,GO:0032559,GO:0035556,GO:0035639,GO:…	-	-	-
Pv5-593.03G137200	-	-	-	-
Pv5-593.03G036700	-	2.1.1.297	ko:K19589	-
Pv5-593.03G186100	GO:0000003,GO:0001101,GO:0003006,GO:0003674,GO:0003676,GO:0003677,GO:0003700,GO:0005488,GO:0005575,GO:0005622,GO:0005623,GO:0005634,GO:0006139,GO:0006351,GO:0006355,GO:0006725,GO:0006807,GO:0007275,GO:0008150,GO:0008152,GO:0008283,GO:0009058,GO:0009059,GO:0009719,GO:0009725,GO:0009735,GO:0009737,GO:0009739,GO:0009791,GO:0009889,GO:0009987,GO:0010029,GO:0010033,GO:0010229,GO:0010467,GO:0010468,GO:…	-	-	-
Pv5-593.03G205800	GO:0000166,GO:0003674,GO:0003824,GO:0005488,GO:0005524,GO:0005575,GO:0005622,GO:0005623,GO:0005634,GO:0005737,GO:0005777,GO:0005886,GO:0008144,GO:0016020,GO:0016462,GO:0016787,GO:0016817,GO:0016818,GO:0016887,GO:0017076,GO:0017111,GO:0030054,GO:0030554,GO:0032553,GO:0032555,GO:0032559,GO:0035639,GO:0036094,GO:0042579,GO:0043167,GO:0043168,GO:0043226,GO:0043227,GO:0043229,GO:0043231,GO:0044424,GO:…	-	-	-
Pv5-593.03G118000	-	-	-	-
Pv5-593.03G081000	GO:0003674,GO:0003676,GO:0003677,GO:0005488,GO:0005515,GO:0005575,GO:0005622,GO:0005623,GO:0005634,GO:0006139,GO:0006351,GO:0006352,GO:0006355,GO:0006357,GO:0006366,GO:0006367,GO:0006725,GO:0006807,GO:0008022,GO:0008150,GO:0008152,GO:0009058,GO:0009059,GO:0009889,GO:0009891,GO:0009893,GO:0009987,GO:0010467,GO:0010468,GO:0010556,GO:0010557,GO:0010604,GO:0010628,GO:0016070,GO:0018130,GO:0019219,GO:…	-	ko:K03138	ko03022,map03022
Pv5-593.03G151800	GO:0000166,GO:0003674,GO:0003824,GO:0003905,GO:0003922,GO:0005488,GO:0005524,GO:0006082,GO:0006139,GO:0006163,GO:0006164,GO:0006177,GO:0006259,GO:0006281,GO:0006284,GO:0006520,GO:0006541,GO:0006725,GO:0006753,GO:0006793,GO:0006796,GO:0006807,GO:0006950,GO:0006974,GO:0008144,GO:0008150,GO:0008152,GO:0008725,GO:0009058,GO:0009064,GO:0009116,GO:0009117,GO:0009119,GO:0009123,GO:0009124,GO:0009126,GO:…	3.2.2.20	ko:K01246	ko03410,map03410
Pv5-593.03G122100	GO:0000272,GO:0003674,GO:0003824,GO:0004857,GO:0005575,GO:0005618,GO:0005623,GO:0005975,GO:0005976,GO:0008150,GO:0008152,GO:0009056,GO:0009057,GO:0009987,GO:0010393,GO:0016020,GO:0016021,GO:0016043,GO:0016052,GO:0016787,GO:0016788,GO:0017144,GO:0030234,GO:0030312,GO:0030599,GO:0031224,GO:0042545,GO:0042737,GO:0043086,GO:0043170,GO:0044092,GO:0044237,GO:0044238,GO:0044248,GO:0044425,GO:0044464,GO:…	3.1.1.11	ko:K01051	ko00040,ko01100,map00040,map01100
Pv5-593.03G032500	GO:0000003,GO:0000578,GO:0000902,GO:0000904,GO:0003006,GO:0003674,GO:0005215,GO:0005575,GO:0005622,GO:0005623,GO:0005737,GO:0005783,GO:0005886,GO:0005911,GO:0006810,GO:0007154,GO:0007165,GO:0007275,GO:0007389,GO:0008150,GO:0009314,GO:0009416,GO:0009506,GO:0009605,GO:0009606,GO:0009628,GO:0009629,GO:0009630,GO:0009653,GO:0009719,GO:0009725,GO:0009733,GO:0009734,GO:0009755,GO:0009790,GO:0009791,GO:…	-	ko:K13947	-
Pv5-593.03G171200	GO:0003674,GO:0005215,GO:0005342,GO:0005575,GO:0005622,GO:0005623,GO:0005737,GO:0005886,GO:0006810,GO:0006811,GO:0006812,GO:0006814,GO:0006820,GO:0006848,GO:0006849,GO:0008028,GO:0008150,GO:0008509,GO:0008514,GO:0009507,GO:0009526,GO:0009534,GO:0009536,GO:0009579,GO:0009941,GO:0015075,GO:0015291,GO:0015293,GO:0015318,GO:0015672,GO:0015711,GO:0015718,GO:0015849,GO:0016020,GO:0016021,GO:0022804,GO:…	-	ko:K03453	-
Pv5-593.03G270600	-	-	-	-
Pv5-593.03G059500	-	-	-	-
Pv5-593.03G164900	GO:0000166,GO:0000325,GO:0003674,GO:0003824,GO:0004672,GO:0004674,GO:0005488,GO:0005524,GO:0005575,GO:0005622,GO:0005623,GO:0005634,GO:0005737,GO:0005773,GO:0005774,GO:0006464,GO:0006468,GO:0006793,GO:0006796,GO:0006807,GO:0006950,GO:0006970,GO:0007154,GO:0007165,GO:0008144,GO:0008150,GO:0008152,GO:0009628,GO:0009651,GO:0009705,GO:0009987,GO:0016020,GO:0016301,GO:0016310,GO:0016740,GO:0016772,GO:…	2.7.11.11	ko:K07198	ko04068,ko04140,ko04150,ko04151,ko04152,ko04211,ko04213,ko04371,ko04530,ko04710,ko04714,ko04910,ko04920,ko04921,ko04922,ko04931,ko04932,ko05410,ko05418,map04068,map04140,map04150,map04151,map04152,map04211,map04213,map04371,map04530,map04710,map04714,map04910,map04920,map04921,map04922,map04931,map04932,map05410,map05418
Pv5-593.03G229000	-	-	-	-
Pv5-593.03G230400	GO:0003674,GO:0003676,GO:0003723,GO:0003824,GO:0004518,GO:0004519,GO:0005488,GO:0005575,GO:0005622,GO:0005623,GO:0005737,GO:0006139,GO:0006351,GO:0006725,GO:0006807,GO:0006996,GO:0008150,GO:0008152,GO:0009058,GO:0009059,GO:0009451,GO:0009507,GO:0009536,GO:0009657,GO:0009658,GO:0009987,GO:0010467,GO:0016043,GO:0016070,GO:0016787,GO:0016788,GO:0018130,GO:0019438,GO:0032774,GO:0034641,GO:0034645,GO:…	-	-	-
Pv5-593.03G273900	-	-	-	-
Pv5-593.03G040500	GO:0000166,GO:0001932,GO:0001934,GO:0003674,GO:0003824,GO:0004672,GO:0004674,GO:0005488,GO:0005515,GO:0005524,GO:0005575,GO:0005622,GO:0005623,GO:0005634,GO:0005737,GO:0006464,GO:0006468,GO:0006793,GO:0006796,GO:0006807,GO:0006928,GO:0006950,GO:0006996,GO:0007010,GO:0007154,GO:0007165,GO:0007264,GO:0007265,GO:0007266,GO:0007346,GO:0008144,GO:0008150,GO:0008152,GO:0008219,GO:0008283,GO:0009893,GO:…	2.7.11.1	ko:K04406,ko:K08838	ko04010,map04010
Pv5-593.03G260200	-	-	-	-
Pv5-593.03G139200	GO:0003674,GO:0003824,GO:0005488,GO:0005975,GO:0008150,GO:0008152,GO:0016853,GO:0016854,GO:0016857,GO:0030246,GO:0044238,GO:0047938,GO:0071704	5.1.3.15	ko:K01792	ko00010,ko01100,ko01110,ko01120,ko01130,map00010,map01100,map01110,map01120,map01130
Pv5-593.03G265100	-	-	-	-
Pv5-593.03G068200	-	-	ko:K03671	ko04621,ko05418,map04621,map05418
Pv5-593.03G119600	-	-	-	-
Pv5-593.03G287200	GO:0000139,GO:0003674,GO:0003824,GO:0005488,GO:0005575,GO:0005622,GO:0005623,GO:0005737,GO:0005768,GO:0005794,GO:0005795,GO:0005802,GO:0005975,GO:0005996,GO:0006004,GO:0006464,GO:0006486,GO:0006487,GO:0006807,GO:0008150,GO:0008152,GO:0008417,GO:0009056,GO:0009058,GO:0009059,GO:0009100,GO:0009101,GO:0009987,GO:0012505,GO:0016020,GO:0016021,GO:0016043,GO:0016052,GO:0016740,GO:0016757,GO:0016758,GO:…	2.4.1.214	ko:K00753	ko00513,ko01100,map00513,map01100
Pv5-593.03G017400	-	-	-	-
Pv5-593.03G012900	-	-	-	-
Pv5-593.03G243000	GO:0000166,GO:0003674,GO:0005488,GO:0005524,GO:0006950,GO:0006952,GO:0008144,GO:0008150,GO:0017076,GO:0030554,GO:0032553,GO:0032555,GO:0032559,GO:0035639,GO:0036094,GO:0043167,GO:0043168,GO:0043531,GO:0050896,GO:0097159,GO:0097367,GO:1901265,GO:1901363	-	ko:K19613	ko04014,map04014
Pv5-593.03G063100	GO:0000413,GO:0003674,GO:0003755,GO:0003824,GO:0005488,GO:0005515,GO:0005516,GO:0005527,GO:0005528,GO:0005575,GO:0005622,GO:0005623,GO:0005634,GO:0005737,GO:0005773,GO:0006457,GO:0006464,GO:0006807,GO:0006950,GO:0008144,GO:0008150,GO:0008152,GO:0009266,GO:0009408,GO:0009628,GO:0009987,GO:0010286,GO:0016853,GO:0016859,GO:0018193,GO:0018208,GO:0019538,GO:0033554,GO:0034605,GO:0036211,GO:0043170,GO:…	5.2.1.8	ko:K01802,ko:K09571	ko04915,map04915
Pv5-593.03G181600	-	3.2.1.166	ko:K07964	ko00531,ko01100,ko05205,map00531,map01100,map05205
Pv5-593.03G106100	GO:0006950,GO:0006952,GO:0008150,GO:0009607,GO:0050896	-	-	-
Pv5-593.03G134900	-	-	-	-
Pv5-593.03G194600	GO:0000166,GO:0003674,GO:0003824,GO:0004672,GO:0004674,GO:0005488,GO:0005524,GO:0005575,GO:0005622,GO:0005623,GO:0005737,GO:0006464,GO:0006468,GO:0006793,GO:0006796,GO:0006807,GO:0007154,GO:0007165,GO:0008144,GO:0008150,GO:0008152,GO:0009987,GO:0016301,GO:0016310,GO:0016740,GO:0016772,GO:0016773,GO:0017076,GO:0019538,GO:0023052,GO:0030554,GO:0032553,GO:0032555,GO:0032559,GO:0035556,GO:0035639,GO:…	-	-	-
Pv5-593.03G085000	-	-	-	-
Pv5-593.03G054800	GO:0003674,GO:0003824,GO:0003993,GO:0005488,GO:0005575,GO:0005576,GO:0006793,GO:0006796,GO:0008150,GO:0008152,GO:0009987,GO:0016311,GO:0016787,GO:0016788,GO:0016791,GO:0042578,GO:0043167,GO:0043169,GO:0044237,GO:0046872	-	ko:K22390	-
Pv5-593.03G207000	GO:0003674,GO:0003824,GO:0004842,GO:0005488,GO:0005575,GO:0005622,GO:0005623,GO:0005737,GO:0005773,GO:0005774,GO:0006464,GO:0006508,GO:0006511,GO:0006807,GO:0008150,GO:0008152,GO:0009056,GO:0009057,GO:0009987,GO:0010498,GO:0016020,GO:0016021,GO:0016567,GO:0016740,GO:0019538,GO:0019787,GO:0019941,GO:0030163,GO:0031090,GO:0031224,GO:0032446,GO:0036211,GO:0043161,GO:0043167,GO:0043169,GO:0043170,GO:…	-	-	-
Pv5-593.03G256700	GO:0001650,GO:0003674,GO:0003676,GO:0003677,GO:0003824,GO:0003906,GO:0004518,GO:0004519,GO:0004527,GO:0004529,GO:0004536,GO:0005488,GO:0005575,GO:0005622,GO:0005623,GO:0005634,GO:0005730,GO:0005737,GO:0005739,GO:0005740,GO:0005743,GO:0006139,GO:0006259,GO:0006281,GO:0006284,GO:0006310,GO:0006725,GO:0006807,GO:0006950,GO:0006974,GO:0007049,GO:0008150,GO:0008152,GO:0008270,GO:0008296,GO:0008309,GO:…	4.2.99.18	ko:K10772	ko03410,map03410
Pv5-593.03G193700	GO:0001172,GO:0003674,GO:0003676,GO:0003723,GO:0003824,GO:0003968,GO:0005488,GO:0005575,GO:0005622,GO:0005623,GO:0005634,GO:0005654,GO:0005730,GO:0006139,GO:0006325,GO:0006342,GO:0006355,GO:0006396,GO:0006725,GO:0006807,GO:0006950,GO:0006952,GO:0006996,GO:0008150,GO:0008152,GO:0009058,GO:0009059,GO:0009605,GO:0009607,GO:0009620,GO:0009889,GO:0009890,GO:0009892,GO:0009987,GO:0010033,GO:0010467,GO:…	2.7.7.48	ko:K11699	-
Pv5-593.03G206600	GO:0000166,GO:0003674,GO:0003824,GO:0005488,GO:0005524,GO:0005575,GO:0005622,GO:0005623,GO:0005737,GO:0005829,GO:0006464,GO:0006807,GO:0008144,GO:0008150,GO:0008152,GO:0008641,GO:0009987,GO:0016874,GO:0016877,GO:0017076,GO:0019538,GO:0030554,GO:0032446,GO:0032553,GO:0032555,GO:0032559,GO:0035639,GO:0036094,GO:0036211,GO:0043167,GO:0043168,GO:0043169,GO:0043170,GO:0043412,GO:0044237,GO:0044238,GO:…	-	ko:K12164	-
Pv5-593.03G157600	-	-	-	-
Pv5-593.03G114600	-	-	-	-
Pv5-593.03G256800	GO:0000166,GO:0001101,GO:0002831,GO:0002832,GO:0003674,GO:0003824,GO:0004672,GO:0004674,GO:0004683,GO:0004721,GO:0004722,GO:0005488,GO:0005509,GO:0005515,GO:0005516,GO:0005524,GO:0005575,GO:0005622,GO:0005623,GO:0005634,GO:0005737,GO:0005886,GO:0006464,GO:0006468,GO:0006470,GO:0006793,GO:0006796,GO:0006807,GO:0006950,GO:0006952,GO:0007154,GO:0007165,GO:0007275,GO:0008144,GO:0008150,GO:0008152,GO:…	2.7.11.1	ko:K13412	ko04626,ko05145,map04626,map05145
Pv5-593.03G262500	GO:0005575,GO:0005622,GO:0005623,GO:0005737,GO:0009507,GO:0009526,GO:0009536,GO:0009941,GO:0031967,GO:0031975,GO:0043226,GO:0043227,GO:0043229,GO:0043231,GO:0044422,GO:0044424,GO:0044434,GO:0044435,GO:0044444,GO:0044446,GO:0044464	-	-	-
Pv5-593.03G261800	GO:0003674,GO:0003824,GO:0004721,GO:0004722,GO:0005488,GO:0005575,GO:0005623,GO:0005886,GO:0006464,GO:0006470,GO:0006793,GO:0006796,GO:0006807,GO:0008150,GO:0008152,GO:0009987,GO:0016020,GO:0016021,GO:0016311,GO:0016787,GO:0016788,GO:0016791,GO:0019538,GO:0031224,GO:0036211,GO:0042578,GO:0043167,GO:0043169,GO:0043170,GO:0043412,GO:0044237,GO:0044238,GO:0044260,GO:0044267,GO:0044425,GO:0044464,GO:…	3.1.3.43	ko:K01102	-
Pv5-593.03G104400	GO:0005575,GO:0016020,GO:0016021,GO:0031224,GO:0044425	-	ko:K09511	-
Pv5-593.03G236200	GO:0000166,GO:0002943,GO:0003674,GO:0003824,GO:0005488,GO:0006139,GO:0006396,GO:0006399,GO:0006400,GO:0006725,GO:0006807,GO:0008033,GO:0008150,GO:0008152,GO:0009451,GO:0009987,GO:0010467,GO:0016070,GO:0016491,GO:0016627,GO:0017150,GO:0034470,GO:0034641,GO:0034660,GO:0036094,GO:0043167,GO:0043168,GO:0043170,GO:0043412,GO:0044237,GO:0044238,GO:0046483,GO:0048037,GO:0050660,GO:0050662,GO:0055114,GO:…	1.3.1.88	ko:K05542	-
Pv5-593.03G098400	-	-	-	-
Pv5-593.03G076600	GO:0003674,GO:0003824,GO:0004462,GO:0005488,GO:0005575,GO:0005622,GO:0005623,GO:0005737,GO:0005773,GO:0005777,GO:0005829,GO:0005886,GO:0006081,GO:0006082,GO:0006089,GO:0006950,GO:0006970,GO:0006979,GO:0008150,GO:0008152,GO:0009056,GO:0009438,GO:0009507,GO:0009526,GO:0009536,GO:0009628,GO:0009651,GO:0009941,GO:0009987,GO:0010035,GO:0010038,GO:0016020,GO:0016151,GO:0016491,GO:0016829,GO:0016846,GO:…	4.4.1.5	ko:K01759	ko00620,map00620
Pv5-593.03G172900	GO:0000428,GO:0000988,GO:0000989,GO:0001067,GO:0001076,GO:0001129,GO:0001132,GO:0003674,GO:0003676,GO:0003677,GO:0003682,GO:0003824,GO:0005488,GO:0005575,GO:0005622,GO:0005623,GO:0005634,GO:0005654,GO:0005667,GO:0005669,GO:0005911,GO:0006139,GO:0006351,GO:0006352,GO:0006355,GO:0006357,GO:0006366,GO:0006367,GO:0006508,GO:0006725,GO:0006807,GO:0008150,GO:0008152,GO:0008233,GO:0008237,GO:0008270,GO:…	-	ko:K03128	ko03022,map03022
Pv5-593.03G175600	-	-	ko:K03978	-
Pv5-593.03G110900	GO:0005575,GO:0005576,GO:0005615,GO:0044421,GO:0048046	-	-	-
Pv5-593.03G191700	GO:0000156,GO:0000160,GO:0003674,GO:0005575,GO:0005622,GO:0005623,GO:0005634,GO:0005737,GO:0006139,GO:0006351,GO:0006355,GO:0006725,GO:0006807,GO:0007154,GO:0007165,GO:0007623,GO:0008150,GO:0008152,GO:0009058,GO:0009059,GO:0009314,GO:0009416,GO:0009628,GO:0009639,GO:0009719,GO:0009725,GO:0009735,GO:0009736,GO:0009755,GO:0009889,GO:0009987,GO:0010033,GO:0010114,GO:0010200,GO:0010243,GO:0010467,GO:…	-	ko:K14492	ko04075,map04075
Pv5-593.03G007400	-	-	-	-
Pv5-593.03G165900	GO:0000166,GO:0003674,GO:0003824,GO:0004672,GO:0004674,GO:0005488,GO:0005515,GO:0005516,GO:0005524,GO:0005575,GO:0005623,GO:0005886,GO:0006464,GO:0006468,GO:0006793,GO:0006796,GO:0006807,GO:0008144,GO:0008150,GO:0008152,GO:0009987,GO:0016020,GO:0016021,GO:0016301,GO:0016310,GO:0016740,GO:0016772,GO:0016773,GO:0017076,GO:0019538,GO:0030246,GO:0030554,GO:0031224,GO:0032553,GO:0032555,GO:0032559,GO:…	-	-	-
Pv5-593.03G224800	GO:0001101,GO:0003674,GO:0005215,GO:0005451,GO:0005575,GO:0005623,GO:0005886,GO:0006810,GO:0006811,GO:0006812,GO:0006813,GO:0006820,GO:0007275,GO:0007568,GO:0008150,GO:0008324,GO:0008509,GO:0009987,GO:0010035,GO:0010150,GO:0010167,GO:0015075,GO:0015077,GO:0015078,GO:0015079,GO:0015103,GO:0015112,GO:0015291,GO:0015293,GO:0015297,GO:0015298,GO:0015299,GO:0015318,GO:0015386,GO:0015491,GO:0015672,GO:…	-	ko:K14638	-
Pv5-593.03G095200	GO:0003674,GO:0005215,GO:0005351,GO:0005355,GO:0005365,GO:0005366,GO:0005402,GO:0005575,GO:0005623,GO:0005886,GO:0006810,GO:0006811,GO:0006812,GO:0008150,GO:0008324,GO:0008643,GO:0008645,GO:0015075,GO:0015077,GO:0015078,GO:0015144,GO:0015145,GO:0015149,GO:0015166,GO:0015291,GO:0015293,GO:0015294,GO:0015295,GO:0015318,GO:0015672,GO:0015749,GO:0015791,GO:0015798,GO:0015850,GO:0016020,GO:0016021,GO:…	-	ko:K08150	-
Pv5-593.03G042300	GO:0003674,GO:0003824,GO:0016787,GO:0016788,GO:0052689	-	-	-
Pv5-593.03G213100	GO:0003674,GO:0003676,GO:0003677,GO:0003700,GO:0005488,GO:0005575,GO:0005622,GO:0005623,GO:0005634,GO:0006139,GO:0006351,GO:0006355,GO:0006725,GO:0006807,GO:0007275,GO:0008150,GO:0008152,GO:0009058,GO:0009059,GO:0009888,GO:0009889,GO:0009987,GO:0010087,GO:0010089,GO:0010467,GO:0010468,GO:0010556,GO:0016043,GO:0016070,GO:0018130,GO:0019219,GO:0019222,GO:0019438,GO:0030154,GO:0031323,GO:0031326,GO:…	-	-	-
Pv5-593.03G282700	GO:0001510,GO:0003674,GO:0003676,GO:0003723,GO:0003824,GO:0005488,GO:0006139,GO:0006396,GO:0006725,GO:0006807,GO:0008150,GO:0008152,GO:0008168,GO:0008173,GO:0009451,GO:0009987,GO:0010467,GO:0016070,GO:0016740,GO:0016741,GO:0032259,GO:0034641,GO:0043170,GO:0043412,GO:0043414,GO:0044237,GO:0044238,GO:0044260,GO:0046483,GO:0071704,GO:0090304,GO:0097159,GO:0140098,GO:1901360,GO:1901363	-	ko:K03437	-
Pv5-593.03G007200	-	-	-	-
Pv5-593.03G036900	GO:0000166,GO:0003674,GO:0003824,GO:0004430,GO:0005488,GO:0005515,GO:0005524,GO:0006464,GO:0006468,GO:0006629,GO:0006644,GO:0006650,GO:0006793,GO:0006796,GO:0006807,GO:0008144,GO:0008150,GO:0008152,GO:0009987,GO:0016301,GO:0016310,GO:0016740,GO:0016772,GO:0016773,GO:0017076,GO:0019538,GO:0019637,GO:0019899,GO:0019900,GO:0019901,GO:0030258,GO:0030554,GO:0032553,GO:0032555,GO:0032559,GO:0035639,GO:…	-	-	-
Pv5-593.03G032100	-	-	-	-
Pv5-593.03G286500	GO:0005575,GO:0005622,GO:0005623,GO:0005737,GO:0006810,GO:0008104,GO:0008150,GO:0009507,GO:0009526,GO:0009529,GO:0009536,GO:0009941,GO:0015031,GO:0015833,GO:0016020,GO:0031967,GO:0031970,GO:0031972,GO:0031974,GO:0031975,GO:0033036,GO:0042886,GO:0043226,GO:0043227,GO:0043229,GO:0043231,GO:0043233,GO:0044422,GO:0044424,GO:0044434,GO:0044435,GO:0044444,GO:0044446,GO:0044464,GO:0045184,GO:0051179,GO:…	-	-	-
Pv5-593.03G269600	GO:0000155,GO:0000160,GO:0000166,GO:0003674,GO:0003676,GO:0003723,GO:0003729,GO:0003824,GO:0004672,GO:0004673,GO:0004674,GO:0005488,GO:0005515,GO:0005524,GO:0005575,GO:0005622,GO:0005623,GO:0005634,GO:0005737,GO:0005773,GO:0005794,GO:0005886,GO:0006464,GO:0006468,GO:0006793,GO:0006796,GO:0006807,GO:0006996,GO:0007154,GO:0007165,GO:0007623,GO:0008144,GO:0008150,GO:0008152,GO:0009314,GO:0009416,GO:…	2.7.11.1	ko:K20715	-
Pv5-593.03G084900	-	-	-	-
Pv5-593.03G110500	GO:0000160,GO:0000166,GO:0001666,GO:0003674,GO:0003824,GO:0004672,GO:0004674,GO:0004712,GO:0005488,GO:0005524,GO:0005575,GO:0005622,GO:0005623,GO:0005737,GO:0005783,GO:0005789,GO:0006082,GO:0006464,GO:0006468,GO:0006629,GO:0006720,GO:0006721,GO:0006793,GO:0006796,GO:0006807,GO:0006950,GO:0007154,GO:0007165,GO:0008144,GO:0008150,GO:0008152,GO:0008299,GO:0008610,GO:0009058,GO:0009628,GO:0009685,GO:…	-	-	-
Pv5-593.03G080800	GO:0000139,GO:0001101,GO:0002238,GO:0002376,GO:0003674,GO:0003824,GO:0004553,GO:0005575,GO:0005622,GO:0005623,GO:0005634,GO:0005737,GO:0005783,GO:0005789,GO:0005794,GO:0006066,GO:0006629,GO:0006643,GO:0006665,GO:0006670,GO:0006671,GO:0006672,GO:0006807,GO:0006950,GO:0006952,GO:0006955,GO:0006970,GO:0007154,GO:0007165,GO:0007275,GO:0008150,GO:0008152,GO:0008284,GO:0008610,GO:0009058,GO:0009605,GO:…	-	ko:K04711	ko00600,map00600
Pv5-593.03G267200	GO:0003674,GO:0003824,GO:0004144,GO:0005575,GO:0005622,GO:0005623,GO:0005737,GO:0005783,GO:0005789,GO:0005811,GO:0005975,GO:0006066,GO:0006071,GO:0006629,GO:0006638,GO:0006639,GO:0006641,GO:0006996,GO:0008150,GO:0008152,GO:0008374,GO:0008610,GO:0009058,GO:0009987,GO:0012505,GO:0016020,GO:0016021,GO:0016043,GO:0016411,GO:0016740,GO:0016746,GO:0016747,GO:0019400,GO:0019432,GO:0019751,GO:0031224,GO:…	2.3.1.22	ko:K14457	ko00561,ko04975,map00561,map04975
Pv5-593.03G291000	GO:0000323,GO:0003674,GO:0005488,GO:0005515,GO:0005543,GO:0005575,GO:0005622,GO:0005623,GO:0005737,GO:0005764,GO:0005768,GO:0005769,GO:0005770,GO:0005773,GO:0005829,GO:0006605,GO:0006622,GO:0006623,GO:0006810,GO:0006886,GO:0007034,GO:0007041,GO:0008104,GO:0008150,GO:0008289,GO:0008333,GO:0010008,GO:0012505,GO:0015031,GO:0015833,GO:0016020,GO:0016192,GO:0016482,GO:0019898,GO:0031090,GO:0031312,GO:…	-	ko:K17925	-
Pv5-593.03G022700	-	-	-	-
Pv5-593.03G093800	GO:0000447,GO:0000460,GO:0000461,GO:0000462,GO:0000466,GO:0000469,GO:0000478,GO:0000479,GO:0003674,GO:0003735,GO:0005198,GO:0005575,GO:0005622,GO:0005623,GO:0005634,GO:0005737,GO:0005829,GO:0005840,GO:0005844,GO:0006139,GO:0006364,GO:0006396,GO:0006412,GO:0006518,GO:0006725,GO:0006807,GO:0006996,GO:0008150,GO:0008152,GO:0009058,GO:0009059,GO:0009657,GO:0009658,GO:0009987,GO:0010467,GO:0015935,GO:…	-	ko:K02971	ko03010,map03010
Pv5-593.03G175400	GO:0000003,GO:0003006,GO:0003674,GO:0005488,GO:0005515,GO:0005575,GO:0005622,GO:0005623,GO:0005737,GO:0005739,GO:0005740,GO:0006457,GO:0006996,GO:0007275,GO:0008150,GO:0008219,GO:0009314,GO:0009416,GO:0009507,GO:0009526,GO:0009528,GO:0009532,GO:0009534,GO:0009535,GO:0009536,GO:0009570,GO:0009579,GO:0009628,GO:0009639,GO:0009640,GO:0009657,GO:0009658,GO:0009704,GO:0009706,GO:0009790,GO:0009791,GO:…	-	-	-
Pv5-593.03G196800	-	-	-	-
Pv5-593.03G161900	-	-	ko:K08515	ko04130,map04130
Pv5-593.03G010000	GO:0000166,GO:0003674,GO:0003824,GO:0003872,GO:0005488,GO:0005524,GO:0005575,GO:0005622,GO:0005623,GO:0005737,GO:0005829,GO:0005975,GO:0006082,GO:0006090,GO:0006091,GO:0006096,GO:0006139,GO:0006163,GO:0006164,GO:0006165,GO:0006725,GO:0006732,GO:0006733,GO:0006753,GO:0006754,GO:0006757,GO:0006793,GO:0006796,GO:0006807,GO:0008144,GO:0008150,GO:0008152,GO:0008443,GO:0009056,GO:0009058,GO:0009108,GO:…	2.7.1.90	ko:K00895	ko00010,ko00030,ko00051,ko01100,ko01110,ko01120,ko01130,map00010,map00030,map00051,map01100,map01110,map01120,map01130
Pv5-593.03G120700	-	-	-	-
Pv5-593.03G256600	GO:0003674,GO:0003676,GO:0003677,GO:0003682,GO:0005488,GO:0005575,GO:0005622,GO:0005623,GO:0005634,GO:0006139,GO:0006351,GO:0006355,GO:0006725,GO:0006807,GO:0008150,GO:0008152,GO:0009058,GO:0009059,GO:0009889,GO:0009987,GO:0010467,GO:0010468,GO:0010556,GO:0016070,GO:0018130,GO:0019219,GO:0019222,GO:0019438,GO:0031323,GO:0031326,GO:0032774,GO:0034641,GO:0034645,GO:0034654,GO:0043170,GO:0043226,GO:…	-	-	-
Pv5-593.03G197000	-	-	-	-
Pv5-593.03G051200	GO:0003674,GO:0003824,GO:0004497,GO:0005488,GO:0005506,GO:0005575,GO:0008150,GO:0008152,GO:0016020,GO:0016021,GO:0016491,GO:0016705,GO:0016709,GO:0020037,GO:0031224,GO:0033771,GO:0043167,GO:0043169,GO:0044425,GO:0046872,GO:0046906,GO:0046914,GO:0048037,GO:0055114,GO:0097159,GO:1901363	1.14.13.136,1.14.14.1,1.14.14.19,1.14.14.32	ko:K00512,ko:K07408,ko:K13257	ko00140,ko00380,ko00830,ko00943,ko00980,ko01100,ko01110,ko04913,ko04917,ko04927,ko04934,ko05204,map00140,map00380,map00830,map00943,map00980,map01100,map01110,map04913,map04917,map04927,map04934,map05204
Pv5-593.03G161100	GO:0005575,GO:0006950,GO:0006970,GO:0008150,GO:0009628,GO:0009651,GO:0009719,GO:0009725,GO:0009743,GO:0009744,GO:0009787,GO:0009788,GO:0009966,GO:0009968,GO:0010033,GO:0010646,GO:0010648,GO:0016020,GO:0016021,GO:0023051,GO:0023057,GO:0031224,GO:0034285,GO:0042221,GO:0044425,GO:0048519,GO:0048523,GO:0048583,GO:0048585,GO:0050789,GO:0050794,GO:0050896,GO:0065007,GO:1901419,GO:1901420,GO:1901700,GO:…	-	ko:K07297	ko04152,ko04211,ko04920,ko04932,map04152,map04211,map04920,map04932
Pv5-593.03G187400	GO:0003674,GO:0003824,GO:0003842,GO:0005488,GO:0005575,GO:0005622,GO:0005623,GO:0005737,GO:0005739,GO:0005759,GO:0006082,GO:0006520,GO:0006536,GO:0006560,GO:0006562,GO:0006807,GO:0006950,GO:0006970,GO:0008150,GO:0008152,GO:0008270,GO:0009056,GO:0009063,GO:0009064,GO:0009065,GO:0009507,GO:0009536,GO:0009628,GO:0009651,GO:0009987,GO:0010133,GO:0016054,GO:0016491,GO:0016620,GO:0016645,GO:0016646,GO:…	1.2.1.88	ko:K00294	ko00250,ko00330,ko01100,map00250,map00330,map01100
Pv5-593.03G213500	-	2.2.1.2	ko:K00616	ko00030,ko01100,ko01110,ko01120,ko01130,ko01200,ko01230,map00030,map01100,map01110,map01120,map01130,map01200,map01230
Pv5-593.03G185700	-	-	-	-
Pv5-593.03G021400	GO:0005575,GO:0005622,GO:0005623,GO:0005634,GO:0005654,GO:0006139,GO:0006351,GO:0006355,GO:0006725,GO:0006807,GO:0008150,GO:0008152,GO:0009058,GO:0009059,GO:0009889,GO:0009987,GO:0010467,GO:0010468,GO:0010556,GO:0016070,GO:0016592,GO:0018130,GO:0019219,GO:0019222,GO:0019438,GO:0031323,GO:0031326,GO:0031974,GO:0031981,GO:0032774,GO:0032991,GO:0034641,GO:0034645,GO:0034654,GO:0043170,GO:0043226,GO:…	-	ko:K15166	-
Pv5-593.03G029400	GO:0003674,GO:0003824,GO:0005488,GO:0006725,GO:0008150,GO:0008152,GO:0008270,GO:0009058,GO:0009605,GO:0009607,GO:0009617,GO:0009698,GO:0009699,GO:0009808,GO:0009809,GO:0009987,GO:0016491,GO:0016614,GO:0016616,GO:0019438,GO:0019748,GO:0031320,GO:0043167,GO:0043169,GO:0043207,GO:0044237,GO:0044249,GO:0044550,GO:0045551,GO:0046029,GO:0046872,GO:0046914,GO:0047681,GO:0050896,GO:0051704,GO:0051707,GO:…	1.1.1.195	ko:K00083	ko00940,ko01100,ko01110,map00940,map01100,map01110
Pv5-593.03G210000	-	-	ko:K19367	ko04144,map04144
Pv5-593.03G005100	GO:0000146,GO:0000166,GO:0000331,GO:0003674,GO:0003774,GO:0003777,GO:0003779,GO:0003824,GO:0005488,GO:0005515,GO:0005516,GO:0005524,GO:0005575,GO:0005622,GO:0005623,GO:0005737,GO:0005773,GO:0005856,GO:0006928,GO:0006996,GO:0007010,GO:0007015,GO:0007017,GO:0007018,GO:0008017,GO:0008092,GO:0008144,GO:0008150,GO:0009987,GO:0015629,GO:0015631,GO:0016043,GO:0016459,GO:0016462,GO:0016787,GO:0016817,GO:…	-	ko:K10357	-
Pv5-593.03G117900	GO:0000166,GO:0003674,GO:0003824,GO:0005215,GO:0005488,GO:0005524,GO:0005575,GO:0005623,GO:0005886,GO:0005911,GO:0006810,GO:0008144,GO:0008150,GO:0009506,GO:0009914,GO:0009926,GO:0009966,GO:0010315,GO:0010329,GO:0010540,GO:0010646,GO:0010817,GO:0010928,GO:0015399,GO:0015405,GO:0015562,GO:0016020,GO:0016021,GO:0016462,GO:0016787,GO:0016817,GO:0016818,GO:0016887,GO:0017076,GO:0017111,GO:0022804,GO:…	3.6.3.44	ko:K05658	ko02010,ko04976,ko05206,ko05226,map02010,map04976,map05206,map05226
Pv5-593.03G225800	GO:0003674,GO:0003824,GO:0004721,GO:0004725,GO:0005488,GO:0005575,GO:0005622,GO:0005623,GO:0005634,GO:0006282,GO:0006325,GO:0006464,GO:0006470,GO:0006793,GO:0006796,GO:0006807,GO:0006996,GO:0007275,GO:0008150,GO:0008152,GO:0009893,GO:0009987,GO:0010604,GO:0016043,GO:0016311,GO:0016569,GO:0016570,GO:0016576,GO:0016787,GO:0016788,GO:0016791,GO:0019219,GO:0019222,GO:0019538,GO:0030154,GO:0030946,GO:…	3.1.3.48	ko:K15616,ko:K17620,ko:K17622	ko05202,map05202
Pv5-593.03G049100	GO:0005575,GO:0005622,GO:0005623,GO:0005737,GO:0005886,GO:0007154,GO:0007165,GO:0007275,GO:0007602,GO:0008150,GO:0009314,GO:0009416,GO:0009581,GO:0009582,GO:0009583,GO:0009585,GO:0009605,GO:0009606,GO:0009628,GO:0009629,GO:0009630,GO:0009637,GO:0009638,GO:0009639,GO:0009958,GO:0009987,GO:0010017,GO:0010114,GO:0010218,GO:0016020,GO:0023052,GO:0032501,GO:0032502,GO:0044424,GO:0044464,GO:0048366,GO:…	-	-	-
Pv5-593.03G210700	-	-	ko:K15198,ko:K15622	ko05202,map05202
Pv5-593.03G150100	GO:0000271,GO:0000278,GO:0000281,GO:0000910,GO:0003674,GO:0003824,GO:0005488,GO:0005575,GO:0005622,GO:0005623,GO:0005737,GO:0005794,GO:0005886,GO:0005975,GO:0005976,GO:0006073,GO:0007049,GO:0008150,GO:0008152,GO:0008194,GO:0009058,GO:0009059,GO:0009250,GO:0009507,GO:0009536,GO:0009664,GO:0009832,GO:0009833,GO:0009834,GO:0009987,GO:0010330,GO:0010393,GO:0010395,GO:0010400,GO:0012505,GO:0016020,GO:…	2.4.1.12	ko:K10999	-
Pv5-593.03G037300	GO:0000323,GO:0001525,GO:0001568,GO:0001944,GO:0002155,GO:0002254,GO:0002353,GO:0002526,GO:0003008,GO:0003013,GO:0003073,GO:0003085,GO:0003674,GO:0003824,GO:0004177,GO:0004180,GO:0005575,GO:0005622,GO:0005623,GO:0005737,GO:0005764,GO:0005773,GO:0006508,GO:0006807,GO:0006950,GO:0006952,GO:0006954,GO:0007275,GO:0008015,GO:0008150,GO:0008152,GO:0008217,GO:0008233,GO:0008236,GO:0008238,GO:0008239,GO:…	3.4.16.2	ko:K01285	ko04614,ko04974,map04614,map04974
Pv5-593.03G003600	GO:0000226,GO:0005575,GO:0005622,GO:0005623,GO:0005634,GO:0005737,GO:0005819,GO:0005856,GO:0005874,GO:0005875,GO:0006996,GO:0007010,GO:0007017,GO:0007049,GO:0007051,GO:0008150,GO:0009524,GO:0009987,GO:0015630,GO:0016043,GO:0022402,GO:0022607,GO:0032991,GO:0043226,GO:0043227,GO:0043228,GO:0043229,GO:0043231,GO:0043232,GO:0044085,GO:0044422,GO:0044424,GO:0044430,GO:0044444,GO:0044446,GO:0044464,GO:…	-	ko:K16586	-
Pv5-593.03G209500	GO:0003674,GO:0003676,GO:0003677,GO:0005488,GO:0005575,GO:0005622,GO:0005623,GO:0005634,GO:0006139,GO:0006351,GO:0006355,GO:0006725,GO:0006807,GO:0008150,GO:0008152,GO:0009058,GO:0009059,GO:0009889,GO:0009987,GO:0010467,GO:0010468,GO:0010556,GO:0016070,GO:0018130,GO:0019219,GO:0019222,GO:0019438,GO:0031323,GO:0031326,GO:0032774,GO:0034641,GO:0034645,GO:0034654,GO:0043170,GO:0043226,GO:0043227,GO:…	-	ko:K09422	-
Pv5-593.03G135700	GO:0000166,GO:0001101,GO:0003674,GO:0003824,GO:0005215,GO:0005388,GO:0005488,GO:0005515,GO:0005516,GO:0005524,GO:0005575,GO:0005622,GO:0005623,GO:0005886,GO:0005887,GO:0005911,GO:0006810,GO:0006811,GO:0006812,GO:0006816,GO:0006950,GO:0008144,GO:0008150,GO:0008324,GO:0009266,GO:0009409,GO:0009414,GO:0009415,GO:0009506,GO:0009628,GO:0010035,GO:0015075,GO:0015085,GO:0015318,GO:0015399,GO:0015405,GO:…	3.6.3.8	ko:K01537	-
Pv5-593.03G002900	-	-	ko:K13459	ko04626,map04626
Pv5-593.03G116200	GO:0000166,GO:0003674,GO:0003824,GO:0005215,GO:0005488,GO:0005524,GO:0005575,GO:0005623,GO:0005886,GO:0006810,GO:0006855,GO:0008144,GO:0008150,GO:0008643,GO:0015399,GO:0015405,GO:0015893,GO:0016020,GO:0016021,GO:0016462,GO:0016787,GO:0016817,GO:0016818,GO:0016887,GO:0017076,GO:0017111,GO:0022804,GO:0022857,GO:0030554,GO:0031224,GO:0032553,GO:0032555,GO:0032559,GO:0033231,GO:0035639,GO:0036094,GO:…	-	-	-
Pv5-593.03G201100	-	-	-	-
Pv5-593.03G167000	GO:0000151,GO:0005575,GO:0005622,GO:0005623,GO:0006464,GO:0006807,GO:0008150,GO:0008152,GO:0009987,GO:0016567,GO:0019538,GO:0031461,GO:0031463,GO:0032446,GO:0032991,GO:0036211,GO:0043170,GO:0043412,GO:0044237,GO:0044238,GO:0044260,GO:0044267,GO:0044424,GO:0044464,GO:0070647,GO:0071704,GO:1901564,GO:1902494,GO:1990234	-	-	-
Pv5-593.03G219000	GO:0000003,GO:0000902,GO:0003006,GO:0003674,GO:0003676,GO:0003677,GO:0003700,GO:0005488,GO:0005515,GO:0005575,GO:0005622,GO:0005623,GO:0005634,GO:0006139,GO:0006351,GO:0006355,GO:0006725,GO:0006807,GO:0007154,GO:0007165,GO:0007275,GO:0007602,GO:0008150,GO:0008152,GO:0008283,GO:0009058,GO:0009059,GO:0009314,GO:0009416,GO:0009581,GO:0009582,GO:0009583,GO:0009585,GO:0009605,GO:0009628,GO:0009639,GO:…	-	ko:K09338	-
Pv5-593.03G036800	-	2.2.1.1	ko:K00615	ko00030,ko00710,ko01051,ko01100,ko01110,ko01120,ko01130,ko01200,ko01230,map00030,map00710,map01051,map01100,map01110,map01120,map01130,map01200,map01230
Pv5-593.03G159100	GO:0000166,GO:0003674,GO:0003824,GO:0005488,GO:0005524,GO:0005575,GO:0005622,GO:0005623,GO:0005634,GO:0007275,GO:0008144,GO:0008150,GO:0016462,GO:0016787,GO:0016817,GO:0016818,GO:0016887,GO:0017076,GO:0017111,GO:0022622,GO:0030554,GO:0032501,GO:0032502,GO:0032553,GO:0032555,GO:0032559,GO:0035639,GO:0036094,GO:0043167,GO:0043168,GO:0043226,GO:0043227,GO:0043229,GO:0043231,GO:0044424,GO:0044464,GO:…	-	-	-
Pv5-593.03G056800	GO:0000166,GO:0003674,GO:0003824,GO:0005488,GO:0005524,GO:0005575,GO:0005618,GO:0005622,GO:0005623,GO:0005737,GO:0006725,GO:0006778,GO:0006779,GO:0006807,GO:0008144,GO:0008150,GO:0008152,GO:0009058,GO:0009507,GO:0009532,GO:0009536,GO:0009570,GO:0009719,GO:0009725,GO:0009735,GO:0009987,GO:0010007,GO:0010033,GO:0015979,GO:0015994,GO:0015995,GO:0016462,GO:0016787,GO:0016817,GO:0016818,GO:0016851,GO:…	6.6.1.1	ko:K03405	ko00860,ko01100,ko01110,map00860,map01100,map01110
Pv5-593.03G280100	GO:0000166,GO:0001932,GO:0001933,GO:0002943,GO:0003674,GO:0003676,GO:0003723,GO:0003725,GO:0003824,GO:0004857,GO:0004860,GO:0005488,GO:0005575,GO:0005622,GO:0005623,GO:0005737,GO:0005783,GO:0005829,GO:0006139,GO:0006396,GO:0006399,GO:0006400,GO:0006469,GO:0006725,GO:0006807,GO:0008033,GO:0008150,GO:0008152,GO:0009451,GO:0009892,GO:0009987,GO:0010467,GO:0010563,GO:0010605,GO:0010941,GO:0012505,GO:…	1.3.1.91	ko:K05543	-
Pv5-593.03G072600	GO:0000139,GO:0000166,GO:0000266,GO:0000902,GO:0000904,GO:0001101,GO:0001882,GO:0001883,GO:0003674,GO:0003824,GO:0003924,GO:0005488,GO:0005515,GO:0005525,GO:0005575,GO:0005622,GO:0005623,GO:0005737,GO:0005773,GO:0005774,GO:0005794,GO:0005829,GO:0005856,GO:0005874,GO:0005886,GO:0005911,GO:0006810,GO:0006892,GO:0006896,GO:0006897,GO:0006898,GO:0006996,GO:0007005,GO:0007034,GO:0007275,GO:0008017,GO:…	3.6.5.5	ko:K01528	ko04072,ko04144,ko04721,ko04961,ko05100,map04072,map04144,map04721,map04961,map05100
Pv5-593.03G077800	-	-	-	-
Pv5-593.03G276900	GO:0000228,GO:0000775,GO:0000785,GO:0000790,GO:0000792,GO:0003674,GO:0003676,GO:0003677,GO:0003824,GO:0005488,GO:0005575,GO:0005622,GO:0005623,GO:0005634,GO:0005694,GO:0005720,GO:0006139,GO:0006259,GO:0006304,GO:0006305,GO:0006306,GO:0006325,GO:0006464,GO:0006479,GO:0006725,GO:0006807,GO:0006996,GO:0008150,GO:0008152,GO:0008168,GO:0008170,GO:0008213,GO:0008270,GO:0008276,GO:0008757,GO:0009292,GO:…	2.1.1.43	ko:K11420	ko00310,ko04211,map00310,map04211
Pv5-593.03G054300	-	-	-	-
Pv5-593.03G136700	GO:0000003,GO:0000122,GO:0000981,GO:0001227,GO:0003006,GO:0003674,GO:0003676,GO:0003677,GO:0003690,GO:0003697,GO:0003700,GO:0003723,GO:0005488,GO:0005575,GO:0005622,GO:0005623,GO:0005634,GO:0006139,GO:0006351,GO:0006355,GO:0006357,GO:0006396,GO:0006725,GO:0006807,GO:0007275,GO:0008150,GO:0008152,GO:0009058,GO:0009059,GO:0009299,GO:0009791,GO:0009889,GO:0009890,GO:0009892,GO:0009908,GO:0009987,GO:…	-	ko:K21444	-
Pv5-593.03G067900	GO:0003674,GO:0005215,GO:0005575,GO:0006810,GO:0008150,GO:0016020,GO:0016021,GO:0022857,GO:0031224,GO:0044425,GO:0051179,GO:0051234,GO:0055085	-	ko:K14638	-
Pv5-593.03G105500	GO:0006950,GO:0006952,GO:0008150,GO:0009607,GO:0050896	-	-	-
Pv5-593.03G272700	-	-	-	-
Pv5-593.03G157700	-	-	ko:K09481	ko03060,ko04141,ko04145,ko05110,map03060,map04141,map04145,map05110
Pv5-593.03G180700	-	-	-	-
Pv5-593.03G026700	-	-	-	-
Pv5-593.03G042500	-	-	-	-
Pv5-593.03G084000	GO:0000041,GO:0003674,GO:0005215,GO:0005575,GO:0005623,GO:0005886,GO:0005911,GO:0006810,GO:0006811,GO:0006812,GO:0006826,GO:0006873,GO:0006875,GO:0007275,GO:0008104,GO:0008150,GO:0008324,GO:0009506,GO:0009987,GO:0010232,GO:0010233,GO:0015031,GO:0015075,GO:0015318,GO:0015833,GO:0016020,GO:0016021,GO:0019725,GO:0022857,GO:0022890,GO:0030001,GO:0030003,GO:0030054,GO:0031224,GO:0032501,GO:0032502,GO:…	-	-	-
Pv5-593.03G226000	GO:0003674,GO:0003824,GO:0005488,GO:0006091,GO:0008150,GO:0008152,GO:0009055,GO:0009987,GO:0016491,GO:0022900,GO:0043167,GO:0043169,GO:0044237,GO:0046872,GO:0048037,GO:0051536,GO:0051537,GO:0051540,GO:0055114	-	ko:K02639	ko00195,map00195
Pv5-593.03G086800	GO:0000139,GO:0003674,GO:0005215,GO:0005451,GO:0005575,GO:0005622,GO:0005623,GO:0005737,GO:0005768,GO:0005794,GO:0005795,GO:0005886,GO:0006810,GO:0006811,GO:0006812,GO:0006813,GO:0006814,GO:0006873,GO:0006885,GO:0008150,GO:0008324,GO:0009987,GO:0010008,GO:0012505,GO:0015075,GO:0015077,GO:0015078,GO:0015079,GO:0015081,GO:0015291,GO:0015297,GO:0015298,GO:0015299,GO:0015318,GO:0015385,GO:0015386,GO:…	-	ko:K14724	-
Pv5-593.03G003200	GO:0003674,GO:0003824,GO:0004601,GO:0005488,GO:0005575,GO:0005576,GO:0006950,GO:0006979,GO:0008150,GO:0008152,GO:0009056,GO:0009636,GO:0009987,GO:0016209,GO:0016491,GO:0016684,GO:0016999,GO:0017001,GO:0017144,GO:0020037,GO:0042221,GO:0042737,GO:0042743,GO:0042744,GO:0043167,GO:0043169,GO:0044237,GO:0044248,GO:0046872,GO:0046906,GO:0048037,GO:0050896,GO:0051186,GO:0051187,GO:0051716,GO:0055114,GO:…	1.11.1.7	ko:K00430	ko00940,ko01100,ko01110,map00940,map01100,map01110
Pv5-593.03G012000	GO:0000003,GO:0000902,GO:0001101,GO:0003006,GO:0003674,GO:0003824,GO:0005488,GO:0005575,GO:0005622,GO:0005623,GO:0005737,GO:0006082,GO:0006629,GO:0006720,GO:0006721,GO:0007154,GO:0007165,GO:0007275,GO:0008150,GO:0008152,GO:0008299,GO:0008610,GO:0009058,GO:0009314,GO:0009416,GO:0009628,GO:0009648,GO:0009653,GO:0009685,GO:0009686,GO:0009719,GO:0009725,GO:0009739,GO:0009740,GO:0009755,GO:0009791,GO:…	-	-	-
Pv5-593.03G149100	-	-	ko:K10745	ko03030,map03030
Pv5-593.03G270500	GO:0000166,GO:0000287,GO:0003674,GO:0003824,GO:0004012,GO:0005215,GO:0005319,GO:0005488,GO:0005524,GO:0005548,GO:0005575,GO:0005622,GO:0005623,GO:0005737,GO:0005783,GO:0005789,GO:0005886,GO:0006810,GO:0006811,GO:0006820,GO:0006869,GO:0008144,GO:0008150,GO:0009987,GO:0010876,GO:0012505,GO:0015711,GO:0015748,GO:0015914,GO:0016020,GO:0016021,GO:0016043,GO:0016462,GO:0016787,GO:0016817,GO:0016818,GO:…	3.6.3.1	ko:K14802	-
Pv5-593.03G142400	GO:0000166,GO:0003674,GO:0003824,GO:0005488,GO:0005524,GO:0006725,GO:0008144,GO:0008150,GO:0008152,GO:0009698,GO:0009987,GO:0016207,GO:0016405,GO:0016874,GO:0016877,GO:0016878,GO:0017076,GO:0019748,GO:0030554,GO:0032553,GO:0032555,GO:0032559,GO:0035639,GO:0036094,GO:0043167,GO:0043168,GO:0044237,GO:0071704,GO:0097159,GO:0097367,GO:1901265,GO:1901360,GO:1901363	6.2.1.12	ko:K01904	ko00130,ko00360,ko00940,ko01100,ko01110,map00130,map00360,map00940,map01100,map01110
Pv5-593.03G147300	GO:0003674,GO:0005215,GO:0005575,GO:0005622,GO:0005623,GO:0005737,GO:0005886,GO:0005887,GO:0005938,GO:0006810,GO:0007154,GO:0007165,GO:0008150,GO:0009719,GO:0009725,GO:0009733,GO:0009734,GO:0009755,GO:0009987,GO:0010033,GO:0016020,GO:0016021,GO:0022857,GO:0023052,GO:0031224,GO:0031226,GO:0032870,GO:0042221,GO:0044424,GO:0044425,GO:0044444,GO:0044459,GO:0044464,GO:0050789,GO:0050794,GO:0050896,GO:…	-	-	-
Pv5-593.03G248500	-	-	-	-
Pv5-593.03G066100	GO:0003674,GO:0003676,GO:0003677,GO:0003700,GO:0005488,GO:0005575,GO:0005622,GO:0005623,GO:0005634,GO:0006139,GO:0006351,GO:0006355,GO:0006725,GO:0006807,GO:0008150,GO:0008152,GO:0009058,GO:0009059,GO:0009889,GO:0009987,GO:0010467,GO:0010468,GO:0010556,GO:0016070,GO:0018130,GO:0019219,GO:0019222,GO:0019438,GO:0031323,GO:0031326,GO:0032774,GO:0034641,GO:0034645,GO:0034654,GO:0043170,GO:0043226,GO:…	-	-	-
Pv5-593.03G190000	GO:0000166,GO:0003674,GO:0003824,GO:0005215,GO:0005488,GO:0005524,GO:0005575,GO:0005622,GO:0005623,GO:0005737,GO:0005739,GO:0005740,GO:0005743,GO:0006810,GO:0006996,GO:0007005,GO:0008104,GO:0008144,GO:0008150,GO:0008320,GO:0008565,GO:0009987,GO:0015031,GO:0015833,GO:0016020,GO:0016021,GO:0016043,GO:0016462,GO:0016787,GO:0016817,GO:0016818,GO:0016887,GO:0017004,GO:0017062,GO:0017076,GO:0017111,GO:…	-	ko:K08900	-
Pv5-593.03G191800	GO:0003674,GO:0003676,GO:0003677,GO:0003700,GO:0005488,GO:0005575,GO:0005622,GO:0005623,GO:0005634,GO:0005667,GO:0006139,GO:0006259,GO:0006260,GO:0006261,GO:0006275,GO:0006351,GO:0006355,GO:0006725,GO:0006807,GO:0007049,GO:0008150,GO:0008152,GO:0008156,GO:0009058,GO:0009059,GO:0009889,GO:0009890,GO:0009892,GO:0009987,GO:0010467,GO:0010468,GO:0010556,GO:0010558,GO:0010564,GO:0010605,GO:0010948,GO:…	-	ko:K09391	-
Pv5-593.03G011400	GO:0005575,GO:0005622,GO:0005623,GO:0005737,GO:0008150,GO:0008152,GO:0009507,GO:0009512,GO:0009534,GO:0009535,GO:0009536,GO:0009579,GO:0009987,GO:0015979,GO:0016020,GO:0016021,GO:0031224,GO:0031976,GO:0031984,GO:0032991,GO:0034357,GO:0042651,GO:0043226,GO:0043227,GO:0043229,GO:0043231,GO:0044237,GO:0044422,GO:0044424,GO:0044425,GO:0044434,GO:0044435,GO:0044436,GO:0044444,GO:0044446,GO:0044464,GO:…	-	-	-
Pv5-593.03G140800	-	-	ko:K06085	ko04520,map04520
Pv5-593.03G075400	-	-	-	-
Pv5-593.03G059800	GO:0003674,GO:0003676,GO:0003723,GO:0003735,GO:0005198,GO:0005488,GO:0005575,GO:0005622,GO:0005623,GO:0005737,GO:0005840,GO:0006412,GO:0006518,GO:0006807,GO:0008150,GO:0008152,GO:0009058,GO:0009059,GO:0009987,GO:0010467,GO:0015934,GO:0019538,GO:0019843,GO:0032991,GO:0034641,GO:0034645,GO:0043043,GO:0043170,GO:0043226,GO:0043228,GO:0043229,GO:0043232,GO:0043603,GO:0043604,GO:0044237,GO:0044238,GO:…	-	ko:K02890	ko03010,map03010
Pv5-593.03G057900	GO:0000151,GO:0000302,GO:0001101,GO:0003674,GO:0003712,GO:0003824,GO:0004402,GO:0005488,GO:0005515,GO:0005516,GO:0005575,GO:0005622,GO:0005623,GO:0005634,GO:0005737,GO:0006325,GO:0006355,GO:0006464,GO:0006473,GO:0006475,GO:0006508,GO:0006511,GO:0006807,GO:0006950,GO:0006970,GO:0006979,GO:0006996,GO:0007275,GO:0008080,GO:0008150,GO:0008152,GO:0008270,GO:0009056,GO:0009057,GO:0009266,GO:0009409,GO:…	-	ko:K17361	-
Pv5-593.03G279600	GO:0003674,GO:0003824,GO:0004842,GO:0005488,GO:0005575,GO:0006464,GO:0006508,GO:0006511,GO:0006807,GO:0008150,GO:0008152,GO:0009056,GO:0009057,GO:0009628,GO:0009987,GO:0010498,GO:0016020,GO:0016021,GO:0016567,GO:0016740,GO:0019538,GO:0019787,GO:0019941,GO:0030163,GO:0031224,GO:0032446,GO:0036211,GO:0043161,GO:0043167,GO:0043169,GO:0043170,GO:0043412,GO:0043632,GO:0044237,GO:0044238,GO:0044248,GO:…	2.3.2.27	ko:K19041	-
Pv5-593.03G257300	GO:0000082,GO:0000226,GO:0000278,GO:0000413,GO:0003674,GO:0003676,GO:0003723,GO:0003824,GO:0005488,GO:0005515,GO:0005575,GO:0005622,GO:0005623,GO:0005634,GO:0005635,GO:0005642,GO:0005643,GO:0005737,GO:0005813,GO:0005815,GO:0005829,GO:0005856,GO:0006403,GO:0006405,GO:0006406,GO:0006457,GO:0006464,GO:0006508,GO:0006511,GO:0006606,GO:0006607,GO:0006611,GO:0006807,GO:0006810,GO:0006886,GO:0006913,GO:…	-	-	-
Pv5-593.03G098300	GO:0000166,GO:0003674,GO:0003824,GO:0004672,GO:0004674,GO:0004693,GO:0005488,GO:0005524,GO:0005575,GO:0005622,GO:0005623,GO:0005634,GO:0005886,GO:0006464,GO:0006468,GO:0006793,GO:0006796,GO:0006807,GO:0008144,GO:0008150,GO:0008152,GO:0009987,GO:0016020,GO:0016301,GO:0016310,GO:0016740,GO:0016772,GO:0016773,GO:0017076,GO:0019538,GO:0030554,GO:0032553,GO:0032555,GO:0032559,GO:0035639,GO:0036094,GO:…	2.7.11.22,2.7.11.23	ko:K08819	-
Pv5-593.03G181800	-	-	-	-
Pv5-593.03G061000	-	-	-	-
Pv5-593.03G136900	GO:0002097,GO:0002100,GO:0003674,GO:0003824,GO:0004000,GO:0005488,GO:0005575,GO:0005622,GO:0005623,GO:0005634,GO:0005737,GO:0006139,GO:0006382,GO:0006396,GO:0006399,GO:0006400,GO:0006725,GO:0006807,GO:0008033,GO:0008150,GO:0008152,GO:0008251,GO:0008270,GO:0009451,GO:0009987,GO:0010467,GO:0016070,GO:0016553,GO:0016787,GO:0016810,GO:0016814,GO:0019239,GO:0032991,GO:0034470,GO:0034641,GO:0034660,GO:…	-	ko:K15441	-
Pv5-593.03G035800	-	-	-	-
Pv5-593.03G176100	GO:0003674,GO:0003824,GO:0004668,GO:0006082,GO:0006520,GO:0006525,GO:0006576,GO:0006595,GO:0006596,GO:0006807,GO:0008150,GO:0008152,GO:0009058,GO:0009064,GO:0009308,GO:0009309,GO:0009445,GO:0009446,GO:0009987,GO:0016787,GO:0016810,GO:0016813,GO:0019752,GO:0033388,GO:0034641,GO:0042401,GO:0043436,GO:0044106,GO:0044237,GO:0044238,GO:0044249,GO:0044271,GO:0044281,GO:0047632,GO:0071704,GO:0097164,GO:…	3.5.3.12	ko:K10536	ko00330,ko01100,map00330,map01100
Pv5-593.03G010100	GO:0003674,GO:0003676,GO:0003723,GO:0003824,GO:0004518,GO:0004519,GO:0005488,GO:0005575,GO:0005622,GO:0005623,GO:0006139,GO:0006725,GO:0006807,GO:0008150,GO:0008152,GO:0009451,GO:0009987,GO:0016070,GO:0016787,GO:0016788,GO:0034641,GO:0043170,GO:0043226,GO:0043227,GO:0043229,GO:0043231,GO:0043412,GO:0044237,GO:0044238,GO:0044424,GO:0044464,GO:0046483,GO:0071704,GO:0090304,GO:0090305,GO:0097159,GO:…	-	-	-
Pv5-593.03G100400	-	-	-	-
Pv5-593.03G129100	GO:0000003,GO:0000146,GO:0000166,GO:0000331,GO:0000902,GO:0000904,GO:0003006,GO:0003674,GO:0003774,GO:0003777,GO:0003779,GO:0003824,GO:0005488,GO:0005515,GO:0005516,GO:0005524,GO:0005575,GO:0005622,GO:0005623,GO:0005737,GO:0005773,GO:0005856,GO:0005911,GO:0006928,GO:0006996,GO:0007010,GO:0007015,GO:0007017,GO:0007018,GO:0007275,GO:0008017,GO:0008092,GO:0008144,GO:0008150,GO:0009506,GO:0009653,GO:…	-	ko:K10357	-
Pv5-593.03G137000	GO:0003674,GO:0003676,GO:0003677,GO:0003700,GO:0005488,GO:0005575,GO:0005622,GO:0005623,GO:0005634,GO:0006139,GO:0006351,GO:0006355,GO:0006725,GO:0006807,GO:0006950,GO:0006952,GO:0008150,GO:0008152,GO:0009058,GO:0009059,GO:0009719,GO:0009725,GO:0009733,GO:0009889,GO:0009891,GO:0009893,GO:0009987,GO:0010033,GO:0010467,GO:0010468,GO:0010556,GO:0010557,GO:0010604,GO:0010628,GO:0016070,GO:0018130,GO:…	-	-	-
Pv5-593.03G127600	GO:0000166,GO:0000981,GO:0000988,GO:0000989,GO:0001067,GO:0001076,GO:0001134,GO:0001135,GO:0003674,GO:0003676,GO:0003677,GO:0003700,GO:0005488,GO:0005524,GO:0005575,GO:0005622,GO:0005623,GO:0005634,GO:0006082,GO:0006139,GO:0006351,GO:0006355,GO:0006357,GO:0006629,GO:0006631,GO:0006633,GO:0006725,GO:0006807,GO:0006950,GO:0006970,GO:0008144,GO:0008150,GO:0008152,GO:0008610,GO:0009058,GO:0009059,GO:…	-	ko:K09422	-
Pv5-593.03G187800	-	-	-	-
Pv5-593.03G091900	-	-	-	-
Pv5-593.03G196500	GO:0000003,GO:0000981,GO:0000988,GO:0000989,GO:0001067,GO:0001076,GO:0001134,GO:0001135,GO:0003006,GO:0003674,GO:0003676,GO:0003677,GO:0003700,GO:0005488,GO:0005575,GO:0005622,GO:0005623,GO:0005634,GO:0006139,GO:0006351,GO:0006355,GO:0006357,GO:0006725,GO:0006807,GO:0006935,GO:0007275,GO:0008150,GO:0008152,GO:0009058,GO:0009059,GO:0009553,GO:0009605,GO:0009856,GO:0009889,GO:0009987,GO:0010183,GO:…	-	ko:K09422	-
Pv5-593.03G009400	GO:0000003,GO:0000075,GO:0000228,GO:0000278,GO:0000280,GO:0000775,GO:0000776,GO:0000777,GO:0000778,GO:0000779,GO:0000780,GO:0000793,GO:0000794,GO:0000819,GO:0003674,GO:0003824,GO:0004672,GO:0005575,GO:0005622,GO:0005623,GO:0005634,GO:0005694,GO:0005737,GO:0005815,GO:0005819,GO:0005828,GO:0005856,GO:0005874,GO:0005876,GO:0006464,GO:0006468,GO:0006793,GO:0006796,GO:0006807,GO:0006996,GO:0007049,GO:…	2.7.11.1	ko:K02178	ko04110,ko04111,ko04113,ko04114,ko04914,map04110,map04111,map04113,map04114,map04914
Pv5-593.03G067800	GO:0003674,GO:0003676,GO:0003677,GO:0003700,GO:0005488,GO:0005515,GO:0005575,GO:0005622,GO:0005623,GO:0005634,GO:0006139,GO:0006351,GO:0006355,GO:0006417,GO:0006725,GO:0006807,GO:0006950,GO:0006970,GO:0007275,GO:0008150,GO:0008152,GO:0009058,GO:0009059,GO:0009314,GO:0009416,GO:0009628,GO:0009637,GO:0009651,GO:0009653,GO:0009889,GO:0009890,GO:0009891,GO:0009892,GO:0009893,GO:0009965,GO:0009987,GO:…	-	ko:K09338	-
Pv5-593.03G150200	GO:0003674,GO:0003676,GO:0003723,GO:0003743,GO:0005488,GO:0005575,GO:0005618,GO:0005622,GO:0005623,GO:0005737,GO:0006412,GO:0006413,GO:0006518,GO:0006807,GO:0006996,GO:0007275,GO:0008135,GO:0008150,GO:0008152,GO:0009058,GO:0009059,GO:0009507,GO:0009536,GO:0009657,GO:0009658,GO:0009987,GO:0010467,GO:0016043,GO:0019538,GO:0022411,GO:0030312,GO:0032501,GO:0032502,GO:0032790,GO:0032984,GO:0032988,GO:…	-	ko:K02520	-
Pv5-593.03G195900	GO:0000166,GO:0003674,GO:0003824,GO:0004594,GO:0005488,GO:0005524,GO:0005575,GO:0005622,GO:0005623,GO:0005737,GO:0005829,GO:0006139,GO:0006163,GO:0006164,GO:0006725,GO:0006732,GO:0006753,GO:0006793,GO:0006796,GO:0006807,GO:0008144,GO:0008150,GO:0008152,GO:0009058,GO:0009108,GO:0009117,GO:0009150,GO:0009152,GO:0009165,GO:0009259,GO:0009260,GO:0009987,GO:0015936,GO:0015937,GO:0016301,GO:0016310,GO:…	2.7.1.33	ko:K09680	ko00770,ko01100,map00770,map01100
Pv5-593.03G233400	GO:0000003,GO:0003006,GO:0005575,GO:0005623,GO:0005886,GO:0007049,GO:0007275,GO:0008150,GO:0009553,GO:0009554,GO:0009987,GO:0016020,GO:0019953,GO:0022402,GO:0022414,GO:0031224,GO:0031225,GO:0032501,GO:0032502,GO:0034293,GO:0043934,GO:0044425,GO:0044464,GO:0044703,GO:0048229,GO:0048236,GO:0048856,GO:0048869,GO:0051321,GO:0051704,GO:0071944,GO:1903046	-	-	-
Pv5-593.03G135900	-	-	-	-
Pv5-593.03G249600	GO:0003674,GO:0003676,GO:0003677,GO:0005488,GO:0005515,GO:0005575,GO:0005622,GO:0005623,GO:0005634,GO:0006139,GO:0006351,GO:0006355,GO:0006725,GO:0006807,GO:0008150,GO:0008152,GO:0009058,GO:0009059,GO:0009889,GO:0009987,GO:0010467,GO:0010468,GO:0010556,GO:0016070,GO:0018130,GO:0019219,GO:0019222,GO:0019438,GO:0031323,GO:0031326,GO:0032774,GO:0034641,GO:0034645,GO:0034654,GO:0042802,GO:0042803,GO:…	-	-	-
Pv5-593.03G204400	GO:0003674,GO:0003824,GO:0004474,GO:0005575,GO:0005622,GO:0005623,GO:0005737,GO:0005777,GO:0005975,GO:0006081,GO:0006082,GO:0006091,GO:0006097,GO:0006099,GO:0006101,GO:0008150,GO:0008152,GO:0009060,GO:0009514,GO:0009987,GO:0015980,GO:0016740,GO:0016746,GO:0016999,GO:0017144,GO:0019752,GO:0032787,GO:0042579,GO:0043226,GO:0043227,GO:0043229,GO:0043231,GO:0043436,GO:0044237,GO:0044238,GO:0044262,GO:…	2.3.3.9	ko:K01638	ko00620,ko00630,ko01100,ko01110,ko01120,ko01200,map00620,map00630,map01100,map01110,map01120,map01200
Pv5-593.03G108800	GO:0002181,GO:0003674,GO:0003735,GO:0005198,GO:0005575,GO:0005622,GO:0005623,GO:0005634,GO:0005730,GO:0005737,GO:0005829,GO:0005840,GO:0006412,GO:0006518,GO:0006807,GO:0008150,GO:0008152,GO:0009058,GO:0009059,GO:0009987,GO:0010467,GO:0015934,GO:0019538,GO:0022625,GO:0022626,GO:0031974,GO:0031981,GO:0032991,GO:0034641,GO:0034645,GO:0043043,GO:0043170,GO:0043226,GO:0043227,GO:0043228,GO:0043229,GO:…	-	ko:K02905	ko03010,map03010
Pv5-593.03G067100	-	-	-	-
Pv5-593.03G268300	GO:0000003,GO:0003006,GO:0003674,GO:0003676,GO:0003700,GO:0005488,GO:0005575,GO:0005622,GO:0005623,GO:0005634,GO:0006139,GO:0006351,GO:0006355,GO:0006725,GO:0006807,GO:0007275,GO:0007276,GO:0008150,GO:0008152,GO:0009058,GO:0009059,GO:0009555,GO:0009889,GO:0009987,GO:0010467,GO:0010468,GO:0010556,GO:0016070,GO:0018130,GO:0019219,GO:0019222,GO:0019438,GO:0019953,GO:0022412,GO:0022414,GO:0030154,GO:…	-	-	-
Pv5-593.03G245600	GO:0003674,GO:0003824,GO:0005575,GO:0005622,GO:0005623,GO:0005737,GO:0006091,GO:0008150,GO:0008152,GO:0009507,GO:0009521,GO:0009523,GO:0009534,GO:0009535,GO:0009536,GO:0009579,GO:0009654,GO:0009987,GO:0010109,GO:0010207,GO:0010242,GO:0015979,GO:0016020,GO:0016043,GO:0016491,GO:0019222,GO:0019684,GO:0022607,GO:0031323,GO:0031976,GO:0031984,GO:0032991,GO:0034357,GO:0034622,GO:0042548,GO:0042549,GO:…	-	ko:K02716	ko00195,ko01100,map00195,map01100
Pv5-593.03G165400	-	-	-	-
Pv5-593.03G242900	GO:0000166,GO:0003674,GO:0005488,GO:0005524,GO:0006950,GO:0006952,GO:0008144,GO:0008150,GO:0017076,GO:0030554,GO:0032553,GO:0032555,GO:0032559,GO:0035639,GO:0036094,GO:0043167,GO:0043168,GO:0043531,GO:0050896,GO:0097159,GO:0097367,GO:1901265,GO:1901363	-	ko:K19613	ko04014,map04014
Pv5-593.03G224200	-	-	-	-
Pv5-593.03G271500	-	-	-	-
Pv5-593.03G211900	GO:0000166,GO:0003674,GO:0003774,GO:0003777,GO:0003824,GO:0005488,GO:0005515,GO:0005524,GO:0005575,GO:0005622,GO:0005623,GO:0005737,GO:0005856,GO:0005871,GO:0005874,GO:0005875,GO:0006928,GO:0007017,GO:0007018,GO:0007275,GO:0008017,GO:0008092,GO:0008144,GO:0008150,GO:0009987,GO:0015630,GO:0015631,GO:0016462,GO:0016787,GO:0016817,GO:0016818,GO:0016887,GO:0017076,GO:0017111,GO:0022622,GO:0030554,GO:…	-	ko:K10396	ko04144,ko04728,map04144,map04728
Pv5-593.03G074500	GO:0003674,GO:0003676,GO:0003824,GO:0003964,GO:0004175,GO:0004190,GO:0004518,GO:0004519,GO:0005488,GO:0006139,GO:0006259,GO:0006278,GO:0006508,GO:0006725,GO:0006807,GO:0008150,GO:0008152,GO:0008233,GO:0008270,GO:0009058,GO:0009059,GO:0009987,GO:0015074,GO:0016740,GO:0016772,GO:0016779,GO:0016787,GO:0016788,GO:0018130,GO:0019438,GO:0019538,GO:0034061,GO:0034641,GO:0034645,GO:0034654,GO:0043167,GO:…	-	ko:K16743	-
Pv5-593.03G034600	GO:0000166,GO:0003674,GO:0003824,GO:0003905,GO:0003922,GO:0005488,GO:0005524,GO:0006082,GO:0006139,GO:0006163,GO:0006164,GO:0006177,GO:0006259,GO:0006281,GO:0006284,GO:0006520,GO:0006541,GO:0006725,GO:0006753,GO:0006793,GO:0006796,GO:0006807,GO:0006950,GO:0006974,GO:0008144,GO:0008150,GO:0008152,GO:0008725,GO:0009058,GO:0009064,GO:0009116,GO:0009117,GO:0009119,GO:0009123,GO:0009124,GO:0009126,GO:…	3.2.2.20	ko:K01246	ko03410,map03410
Pv5-593.03G033000	-	1.1.1.184,1.1.1.189,1.1.1.197	ko:K00079	ko00590,ko00790,ko00980,ko01100,ko05204,map00590,map00790,map00980,map01100,map05204
Pv5-593.03G061500	GO:0000166,GO:0000302,GO:0001101,GO:0003674,GO:0003824,GO:0004672,GO:0004674,GO:0005488,GO:0005524,GO:0005575,GO:0005623,GO:0005886,GO:0005911,GO:0006464,GO:0006468,GO:0006793,GO:0006796,GO:0006807,GO:0006950,GO:0006979,GO:0008144,GO:0008150,GO:0008152,GO:0009506,GO:0009987,GO:0010035,GO:0010193,GO:0016020,GO:0016021,GO:0016301,GO:0016310,GO:0016740,GO:0016772,GO:0016773,GO:0017076,GO:0019538,GO:…	-	-	-
Pv5-593.03G180600	-	-	-	-
Pv5-593.03G006300	GO:0003674,GO:0005215,GO:0005575,GO:0006810,GO:0006811,GO:0006812,GO:0008150,GO:0008324,GO:0008519,GO:0015075,GO:0015696,GO:0016020,GO:0016021,GO:0022857,GO:0031224,GO:0034220,GO:0044425,GO:0051179,GO:0051234,GO:0055085,GO:0071705,GO:0072488,GO:0098655	-	ko:K03320	-
Pv5-593.03G248600	GO:0000902,GO:0001101,GO:0003674,GO:0003824,GO:0004497,GO:0005488,GO:0005506,GO:0005575,GO:0005622,GO:0005623,GO:0005737,GO:0005783,GO:0005886,GO:0006629,GO:0006694,GO:0007154,GO:0007165,GO:0007275,GO:0008150,GO:0008152,GO:0008202,GO:0008395,GO:0008610,GO:0009058,GO:0009653,GO:0009719,GO:0009725,GO:0009741,GO:0009753,GO:0009755,GO:0009826,GO:0009867,GO:0009965,GO:0009987,GO:0010012,GO:0010016,GO:…	-	ko:K09587	ko00905,ko01100,ko01110,map00905,map01100,map01110
Pv5-593.03G207100	GO:0000166,GO:0000723,GO:0000731,GO:0003674,GO:0003676,GO:0003677,GO:0005488,GO:0005515,GO:0005524,GO:0005575,GO:0005622,GO:0005623,GO:0005634,GO:0005654,GO:0005657,GO:0005663,GO:0005694,GO:0006139,GO:0006259,GO:0006260,GO:0006261,GO:0006275,GO:0006281,GO:0006283,GO:0006289,GO:0006296,GO:0006297,GO:0006301,GO:0006725,GO:0006807,GO:0006950,GO:0006974,GO:0006996,GO:0007049,GO:0008144,GO:0008150,GO:…	-	ko:K10755	ko03030,ko03420,ko03430,map03030,map03420,map03430
Pv5-593.03G072000	GO:0000166,GO:0003674,GO:0003676,GO:0003723,GO:0003724,GO:0003743,GO:0003824,GO:0004004,GO:0004386,GO:0005488,GO:0005524,GO:0005575,GO:0005622,GO:0005623,GO:0005737,GO:0006412,GO:0006413,GO:0006518,GO:0006807,GO:0008026,GO:0008135,GO:0008144,GO:0008150,GO:0008152,GO:0008186,GO:0009058,GO:0009059,GO:0009987,GO:0010467,GO:0016282,GO:0016462,GO:0016787,GO:0016817,GO:0016818,GO:0016887,GO:0017076,GO:…	3.6.4.13	ko:K13026,ko:K18995	-
Pv5-593.03G237400	-	2.1.1.104	ko:K00588	ko00360,ko00940,ko00941,ko00945,ko01100,ko01110,map00360,map00940,map00941,map00945,map01100,map01110
Pv5-593.03G206900	-	-	-	-
Pv5-593.03G073200	GO:0000070,GO:0000075,GO:0000278,GO:0000280,GO:0000775,GO:0000776,GO:0000819,GO:0005575,GO:0005622,GO:0005623,GO:0005634,GO:0005635,GO:0005694,GO:0005819,GO:0005856,GO:0006996,GO:0007049,GO:0007059,GO:0007080,GO:0007088,GO:0007093,GO:0007094,GO:0007346,GO:0008150,GO:0008608,GO:0009987,GO:0010564,GO:0010639,GO:0010948,GO:0010965,GO:0012505,GO:0015630,GO:0016043,GO:0022402,GO:0030071,GO:0031577,GO:…	-	ko:K06638,ko:K20855	ko04110,ko04914,ko05203,map04110,map04914,map05203
Pv5-593.03G063700	GO:0003674,GO:0003824,GO:0004381,GO:0005575,GO:0005622,GO:0005623,GO:0005737,GO:0005794,GO:0006464,GO:0006486,GO:0006807,GO:0008150,GO:0008152,GO:0008194,GO:0008378,GO:0009058,GO:0009059,GO:0009100,GO:0009101,GO:0009987,GO:0012505,GO:0016043,GO:0016740,GO:0016757,GO:0016758,GO:0019538,GO:0034645,GO:0035250,GO:0036211,GO:0042546,GO:0043170,GO:0043226,GO:0043227,GO:0043229,GO:0043231,GO:0043412,GO:…	-	ko:K20892	-
Pv5-593.03G071000	GO:0000003,GO:0001101,GO:0002376,GO:0003006,GO:0003674,GO:0003676,GO:0003677,GO:0005488,GO:0005575,GO:0005622,GO:0005623,GO:0005634,GO:0005737,GO:0006139,GO:0006351,GO:0006355,GO:0006725,GO:0006807,GO:0006950,GO:0006952,GO:0006955,GO:0007154,GO:0007165,GO:0007275,GO:0007602,GO:0008150,GO:0008152,GO:0009058,GO:0009059,GO:0009266,GO:0009314,GO:0009408,GO:0009409,GO:0009414,GO:0009415,GO:0009416,GO:…	-	-	-
Pv5-593.03G267800	GO:0003674,GO:0003676,GO:0003677,GO:0003682,GO:0003824,GO:0003886,GO:0005488,GO:0005575,GO:0005622,GO:0005623,GO:0005634,GO:0006139,GO:0006259,GO:0006304,GO:0006305,GO:0006306,GO:0006325,GO:0006351,GO:0006355,GO:0006725,GO:0006807,GO:0006950,GO:0006996,GO:0008150,GO:0008152,GO:0008168,GO:0008757,GO:0009008,GO:0009058,GO:0009059,GO:0009266,GO:0009408,GO:0009628,GO:0009889,GO:0009987,GO:0010426,GO:…	2.1.1.37	ko:K00558	ko00270,ko01100,ko05206,map00270,map01100,map05206
Pv5-593.03G144000	-	-	ko:K20412	-
Pv5-593.03G106900	-	-	-	-
Pv5-593.03G038400	GO:0000375,GO:0000377,GO:0000398,GO:0003674,GO:0003676,GO:0003723,GO:0005488,GO:0005575,GO:0005622,GO:0005623,GO:0005634,GO:0005654,GO:0005681,GO:0005684,GO:0005737,GO:0006139,GO:0006396,GO:0006397,GO:0006725,GO:0006807,GO:0008150,GO:0008152,GO:0008380,GO:0009987,GO:0010467,GO:0016070,GO:0016071,GO:0016604,GO:0016607,GO:0031974,GO:0031981,GO:0032991,GO:0034641,GO:0043170,GO:0043226,GO:0043227,GO:…	-	ko:K13100	-
Pv5-593.03G081900	GO:0000287,GO:0003674,GO:0003824,GO:0005488,GO:0005575,GO:0005622,GO:0005623,GO:0005737,GO:0005829,GO:0005886,GO:0005975,GO:0005996,GO:0006020,GO:0006021,GO:0006066,GO:0006082,GO:0006629,GO:0006644,GO:0006650,GO:0006732,GO:0006766,GO:0006767,GO:0006793,GO:0006796,GO:0006950,GO:0007154,GO:0007165,GO:0008150,GO:0008152,GO:0008934,GO:0009056,GO:0009058,GO:0009108,GO:0009110,GO:0009266,GO:0009409,GO:…	3.1.3.25,3.1.3.93	ko:K10047,ko:K13104	ko00053,ko00562,ko01100,ko01110,ko04070,map00053,map00562,map01100,map01110,map04070
Pv5-593.03G070400	-	-	-	-
Pv5-593.03G192100	-	-	ko:K14963	ko04934,map04934
Pv5-593.03G067200	GO:0003674,GO:0005215,GO:0005319,GO:0005342,GO:0005575,GO:0005623,GO:0005886,GO:0006082,GO:0006807,GO:0006810,GO:0006811,GO:0006820,GO:0006869,GO:0008028,GO:0008150,GO:0008152,GO:0008509,GO:0008514,GO:0009605,GO:0009607,GO:0009624,GO:0009987,GO:0010119,GO:0010876,GO:0015075,GO:0015291,GO:0015293,GO:0015318,GO:0015665,GO:0015711,GO:0015718,GO:0015849,GO:0015850,GO:0016020,GO:0016021,GO:0022804,GO:…	-	ko:K14638	-
Pv5-593.03G070100	-	-	-	-
Pv5-593.03G196300	GO:0003674,GO:0005215,GO:0005452,GO:0005575,GO:0005623,GO:0005886,GO:0005887,GO:0006810,GO:0006811,GO:0006820,GO:0006873,GO:0006885,GO:0007275,GO:0008150,GO:0008509,GO:0009987,GO:0015075,GO:0015103,GO:0015291,GO:0015297,GO:0015301,GO:0015318,GO:0015698,GO:0016020,GO:0016021,GO:0019725,GO:0022622,GO:0022804,GO:0022857,GO:0030003,GO:0030004,GO:0030641,GO:0031224,GO:0031226,GO:0032501,GO:0032502,GO:…	-	-	-
Pv5-593.03G062400	GO:0000166,GO:0003674,GO:0003824,GO:0004672,GO:0004674,GO:0004675,GO:0004888,GO:0005198,GO:0005199,GO:0005488,GO:0005515,GO:0005524,GO:0005575,GO:0005623,GO:0005886,GO:0006464,GO:0006468,GO:0006793,GO:0006796,GO:0006807,GO:0007154,GO:0007165,GO:0007166,GO:0007167,GO:0007178,GO:0008144,GO:0008150,GO:0008152,GO:0009987,GO:0016020,GO:0016021,GO:0016301,GO:0016310,GO:0016740,GO:0016772,GO:0016773,GO:…	-	-	-
Pv5-593.03G070300	GO:0003674,GO:0003824,GO:0005575,GO:0005622,GO:0005623,GO:0005737,GO:0005794,GO:0012505,GO:0016020,GO:0016021,GO:0016740,GO:0016757,GO:0031224,GO:0043226,GO:0043227,GO:0043229,GO:0043231,GO:0044424,GO:0044425,GO:0044444,GO:0044464	-	-	-
Pv5-593.03G209100	GO:0003674,GO:0003824,GO:0005488,GO:0005515,GO:0005575,GO:0005622,GO:0005623,GO:0005737,GO:0006091,GO:0008150,GO:0008152,GO:0009507,GO:0009534,GO:0009535,GO:0009536,GO:0009579,GO:0009767,GO:0009773,GO:0009987,GO:0015979,GO:0016020,GO:0016021,GO:0016491,GO:0016730,GO:0019684,GO:0019904,GO:0022900,GO:0031224,GO:0031976,GO:0031984,GO:0034357,GO:0042651,GO:0042802,GO:0043226,GO:0043227,GO:0043229,GO:…	-	-	-
Pv5-593.03G251700	-	-	ko:K07437	ko00830,ko01100,map00830,map01100
Pv5-593.03G223000	-	2.3.2.27	ko:K19042	-
Pv5-593.03G224900	GO:0000166,GO:0003674,GO:0003824,GO:0004672,GO:0004674,GO:0004675,GO:0004888,GO:0005488,GO:0005524,GO:0005575,GO:0005623,GO:0005886,GO:0006464,GO:0006468,GO:0006793,GO:0006796,GO:0006807,GO:0007154,GO:0007165,GO:0007166,GO:0007167,GO:0007178,GO:0008144,GO:0008150,GO:0008152,GO:0009719,GO:0009725,GO:0009741,GO:0009742,GO:0009755,GO:0009987,GO:0010033,GO:0014070,GO:0016020,GO:0016301,GO:0016310,GO:…	2.7.11.1	ko:K14500	ko04075,map04075
Pv5-593.03G145500	-	-	-	-
Pv5-593.03G096800	-	-	ko:K07466	ko03030,ko03420,ko03430,ko03440,ko03460,map03030,map03420,map03430,map03440,map03460
Pv5-593.03G107600	GO:0000166,GO:0000943,GO:0003674,GO:0003676,GO:0003677,GO:0003723,GO:0003824,GO:0003887,GO:0003964,GO:0004175,GO:0004190,GO:0004518,GO:0004519,GO:0004521,GO:0004523,GO:0004540,GO:0005488,GO:0005524,GO:0005575,GO:0005622,GO:0005623,GO:0005634,GO:0005737,GO:0006139,GO:0006259,GO:0006278,GO:0006310,GO:0006508,GO:0006725,GO:0006807,GO:0008144,GO:0008150,GO:0008152,GO:0008233,GO:0008270,GO:0009058,GO:…	-	-	-
Pv5-593.03G144800	-	-	-	-
Pv5-593.03G266800	GO:0003674,GO:0003824,GO:0004721,GO:0004722,GO:0005488,GO:0005575,GO:0005622,GO:0005623,GO:0005634,GO:0005654,GO:0006464,GO:0006470,GO:0006793,GO:0006796,GO:0006807,GO:0006950,GO:0007154,GO:0007165,GO:0008150,GO:0008152,GO:0009266,GO:0009314,GO:0009408,GO:0009416,GO:0009628,GO:0009637,GO:0009785,GO:0009987,GO:0016311,GO:0016787,GO:0016788,GO:0016791,GO:0019538,GO:0023052,GO:0030522,GO:0031974,GO:…	3.1.3.16	ko:K04460,ko:K15423	ko04010,ko04922,map04010,map04922
Pv5-593.03G013000	GO:0003674,GO:0005488,GO:0005515,GO:0005543,GO:0005545,GO:0005575,GO:0005622,GO:0005623,GO:0005737,GO:0005794,GO:0005905,GO:0006810,GO:0006897,GO:0008150,GO:0008289,GO:0009987,GO:0012505,GO:0016020,GO:0016043,GO:0016192,GO:0022607,GO:0030135,GO:0030136,GO:0030276,GO:0031410,GO:0031982,GO:0034622,GO:0035091,GO:0043167,GO:0043168,GO:0043226,GO:0043227,GO:0043229,GO:0043231,GO:0043933,GO:0044085,GO:…	-	ko:K20043	-
Pv5-593.03G112600	-	-	-	-
Pv5-593.03G264200	-	-	ko:K04523	ko04141,map04141
Pv5-593.03G102700	GO:0003674,GO:0003824,GO:0005488,GO:0005507,GO:0005575,GO:0005622,GO:0005623,GO:0005737,GO:0005739,GO:0005829,GO:0008150,GO:0008152,GO:0016787,GO:0016822,GO:0016823,GO:0018773,GO:0034545,GO:0043167,GO:0043169,GO:0043226,GO:0043227,GO:0043229,GO:0043231,GO:0044424,GO:0044444,GO:0044464,GO:0046872,GO:0046914,GO:0047621	3.7.1.5	ko:K01557	ko00350,ko01100,ko01120,map00350,map01100,map01120
Pv5-593.03G084100	GO:0000166,GO:0003674,GO:0005488,GO:0005524,GO:0005975,GO:0006082,GO:0006629,GO:0006631,GO:0006633,GO:0006807,GO:0008144,GO:0008150,GO:0008152,GO:0008610,GO:0009058,GO:0009987,GO:0016053,GO:0017076,GO:0019752,GO:0030554,GO:0032553,GO:0032555,GO:0032559,GO:0032787,GO:0035639,GO:0036094,GO:0042126,GO:0042128,GO:0043167,GO:0043168,GO:0043436,GO:0044237,GO:0044238,GO:0044249,GO:0044255,GO:0044281,GO:…	-	ko:K07199	ko04068,ko04152,ko04211,ko04213,ko04371,ko04530,ko04710,ko04714,ko04910,ko04920,ko04921,ko04922,ko04931,ko04932,ko05410,map04068,map04152,map04211,map04213,map04371,map04530,map04710,map04714,map04910,map04920,map04921,map04922,map04931,map04932,map05410
Pv5-593.03G109100	-	-	-	-
Pv5-593.03G091300	GO:0003674,GO:0003824,GO:0005575,GO:0005576,GO:0016787	3.1.1.45	ko:K01061	ko00361,ko00364,ko00623,ko01100,ko01110,ko01120,ko01130,map00361,map00364,map00623,map01100,map01110,map01120,map01130
Pv5-593.03G121300	GO:0005575,GO:0005622,GO:0005623,GO:0005737,GO:0005739,GO:0006464,GO:0006807,GO:0007154,GO:0007165,GO:0008150,GO:0008152,GO:0009893,GO:0009894,GO:0009896,GO:0009987,GO:0010604,GO:0016567,GO:0019222,GO:0019538,GO:0023052,GO:0032446,GO:0035556,GO:0036211,GO:0042176,GO:0043170,GO:0043226,GO:0043227,GO:0043229,GO:0043231,GO:0043412,GO:0044237,GO:0044238,GO:0044260,GO:0044267,GO:0044424,GO:0044444,GO:…	-	-	-
Pv5-593.03G135300	-	-	-	-
Pv5-593.03G284000	GO:0003674,GO:0003676,GO:0003677,GO:0005488,GO:0005515,GO:0005575,GO:0005622,GO:0005623,GO:0005634,GO:0006139,GO:0006351,GO:0006355,GO:0006725,GO:0006807,GO:0008150,GO:0008152,GO:0009058,GO:0009059,GO:0009889,GO:0009987,GO:0010467,GO:0010468,GO:0010556,GO:0016070,GO:0018130,GO:0019219,GO:0019222,GO:0019438,GO:0031323,GO:0031326,GO:0032774,GO:0034641,GO:0034645,GO:0034654,GO:0043170,GO:0043226,GO:…	-	ko:K20283,ko:K20478	-
Pv5-593.03G097300	-	-	-	-
Pv5-593.03G283400	-	-	-	-
Pv5-593.03G199200	GO:0000981,GO:0000988,GO:0000989,GO:0001067,GO:0001076,GO:0001134,GO:0001135,GO:0003674,GO:0003676,GO:0003677,GO:0003700,GO:0005488,GO:0005575,GO:0005622,GO:0005623,GO:0005634,GO:0006139,GO:0006351,GO:0006355,GO:0006357,GO:0006725,GO:0006807,GO:0008150,GO:0008152,GO:0009058,GO:0009059,GO:0009889,GO:0009987,GO:0010467,GO:0010468,GO:0010556,GO:0016070,GO:0018130,GO:0019219,GO:0019222,GO:0019438,GO:…	-	ko:K09422	-
Pv5-593.03G185000	GO:0003674,GO:0003676,GO:0003723,GO:0003824,GO:0004518,GO:0004519,GO:0005488,GO:0005575,GO:0005622,GO:0005623,GO:0006139,GO:0006725,GO:0006807,GO:0008150,GO:0008152,GO:0008270,GO:0009451,GO:0009987,GO:0016070,GO:0016787,GO:0016788,GO:0034641,GO:0043167,GO:0043169,GO:0043170,GO:0043226,GO:0043227,GO:0043229,GO:0043231,GO:0043412,GO:0044237,GO:0044238,GO:0044424,GO:0044464,GO:0046483,GO:0046872,GO:…	-	-	-
Pv5-593.03G090000	-	-	-	-
Pv5-593.03G234600	GO:0000166,GO:0003674,GO:0003824,GO:0004672,GO:0004674,GO:0005488,GO:0005524,GO:0005575,GO:0006464,GO:0006468,GO:0006793,GO:0006796,GO:0006807,GO:0008144,GO:0008150,GO:0008152,GO:0009987,GO:0016020,GO:0016021,GO:0016301,GO:0016310,GO:0016740,GO:0016772,GO:0016773,GO:0017076,GO:0019538,GO:0030554,GO:0031224,GO:0032553,GO:0032555,GO:0032559,GO:0035639,GO:0036094,GO:0036211,GO:0043167,GO:0043168,GO:…	-	-	-
Pv5-593.03G104800	GO:0006950,GO:0006952,GO:0008150,GO:0009607,GO:0050896	-	-	-
Pv5-593.03G132400	-	-	-	-
Pv5-593.03G250000	GO:0003674,GO:0003824,GO:0004842,GO:0006464,GO:0006807,GO:0008150,GO:0008152,GO:0009987,GO:0016567,GO:0016740,GO:0019538,GO:0019787,GO:0032446,GO:0036211,GO:0043170,GO:0043412,GO:0044237,GO:0044238,GO:0044260,GO:0044267,GO:0070647,GO:0071704,GO:0140096,GO:1901564	-	-	-
Pv5-593.03G182200	GO:0000166,GO:0002215,GO:0003674,GO:0003824,GO:0004672,GO:0004674,GO:0005488,GO:0005524,GO:0005575,GO:0005622,GO:0005623,GO:0005737,GO:0005739,GO:0005740,GO:0005886,GO:0006464,GO:0006468,GO:0006793,GO:0006796,GO:0006807,GO:0006950,GO:0006952,GO:0007275,GO:0008144,GO:0008150,GO:0008152,GO:0009791,GO:0009825,GO:0009845,GO:0009987,GO:0016020,GO:0016021,GO:0016049,GO:0016301,GO:0016310,GO:0016740,GO:…	-	-	-
Pv5-593.03G132100	GO:0000166,GO:0003674,GO:0003824,GO:0005488,GO:0005575,GO:0005576,GO:0005615,GO:0005622,GO:0005623,GO:0005737,GO:0005783,GO:0005788,GO:0006725,GO:0006807,GO:0008131,GO:0008150,GO:0008152,GO:0009056,GO:0009308,GO:0009690,GO:0009823,GO:0009987,GO:0010817,GO:0012505,GO:0016491,GO:0016614,GO:0016638,GO:0016641,GO:0016645,GO:0019139,GO:0031974,GO:0034754,GO:0036094,GO:0042445,GO:0042447,GO:0043167,GO:…	1.5.99.12	ko:K00279	ko00908,map00908
Pv5-593.03G094500	GO:0003674,GO:0003676,GO:0003723,GO:0005488,GO:0005575,GO:0005622,GO:0005623,GO:0005634,GO:0005730,GO:0006996,GO:0008150,GO:0009987,GO:0016043,GO:0022607,GO:0022613,GO:0022618,GO:0030684,GO:0030687,GO:0031974,GO:0031981,GO:0032991,GO:0034622,GO:0042254,GO:0042255,GO:0042273,GO:0043226,GO:0043227,GO:0043228,GO:0043229,GO:0043231,GO:0043232,GO:0043233,GO:0043933,GO:0044085,GO:0044422,GO:0044424,GO:…	-	ko:K07565	-
Pv5-593.03G259800	-	-	-	-
Pv5-593.03G238200	-	-	-	-
Pv5-593.03G017600	GO:0003674,GO:0003676,GO:0003723,GO:0003824,GO:0004518,GO:0004519,GO:0005488,GO:0005575,GO:0005622,GO:0005623,GO:0006139,GO:0006725,GO:0006807,GO:0008150,GO:0008152,GO:0009451,GO:0009987,GO:0016070,GO:0016787,GO:0016788,GO:0034641,GO:0043170,GO:0043226,GO:0043227,GO:0043229,GO:0043231,GO:0043412,GO:0044237,GO:0044238,GO:0044424,GO:0044464,GO:0046483,GO:0071704,GO:0090304,GO:0090305,GO:0097159,GO:…	-	-	-
Pv5-593.03G120200	-	3.1.1.98	ko:K19882	ko04310,map04310
Pv5-593.03G033900	-	-	-	-
Pv5-593.03G197900	GO:0000003,GO:0000139,GO:0003006,GO:0003674,GO:0003824,GO:0004382,GO:0005575,GO:0005622,GO:0005623,GO:0005737,GO:0005794,GO:0006139,GO:0006152,GO:0006163,GO:0006195,GO:0006213,GO:0006220,GO:0006244,GO:0006256,GO:0006725,GO:0006753,GO:0006793,GO:0006796,GO:0006807,GO:0007275,GO:0007498,GO:0007506,GO:0007548,GO:0008150,GO:0008152,GO:0008406,GO:0009056,GO:0009058,GO:0009116,GO:0009117,GO:0009119,GO:…	3.6.1.5	ko:K01510,ko:K14643	ko00230,ko00240,ko05169,map00230,map00240,map05169
Pv5-593.03G062500	GO:0000003,GO:0000280,GO:0005575,GO:0005622,GO:0005623,GO:0005737,GO:0006996,GO:0007049,GO:0007059,GO:0007127,GO:0007129,GO:0008150,GO:0009987,GO:0016043,GO:0022402,GO:0022414,GO:0044424,GO:0044464,GO:0045132,GO:0045143,GO:0048285,GO:0051276,GO:0051321,GO:0061982,GO:0070192,GO:0071840,GO:0098813,GO:0140013,GO:1903046	-	-	-
Pv5-593.03G132200	-	-	-	-
Pv5-593.03G051100	GO:0003674,GO:0003824,GO:0004497,GO:0005488,GO:0005506,GO:0005575,GO:0005622,GO:0005623,GO:0005737,GO:0005783,GO:0005789,GO:0006725,GO:0008150,GO:0008152,GO:0009058,GO:0009698,GO:0009699,GO:0009717,GO:0009987,GO:0012505,GO:0016020,GO:0016021,GO:0016491,GO:0016705,GO:0016709,GO:0018130,GO:0019438,GO:0019748,GO:0020037,GO:0031090,GO:0031224,GO:0031984,GO:0033770,GO:0033771,GO:0042175,GO:0043167,GO:…	1.14.13.136,1.14.14.1,1.14.14.19,1.14.14.32	ko:K00512,ko:K07408,ko:K13257	ko00140,ko00380,ko00830,ko00943,ko00980,ko01100,ko01110,ko04913,ko04917,ko04927,ko04934,ko05204,map00140,map00380,map00830,map00943,map00980,map01100,map01110,map04913,map04917,map04927,map04934,map05204
Pv5-593.03G249900	-	-	-	-
Pv5-593.03G073000	GO:0003674,GO:0003676,GO:0003723,GO:0005488,GO:0005575,GO:0005622,GO:0005623,GO:0005634,GO:0005654,GO:0005681,GO:0005737,GO:0006139,GO:0006396,GO:0006397,GO:0006725,GO:0006807,GO:0008150,GO:0008152,GO:0008380,GO:0009987,GO:0010467,GO:0015030,GO:0016070,GO:0016071,GO:0016604,GO:0016607,GO:0031974,GO:0031981,GO:0032991,GO:0034641,GO:0043170,GO:0043226,GO:0043227,GO:0043229,GO:0043231,GO:0043233,GO:…	-	ko:K12839	ko03040,map03040
Pv5-593.03G113500	GO:0000139,GO:0000271,GO:0001101,GO:0003674,GO:0003824,GO:0005575,GO:0005622,GO:0005623,GO:0005737,GO:0005783,GO:0005789,GO:0005794,GO:0005975,GO:0005976,GO:0006073,GO:0006950,GO:0006952,GO:0008150,GO:0008152,GO:0009058,GO:0009059,GO:0009605,GO:0009607,GO:0009620,GO:0009719,GO:0009725,GO:0009737,GO:0009832,GO:0009834,GO:0009987,GO:0010033,GO:0010383,GO:0010410,GO:0010411,GO:0012505,GO:0016020,GO:…	2.3.1.45	ko:K03377	-
Pv5-593.03G023300	GO:0003674,GO:0005215,GO:0005575,GO:0005623,GO:0005886,GO:0006810,GO:0006811,GO:0006820,GO:0006865,GO:0008150,GO:0015711,GO:0015849,GO:0016020,GO:0016021,GO:0022857,GO:0031224,GO:0044425,GO:0044464,GO:0046942,GO:0051179,GO:0051234,GO:0055085,GO:0071702,GO:0071705,GO:0071944	-	ko:K03294	-
Pv5-593.03G148700	GO:0000160,GO:0000981,GO:0001101,GO:0003674,GO:0003676,GO:0003677,GO:0003700,GO:0005488,GO:0005575,GO:0005622,GO:0005623,GO:0005634,GO:0006139,GO:0006351,GO:0006355,GO:0006357,GO:0006725,GO:0006807,GO:0006950,GO:0006970,GO:0007154,GO:0007165,GO:0007275,GO:0008150,GO:0008152,GO:0009058,GO:0009059,GO:0009414,GO:0009415,GO:0009628,GO:0009651,GO:0009719,GO:0009723,GO:0009725,GO:0009737,GO:0009755,GO:…	-	ko:K09285	-
Pv5-593.03G110300	-	-	-	-
Pv5-593.03G285600	GO:0000139,GO:0000166,GO:0001882,GO:0001883,GO:0002376,GO:0003674,GO:0003824,GO:0003924,GO:0005488,GO:0005515,GO:0005525,GO:0005575,GO:0005622,GO:0005623,GO:0005634,GO:0005654,GO:0005737,GO:0005794,GO:0005829,GO:0005856,GO:0006950,GO:0006952,GO:0006955,GO:0007154,GO:0007165,GO:0007166,GO:0008104,GO:0008150,GO:0009987,GO:0010033,GO:0012505,GO:0015629,GO:0016020,GO:0016462,GO:0016787,GO:0016817,GO:…	-	ko:K20899	ko04621,map04621
Pv5-593.03G227000	GO:0000166,GO:0001101,GO:0001678,GO:0003674,GO:0003824,GO:0004396,GO:0005488,GO:0005524,GO:0005536,GO:0005575,GO:0005622,GO:0005623,GO:0005737,GO:0005739,GO:0005829,GO:0005975,GO:0006082,GO:0006090,GO:0006091,GO:0006096,GO:0006139,GO:0006163,GO:0006164,GO:0006165,GO:0006725,GO:0006732,GO:0006733,GO:0006753,GO:0006754,GO:0006757,GO:0006793,GO:0006796,GO:0006807,GO:0006950,GO:0006970,GO:0006974,GO:…	2.7.1.1	ko:K00844	ko00010,ko00051,ko00052,ko00500,ko00520,ko00521,ko00524,ko01100,ko01110,ko01120,ko01130,ko01200,ko04066,ko04910,ko04930,ko04973,ko05230,map00010,map00051,map00052,map00500,map00520,map00521,map00524,map01100,map01110,map01120,map01130,map01200,map04066,map04910,map04930,map04973,map05230
Pv5-593.03G088400	-	-	-	-
Pv5-593.03G182700	-	-	ko:K07466	ko03030,ko03420,ko03430,ko03440,ko03460,map03030,map03420,map03430,map03440,map03460
Pv5-593.03G027900	GO:0000156,GO:0000160,GO:0001101,GO:0001763,GO:0003674,GO:0003676,GO:0003677,GO:0003700,GO:0005488,GO:0005575,GO:0005622,GO:0005623,GO:0005634,GO:0006139,GO:0006351,GO:0006355,GO:0006725,GO:0006807,GO:0006950,GO:0007154,GO:0007165,GO:0007275,GO:0008150,GO:0008152,GO:0009058,GO:0009059,GO:0009267,GO:0009414,GO:0009415,GO:0009605,GO:0009628,GO:0009653,GO:0009719,GO:0009725,GO:0009735,GO:0009736,GO:…	-	-	-
Pv5-593.03G194800	-	-	-	-
Pv5-593.03G280700	GO:0001101,GO:0003674,GO:0003676,GO:0003677,GO:0003700,GO:0005488,GO:0005509,GO:0005515,GO:0005575,GO:0005622,GO:0005623,GO:0005634,GO:0006139,GO:0006351,GO:0006355,GO:0006357,GO:0006725,GO:0006807,GO:0006950,GO:0006952,GO:0006970,GO:0006972,GO:0006979,GO:0007154,GO:0007165,GO:0008134,GO:0008150,GO:0008152,GO:0009058,GO:0009059,GO:0009269,GO:0009414,GO:0009415,GO:0009611,GO:0009628,GO:0009651,GO:…	-	ko:K13422	ko04016,ko04075,map04016,map04075
Pv5-593.03G216200	GO:0000003,GO:0000166,GO:0003006,GO:0003674,GO:0003676,GO:0003677,GO:0003824,GO:0004812,GO:0004816,GO:0005488,GO:0005524,GO:0005575,GO:0005622,GO:0005623,GO:0005737,GO:0005739,GO:0006082,GO:0006139,GO:0006399,GO:0006412,GO:0006418,GO:0006421,GO:0006518,GO:0006520,GO:0006725,GO:0006807,GO:0007275,GO:0008144,GO:0008150,GO:0008152,GO:0009058,GO:0009059,GO:0009507,GO:0009532,GO:0009536,GO:0009570,GO:…	6.1.1.22	ko:K01893	ko00970,map00970
Pv5-593.03G260600	-	-	-	-
Pv5-593.03G077000	GO:0000287,GO:0003674,GO:0003676,GO:0003677,GO:0003697,GO:0003824,GO:0004518,GO:0005488,GO:0005575,GO:0005622,GO:0005623,GO:0005634,GO:0005654,GO:0006139,GO:0006259,GO:0006281,GO:0006302,GO:0006725,GO:0006807,GO:0006950,GO:0006974,GO:0008081,GO:0008150,GO:0008152,GO:0009987,GO:0016604,GO:0016605,GO:0016787,GO:0016788,GO:0030145,GO:0031974,GO:0031981,GO:0033554,GO:0034641,GO:0042578,GO:0043167,GO:…	-	ko:K19619	-
Pv5-593.03G074800	-	-	-	-
Pv5-593.03G229300	-	-	-	-
Pv5-593.03G210800	GO:0000373,GO:0000375,GO:0000377,GO:0000959,GO:0000963,GO:0003674,GO:0003676,GO:0003677,GO:0003824,GO:0003964,GO:0004518,GO:0004519,GO:0005488,GO:0005575,GO:0005622,GO:0005623,GO:0005737,GO:0005739,GO:0006109,GO:0006139,GO:0006259,GO:0006278,GO:0006310,GO:0006314,GO:0006396,GO:0006397,GO:0006725,GO:0006807,GO:0006996,GO:0007005,GO:0007275,GO:0008150,GO:0008152,GO:0008380,GO:0009058,GO:0009059,GO:…	-	-	-
Pv5-593.03G005900	GO:0003674,GO:0003824,GO:0005488,GO:0005515,GO:0006725,GO:0008150,GO:0008152,GO:0008168,GO:0008171,GO:0009058,GO:0009698,GO:0009699,GO:0009808,GO:0009809,GO:0009987,GO:0016740,GO:0016741,GO:0019438,GO:0019748,GO:0032259,GO:0044237,GO:0044249,GO:0044550,GO:0046983,GO:0047763,GO:0071704,GO:1901360,GO:1901362,GO:1901576	2.1.1.154,2.1.1.68	ko:K13066,ko:K21553	ko00940,ko01100,ko01110,map00940,map01100,map01110
Pv5-593.03G185400	GO:0000139,GO:0003674,GO:0003824,GO:0005575,GO:0005622,GO:0005623,GO:0005737,GO:0005794,GO:0006464,GO:0006486,GO:0006807,GO:0008150,GO:0008152,GO:0009058,GO:0009059,GO:0009100,GO:0009101,GO:0009987,GO:0012505,GO:0016020,GO:0016021,GO:0016043,GO:0016740,GO:0016757,GO:0019538,GO:0031090,GO:0031224,GO:0031984,GO:0034645,GO:0036211,GO:0043170,GO:0043226,GO:0043227,GO:0043229,GO:0043231,GO:0043412,GO:…	-	-	-
Pv5-593.03G095100	GO:0000003,GO:0000123,GO:0001501,GO:0003006,GO:0003674,GO:0003824,GO:0004402,GO:0005488,GO:0005515,GO:0005575,GO:0005622,GO:0005623,GO:0005634,GO:0005654,GO:0005671,GO:0005815,GO:0005856,GO:0005929,GO:0006109,GO:0006111,GO:0006139,GO:0006325,GO:0006351,GO:0006355,GO:0006357,GO:0006464,GO:0006473,GO:0006475,GO:0006479,GO:0006725,GO:0006807,GO:0006996,GO:0007275,GO:0007399,GO:0008080,GO:0008150,GO:…	-	ko:K14963	ko04934,map04934
Pv5-593.03G093700	GO:0003674,GO:0005102,GO:0005179,GO:0005488,GO:0005515,GO:0005575,GO:0005576,GO:0005618,GO:0005622,GO:0005623,GO:0005911,GO:0007154,GO:0007165,GO:0007267,GO:0008150,GO:0009505,GO:0009506,GO:0009719,GO:0009725,GO:0009741,GO:0009742,GO:0009755,GO:0009966,GO:0009987,GO:0010033,GO:0010469,GO:0010646,GO:0014070,GO:0019722,GO:0019932,GO:0023051,GO:0023052,GO:0030054,GO:0030312,GO:0030545,GO:0032870,GO:…	-	-	-
Pv5-593.03G256400	GO:0005575,GO:0005622,GO:0005623,GO:0005634,GO:0005737,GO:0009507,GO:0009532,GO:0009536,GO:0009570,GO:0043226,GO:0043227,GO:0043229,GO:0043231,GO:0044422,GO:0044424,GO:0044434,GO:0044435,GO:0044444,GO:0044446,GO:0044464	-	-	-
Pv5-593.03G282300	-	4.2.2.23	ko:K18195	-
Pv5-593.03G275800	GO:0003674,GO:0003824,GO:0005575,GO:0005622,GO:0005623,GO:0005737,GO:0005773,GO:0006807,GO:0008150,GO:0008152,GO:0009058,GO:0009820,GO:0016829,GO:0016840,GO:0016843,GO:0016844,GO:0043226,GO:0043227,GO:0043229,GO:0043231,GO:0044424,GO:0044444,GO:0044464,GO:0071704,GO:1901564	-	ko:K21407	-
Pv5-593.03G274900	GO:0000966,GO:0000967,GO:0003674,GO:0003676,GO:0003824,GO:0004518,GO:0004527,GO:0004532,GO:0004534,GO:0004540,GO:0005488,GO:0005575,GO:0005622,GO:0005623,GO:0005634,GO:0006139,GO:0006364,GO:0006396,GO:0006397,GO:0006401,GO:0006725,GO:0006807,GO:0008150,GO:0008152,GO:0008270,GO:0008409,GO:0009056,GO:0009057,GO:0009893,GO:0009987,GO:0010467,GO:0010468,GO:0010586,GO:0010587,GO:0010604,GO:0010628,GO:…	-	ko:K12619	ko03008,ko03018,map03008,map03018
Pv5-593.03G126800	GO:0003674,GO:0003824,GO:0005575,GO:0005622,GO:0005623,GO:0005737,GO:0005794,GO:0005975,GO:0005996,GO:0006004,GO:0006464,GO:0006486,GO:0006807,GO:0008150,GO:0008152,GO:0009058,GO:0009059,GO:0009100,GO:0009101,GO:0009507,GO:0009536,GO:0009987,GO:0012505,GO:0016020,GO:0016021,GO:0016740,GO:0016757,GO:0019318,GO:0019538,GO:0031224,GO:0034645,GO:0036211,GO:0043170,GO:0043226,GO:0043227,GO:0043229,GO:…	-	-	-
Pv5-593.03G280300	-	-	ko:K15193	-
Pv5-593.03G088100	GO:0003674,GO:0003824,GO:0005575,GO:0005622,GO:0005623,GO:0005737,GO:0006081,GO:0006082,GO:0006090,GO:0006629,GO:0006644,GO:0006720,GO:0006793,GO:0006796,GO:0008150,GO:0008152,GO:0008299,GO:0008610,GO:0008654,GO:0009058,GO:0009240,GO:0009507,GO:0009532,GO:0009536,GO:0009570,GO:0009987,GO:0016740,GO:0016772,GO:0016779,GO:0019288,GO:0019637,GO:0019682,GO:0019752,GO:0032787,GO:0043226,GO:0043227,GO:…	2.7.7.60	ko:K00991	ko00900,ko01100,ko01110,ko01130,map00900,map01100,map01110,map01130
Pv5-593.03G182000	GO:0000166,GO:0003674,GO:0003824,GO:0004497,GO:0004499,GO:0005488,GO:0008150,GO:0008152,GO:0016491,GO:0016705,GO:0016709,GO:0036094,GO:0043167,GO:0043168,GO:0048037,GO:0050660,GO:0050661,GO:0050662,GO:0055114,GO:0097159,GO:1901265,GO:1901363	-	-	-
Pv5-593.03G077300	GO:0003674,GO:0003824,GO:0005488,GO:0005507,GO:0005575,GO:0005576,GO:0008150,GO:0008152,GO:0016491,GO:0043167,GO:0043169,GO:0046872,GO:0046914,GO:0055114	-	ko:K19791	-
Pv5-593.03G244400	GO:0003674,GO:0003824,GO:0005575,GO:0005576,GO:0006629,GO:0008150,GO:0008152,GO:0009056,GO:0016042,GO:0016787,GO:0016788,GO:0044238,GO:0071704,GO:1901575	-	-	-
Pv5-593.03G025300	-	-	-	-
Pv5-593.03G255400	GO:0000166,GO:0003674,GO:0003824,GO:0004672,GO:0004674,GO:0005488,GO:0005524,GO:0005575,GO:0005623,GO:0005886,GO:0006464,GO:0006468,GO:0006793,GO:0006796,GO:0006807,GO:0007154,GO:0007165,GO:0007275,GO:0008144,GO:0008150,GO:0008152,GO:0009719,GO:0009725,GO:0009741,GO:0009742,GO:0009755,GO:0009791,GO:0009987,GO:0010033,GO:0014070,GO:0016020,GO:0016021,GO:0016301,GO:0016310,GO:0016740,GO:0016772,GO:…	-	-	-
Pv5-593.03G077500	-	-	-	-
Pv5-593.03G094300	GO:0000149,GO:0003674,GO:0005484,GO:0005488,GO:0005515,GO:0005575,GO:0005622,GO:0005623,GO:0005737,GO:0005768,GO:0005769,GO:0005886,GO:0006810,GO:0006887,GO:0006906,GO:0006996,GO:0008104,GO:0008150,GO:0009987,GO:0010008,GO:0012505,GO:0015031,GO:0015833,GO:0016020,GO:0016021,GO:0016043,GO:0016050,GO:0016192,GO:0031090,GO:0031201,GO:0031224,GO:0031410,GO:0031901,GO:0031982,GO:0032940,GO:0032991,GO:…	-	ko:K08511	-
Pv5-593.03G285300	GO:0000003,GO:0001708,GO:0003006,GO:0003674,GO:0003676,GO:0003677,GO:0003700,GO:0005488,GO:0005575,GO:0005622,GO:0005623,GO:0005634,GO:0006139,GO:0006351,GO:0006355,GO:0006725,GO:0006807,GO:0007154,GO:0007165,GO:0007275,GO:0008150,GO:0008152,GO:0009058,GO:0009059,GO:0009719,GO:0009725,GO:0009733,GO:0009734,GO:0009755,GO:0009791,GO:0009850,GO:0009888,GO:0009889,GO:0009908,GO:0009987,GO:0010022,GO:…	-	ko:K14486	ko04075,map04075
Pv5-593.03G108400	GO:0003674,GO:0003824,GO:0003987,GO:0005575,GO:0005622,GO:0005623,GO:0005737,GO:0005777,GO:0005975,GO:0006081,GO:0006082,GO:0006083,GO:0006097,GO:0006629,GO:0006631,GO:0008150,GO:0008152,GO:0009987,GO:0016405,GO:0016874,GO:0016877,GO:0016878,GO:0016999,GO:0017144,GO:0019605,GO:0019752,GO:0032787,GO:0042579,GO:0043226,GO:0043227,GO:0043229,GO:0043231,GO:0043436,GO:0044237,GO:0044238,GO:0044255,GO:…	-	-	-
Pv5-593.03G238600	GO:0003674,GO:0003824,GO:0004806,GO:0005488,GO:0005575,GO:0005576,GO:0005615,GO:0006629,GO:0008150,GO:0008152,GO:0009056,GO:0016042,GO:0016298,GO:0016787,GO:0016788,GO:0043167,GO:0043169,GO:0044238,GO:0044421,GO:0046872,GO:0052689,GO:0071704,GO:1901575	-	-	-
Pv5-593.03G041000	GO:0000226,GO:0000902,GO:0005575,GO:0005622,GO:0005623,GO:0005737,GO:0005819,GO:0005856,GO:0005874,GO:0005876,GO:0005881,GO:0005938,GO:0006950,GO:0006970,GO:0006996,GO:0007010,GO:0007017,GO:0008150,GO:0009524,GO:0009574,GO:0009628,GO:0009651,GO:0009653,GO:0009826,GO:0009987,GO:0010005,GO:0015630,GO:0016043,GO:0016049,GO:0030863,GO:0030865,GO:0030981,GO:0031122,GO:0032502,GO:0032989,GO:0033554,GO:…	-	ko:K18635	-
Pv5-593.03G201300	GO:0001101,GO:0003674,GO:0003824,GO:0005488,GO:0005575,GO:0005623,GO:0005886,GO:0006082,GO:0006807,GO:0006810,GO:0006811,GO:0006820,GO:0008150,GO:0008152,GO:0009987,GO:0010035,GO:0010167,GO:0015698,GO:0015706,GO:0016020,GO:0016021,GO:0016462,GO:0016787,GO:0016817,GO:0016818,GO:0031224,GO:0042126,GO:0042128,GO:0042221,GO:0043167,GO:0043169,GO:0043436,GO:0044237,GO:0044281,GO:0044425,GO:0044464,GO:…	3.6.1.13,3.6.1.16,3.6.1.53	ko:K01517	ko00230,ko00564,map00230,map00564
Pv5-593.03G153200	-	-	-	-
Pv5-593.03G137600	GO:0003674,GO:0005488,GO:0006810,GO:0006869,GO:0008150,GO:0008289,GO:0010876,GO:0033036,GO:0051179,GO:0051234,GO:0071702	-	ko:K22285	-
Pv5-593.03G244700	GO:0000166,GO:0001664,GO:0001882,GO:0001883,GO:0003674,GO:0003824,GO:0003924,GO:0004857,GO:0005095,GO:0005102,GO:0005488,GO:0005515,GO:0005525,GO:0005575,GO:0005622,GO:0005623,GO:0005634,GO:0005834,GO:0005886,GO:0007154,GO:0007165,GO:0007186,GO:0007187,GO:0007188,GO:0008150,GO:0009898,GO:0009987,GO:0016020,GO:0016247,GO:0016462,GO:0016787,GO:0016817,GO:0016818,GO:0017076,GO:0017111,GO:0019001,GO:…	-	-	-
Pv5-593.03G256500	GO:0000428,GO:0005575,GO:0005622,GO:0005623,GO:0005634,GO:0005654,GO:0005667,GO:0006139,GO:0006351,GO:0006355,GO:0006357,GO:0006725,GO:0006807,GO:0008150,GO:0008152,GO:0009058,GO:0009059,GO:0009889,GO:0009987,GO:0010467,GO:0010468,GO:0010556,GO:0016070,GO:0016591,GO:0016592,GO:0018130,GO:0019219,GO:0019222,GO:0019438,GO:0030880,GO:0031323,GO:0031326,GO:0031974,GO:0031981,GO:0032774,GO:0032991,GO:…	-	-	-
Pv5-593.03G118100	GO:0000166,GO:0003674,GO:0003824,GO:0005215,GO:0005488,GO:0005524,GO:0005575,GO:0005623,GO:0005886,GO:0005911,GO:0006810,GO:0008144,GO:0008150,GO:0009506,GO:0009914,GO:0009926,GO:0009966,GO:0010315,GO:0010329,GO:0010540,GO:0010646,GO:0010817,GO:0010928,GO:0015399,GO:0015405,GO:0015562,GO:0016020,GO:0016021,GO:0016462,GO:0016787,GO:0016817,GO:0016818,GO:0016887,GO:0017076,GO:0017111,GO:0022804,GO:…	3.6.3.44	ko:K05658	ko02010,ko04976,ko05206,ko05226,map02010,map04976,map05206,map05226
Pv5-593.03G184500	GO:0000003,GO:0003006,GO:0003674,GO:0003676,GO:0003677,GO:0003700,GO:0005488,GO:0005575,GO:0005622,GO:0005623,GO:0005634,GO:0006139,GO:0006351,GO:0006355,GO:0006725,GO:0006807,GO:0007275,GO:0008150,GO:0008152,GO:0009058,GO:0009059,GO:0009791,GO:0009889,GO:0009908,GO:0009987,GO:0010467,GO:0010468,GO:0010556,GO:0016070,GO:0018130,GO:0019219,GO:0019222,GO:0019438,GO:0022414,GO:0031323,GO:0031326,GO:…	-	ko:K16222	ko04712,map04712
Pv5-593.03G147400	-	-	ko:K17294	-
Pv5-593.03G244000	GO:0002376,GO:0003674,GO:0003824,GO:0006082,GO:0006725,GO:0006950,GO:0006952,GO:0006955,GO:0008150,GO:0008152,GO:0009056,GO:0009605,GO:0009607,GO:0009611,GO:0009620,GO:0009627,GO:0009696,GO:0009814,GO:0009817,GO:0009987,GO:0010817,GO:0016137,GO:0016139,GO:0016787,GO:0016788,GO:0016829,GO:0016830,GO:0016832,GO:0016999,GO:0017144,GO:0018958,GO:0019752,GO:0032787,GO:0042445,GO:0042537,GO:0043207,GO:…	4.1.2.10	ko:K20802	ko00460,ko01110,map00460,map01110
Pv5-593.03G161600	-	-	ko:K20823	-
Pv5-593.03G233900	GO:0003674,GO:0003824,GO:0008150,GO:0009719,GO:0009725,GO:0009733,GO:0010033,GO:0010252,GO:0010279,GO:0016874,GO:0016879,GO:0016881,GO:0042221,GO:0042592,GO:0048878,GO:0050896,GO:0065007,GO:0065008	-	ko:K14487	ko04075,map04075
Pv5-593.03G257500	GO:0000041,GO:0003674,GO:0005215,GO:0005385,GO:0005575,GO:0005623,GO:0005886,GO:0006810,GO:0006811,GO:0006812,GO:0006826,GO:0006829,GO:0008150,GO:0008324,GO:0015075,GO:0015318,GO:0015691,GO:0016020,GO:0016021,GO:0022857,GO:0022890,GO:0030001,GO:0031224,GO:0034220,GO:0042592,GO:0044425,GO:0044464,GO:0046873,GO:0046915,GO:0048878,GO:0050801,GO:0051179,GO:0051234,GO:0055065,GO:0055072,GO:0055076,GO:…	-	ko:K14709	-
Pv5-593.03G112000	GO:0003674,GO:0003676,GO:0003677,GO:0003700,GO:0005488,GO:0005515,GO:0005575,GO:0005622,GO:0005623,GO:0005634,GO:0006139,GO:0006351,GO:0006355,GO:0006725,GO:0006807,GO:0008150,GO:0008152,GO:0009058,GO:0009059,GO:0009889,GO:0009987,GO:0010467,GO:0010468,GO:0010556,GO:0016070,GO:0018130,GO:0019219,GO:0019222,GO:0019438,GO:0031323,GO:0031326,GO:0032774,GO:0034641,GO:0034645,GO:0034654,GO:0043170,GO:…	-	-	-
Pv5-593.03G278100	GO:0000003,GO:0000075,GO:0000077,GO:0000228,GO:0000793,GO:0000794,GO:0003674,GO:0003676,GO:0003677,GO:0003684,GO:0003824,GO:0004518,GO:0004527,GO:0004529,GO:0004536,GO:0005488,GO:0005575,GO:0005622,GO:0005623,GO:0005634,GO:0005654,GO:0005694,GO:0006139,GO:0006259,GO:0006281,GO:0006725,GO:0006807,GO:0006950,GO:0006974,GO:0007049,GO:0008150,GO:0008152,GO:0008408,GO:0008853,GO:0009314,GO:0009628,GO:…	3.1.11.2	ko:K02830	ko04111,ko04113,ko04218,map04111,map04113,map04218
Pv5-593.03G197400	-	-	-	-
Pv5-593.03G145100	-	-	ko:K05387	-
Pv5-593.03G249000	GO:0003674,GO:0005215,GO:0005575,GO:0005622,GO:0005623,GO:0005737,GO:0005794,GO:0006810,GO:0006886,GO:0008104,GO:0008150,GO:0008565,GO:0012505,GO:0012506,GO:0015031,GO:0015833,GO:0016020,GO:0016192,GO:0030117,GO:0030119,GO:0030123,GO:0030659,GO:0031090,GO:0031410,GO:0031982,GO:0032991,GO:0033036,GO:0034613,GO:0042886,GO:0043226,GO:0043227,GO:0043229,GO:0043231,GO:0044422,GO:0044424,GO:0044425,GO:…	-	ko:K12399	ko04142,map04142
Pv5-593.03G229900	GO:0000003,GO:0003006,GO:0005575,GO:0005623,GO:0005886,GO:0007049,GO:0007275,GO:0008150,GO:0009553,GO:0009554,GO:0009987,GO:0016020,GO:0016021,GO:0019953,GO:0022402,GO:0022414,GO:0031224,GO:0032501,GO:0032502,GO:0034293,GO:0043934,GO:0044425,GO:0044464,GO:0044703,GO:0048229,GO:0048236,GO:0048856,GO:0048869,GO:0051321,GO:0051704,GO:0071944,GO:1903046	-	-	-
Pv5-593.03G143700	GO:0000981,GO:0000988,GO:0000989,GO:0001067,GO:0001076,GO:0001101,GO:0001134,GO:0001135,GO:0003674,GO:0003676,GO:0003677,GO:0003700,GO:0005488,GO:0005575,GO:0005622,GO:0005623,GO:0005634,GO:0006139,GO:0006351,GO:0006355,GO:0006357,GO:0006725,GO:0006807,GO:0007275,GO:0008150,GO:0008152,GO:0009058,GO:0009059,GO:0009719,GO:0009725,GO:0009751,GO:0009889,GO:0009987,GO:0010033,GO:0010467,GO:0010468,GO:…	-	ko:K09422	-
Pv5-593.03G050100	-	-	-	-
Pv5-593.03G040700	GO:0000003,GO:0003006,GO:0003674,GO:0003824,GO:0004497,GO:0005488,GO:0005506,GO:0005575,GO:0005622,GO:0005623,GO:0005737,GO:0005783,GO:0007275,GO:0008150,GO:0008152,GO:0008284,GO:0009058,GO:0009791,GO:0009908,GO:0012505,GO:0016020,GO:0016021,GO:0016491,GO:0016705,GO:0016709,GO:0019748,GO:0020037,GO:0022414,GO:0031224,GO:0032501,GO:0032502,GO:0035265,GO:0040007,GO:0040008,GO:0040009,GO:0042127,GO:…	-	ko:K20619	-
Pv5-593.03G126600	-	-	-	-
Pv5-593.03G168700	-	-	-	-
Pv5-593.03G236600	GO:0000022,GO:0000070,GO:0000166,GO:0000226,GO:0000278,GO:0000280,GO:0000281,GO:0000819,GO:0000910,GO:0002376,GO:0002478,GO:0002495,GO:0002504,GO:0003674,GO:0003676,GO:0003677,GO:0003774,GO:0003777,GO:0003824,GO:0005488,GO:0005515,GO:0005524,GO:0005575,GO:0005576,GO:0005622,GO:0005623,GO:0005634,GO:0005654,GO:0005694,GO:0005737,GO:0005819,GO:0005829,GO:0005856,GO:0005871,GO:0005874,GO:0005875,GO:…	-	ko:K10395	-
Pv5-593.03G113100	GO:0000003,GO:0000902,GO:0000904,GO:0003006,GO:0003674,GO:0004857,GO:0005575,GO:0005576,GO:0005618,GO:0005622,GO:0005623,GO:0005737,GO:0005773,GO:0008150,GO:0009653,GO:0009826,GO:0009856,GO:0009860,GO:0009932,GO:0009987,GO:0012505,GO:0016043,GO:0016049,GO:0022414,GO:0030154,GO:0030234,GO:0030312,GO:0030427,GO:0032501,GO:0032502,GO:0032989,GO:0035838,GO:0040007,GO:0042995,GO:0043086,GO:0043226,GO:…	-	-	-
Pv5-593.03G044900	-	-	-	-
Pv5-593.03G060000	-	-	-	-
Pv5-593.03G085200	GO:0000166,GO:0000375,GO:0003674,GO:0003676,GO:0003723,GO:0003724,GO:0003824,GO:0004004,GO:0004386,GO:0005488,GO:0005524,GO:0005575,GO:0005622,GO:0005623,GO:0005634,GO:0005681,GO:0005682,GO:0005730,GO:0005737,GO:0006139,GO:0006396,GO:0006397,GO:0006725,GO:0006807,GO:0008026,GO:0008144,GO:0008150,GO:0008152,GO:0008186,GO:0008380,GO:0009987,GO:0010467,GO:0010501,GO:0016070,GO:0016071,GO:0016462,GO:…	3.6.4.13	ko:K12858	ko03040,map03040
Pv5-593.03G048800	-	-	-	-
Pv5-593.03G238700	GO:0003674,GO:0003824,GO:0004806,GO:0005488,GO:0005575,GO:0005576,GO:0005615,GO:0006629,GO:0008150,GO:0008152,GO:0009056,GO:0016042,GO:0016298,GO:0016787,GO:0016788,GO:0043167,GO:0043169,GO:0044238,GO:0044421,GO:0046872,GO:0052689,GO:0071704,GO:1901575	-	-	-
Pv5-593.03G217200	GO:0003674,GO:0003824,GO:0005575,GO:0005622,GO:0005623,GO:0005737,GO:0005739,GO:0006082,GO:0006139,GO:0006163,GO:0006164,GO:0006188,GO:0006189,GO:0006575,GO:0006725,GO:0006730,GO:0006732,GO:0006753,GO:0006760,GO:0006793,GO:0006796,GO:0006807,GO:0008150,GO:0008152,GO:0008864,GO:0009058,GO:0009117,GO:0009123,GO:0009124,GO:0009126,GO:0009127,GO:0009150,GO:0009152,GO:0009156,GO:0009161,GO:0009165,GO:…	3.5.1.10	ko:K01433	ko00630,ko00670,map00630,map00670
Pv5-593.03G126400	-	-	-	-
Pv5-593.03G016100	GO:0000272,GO:0003674,GO:0003824,GO:0005575,GO:0005576,GO:0005618,GO:0005623,GO:0005975,GO:0005976,GO:0008150,GO:0008152,GO:0009056,GO:0009057,GO:0009987,GO:0010393,GO:0016043,GO:0016052,GO:0016787,GO:0016788,GO:0017144,GO:0030312,GO:0030599,GO:0042545,GO:0042737,GO:0043170,GO:0044237,GO:0044238,GO:0044248,GO:0044464,GO:0045229,GO:0045330,GO:0045488,GO:0045490,GO:0052689,GO:0071554,GO:0071555,GO:…	3.1.1.11	ko:K01051	ko00040,ko01100,map00040,map01100
Pv5-593.03G016800	GO:0003674,GO:0003824,GO:0003825,GO:0004805,GO:0005575,GO:0005622,GO:0005623,GO:0005737,GO:0005975,GO:0005984,GO:0005991,GO:0005992,GO:0006793,GO:0006796,GO:0006950,GO:0008150,GO:0008152,GO:0008194,GO:0009058,GO:0009311,GO:0009312,GO:0009987,GO:0016051,GO:0016311,GO:0016740,GO:0016757,GO:0016758,GO:0016787,GO:0016788,GO:0016791,GO:0019203,GO:0033554,GO:0034637,GO:0035251,GO:0042578,GO:0044237,GO:…	2.4.1.15,3.1.3.12	ko:K16055	ko00500,ko01100,map00500,map01100
Pv5-593.03G245100	-	-	-	-
Pv5-593.03G056100	-	2.8.2.39	ko:K22312	-
Pv5-593.03G288800	GO:0000166,GO:0001101,GO:0003674,GO:0003824,GO:0004672,GO:0004674,GO:0005488,GO:0005515,GO:0005524,GO:0005575,GO:0005622,GO:0005623,GO:0005634,GO:0005737,GO:0005829,GO:0005975,GO:0005984,GO:0005985,GO:0006082,GO:0006464,GO:0006468,GO:0006629,GO:0006631,GO:0006633,GO:0006636,GO:0006638,GO:0006639,GO:0006641,GO:0006793,GO:0006796,GO:0006807,GO:0006950,GO:0006952,GO:0006970,GO:0007154,GO:0007165,GO:…	2.7.11.1	ko:K14498	ko04016,ko04075,map04016,map04075
Pv5-593.03G052900	GO:0005575,GO:0005622,GO:0005623,GO:0005737,GO:0005794,GO:0005798,GO:0006810,GO:0006886,GO:0008104,GO:0008150,GO:0012505,GO:0012506,GO:0012510,GO:0015031,GO:0015833,GO:0016020,GO:0016192,GO:0030117,GO:0030118,GO:0030119,GO:0030120,GO:0030121,GO:0030125,GO:0030130,GO:0030131,GO:0030133,GO:0030135,GO:0030136,GO:0030140,GO:0030658,GO:0030659,GO:0030660,GO:0030662,GO:0030665,GO:0031090,GO:0031410,GO:…	-	ko:K12391	ko04142,map04142
Pv5-593.03G220400	GO:0000038,GO:0001101,GO:0005575,GO:0005622,GO:0005623,GO:0005634,GO:0005635,GO:0005737,GO:0005783,GO:0005789,GO:0006082,GO:0006629,GO:0006631,GO:0006950,GO:0006983,GO:0006984,GO:0007154,GO:0007165,GO:0008150,GO:0008152,GO:0009414,GO:0009415,GO:0009607,GO:0009628,GO:0009987,GO:0010035,GO:0010941,GO:0012505,GO:0016020,GO:0016021,GO:0019752,GO:0023052,GO:0031224,GO:0031967,GO:0031975,GO:0031984,GO:…	-	ko:K21889	-
Pv5-593.03G199100	GO:0000003,GO:0001101,GO:0003006,GO:0003674,GO:0003824,GO:0004407,GO:0005575,GO:0005622,GO:0005623,GO:0005634,GO:0005730,GO:0005737,GO:0006139,GO:0006325,GO:0006351,GO:0006355,GO:0006464,GO:0006476,GO:0006725,GO:0006807,GO:0006950,GO:0006970,GO:0006996,GO:0007275,GO:0008150,GO:0008152,GO:0009058,GO:0009059,GO:0009507,GO:0009526,GO:0009536,GO:0009553,GO:0009628,GO:0009651,GO:0009719,GO:0009725,GO:…	3.5.1.98	ko:K06067	ko04110,ko04213,ko04330,ko04919,ko05016,ko05034,ko05165,ko05169,ko05200,ko05202,ko05203,ko05220,map04110,map04213,map04330,map04919,map05016,map05034,map05165,map05169,map05200,map05202,map05203,map05220
Pv5-593.03G006700	GO:0000122,GO:0000165,GO:0000209,GO:0001503,GO:0001773,GO:0001775,GO:0001817,GO:0001819,GO:0001838,GO:0001841,GO:0001843,GO:0001894,GO:0001932,GO:0001934,GO:0002009,GO:0002237,GO:0002250,GO:0002253,GO:0002274,GO:0002376,GO:0002429,GO:0002460,GO:0002478,GO:0002495,GO:0002504,GO:0002520,GO:0002521,GO:0002573,GO:0002637,GO:0002682,GO:0002684,GO:0002694,GO:0002696,GO:0002697,GO:0002699,GO:0002700,GO:…	-	ko:K13456	ko04626,map04626
Pv5-593.03G121400	GO:0003674,GO:0003824,GO:0004842,GO:0005488,GO:0006464,GO:0006508,GO:0006511,GO:0006807,GO:0008150,GO:0008152,GO:0009056,GO:0009057,GO:0009987,GO:0010498,GO:0016567,GO:0016740,GO:0019538,GO:0019787,GO:0019941,GO:0030163,GO:0032446,GO:0036211,GO:0043161,GO:0043167,GO:0043169,GO:0043170,GO:0043412,GO:0043632,GO:0044237,GO:0044238,GO:0044248,GO:0044257,GO:0044260,GO:0044265,GO:0044267,GO:0046872,GO:…	-	-	-
Pv5-593.03G024400	GO:0005575,GO:0005623,GO:0005886,GO:0016020,GO:0031224,GO:0031225,GO:0044425,GO:0044464,GO:0071944	-	-	-
Pv5-593.03G096200	GO:0003674,GO:0003676,GO:0003677,GO:0005488,GO:0005575,GO:0005622,GO:0005623,GO:0005634,GO:0006139,GO:0006351,GO:0006725,GO:0006807,GO:0007049,GO:0008150,GO:0008152,GO:0009058,GO:0009059,GO:0009987,GO:0010467,GO:0016070,GO:0017053,GO:0018130,GO:0019438,GO:0032774,GO:0032991,GO:0034641,GO:0034645,GO:0034654,GO:0043170,GO:0043226,GO:0043227,GO:0043229,GO:0043231,GO:0044237,GO:0044238,GO:0044249,GO:…	-	ko:K21773	ko04218,map04218
Pv5-593.03G096300	-	-	ko:K15032	-
Pv5-593.03G220200	GO:0000003,GO:0000139,GO:0000166,GO:0000902,GO:0000904,GO:0001882,GO:0001883,GO:0003006,GO:0003674,GO:0003824,GO:0003924,GO:0005488,GO:0005525,GO:0005575,GO:0005622,GO:0005623,GO:0005737,GO:0005773,GO:0005783,GO:0005789,GO:0005794,GO:0005829,GO:0005886,GO:0005911,GO:0006810,GO:0006888,GO:0007275,GO:0008104,GO:0008150,GO:0009506,GO:0009555,GO:0009653,GO:0009826,GO:0009856,GO:0009860,GO:0009932,GO:…	-	ko:K07874	ko05134,map05134
Pv5-593.03G042600	GO:0003674,GO:0003676,GO:0003723,GO:0003824,GO:0004518,GO:0004519,GO:0005488,GO:0005575,GO:0005622,GO:0005623,GO:0005737,GO:0005739,GO:0006139,GO:0006725,GO:0006807,GO:0008150,GO:0008152,GO:0009451,GO:0009987,GO:0016070,GO:0016787,GO:0016788,GO:0034641,GO:0043170,GO:0043226,GO:0043227,GO:0043229,GO:0043231,GO:0043412,GO:0044237,GO:0044238,GO:0044424,GO:0044444,GO:0044464,GO:0046483,GO:0071704,GO:…	-	-	-
Pv5-593.03G148000	-	-	ko:K07023	-
Pv5-593.03G254900	GO:0005575,GO:0005622,GO:0005623,GO:0005737,GO:0008150,GO:0008152,GO:0009507,GO:0009512,GO:0009534,GO:0009535,GO:0009536,GO:0009579,GO:0009987,GO:0015979,GO:0016020,GO:0016021,GO:0031224,GO:0031976,GO:0031984,GO:0032991,GO:0034357,GO:0042651,GO:0043226,GO:0043227,GO:0043229,GO:0043231,GO:0044237,GO:0044422,GO:0044424,GO:0044425,GO:0044434,GO:0044435,GO:0044436,GO:0044444,GO:0044446,GO:0044464,GO:…	-	ko:K02640	ko00195,ko01100,map00195,map01100
Pv5-593.03G251100	GO:0003674,GO:0003824,GO:0005488,GO:0006950,GO:0006952,GO:0008150,GO:0008152,GO:0008168,GO:0016740,GO:0016741,GO:0032259,GO:0043167,GO:0043169,GO:0046872,GO:0050896	2.1.1.141,2.1.1.273,2.1.1.274,2.1.1.277	ko:K08241,ko:K21482,ko:K21483,ko:K21485	ko00592,ko01110,map00592,map01110
Pv5-593.03G169200	GO:0000166,GO:0003674,GO:0003824,GO:0004672,GO:0004674,GO:0005488,GO:0005524,GO:0005575,GO:0005623,GO:0005886,GO:0006464,GO:0006468,GO:0006793,GO:0006796,GO:0006807,GO:0008144,GO:0008150,GO:0008152,GO:0009987,GO:0016020,GO:0016021,GO:0016301,GO:0016310,GO:0016740,GO:0016772,GO:0016773,GO:0017076,GO:0019538,GO:0030554,GO:0031224,GO:0032553,GO:0032555,GO:0032559,GO:0035639,GO:0036094,GO:0036211,GO:…	2.7.11.1	ko:K04733	ko04010,ko04064,ko04620,ko04621,ko04624,ko04722,ko05133,ko05140,ko05142,ko05145,ko05152,ko05162,ko05164,map04010,map04064,map04620,map04621,map04624,map04722,map05133,map05140,map05142,map05145,map05152,map05162,map05164
Pv5-593.03G026600	GO:0003674,GO:0003824,GO:0004175,GO:0004190,GO:0005575,GO:0005576,GO:0006508,GO:0006807,GO:0008150,GO:0008152,GO:0008233,GO:0016787,GO:0019538,GO:0043170,GO:0044238,GO:0070001,GO:0070011,GO:0071704,GO:0140096,GO:1901564	3.4.23.25,3.4.23.5	ko:K01379,ko:K01381	ko04071,ko04138,ko04140,ko04142,ko04210,ko04915,ko05152,map04071,map04138,map04140,map04142,map04210,map04915,map05152
Pv5-593.03G208200	-	-	-	-
Pv5-593.03G159800	-	-	-	-
Pv5-593.03G248300	GO:0003674,GO:0005488,GO:0005515,GO:0005575,GO:0005622,GO:0005623,GO:0005634,GO:0006323,GO:0006325,GO:0006333,GO:0006334,GO:0006338,GO:0006810,GO:0006913,GO:0006996,GO:0008150,GO:0009987,GO:0016043,GO:0022607,GO:0031497,GO:0034622,GO:0034728,GO:0042393,GO:0043044,GO:0043226,GO:0043227,GO:0043229,GO:0043231,GO:0043486,GO:0043933,GO:0044085,GO:0044424,GO:0044464,GO:0046907,GO:0051169,GO:0051179,GO:…	-	ko:K18646,ko:K18647	-
Pv5-593.03G162200	-	-	ko:K11138	ko04550,map04550
Pv5-593.03G084400	GO:0000166,GO:0000210,GO:0003674,GO:0003824,GO:0004551,GO:0005488,GO:0005575,GO:0005622,GO:0005623,GO:0005737,GO:0005829,GO:0006950,GO:0006979,GO:0008150,GO:0016462,GO:0016787,GO:0016817,GO:0016818,GO:0036094,GO:0043167,GO:0043169,GO:0044424,GO:0044444,GO:0044464,GO:0046872,GO:0047631,GO:0048037,GO:0050662,GO:0050896,GO:0051287,GO:0097159,GO:1901265,GO:1901363	-	-	-
Pv5-593.03G029000	GO:0003674,GO:0003676,GO:0003723,GO:0003824,GO:0004518,GO:0004519,GO:0005488,GO:0005575,GO:0005622,GO:0005623,GO:0005737,GO:0005739,GO:0006139,GO:0006725,GO:0006807,GO:0008150,GO:0008152,GO:0009451,GO:0009987,GO:0016070,GO:0016787,GO:0016788,GO:0034641,GO:0043170,GO:0043226,GO:0043227,GO:0043229,GO:0043231,GO:0043412,GO:0044237,GO:0044238,GO:0044424,GO:0044444,GO:0044464,GO:0046483,GO:0071704,GO:…	-	-	-
Pv5-593.03G138800	GO:0003674,GO:0003824,GO:0006807,GO:0007275,GO:0008150,GO:0008152,GO:0009058,GO:0009555,GO:0009653,GO:0009987,GO:0010208,GO:0010584,GO:0010927,GO:0016043,GO:0016410,GO:0016740,GO:0016746,GO:0016747,GO:0022607,GO:0030198,GO:0032501,GO:0032502,GO:0032989,GO:0034641,GO:0043062,GO:0043603,GO:0043604,GO:0044085,GO:0044237,GO:0044249,GO:0044271,GO:0045229,GO:0048229,GO:0048646,GO:0048856,GO:0048869,GO:…	2.3.1.133	ko:K13065,ko:K19747	ko00940,ko00941,ko00945,ko01100,ko01110,map00940,map00941,map00945,map01100,map01110
Pv5-593.03G014200	GO:0003674,GO:0003824,GO:0004518,GO:0004519,GO:0004521,GO:0004540,GO:0005488,GO:0005575,GO:0005622,GO:0005623,GO:0005634,GO:0005737,GO:0006139,GO:0006396,GO:0006399,GO:0006725,GO:0006807,GO:0008033,GO:0008150,GO:0008152,GO:0009987,GO:0010467,GO:0016070,GO:0016787,GO:0016788,GO:0016891,GO:0016893,GO:0031123,GO:0034414,GO:0034470,GO:0034641,GO:0034660,GO:0042779,GO:0042780,GO:0042781,GO:0043167,GO:…	3.1.26.11	ko:K00784	ko03013,map03013
Pv5-593.03G088800	GO:0000166,GO:0003674,GO:0003824,GO:0005488,GO:0005515,GO:0005524,GO:0005575,GO:0005622,GO:0005623,GO:0005634,GO:0005737,GO:0006464,GO:0006807,GO:0008144,GO:0008150,GO:0008152,GO:0008641,GO:0009987,GO:0016874,GO:0016877,GO:0016879,GO:0016881,GO:0017076,GO:0019538,GO:0019781,GO:0030554,GO:0032446,GO:0032553,GO:0032555,GO:0032559,GO:0035639,GO:0036094,GO:0036211,GO:0043167,GO:0043168,GO:0043170,GO:…	6.2.1.45	ko:K10686	ko04120,map04120
Pv5-593.03G073500	GO:0000166,GO:0000271,GO:0003674,GO:0003824,GO:0005488,GO:0005524,GO:0005575,GO:0005622,GO:0005623,GO:0005737,GO:0005975,GO:0005976,GO:0005977,GO:0005978,GO:0005982,GO:0006073,GO:0006091,GO:0006112,GO:0008144,GO:0008150,GO:0008152,GO:0008878,GO:0009058,GO:0009059,GO:0009250,GO:0009501,GO:0009507,GO:0009526,GO:0009532,GO:0009536,GO:0009570,GO:0009941,GO:0009987,GO:0015980,GO:0016051,GO:0016740,GO:…	2.7.7.27	ko:K00975	ko00500,ko00520,ko01100,ko01110,ko02026,map00500,map00520,map01100,map01110,map02026
Pv5-593.03G227700	GO:0001101,GO:0003674,GO:0003824,GO:0004553,GO:0005575,GO:0005576,GO:0005618,GO:0005623,GO:0005975,GO:0005976,GO:0006073,GO:0006950,GO:0008150,GO:0008152,GO:0009414,GO:0009415,GO:0009628,GO:0009987,GO:0010035,GO:0010383,GO:0010410,GO:0010411,GO:0016043,GO:0016740,GO:0016757,GO:0016758,GO:0016762,GO:0016787,GO:0016798,GO:0030312,GO:0042221,GO:0042546,GO:0043170,GO:0044036,GO:0044042,GO:0044085,GO:…	2.4.1.207	ko:K08235	-
Pv5-593.03G055700	-	-	-	-
Pv5-593.03G258200	-	-	-	-
Pv5-593.03G050000	-	-	-	-
Pv5-593.03G146300	-	-	-	-
Pv5-593.03G075100	-	-	-	-
Pv5-593.03G121100	-	-	-	-
Pv5-593.03G010900	GO:0003674,GO:0003824,GO:0004497,GO:0005488,GO:0005506,GO:0005575,GO:0005622,GO:0005623,GO:0005737,GO:0006082,GO:0006629,GO:0006631,GO:0006633,GO:0006950,GO:0006952,GO:0008150,GO:0008152,GO:0008202,GO:0008610,GO:0009058,GO:0009507,GO:0009536,GO:0009975,GO:0009987,GO:0016053,GO:0016125,GO:0016491,GO:0016705,GO:0016829,GO:0016835,GO:0016836,GO:0016853,GO:0016860,GO:0019752,GO:0020037,GO:0031407,GO:…	4.2.1.121,4.2.1.92	ko:K01723,ko:K17874	ko00592,ko01100,ko01110,map00592,map01100,map01110
Pv5-593.03G201000	-	-	-	-
Pv5-593.03G182500	-	-	ko:K02180,ko:K03263	ko04110,ko04111,ko05166,map04110,map04111,map05166
Pv5-593.03G050400	-	-	-	-
Pv5-593.03G269400	GO:0000139,GO:0003674,GO:0003824,GO:0004175,GO:0004222,GO:0005488,GO:0005575,GO:0005622,GO:0005623,GO:0005737,GO:0005794,GO:0006066,GO:0006355,GO:0006357,GO:0006508,GO:0006629,GO:0006807,GO:0006950,GO:0006970,GO:0006972,GO:0008150,GO:0008152,GO:0008202,GO:0008203,GO:0008233,GO:0008237,GO:0009628,GO:0009651,GO:0009889,GO:0009891,GO:0009893,GO:0009966,GO:0009987,GO:0010468,GO:0010556,GO:0010557,GO:…	3.4.24.85	ko:K07765	ko04141,map04141
Pv5-593.03G240300	-	-	-	-
Pv5-593.03G141900	GO:0000166,GO:0003674,GO:0003824,GO:0005215,GO:0005488,GO:0005524,GO:0005575,GO:0005622,GO:0005623,GO:0005737,GO:0005739,GO:0005740,GO:0005743,GO:0006810,GO:0006996,GO:0007005,GO:0008104,GO:0008144,GO:0008150,GO:0008320,GO:0008565,GO:0009987,GO:0015031,GO:0015833,GO:0016020,GO:0016021,GO:0016043,GO:0016462,GO:0016787,GO:0016817,GO:0016818,GO:0016887,GO:0017004,GO:0017062,GO:0017076,GO:0017111,GO:…	-	ko:K08900	-
Pv5-593.03G113700	GO:0003674,GO:0003824,GO:0004180,GO:0004185,GO:0005575,GO:0005576,GO:0005622,GO:0005623,GO:0005737,GO:0005773,GO:0006508,GO:0006807,GO:0008150,GO:0008152,GO:0008233,GO:0008236,GO:0008238,GO:0009056,GO:0009057,GO:0009987,GO:0016787,GO:0017171,GO:0019538,GO:0030163,GO:0043170,GO:0043226,GO:0043227,GO:0043229,GO:0043231,GO:0044237,GO:0044238,GO:0044248,GO:0044257,GO:0044260,GO:0044265,GO:0044267,GO:…	-	ko:K16297	-
Pv5-593.03G213900	GO:0003674,GO:0003824,GO:0005575,GO:0016020,GO:0016021,GO:0016787,GO:0031224,GO:0044425	-	-	-
Pv5-593.03G208600	GO:0003674,GO:0003676,GO:0003677,GO:0005488,GO:0005575,GO:0005622,GO:0005623,GO:0005634,GO:0006139,GO:0006351,GO:0006355,GO:0006725,GO:0006807,GO:0007275,GO:0008150,GO:0008152,GO:0009058,GO:0009059,GO:0009889,GO:0009987,GO:0010467,GO:0010468,GO:0010556,GO:0016070,GO:0018130,GO:0019219,GO:0019222,GO:0019438,GO:0031323,GO:0031326,GO:0032501,GO:0032502,GO:0032774,GO:0034641,GO:0034645,GO:0034654,GO:…	-	-	-
Pv5-593.03G235800	GO:0005575,GO:0006810,GO:0006890,GO:0008150,GO:0016020,GO:0016021,GO:0016192,GO:0031224,GO:0044425,GO:0048193,GO:0051179,GO:0051234	-	-	-
Pv5-593.03G179200	-	-	ko:K05747	ko04062,ko04144,ko04520,ko04530,ko04666,ko04810,ko05100,ko05130,ko05131,ko05132,ko05231,map04062,map04144,map04520,map04530,map04666,map04810,map05100,map05130,map05131,map05132,map05231
Pv5-593.03G112500	GO:0000166,GO:0003674,GO:0003824,GO:0004335,GO:0005488,GO:0005524,GO:0005534,GO:0005575,GO:0005622,GO:0005623,GO:0005737,GO:0005829,GO:0005975,GO:0005996,GO:0006012,GO:0006793,GO:0006796,GO:0008144,GO:0008150,GO:0008152,GO:0009987,GO:0016301,GO:0016310,GO:0016740,GO:0016772,GO:0016773,GO:0017076,GO:0019200,GO:0019318,GO:0030246,GO:0030554,GO:0032553,GO:0032555,GO:0032559,GO:0035639,GO:0036094,GO:…	2.7.1.157	ko:K18674	-
Pv5-593.03G096000	-	-	-	-
Pv5-593.03G072300	GO:0003674,GO:0003676,GO:0003723,GO:0003746,GO:0003824,GO:0004364,GO:0005488,GO:0005507,GO:0005575,GO:0005618,GO:0005622,GO:0005623,GO:0005634,GO:0005737,GO:0005773,GO:0005829,GO:0005886,GO:0005911,GO:0006412,GO:0006414,GO:0006518,GO:0006575,GO:0006749,GO:0006790,GO:0006807,GO:0008135,GO:0008150,GO:0008152,GO:0009058,GO:0009059,GO:0009506,GO:0009987,GO:0010035,GO:0010038,GO:0010043,GO:0010467,GO:…	-	ko:K03233	ko05134,map05134
Pv5-593.03G163800	GO:0003674,GO:0003824,GO:0005488,GO:0006091,GO:0008150,GO:0008152,GO:0009055,GO:0009987,GO:0016491,GO:0022900,GO:0043167,GO:0043169,GO:0044237,GO:0046872,GO:0055114	-	-	-
Pv5-593.03G219900	GO:0000166,GO:0000785,GO:0003674,GO:0003676,GO:0003677,GO:0003682,GO:0003824,GO:0004386,GO:0005488,GO:0005524,GO:0005575,GO:0005622,GO:0005623,GO:0005634,GO:0005694,GO:0006139,GO:0006325,GO:0006333,GO:0006338,GO:0006351,GO:0006355,GO:0006725,GO:0006807,GO:0006996,GO:0008144,GO:0008150,GO:0008152,GO:0009058,GO:0009059,GO:0009889,GO:0009987,GO:0010467,GO:0010468,GO:0010556,GO:0016043,GO:0016070,GO:…	-	-	-
Pv5-593.03G154200	-	-	-	-
Pv5-593.03G107900	-	-	ko:K03681	ko03018,map03018
Pv5-593.03G194400	GO:0003674,GO:0003824,GO:0004842,GO:0005575,GO:0005622,GO:0005623,GO:0005634,GO:0005737,GO:0006464,GO:0006807,GO:0008150,GO:0008152,GO:0009987,GO:0010029,GO:0016567,GO:0016740,GO:0019538,GO:0019787,GO:0032446,GO:0036211,GO:0043170,GO:0043226,GO:0043227,GO:0043229,GO:0043231,GO:0043412,GO:0044237,GO:0044238,GO:0044260,GO:0044267,GO:0044424,GO:0044464,GO:0048580,GO:0050789,GO:0050793,GO:0051239,GO:…	-	-	-
Pv5-593.03G027400	GO:0000166,GO:0003674,GO:0003824,GO:0004672,GO:0004674,GO:0005488,GO:0005524,GO:0005575,GO:0005623,GO:0005886,GO:0006464,GO:0006468,GO:0006793,GO:0006796,GO:0006807,GO:0008144,GO:0008150,GO:0008152,GO:0009987,GO:0016020,GO:0016021,GO:0016301,GO:0016310,GO:0016740,GO:0016772,GO:0016773,GO:0017076,GO:0019538,GO:0030554,GO:0031224,GO:0032553,GO:0032555,GO:0032559,GO:0035639,GO:0036094,GO:0036211,GO:…	-	-	-
Pv5-593.03G258700	GO:0003674,GO:0005215,GO:0005575,GO:0005623,GO:0005886,GO:0005887,GO:0006810,GO:0006857,GO:0008104,GO:0008150,GO:0015031,GO:0015833,GO:0016020,GO:0016021,GO:0022857,GO:0031224,GO:0031226,GO:0033036,GO:0035672,GO:0035673,GO:0042886,GO:0042887,GO:0044425,GO:0044459,GO:0044464,GO:0045184,GO:0051179,GO:0051234,GO:0055085,GO:0071702,GO:0071705,GO:0071944,GO:1904680	-	-	-
Pv5-593.03G105300	GO:0006950,GO:0006952,GO:0008150,GO:0009607,GO:0050896	-	-	-
Pv5-593.03G100100	GO:0000160,GO:0003674,GO:0003824,GO:0004672,GO:0005488,GO:0005515,GO:0005575,GO:0005622,GO:0005623,GO:0005634,GO:0005737,GO:0005829,GO:0006464,GO:0006468,GO:0006793,GO:0006796,GO:0006807,GO:0007154,GO:0007165,GO:0008150,GO:0008152,GO:0009719,GO:0009725,GO:0009735,GO:0009736,GO:0009755,GO:0009927,GO:0009987,GO:0010033,GO:0016301,GO:0016310,GO:0016740,GO:0016772,GO:0016773,GO:0019538,GO:0019899,GO:…	-	ko:K14490	ko04075,map04075
Pv5-593.03G004200	-	-	ko:K12859	ko03040,map03040
Pv5-593.03G043200	GO:0000166,GO:0003674,GO:0003824,GO:0003979,GO:0005488,GO:0005575,GO:0005622,GO:0005623,GO:0005634,GO:0005737,GO:0005829,GO:0006022,GO:0006023,GO:0006024,GO:0006065,GO:0006082,GO:0006139,GO:0006725,GO:0006793,GO:0006807,GO:0008150,GO:0008152,GO:0009058,GO:0009059,GO:0009225,GO:0009226,GO:0009987,GO:0016053,GO:0016491,GO:0016614,GO:0016616,GO:0018130,GO:0019438,GO:0019752,GO:0030203,GO:0034641,GO:…	1.1.1.22	ko:K00012	ko00040,ko00053,ko00520,ko01100,map00040,map00053,map00520,map01100
Pv5-593.03G142900	GO:0003674,GO:0003824,GO:0004553,GO:0005575,GO:0005576,GO:0005618,GO:0005622,GO:0005623,GO:0005737,GO:0005794,GO:0005975,GO:0005976,GO:0006073,GO:0008150,GO:0008152,GO:0009987,GO:0010383,GO:0010410,GO:0010411,GO:0012505,GO:0016043,GO:0016740,GO:0016757,GO:0016758,GO:0016762,GO:0016787,GO:0016798,GO:0030312,GO:0042546,GO:0043170,GO:0043226,GO:0043227,GO:0043229,GO:0043231,GO:0044036,GO:0044042,GO:…	2.4.1.207	ko:K08235,ko:K14504	ko04075,map04075
Pv5-593.03G092300	GO:0003674,GO:0003824,GO:0003857,GO:0004165,GO:0004300,GO:0005575,GO:0005618,GO:0005622,GO:0005623,GO:0005634,GO:0005730,GO:0005737,GO:0005777,GO:0005911,GO:0006082,GO:0006629,GO:0006631,GO:0006635,GO:0008150,GO:0008152,GO:0008692,GO:0009056,GO:0009062,GO:0009506,GO:0009514,GO:0009987,GO:0016042,GO:0016054,GO:0016491,GO:0016508,GO:0016614,GO:0016616,GO:0016829,GO:0016835,GO:0016836,GO:0016853,GO:…	1.1.1.211,1.1.1.35,4.2.1.17	ko:K10527	ko00071,ko00592,ko01100,ko01110,ko01212,map00071,map00592,map01100,map01110,map01212
Pv5-593.03G076000	-	-	-	-
Pv5-593.03G067600	GO:0003674,GO:0003676,GO:0003723,GO:0003824,GO:0004518,GO:0004519,GO:0005488,GO:0005575,GO:0005622,GO:0005623,GO:0006139,GO:0006725,GO:0006807,GO:0008150,GO:0008152,GO:0008270,GO:0009451,GO:0009987,GO:0016070,GO:0016787,GO:0016788,GO:0034641,GO:0043167,GO:0043169,GO:0043170,GO:0043226,GO:0043227,GO:0043229,GO:0043231,GO:0043412,GO:0044237,GO:0044238,GO:0044424,GO:0044464,GO:0046483,GO:0046872,GO:…	-	-	-
Pv5-593.03G005800	GO:0003674,GO:0003824,GO:0005488,GO:0005515,GO:0006725,GO:0008150,GO:0008152,GO:0008168,GO:0008171,GO:0009058,GO:0009698,GO:0009699,GO:0009808,GO:0009809,GO:0009987,GO:0016740,GO:0016741,GO:0019438,GO:0019748,GO:0032259,GO:0044237,GO:0044249,GO:0044550,GO:0046983,GO:0047763,GO:0071704,GO:1901360,GO:1901362,GO:1901576	2.1.1.154,2.1.1.68	ko:K13066,ko:K21553	ko00940,ko01100,ko01110,map00940,map01100,map01110
Pv5-593.03G237300	GO:0003674,GO:0003824,GO:0005575,GO:0005623,GO:0005886,GO:0006629,GO:0008081,GO:0008150,GO:0008152,GO:0016020,GO:0016787,GO:0016788,GO:0031224,GO:0031225,GO:0031226,GO:0042578,GO:0044238,GO:0044425,GO:0044459,GO:0044464,GO:0046658,GO:0071704,GO:0071944	-	-	-
Pv5-593.03G136300	-	3.2.1.113	ko:K01230	ko00510,ko00513,ko01100,ko04141,map00510,map00513,map01100,map04141
Pv5-593.03G291300	GO:0000462,GO:0003674,GO:0003676,GO:0003723,GO:0005488,GO:0005575,GO:0005622,GO:0005623,GO:0005634,GO:0005730,GO:0006139,GO:0006325,GO:0006364,GO:0006396,GO:0006725,GO:0006807,GO:0006996,GO:0007275,GO:0008150,GO:0008152,GO:0009987,GO:0010467,GO:0016043,GO:0016070,GO:0016072,GO:0022613,GO:0030490,GO:0030684,GO:0031974,GO:0031981,GO:0032040,GO:0032501,GO:0032502,GO:0032991,GO:0034470,GO:0034641,GO:…	-	ko:K14767	-
Pv5-593.03G129900	-	-	ko:K08234	-
Pv5-593.03G255800	GO:0003674,GO:0003676,GO:0003677,GO:0005488,GO:0043167,GO:0043169,GO:0046872,GO:0097159,GO:1901363	-	-	-
Pv5-593.03G230600	-	-	-	-
Pv5-593.03G269000	GO:0005575,GO:0005622,GO:0005623,GO:0005634,GO:0006139,GO:0006351,GO:0006355,GO:0006725,GO:0006807,GO:0008150,GO:0008152,GO:0009058,GO:0009059,GO:0009889,GO:0009891,GO:0009893,GO:0009987,GO:0010029,GO:0010030,GO:0010467,GO:0010468,GO:0010556,GO:0010557,GO:0010604,GO:0010628,GO:0016070,GO:0018130,GO:0019219,GO:0019222,GO:0019438,GO:0031323,GO:0031325,GO:0031326,GO:0031328,GO:0032774,GO:0034641,GO:…	-	-	-
Pv5-593.03G231200	GO:0000166,GO:0003674,GO:0003824,GO:0005215,GO:0005388,GO:0005488,GO:0005515,GO:0005516,GO:0005524,GO:0005575,GO:0005622,GO:0005623,GO:0005737,GO:0005783,GO:0005789,GO:0005886,GO:0005887,GO:0006810,GO:0006811,GO:0006812,GO:0006816,GO:0007275,GO:0008144,GO:0008150,GO:0008324,GO:0009555,GO:0012505,GO:0015075,GO:0015085,GO:0015318,GO:0015399,GO:0015405,GO:0015662,GO:0016020,GO:0016021,GO:0016462,GO:…	2.7.7.7,3.6.3.8	ko:K01537,ko:K03511	ko03460,ko05200,ko05202,ko05210,ko05212,ko05213,ko05214,ko05216,ko05217,ko05218,ko05220,ko05222,ko05223,ko05224,ko05225,ko05226,map03460,map05200,map05202,map05210,map05212,map05213,map05214,map05216,map05217,map05218,map05220,map05222,map05223,map05224,map05225,map05226
Pv5-593.03G186400	GO:0003674,GO:0003676,GO:0003723,GO:0003735,GO:0005198,GO:0005488,GO:0005575,GO:0005622,GO:0005623,GO:0005737,GO:0005829,GO:0005840,GO:0005911,GO:0006412,GO:0006417,GO:0006450,GO:0006518,GO:0006807,GO:0008150,GO:0008152,GO:0009058,GO:0009059,GO:0009506,GO:0009889,GO:0009891,GO:0009893,GO:0009987,GO:0010467,GO:0010468,GO:0010556,GO:0010557,GO:0010604,GO:0010608,GO:0010628,GO:0015935,GO:0016020,GO:…	-	ko:K02997	ko03010,map03010
Pv5-593.03G170000	GO:0000209,GO:0000323,GO:0002250,GO:0002376,GO:0002495,GO:0002504,GO:0003674,GO:0003824,GO:0004842,GO:0005102,GO:0005488,GO:0005515,GO:0005575,GO:0005622,GO:0005623,GO:0005737,GO:0005764,GO:0005765,GO:0005768,GO:0005769,GO:0005773,GO:0005774,GO:0006464,GO:0006807,GO:0006955,GO:0008150,GO:0008152,GO:0008270,GO:0009889,GO:0009890,GO:0009892,GO:0009987,GO:0010008,GO:0010556,GO:0010558,GO:0010605,GO:…	-	-	-
Pv5-593.03G024300	GO:0002097,GO:0002100,GO:0003674,GO:0003824,GO:0004000,GO:0005488,GO:0005575,GO:0005622,GO:0005623,GO:0005737,GO:0005886,GO:0006139,GO:0006382,GO:0006396,GO:0006399,GO:0006400,GO:0006725,GO:0006807,GO:0008033,GO:0008150,GO:0008152,GO:0008251,GO:0009451,GO:0009507,GO:0009536,GO:0009987,GO:0010467,GO:0016020,GO:0016070,GO:0016553,GO:0016787,GO:0016810,GO:0016814,GO:0019239,GO:0034470,GO:0034641,GO:…	3.5.4.33	ko:K11991	-
Pv5-593.03G013500	-	-	-	-
Pv5-593.03G178900	-	-	-	-
Pv5-593.03G036200	-	-	-	-
Pv5-593.03G211100	GO:0000254,GO:0003674,GO:0003824,GO:0004497,GO:0005488,GO:0005506,GO:0005575,GO:0005622,GO:0005623,GO:0005737,GO:0005783,GO:0005789,GO:0006629,GO:0006694,GO:0008150,GO:0008152,GO:0008202,GO:0008610,GO:0009058,GO:0009987,GO:0012505,GO:0016020,GO:0016021,GO:0016125,GO:0016126,GO:0016491,GO:0016705,GO:0016709,GO:0030258,GO:0031224,GO:0031984,GO:0034440,GO:0042175,GO:0043167,GO:0043169,GO:0043226,GO:…	-	ko:K14423	ko00100,ko01100,ko01110,map00100,map01100,map01110
Pv5-593.03G091400	GO:0003674,GO:0005198,GO:0005488,GO:0005506,GO:0005575,GO:0005622,GO:0005623,GO:0005737,GO:0005739,GO:0006790,GO:0006807,GO:0008150,GO:0008152,GO:0009987,GO:0010467,GO:0016043,GO:0016226,GO:0019538,GO:0022607,GO:0031163,GO:0043167,GO:0043169,GO:0043170,GO:0043226,GO:0043227,GO:0043229,GO:0043231,GO:0044085,GO:0044237,GO:0044238,GO:0044424,GO:0044444,GO:0044464,GO:0046872,GO:0046914,GO:0048037,GO:…	-	ko:K22072	-
Pv5-593.03G267000	GO:0003674,GO:0005215,GO:0005575,GO:0006810,GO:0008150,GO:0016020,GO:0016021,GO:0022857,GO:0031224,GO:0044425,GO:0051179,GO:0051234,GO:0055085	-	-	-
Pv5-593.03G039700	GO:0003674,GO:0003824,GO:0004497,GO:0005488,GO:0005506,GO:0005575,GO:0008150,GO:0008152,GO:0016020,GO:0016021,GO:0016491,GO:0016705,GO:0020037,GO:0031224,GO:0043167,GO:0043169,GO:0044425,GO:0046872,GO:0046906,GO:0046914,GO:0048037,GO:0055114,GO:0097159,GO:1901363	-	ko:K09590	ko00905,ko01100,ko01110,map00905,map01100,map01110
Pv5-593.03G127000	GO:0000003,GO:0000166,GO:0000302,GO:0001101,GO:0003006,GO:0003674,GO:0003824,GO:0005488,GO:0005515,GO:0005575,GO:0005622,GO:0005623,GO:0005737,GO:0005777,GO:0006082,GO:0006629,GO:0006631,GO:0006633,GO:0006950,GO:0006979,GO:0007275,GO:0008150,GO:0008152,GO:0008610,GO:0009058,GO:0009605,GO:0009607,GO:0009620,GO:0009694,GO:0009695,GO:0009791,GO:0009908,GO:0009987,GO:0010035,GO:0010181,GO:0010193,GO:…	1.3.1.42	ko:K05894	ko00592,ko01100,ko01110,map00592,map01100,map01110
Pv5-593.03G001200	-	-	-	-
Pv5-593.03G122300	GO:0000139,GO:0003674,GO:0005215,GO:0005575,GO:0005622,GO:0005623,GO:0005737,GO:0005794,GO:0005795,GO:0005801,GO:0005802,GO:0005829,GO:0005886,GO:0006464,GO:0006486,GO:0006807,GO:0006810,GO:0006886,GO:0006888,GO:0006890,GO:0006891,GO:0006996,GO:0007030,GO:0008104,GO:0008150,GO:0008152,GO:0008565,GO:0009058,GO:0009059,GO:0009100,GO:0009101,GO:0009987,GO:0010256,GO:0012505,GO:0015031,GO:0015833,GO:…	-	ko:K20290	-
Pv5-593.03G250600	-	-	-	-
Pv5-593.03G151100	-	-	ko:K13431	ko03060,map03060
Pv5-593.03G030100	GO:0003674,GO:0003676,GO:0003824,GO:0004518,GO:0004519,GO:0005488,GO:0006139,GO:0006259,GO:0006308,GO:0006725,GO:0006807,GO:0008150,GO:0008152,GO:0009056,GO:0009057,GO:0009987,GO:0016787,GO:0016788,GO:0019439,GO:0034641,GO:0034655,GO:0043167,GO:0043169,GO:0043170,GO:0044237,GO:0044238,GO:0044248,GO:0044260,GO:0044265,GO:0044270,GO:0046483,GO:0046700,GO:0046872,GO:0071704,GO:0090304,GO:0090305,GO:…	-	-	-
Pv5-593.03G173600	GO:0000226,GO:0001578,GO:0003674,GO:0005488,GO:0005515,GO:0005575,GO:0005622,GO:0005623,GO:0005737,GO:0005856,GO:0005929,GO:0005930,GO:0006457,GO:0006996,GO:0007010,GO:0007017,GO:0008150,GO:0009987,GO:0016043,GO:0022607,GO:0030030,GO:0030031,GO:0031514,GO:0032838,GO:0035082,GO:0036126,GO:0042995,GO:0043226,GO:0043228,GO:0043229,GO:0043232,GO:0044085,GO:0044422,GO:0044424,GO:0044430,GO:0044441,GO:…	-	ko:K09510	-
Pv5-593.03G252000	GO:0000313,GO:0000314,GO:0003674,GO:0003735,GO:0005198,GO:0005575,GO:0005622,GO:0005623,GO:0005737,GO:0005739,GO:0005759,GO:0005761,GO:0005763,GO:0005840,GO:0006412,GO:0006518,GO:0006807,GO:0008150,GO:0008152,GO:0009058,GO:0009059,GO:0009507,GO:0009532,GO:0009536,GO:0009570,GO:0009987,GO:0010467,GO:0015935,GO:0016020,GO:0019538,GO:0031974,GO:0032991,GO:0034641,GO:0034645,GO:0043043,GO:0043170,GO:…	-	ko:K02967	ko03010,map03010
Pv5-593.03G222700	GO:0000023,GO:0000024,GO:0000272,GO:0001101,GO:0003674,GO:0003824,GO:0004553,GO:0005575,GO:0005622,GO:0005623,GO:0005634,GO:0005737,GO:0005829,GO:0005975,GO:0005976,GO:0005982,GO:0005983,GO:0005984,GO:0006073,GO:0006950,GO:0008150,GO:0008152,GO:0009056,GO:0009057,GO:0009058,GO:0009251,GO:0009266,GO:0009311,GO:0009312,GO:0009409,GO:0009414,GO:0009415,GO:0009507,GO:0009532,GO:0009536,GO:0009570,GO:…	3.2.1.2	ko:K01177	ko00500,map00500
Pv5-593.03G091600	-	-	-	-
Pv5-593.03G188100	GO:0003674,GO:0005488,GO:0005515,GO:0005575,GO:0005622,GO:0005623,GO:0005737,GO:0005773,GO:0005774,GO:0005794,GO:0005886,GO:0005911,GO:0009506,GO:0012505,GO:0016020,GO:0019899,GO:0019900,GO:0019901,GO:0030054,GO:0031090,GO:0043226,GO:0043227,GO:0043229,GO:0043231,GO:0043424,GO:0044422,GO:0044424,GO:0044437,GO:0044444,GO:0044446,GO:0044464,GO:0055044,GO:0071944,GO:0098588,GO:0098805	-	-	-
Pv5-593.03G031700	-	-	-	-
Pv5-593.03G074100	GO:0000139,GO:0001516,GO:0001676,GO:0003674,GO:0003824,GO:0004620,GO:0004622,GO:0004623,GO:0005575,GO:0005622,GO:0005623,GO:0005737,GO:0005777,GO:0005778,GO:0005783,GO:0005789,GO:0005794,GO:0006082,GO:0006629,GO:0006631,GO:0006633,GO:0006636,GO:0006644,GO:0006650,GO:0006690,GO:0006692,GO:0006693,GO:0006793,GO:0006796,GO:0006807,GO:0006810,GO:0006811,GO:0006820,GO:0006869,GO:0006950,GO:0006952,GO:…	-	ko:K16815	-
Pv5-593.03G043700	-	-	-	-
Pv5-593.03G008100	GO:0003674,GO:0003676,GO:0003677,GO:0005488,GO:0005575,GO:0005622,GO:0005623,GO:0005634,GO:0005654,GO:0006139,GO:0006351,GO:0006355,GO:0006725,GO:0006807,GO:0006950,GO:0008150,GO:0008152,GO:0009058,GO:0009059,GO:0009266,GO:0009409,GO:0009628,GO:0009889,GO:0009909,GO:0009987,GO:0010048,GO:0010467,GO:0010468,GO:0010556,GO:0016070,GO:0018130,GO:0019219,GO:0019222,GO:0019438,GO:0031323,GO:0031326,GO:…	-	-	-
Pv5-593.03G125500	-	-	-	-
Pv5-593.03G273400	GO:0000003,GO:0000166,GO:0003002,GO:0003006,GO:0003674,GO:0003824,GO:0005215,GO:0005488,GO:0005524,GO:0005575,GO:0005623,GO:0005886,GO:0006810,GO:0007275,GO:0007389,GO:0008144,GO:0008150,GO:0009653,GO:0009790,GO:0009791,GO:0009793,GO:0009965,GO:0010016,GO:0010051,GO:0010154,GO:0010222,GO:0010588,GO:0015399,GO:0015405,GO:0016020,GO:0016021,GO:0016462,GO:0016787,GO:0016817,GO:0016818,GO:0016887,GO:…	-	-	-
Pv5-593.03G050800	GO:0003674,GO:0005102,GO:0005179,GO:0005488,GO:0005515,GO:0005575,GO:0005576,GO:0005622,GO:0005623,GO:0005911,GO:0007154,GO:0007165,GO:0007267,GO:0008150,GO:0009506,GO:0009966,GO:0009987,GO:0010469,GO:0010646,GO:0019722,GO:0019932,GO:0023051,GO:0023052,GO:0030054,GO:0030545,GO:0035556,GO:0044464,GO:0048018,GO:0048046,GO:0048583,GO:0050789,GO:0050794,GO:0050896,GO:0051716,GO:0055044,GO:0065007,GO:…	-	-	-
Pv5-593.03G266300	-	-	ko:K02575,ko:K20308	ko00910,map00910
Pv5-593.03G085100	-	-	-	-
Pv5-593.03G224300	-	-	-	-
Pv5-593.03G284300	-	-	-	-
Pv5-593.03G246600	GO:0000221,GO:0000325,GO:0003674,GO:0003824,GO:0005215,GO:0005575,GO:0005622,GO:0005623,GO:0005737,GO:0005773,GO:0005774,GO:0005794,GO:0005886,GO:0006810,GO:0006811,GO:0006812,GO:0006873,GO:0006885,GO:0007035,GO:0008150,GO:0008324,GO:0009507,GO:0009536,GO:0009987,GO:0012505,GO:0015075,GO:0015077,GO:0015078,GO:0015318,GO:0015399,GO:0015405,GO:0015672,GO:0015988,GO:0015991,GO:0016020,GO:0016462,GO:…	-	ko:K02144	ko00190,ko01100,ko04142,ko04145,ko04150,ko04721,ko05110,ko05120,ko05152,ko05323,map00190,map01100,map04142,map04145,map04150,map04721,map05110,map05120,map05152,map05323
Pv5-593.03G189800	GO:0003674,GO:0003824,GO:0005575,GO:0005623,GO:0005886,GO:0008150,GO:0008152,GO:0016020,GO:0016491,GO:0031224,GO:0031225,GO:0031226,GO:0044425,GO:0044459,GO:0044464,GO:0046658,GO:0055114,GO:0071944	-	-	-
Pv5-593.03G081700	GO:0002020,GO:0003674,GO:0004857,GO:0004866,GO:0004869,GO:0005488,GO:0005515,GO:0005575,GO:0005576,GO:0005618,GO:0005623,GO:0006950,GO:0006952,GO:0008150,GO:0009266,GO:0009408,GO:0009628,GO:0009892,GO:0009987,GO:0010029,GO:0010030,GO:0010466,GO:0010605,GO:0010951,GO:0019222,GO:0019899,GO:0030162,GO:0030234,GO:0030312,GO:0030414,GO:0031323,GO:0031324,GO:0032268,GO:0032269,GO:0033554,GO:0034605,GO:…	-	ko:K13899,ko:K13902	ko04970,map04970
Pv5-593.03G087300	-	-	ko:K07466	ko03030,ko03420,ko03430,ko03440,ko03460,map03030,map03420,map03430,map03440,map03460
Pv5-593.03G255300	GO:0000166,GO:0000226,GO:0000278,GO:0000280,GO:0000775,GO:0003674,GO:0003774,GO:0003777,GO:0003824,GO:0005488,GO:0005515,GO:0005524,GO:0005575,GO:0005622,GO:0005623,GO:0005694,GO:0005737,GO:0005856,GO:0005871,GO:0005874,GO:0005875,GO:0005911,GO:0006928,GO:0006996,GO:0007010,GO:0007017,GO:0007018,GO:0007049,GO:0007051,GO:0007052,GO:0008017,GO:0008092,GO:0008144,GO:0008150,GO:0009506,GO:0009987,GO:…	-	ko:K11498	-
Pv5-593.03G140600	GO:0000228,GO:0000278,GO:0003674,GO:0003676,GO:0003677,GO:0005488,GO:0005575,GO:0005622,GO:0005623,GO:0005634,GO:0005657,GO:0005662,GO:0005694,GO:0006139,GO:0006259,GO:0006260,GO:0006261,GO:0006269,GO:0006281,GO:0006310,GO:0006725,GO:0006807,GO:0006950,GO:0006974,GO:0007049,GO:0008150,GO:0008152,GO:0009058,GO:0009059,GO:0009987,GO:0016070,GO:0018130,GO:0019438,GO:0022402,GO:0030894,GO:0031974,GO:…	-	ko:K10739	ko03030,ko03420,ko03430,ko03440,ko03460,map03030,map03420,map03430,map03440,map03460
Pv5-593.03G233700	-	-	-	-
Pv5-593.03G122600	GO:0003674,GO:0003824,GO:0004438,GO:0005575,GO:0005622,GO:0005623,GO:0005737,GO:0005768,GO:0005773,GO:0005774,GO:0005783,GO:0005794,GO:0005811,GO:0005911,GO:0006629,GO:0006644,GO:0006650,GO:0006661,GO:0006793,GO:0006796,GO:0006996,GO:0007033,GO:0007272,GO:0007275,GO:0007399,GO:0007610,GO:0007626,GO:0008150,GO:0008152,GO:0008366,GO:0008610,GO:0008654,GO:0009058,GO:0009506,GO:0009653,GO:0009987,GO:…	-	-	-
Pv5-593.03G274000	-	-	-	-
Pv5-593.03G252900	GO:0003674,GO:0005215,GO:0005575,GO:0005622,GO:0005623,GO:0005737,GO:0006810,GO:0006811,GO:0006820,GO:0006839,GO:0006862,GO:0008150,GO:0008509,GO:0008514,GO:0009507,GO:0009526,GO:0009536,GO:0009941,GO:0015075,GO:0015215,GO:0015230,GO:0015605,GO:0015711,GO:0015748,GO:0015931,GO:0015932,GO:0016020,GO:0016021,GO:0022857,GO:0031090,GO:0031224,GO:0031967,GO:0031969,GO:0031975,GO:0034220,GO:0035350,GO:…	-	ko:K15115	-
Pv5-593.03G191400	GO:0000075,GO:0000077,GO:0000278,GO:0000288,GO:0000289,GO:0000956,GO:0002682,GO:0003674,GO:0003824,GO:0004842,GO:0005488,GO:0005575,GO:0005622,GO:0005623,GO:0005634,GO:0005737,GO:0005829,GO:0006139,GO:0006401,GO:0006402,GO:0006464,GO:0006508,GO:0006511,GO:0006725,GO:0006807,GO:0006950,GO:0006974,GO:0006977,GO:0007049,GO:0007093,GO:0007154,GO:0007165,GO:0007346,GO:0008150,GO:0008152,GO:0009056,GO:…	-	-	-
Pv5-593.03G166100	-	-	-	-
Pv5-593.03G077700	GO:0001505,GO:0003674,GO:0003824,GO:0004047,GO:0005575,GO:0005576,GO:0005622,GO:0005623,GO:0005737,GO:0005739,GO:0005829,GO:0005840,GO:0006082,GO:0006520,GO:0006544,GO:0006546,GO:0006807,GO:0008150,GO:0008152,GO:0008168,GO:0008483,GO:0009056,GO:0009063,GO:0009069,GO:0009071,GO:0009507,GO:0009526,GO:0009532,GO:0009534,GO:0009536,GO:0009570,GO:0009579,GO:0009941,GO:0009987,GO:0010035,GO:0010038,GO:…	2.1.2.10,4.2.1.51,4.2.1.91	ko:K00605,ko:K05359	ko00260,ko00400,ko00630,ko00670,ko01100,ko01110,ko01130,ko01200,ko01230,map00260,map00400,map00630,map00670,map01100,map01110,map01130,map01200,map01230
Pv5-593.03G123900	-	-	-	-
Pv5-593.03G143300	GO:0003674,GO:0003676,GO:0003677,GO:0005488,GO:0005515,GO:0005516,GO:0005575,GO:0005622,GO:0005623,GO:0005634,GO:0006139,GO:0006351,GO:0006355,GO:0006725,GO:0006807,GO:0006950,GO:0008150,GO:0008152,GO:0009058,GO:0009059,GO:0009889,GO:0009987,GO:0010467,GO:0010468,GO:0010556,GO:0016070,GO:0018130,GO:0019219,GO:0019222,GO:0019438,GO:0031323,GO:0031326,GO:0032774,GO:0034641,GO:0034645,GO:0034654,GO:…	-	-	-
Pv5-593.03G122900	GO:0003674,GO:0003824,GO:0005975,GO:0005984,GO:0005985,GO:0008150,GO:0008152,GO:0008194,GO:0009311,GO:0009877,GO:0009987,GO:0016157,GO:0016740,GO:0016757,GO:0016758,GO:0035251,GO:0044237,GO:0044238,GO:0044262,GO:0044403,GO:0044419,GO:0046527,GO:0051704,GO:0071704	2.4.1.13	ko:K00695	ko00500,ko01100,map00500,map01100
Pv5-593.03G251200	GO:0003674,GO:0003824,GO:0005488,GO:0006950,GO:0006952,GO:0008150,GO:0008152,GO:0008168,GO:0016740,GO:0016741,GO:0032259,GO:0043167,GO:0043169,GO:0046872,GO:0050896	2.1.1.141,2.1.1.273,2.1.1.274,2.1.1.277	ko:K08241,ko:K21482,ko:K21483,ko:K21485	ko00592,ko01110,map00592,map01110
Pv5-593.03G229200	GO:0003674,GO:0005488,GO:0005575,GO:0005622,GO:0005623,GO:0005634,GO:0016597,GO:0031406,GO:0036094,GO:0043167,GO:0043168,GO:0043177,GO:0043226,GO:0043227,GO:0043229,GO:0043231,GO:0044424,GO:0044464	-	-	-
Pv5-593.03G141200	GO:0000121,GO:0003674,GO:0003824,GO:0005488,GO:0005575,GO:0005622,GO:0005623,GO:0005737,GO:0005739,GO:0005975,GO:0006066,GO:0006071,GO:0006114,GO:0006766,GO:0006767,GO:0006771,GO:0006793,GO:0006796,GO:0006807,GO:0008150,GO:0008152,GO:0009058,GO:0009110,GO:0009231,GO:0009987,GO:0016051,GO:0016311,GO:0016787,GO:0016788,GO:0016791,GO:0017144,GO:0018130,GO:0019400,GO:0019401,GO:0019751,GO:0034637,GO:…	3.1.3.96	ko:K17623	-
Pv5-593.03G139800	GO:0003674,GO:0003824,GO:0004659,GO:0005575,GO:0005622,GO:0005623,GO:0005737,GO:0006082,GO:0006629,GO:0006631,GO:0006633,GO:0006636,GO:0006766,GO:0006775,GO:0006810,GO:0008150,GO:0008152,GO:0008610,GO:0008643,GO:0009058,GO:0009110,GO:0009266,GO:0009507,GO:0009526,GO:0009534,GO:0009535,GO:0009536,GO:0009579,GO:0009628,GO:0009915,GO:0009941,GO:0009987,GO:0010176,GO:0010189,GO:0010232,GO:0010233,GO:…	2.5.1.115,2.5.1.116	ko:K09833	ko00130,ko01100,ko01110,map00130,map01100,map01110
Pv5-593.03G178000	-	-	-	-
Pv5-593.03G198000	GO:0005575,GO:0005622,GO:0005623,GO:0005737,GO:0005783,GO:0005811,GO:0012505,GO:0043226,GO:0043227,GO:0043228,GO:0043229,GO:0043231,GO:0043232,GO:0044424,GO:0044444,GO:0044464	-	ko:K18726	-
Pv5-593.03G103300	GO:0000003,GO:0000976,GO:0000977,GO:0001012,GO:0001067,GO:0003006,GO:0003674,GO:0003676,GO:0003677,GO:0003690,GO:0003700,GO:0005488,GO:0005515,GO:0005575,GO:0005622,GO:0005623,GO:0005634,GO:0006139,GO:0006351,GO:0006355,GO:0006357,GO:0006725,GO:0006807,GO:0007275,GO:0008150,GO:0008152,GO:0009058,GO:0009059,GO:0009791,GO:0009888,GO:0009889,GO:0009891,GO:0009893,GO:0009960,GO:0009987,GO:0010154,GO:…	-	ko:K04454,ko:K09260,ko:K12412	ko04010,ko04011,ko04013,ko04022,ko04111,ko04371,ko04921,ko05202,ko05418,map04010,map04011,map04013,map04022,map04111,map04371,map04921,map05202,map05418
Pv5-593.03G243400	GO:0003674,GO:0003824,GO:0005488,GO:0005507,GO:0005575,GO:0005576,GO:0008150,GO:0008152,GO:0016491,GO:0043167,GO:0043169,GO:0046872,GO:0046914,GO:0055114	-	ko:K19791	-
Pv5-593.03G079400	GO:0000003,GO:0003006,GO:0003674,GO:0003676,GO:0003677,GO:0003700,GO:0003723,GO:0005488,GO:0005515,GO:0005575,GO:0005622,GO:0005623,GO:0005634,GO:0005737,GO:0005856,GO:0005911,GO:0006139,GO:0006351,GO:0006355,GO:0006725,GO:0006807,GO:0006810,GO:0007275,GO:0008150,GO:0008152,GO:0009058,GO:0009059,GO:0009308,GO:0009506,GO:0009690,GO:0009691,GO:0009791,GO:0009889,GO:0009908,GO:0009934,GO:0009987,GO:…	-	-	-
Pv5-593.03G090200	-	-	-	-
Pv5-593.03G066200	GO:0000018,GO:0000229,GO:0003674,GO:0003676,GO:0003677,GO:0003697,GO:0003700,GO:0003723,GO:0003729,GO:0005488,GO:0005575,GO:0005622,GO:0005623,GO:0005634,GO:0005694,GO:0005737,GO:0006139,GO:0006259,GO:0006281,GO:0006351,GO:0006355,GO:0006725,GO:0006807,GO:0006950,GO:0006952,GO:0006974,GO:0008150,GO:0008152,GO:0009058,GO:0009059,GO:0009295,GO:0009507,GO:0009508,GO:0009532,GO:0009536,GO:0009570,GO:…	-	-	-
Pv5-593.03G250500	-	-	-	-
Pv5-593.03G107400	-	-	-	-
Pv5-593.03G214100	GO:0001101,GO:0003674,GO:0005215,GO:0005575,GO:0005623,GO:0005886,GO:0006082,GO:0006807,GO:0006810,GO:0006811,GO:0006820,GO:0006857,GO:0006950,GO:0007154,GO:0007165,GO:0008150,GO:0008152,GO:0008509,GO:0009414,GO:0009415,GO:0009628,GO:0009635,GO:0009636,GO:0009719,GO:0009725,GO:0009733,GO:0009734,GO:0009755,GO:0009987,GO:0010033,GO:0010035,GO:0010167,GO:0015075,GO:0015103,GO:0015112,GO:0015291,GO:…	-	ko:K14638	-
Pv5-593.03G148200	-	3.6.4.7	ko:K18798	-
Pv5-593.03G021500	-	-	-	-
Pv5-593.03G131700	-	-	-	-
Pv5-593.03G262600	GO:0006109,GO:0008150,GO:0009889,GO:0009890,GO:0009892,GO:0010565,GO:0019222,GO:0030656,GO:0031323,GO:0031324,GO:0031326,GO:0031327,GO:0043255,GO:0045912,GO:0046137,GO:0048519,GO:0048523,GO:0050789,GO:0050794,GO:0051193,GO:0051195,GO:0051196,GO:0051198,GO:0062012,GO:0062014,GO:0065007,GO:0080090,GO:2000082,GO:2000083	-	-	-
Pv5-593.03G029300	GO:0003674,GO:0003824,GO:0005488,GO:0006725,GO:0008150,GO:0008152,GO:0008270,GO:0009058,GO:0009605,GO:0009607,GO:0009617,GO:0009698,GO:0009699,GO:0009808,GO:0009809,GO:0009987,GO:0016491,GO:0016614,GO:0016616,GO:0019438,GO:0019748,GO:0031320,GO:0043167,GO:0043169,GO:0043207,GO:0044237,GO:0044249,GO:0044550,GO:0045551,GO:0046029,GO:0046872,GO:0046914,GO:0047681,GO:0050896,GO:0051704,GO:0051707,GO:…	1.1.1.195	ko:K00083	ko00940,ko01100,ko01110,map00940,map01100,map01110
Pv5-593.03G270800	GO:0000003,GO:0001067,GO:0003006,GO:0003674,GO:0003676,GO:0003677,GO:0003824,GO:0005488,GO:0005515,GO:0005575,GO:0005622,GO:0005623,GO:0005634,GO:0005654,GO:0005730,GO:0006139,GO:0006325,GO:0006351,GO:0006355,GO:0006464,GO:0006479,GO:0006725,GO:0006807,GO:0006950,GO:0006974,GO:0006996,GO:0007275,GO:0008150,GO:0008152,GO:0008168,GO:0008170,GO:0008213,GO:0008276,GO:0008757,GO:0009058,GO:0009059,GO:…	-	ko:K14961	ko04934,map04934
Pv5-593.03G101600	-	-	-	-
Pv5-593.03G167600	GO:0003674,GO:0003824,GO:0004842,GO:0005575,GO:0005622,GO:0005623,GO:0005634,GO:0006464,GO:0006508,GO:0006511,GO:0006807,GO:0008150,GO:0008152,GO:0009056,GO:0009057,GO:0009987,GO:0010498,GO:0016567,GO:0016740,GO:0019538,GO:0019787,GO:0019941,GO:0030163,GO:0031146,GO:0032446,GO:0036211,GO:0043161,GO:0043170,GO:0043226,GO:0043227,GO:0043229,GO:0043231,GO:0043412,GO:0043632,GO:0044237,GO:0044238,GO:…	-	-	-
Pv5-593.03G035600	GO:0000096,GO:0000097,GO:0003674,GO:0003824,GO:0005488,GO:0005575,GO:0005622,GO:0005623,GO:0005737,GO:0006082,GO:0006520,GO:0006555,GO:0006790,GO:0006807,GO:0008150,GO:0008152,GO:0008168,GO:0008172,GO:0008270,GO:0008652,GO:0008757,GO:0008898,GO:0009058,GO:0009066,GO:0009067,GO:0009086,GO:0009987,GO:0016053,GO:0016740,GO:0016741,GO:0019752,GO:0032259,GO:0043167,GO:0043169,GO:0043436,GO:0044237,GO:…	2.1.1.10	ko:K00547	ko00270,ko01100,ko01110,map00270,map01100,map01110
Pv5-593.03G174700	GO:0003674,GO:0003700,GO:0005488,GO:0005515,GO:0005575,GO:0005622,GO:0005623,GO:0005634,GO:0006139,GO:0006351,GO:0006355,GO:0006725,GO:0006807,GO:0008150,GO:0008152,GO:0009058,GO:0009059,GO:0009889,GO:0009987,GO:0010467,GO:0010468,GO:0010556,GO:0016070,GO:0018130,GO:0019219,GO:0019222,GO:0019438,GO:0031323,GO:0031326,GO:0032774,GO:0034641,GO:0034645,GO:0034654,GO:0043170,GO:0043226,GO:0043227,GO:…	-	ko:K21751	-
Pv5-593.03G155300	GO:0006950,GO:0006974,GO:0008150,GO:0009987,GO:0033554,GO:0050896,GO:0051716	-	-	-
Pv5-593.03G258500	-	-	-	-
Pv5-593.03G033800	-	-	-	-
Pv5-593.03G243500	GO:0003674,GO:0003676,GO:0003677,GO:0003700,GO:0005488,GO:0005575,GO:0005622,GO:0005623,GO:0005634,GO:0006109,GO:0006139,GO:0006351,GO:0006355,GO:0006725,GO:0006807,GO:0007275,GO:0008150,GO:0008152,GO:0009058,GO:0009059,GO:0009653,GO:0009791,GO:0009888,GO:0009889,GO:0009891,GO:0009893,GO:0009987,GO:0010016,GO:0010052,GO:0010103,GO:0010118,GO:0010374,GO:0010467,GO:0010468,GO:0010556,GO:0010557,GO:…	-	-	-
Pv5-593.03G164400	GO:0000166,GO:0003674,GO:0003676,GO:0003677,GO:0005488,GO:0005575,GO:0005622,GO:0005623,GO:0005634,GO:0005737,GO:0005829,GO:0006139,GO:0006351,GO:0006355,GO:0006725,GO:0006807,GO:0008150,GO:0008152,GO:0008327,GO:0009058,GO:0009059,GO:0009889,GO:0009987,GO:0010467,GO:0010468,GO:0010556,GO:0016070,GO:0018130,GO:0019219,GO:0019222,GO:0019438,GO:0031323,GO:0031326,GO:0032774,GO:0034641,GO:0034645,GO:…	-	-	-
Pv5-593.03G229100	-	-	-	-
Pv5-593.03G124400	GO:0003674,GO:0003676,GO:0003677,GO:0003700,GO:0005488,GO:0005515,GO:0005575,GO:0005622,GO:0005623,GO:0005634,GO:0006139,GO:0006351,GO:0006355,GO:0006725,GO:0006807,GO:0007154,GO:0007165,GO:0007275,GO:0008150,GO:0008152,GO:0009058,GO:0009059,GO:0009653,GO:0009719,GO:0009723,GO:0009725,GO:0009733,GO:0009734,GO:0009755,GO:0009791,GO:0009889,GO:0009987,GO:0010015,GO:0010033,GO:0010101,GO:0010102,GO:…	-	ko:K14486	ko04075,map04075
Pv5-593.03G261300	GO:0003674,GO:0003676,GO:0003723,GO:0005488,GO:0006139,GO:0006364,GO:0006396,GO:0006725,GO:0006807,GO:0008150,GO:0008152,GO:0009987,GO:0010467,GO:0016070,GO:0016072,GO:0022613,GO:0034470,GO:0034641,GO:0034660,GO:0042254,GO:0043170,GO:0044085,GO:0044237,GO:0044238,GO:0046483,GO:0071704,GO:0071840,GO:0090304,GO:0097159,GO:1901360,GO:1901363	-	-	-
Pv5-593.03G114000	GO:0000123,GO:0000124,GO:0000428,GO:0001067,GO:0001101,GO:0003674,GO:0003676,GO:0003677,GO:0005488,GO:0005515,GO:0005575,GO:0005622,GO:0005623,GO:0005634,GO:0005654,GO:0005667,GO:0005669,GO:0006139,GO:0006325,GO:0006351,GO:0006352,GO:0006355,GO:0006357,GO:0006366,GO:0006367,GO:0006464,GO:0006473,GO:0006475,GO:0006725,GO:0006807,GO:0006996,GO:0007584,GO:0008134,GO:0008150,GO:0008152,GO:0009058,GO:…	-	ko:K03133	ko03022,ko05168,map03022,map05168
Pv5-593.03G063000	-	-	ko:K14570	ko03008,map03008
Pv5-593.03G203000	GO:0000003,GO:0000902,GO:0003006,GO:0003674,GO:0003676,GO:0003824,GO:0005488,GO:0005575,GO:0005622,GO:0005623,GO:0005634,GO:0006139,GO:0006325,GO:0006351,GO:0006355,GO:0006464,GO:0006482,GO:0006725,GO:0006807,GO:0006996,GO:0007275,GO:0008150,GO:0008152,GO:0008214,GO:0009058,GO:0009059,GO:0009653,GO:0009719,GO:0009725,GO:0009741,GO:0009791,GO:0009826,GO:0009889,GO:0009892,GO:0009987,GO:0010033,GO:…	-	-	-
Pv5-593.03G011100	GO:0000166,GO:0001664,GO:0001882,GO:0001883,GO:0003674,GO:0003824,GO:0003924,GO:0005102,GO:0005488,GO:0005515,GO:0005525,GO:0005575,GO:0005622,GO:0005623,GO:0005634,GO:0005834,GO:0005886,GO:0006950,GO:0006952,GO:0007154,GO:0007165,GO:0007186,GO:0007187,GO:0007188,GO:0008150,GO:0009605,GO:0009607,GO:0009617,GO:0009898,GO:0009987,GO:0016020,GO:0016462,GO:0016787,GO:0016817,GO:0016818,GO:0017076,GO:…	-	ko:K04630	ko04015,ko04022,ko04024,ko04062,ko04071,ko04261,ko04360,ko04371,ko04540,ko04611,ko04670,ko04713,ko04723,ko04724,ko04725,ko04726,ko04727,ko04728,ko04730,ko04914,ko04915,ko04916,ko04921,ko04923,ko04924,ko04926,ko04934,ko04971,ko05012,ko05030,ko05032,ko05034,ko05133,ko05142,ko05145,ko05200,map04015,map04022,map04024,map04062,map04071,map04261,map04360,map04371,map04540,map04611,map04670,map04713,map…
Pv5-593.03G181200	-	-	-	-
Pv5-593.03G157800	GO:0005575,GO:0005622,GO:0005623,GO:0005737,GO:0008150,GO:0009507,GO:0009532,GO:0009534,GO:0009535,GO:0009536,GO:0009570,GO:0009579,GO:0009987,GO:0010275,GO:0016020,GO:0016043,GO:0022607,GO:0031976,GO:0031984,GO:0034357,GO:0034622,GO:0042651,GO:0043226,GO:0043227,GO:0043229,GO:0043231,GO:0043933,GO:0044085,GO:0044422,GO:0044424,GO:0044434,GO:0044435,GO:0044436,GO:0044444,GO:0044446,GO:0044464,GO:…	-	-	-
Pv5-593.03G215300	-	-	-	-
Pv5-593.03G151000	GO:0003674,GO:0003824,GO:0004180,GO:0004185,GO:0005575,GO:0005576,GO:0005615,GO:0006508,GO:0006807,GO:0007154,GO:0007165,GO:0008150,GO:0008152,GO:0008233,GO:0008236,GO:0008238,GO:0009056,GO:0009057,GO:0009719,GO:0009725,GO:0009741,GO:0009742,GO:0009755,GO:0009987,GO:0010033,GO:0014070,GO:0016787,GO:0017171,GO:0019538,GO:0023052,GO:0030163,GO:0032870,GO:0033993,GO:0042221,GO:0043170,GO:0043401,GO:…	-	ko:K16297	-
Pv5-593.03G068400	-	-	-	-
Pv5-593.03G026200	-	-	ko:K13115	-
Pv5-593.03G176600	GO:0003674,GO:0003824,GO:0005575,GO:0005623,GO:0005886,GO:0006465,GO:0006508,GO:0006518,GO:0006807,GO:0008150,GO:0008152,GO:0008233,GO:0008236,GO:0009987,GO:0010467,GO:0016020,GO:0016021,GO:0016485,GO:0016787,GO:0017171,GO:0019538,GO:0031224,GO:0034641,GO:0043170,GO:0043603,GO:0044237,GO:0044238,GO:0044260,GO:0044267,GO:0044425,GO:0044464,GO:0051604,GO:0070011,GO:0071704,GO:0071944,GO:0140096,GO:…	-	ko:K04773	-
Pv5-593.03G032300	-	-	-	-
Pv5-593.03G276600	-	-	-	-
Pv5-593.03G284600	GO:0000166,GO:0003674,GO:0003824,GO:0003872,GO:0005488,GO:0005524,GO:0005575,GO:0005622,GO:0005623,GO:0005737,GO:0005975,GO:0006002,GO:0006082,GO:0006090,GO:0006091,GO:0006096,GO:0006139,GO:0006163,GO:0006164,GO:0006165,GO:0006725,GO:0006732,GO:0006733,GO:0006753,GO:0006754,GO:0006757,GO:0006793,GO:0006796,GO:0006807,GO:0008144,GO:0008150,GO:0008152,GO:0008443,GO:0009056,GO:0009058,GO:0009108,GO:…	2.7.1.11	ko:K00850	ko00010,ko00030,ko00051,ko00052,ko00680,ko01100,ko01110,ko01120,ko01130,ko01200,ko01230,ko03018,ko04152,ko05230,map00010,map00030,map00051,map00052,map00680,map01100,map01110,map01120,map01130,map01200,map01230,map03018,map04152,map05230
Pv5-593.03G052700	-	-	-	-
Pv5-593.03G069200	GO:0000166,GO:0003674,GO:0003824,GO:0004672,GO:0004674,GO:0004675,GO:0004888,GO:0005488,GO:0005524,GO:0005575,GO:0005622,GO:0005623,GO:0005737,GO:0005768,GO:0005886,GO:0006464,GO:0006468,GO:0006793,GO:0006796,GO:0006807,GO:0006810,GO:0006897,GO:0006898,GO:0006950,GO:0006952,GO:0007154,GO:0007165,GO:0007166,GO:0007167,GO:0007178,GO:0008144,GO:0008150,GO:0008152,GO:0009595,GO:0009605,GO:0009607,GO:…	-	-	-
Pv5-593.03G249400	-	-	-	-
Pv5-593.03G242700	GO:0000166,GO:0003674,GO:0005488,GO:0005524,GO:0006950,GO:0006952,GO:0008144,GO:0008150,GO:0017076,GO:0030554,GO:0032553,GO:0032555,GO:0032559,GO:0035639,GO:0036094,GO:0043167,GO:0043168,GO:0043531,GO:0050896,GO:0097159,GO:0097367,GO:1901265,GO:1901363	-	ko:K19613	ko04014,map04014
Pv5-593.03G245500	GO:0005575,GO:0005622,GO:0005623,GO:0005737,GO:0005773,GO:0005774,GO:0005886,GO:0008150,GO:0009743,GO:0009744,GO:0009746,GO:0009749,GO:0009750,GO:0010033,GO:0016020,GO:0016021,GO:0031090,GO:0031224,GO:0034284,GO:0034285,GO:0042221,GO:0043226,GO:0043227,GO:0043229,GO:0043231,GO:0044422,GO:0044424,GO:0044425,GO:0044437,GO:0044444,GO:0044446,GO:0044464,GO:0050896,GO:0071944,GO:0098588,GO:0098805,GO:…	-	-	-
Pv5-593.03G010200	-	-	-	-
Pv5-593.03G065800	GO:0000166,GO:0003674,GO:0003824,GO:0004672,GO:0004674,GO:0005488,GO:0005524,GO:0005575,GO:0006464,GO:0006468,GO:0006793,GO:0006796,GO:0006807,GO:0008144,GO:0008150,GO:0008152,GO:0009987,GO:0016020,GO:0016021,GO:0016301,GO:0016310,GO:0016740,GO:0016772,GO:0016773,GO:0017076,GO:0019538,GO:0030554,GO:0031224,GO:0032553,GO:0032555,GO:0032559,GO:0035639,GO:0036094,GO:0036211,GO:0043167,GO:0043168,GO:…	-	-	-
Pv5-593.03G204800	-	-	ko:K14564	ko03008,map03008
Pv5-593.03G218600	GO:0000122,GO:0000976,GO:0001067,GO:0001101,GO:0001558,GO:0003674,GO:0003676,GO:0003677,GO:0003690,GO:0003700,GO:0005488,GO:0005575,GO:0005622,GO:0005623,GO:0005634,GO:0005737,GO:0005829,GO:0006139,GO:0006351,GO:0006355,GO:0006357,GO:0006725,GO:0006807,GO:0006950,GO:0006970,GO:0007275,GO:0007568,GO:0008150,GO:0008152,GO:0008270,GO:0009058,GO:0009059,GO:0009314,GO:0009416,GO:0009628,GO:0009642,GO:…	-	-	-
Pv5-593.03G054900	GO:0000166,GO:0003674,GO:0003676,GO:0003723,GO:0003724,GO:0003824,GO:0004004,GO:0004386,GO:0005488,GO:0005524,GO:0005575,GO:0005622,GO:0005623,GO:0005634,GO:0005730,GO:0005737,GO:0006139,GO:0006725,GO:0006807,GO:0008026,GO:0008144,GO:0008150,GO:0008152,GO:0008186,GO:0009507,GO:0009536,GO:0009987,GO:0010501,GO:0016070,GO:0016462,GO:0016787,GO:0016817,GO:0016818,GO:0016887,GO:0017076,GO:0017111,GO:…	-	-	-
Pv5-593.03G009800	GO:0001101,GO:0003674,GO:0003824,GO:0004497,GO:0005488,GO:0005506,GO:0005575,GO:0006629,GO:0006720,GO:0006721,GO:0006950,GO:0006952,GO:0008150,GO:0008152,GO:0009058,GO:0009719,GO:0009725,GO:0009753,GO:0009987,GO:0010033,GO:0016020,GO:0016021,GO:0016101,GO:0016491,GO:0016705,GO:0016709,GO:0019748,GO:0020037,GO:0031224,GO:0032870,GO:0036209,GO:0042221,GO:0043167,GO:0043169,GO:0044237,GO:0044238,GO:…	1.14.13.144,1.14.14.1,1.14.14.19,1.14.14.32	ko:K00512,ko:K07418,ko:K13267,ko:K16085	ko00140,ko00590,ko00591,ko00904,ko00943,ko01100,ko01110,ko04212,ko04726,ko04750,ko04913,ko04917,ko04927,ko04934,map00140,map00590,map00591,map00904,map00943,map01100,map01110,map04212,map04726,map04750,map04913,map04917,map04927,map04934
Pv5-593.03G271900	GO:0000271,GO:0003674,GO:0003824,GO:0005575,GO:0005975,GO:0005976,GO:0006629,GO:0008150,GO:0008152,GO:0008194,GO:0008375,GO:0008610,GO:0008653,GO:0008917,GO:0009058,GO:0009059,GO:0009103,GO:0009244,GO:0009311,GO:0009312,GO:0009987,GO:0016020,GO:0016051,GO:0016740,GO:0016757,GO:0016758,GO:0033692,GO:0034637,GO:0034645,GO:0043170,GO:0044237,GO:0044238,GO:0044249,GO:0044255,GO:0044260,GO:0044262,GO:…	-	-	-
Pv5-593.03G059000	GO:0000003,GO:0000096,GO:0000097,GO:0000902,GO:0000904,GO:0003006,GO:0003674,GO:0003824,GO:0004124,GO:0005488,GO:0005515,GO:0005575,GO:0005576,GO:0005622,GO:0005623,GO:0005737,GO:0005739,GO:0005768,GO:0005794,GO:0005802,GO:0006082,GO:0006520,GO:0006534,GO:0006535,GO:0006563,GO:0006790,GO:0006807,GO:0008144,GO:0008150,GO:0008152,GO:0008652,GO:0009058,GO:0009069,GO:0009070,GO:0009507,GO:0009509,GO:…	2.5.1.47	ko:K01738	ko00270,ko00920,ko01100,ko01110,ko01120,ko01130,ko01200,ko01230,map00270,map00920,map01100,map01110,map01120,map01130,map01200,map01230
Pv5-593.03G131400	-	-	ko:K06889	-
Pv5-593.03G045000	GO:0000003,GO:0003006,GO:0003674,GO:0003676,GO:0003677,GO:0003700,GO:0005488,GO:0005575,GO:0005622,GO:0005623,GO:0005634,GO:0006139,GO:0006351,GO:0006355,GO:0006725,GO:0006807,GO:0007275,GO:0007568,GO:0008150,GO:0008152,GO:0009058,GO:0009059,GO:0009790,GO:0009791,GO:0009793,GO:0009825,GO:0009835,GO:0009889,GO:0009908,GO:0009987,GO:0010150,GO:0010154,GO:0010467,GO:0010468,GO:0010556,GO:0016049,GO:…	-	-	-
Pv5-593.03G278900	GO:0000166,GO:0003674,GO:0003824,GO:0005215,GO:0005488,GO:0005524,GO:0005575,GO:0005622,GO:0005623,GO:0005737,GO:0005739,GO:0006810,GO:0008144,GO:0008150,GO:0015399,GO:0015405,GO:0016020,GO:0016021,GO:0016462,GO:0016787,GO:0016817,GO:0016818,GO:0016887,GO:0017076,GO:0017111,GO:0022804,GO:0022857,GO:0030554,GO:0031224,GO:0032553,GO:0032555,GO:0032559,GO:0035639,GO:0036094,GO:0042623,GO:0042626,GO:…	3.6.3.44	ko:K05658	ko02010,ko04976,ko05206,ko05226,map02010,map04976,map05206,map05226
Pv5-593.03G254200	GO:0000976,GO:0000977,GO:0000981,GO:0001012,GO:0001067,GO:0001085,GO:0001228,GO:0003674,GO:0003676,GO:0003677,GO:0003682,GO:0003690,GO:0003700,GO:0005488,GO:0005515,GO:0005575,GO:0005622,GO:0005623,GO:0005634,GO:0005667,GO:0006139,GO:0006351,GO:0006355,GO:0006357,GO:0006366,GO:0006725,GO:0006807,GO:0008134,GO:0008150,GO:0008152,GO:0008270,GO:0009058,GO:0009059,GO:0009889,GO:0009891,GO:0009893,GO:…	-	-	-
Pv5-593.03G241800	-	5.2.1.8	ko:K05864	ko04217,ko04218,map04217,map04218
Pv5-593.03G281500	-	-	-	-
Pv5-593.03G156100	GO:0003674,GO:0003676,GO:0003677,GO:0005488,GO:0005575,GO:0005622,GO:0005623,GO:0005634,GO:0006139,GO:0006351,GO:0006355,GO:0006725,GO:0006807,GO:0008150,GO:0008152,GO:0009058,GO:0009059,GO:0009889,GO:0009987,GO:0010467,GO:0010468,GO:0010556,GO:0016070,GO:0018130,GO:0019219,GO:0019222,GO:0019438,GO:0031323,GO:0031326,GO:0032774,GO:0034641,GO:0034645,GO:0034654,GO:0043167,GO:0043169,GO:0043170,GO:…	-	ko:K17569,ko:K19719	ko04151,ko04510,ko04512,ko04974,ko05165,map04151,map04510,map04512,map04974,map05165
Pv5-593.03G136000	GO:0000139,GO:0001708,GO:0005575,GO:0005622,GO:0005623,GO:0005737,GO:0005794,GO:0006810,GO:0007034,GO:0008150,GO:0008152,GO:0009058,GO:0009718,GO:0009812,GO:0009813,GO:0009987,GO:0010638,GO:0012505,GO:0016020,GO:0016192,GO:0019898,GO:0030154,GO:0031090,GO:0031984,GO:0032502,GO:0033043,GO:0042440,GO:0043226,GO:0043227,GO:0043229,GO:0043231,GO:0044088,GO:0044090,GO:0044422,GO:0044424,GO:0044425,GO:…	-	ko:K19513	-
Pv5-593.03G282900	-	2.2.1.7	ko:K01662	ko00730,ko00900,ko01100,ko01110,ko01130,map00730,map00900,map01100,map01110,map01130
Pv5-593.03G014800	GO:0001708,GO:0003674,GO:0005488,GO:0005575,GO:0005622,GO:0005623,GO:0005634,GO:0007275,GO:0007389,GO:0008150,GO:0009653,GO:0009790,GO:0009880,GO:0009888,GO:0009933,GO:0009987,GO:0010014,GO:0030154,GO:0032501,GO:0032502,GO:0043167,GO:0043169,GO:0043226,GO:0043227,GO:0043229,GO:0043231,GO:0044424,GO:0044464,GO:0045165,GO:0046872,GO:0048507,GO:0048532,GO:0048856,GO:0048869,GO:0090421	-	-	-
Pv5-593.03G279200	GO:0003674,GO:0003676,GO:0003677,GO:0003700,GO:0003723,GO:0003729,GO:0003730,GO:0005488,GO:0005575,GO:0005622,GO:0005623,GO:0005737,GO:0005829,GO:0006355,GO:0006417,GO:0008150,GO:0009889,GO:0009890,GO:0009892,GO:0009893,GO:0009894,GO:0009896,GO:0010468,GO:0010556,GO:0010558,GO:0010604,GO:0010605,GO:0010608,GO:0010629,GO:0017148,GO:0019219,GO:0019222,GO:0031323,GO:0031324,GO:0031325,GO:0031326,GO:…	-	-	-
Pv5-593.03G077900	-	-	-	-
Pv5-593.03G103400	GO:0000272,GO:0003674,GO:0003824,GO:0004553,GO:0004650,GO:0005488,GO:0005575,GO:0005576,GO:0005618,GO:0005623,GO:0005975,GO:0005976,GO:0008150,GO:0008152,GO:0009056,GO:0009057,GO:0009987,GO:0010393,GO:0016043,GO:0016052,GO:0016787,GO:0016798,GO:0017144,GO:0019863,GO:0019865,GO:0030312,GO:0042737,GO:0043170,GO:0044237,GO:0044238,GO:0044248,GO:0044464,GO:0044877,GO:0045229,GO:0045488,GO:0045490,GO:…	3.2.1.67	ko:K01213	ko00040,ko01100,map00040,map01100
Pv5-593.03G135500	GO:0003674,GO:0003676,GO:0003723,GO:0003824,GO:0004518,GO:0004519,GO:0005488,GO:0005575,GO:0005622,GO:0005623,GO:0006139,GO:0006725,GO:0006807,GO:0008150,GO:0008152,GO:0009451,GO:0009987,GO:0016070,GO:0016787,GO:0016788,GO:0034641,GO:0043170,GO:0043226,GO:0043227,GO:0043229,GO:0043231,GO:0043412,GO:0044237,GO:0044238,GO:0044424,GO:0044464,GO:0046483,GO:0071704,GO:0090304,GO:0090305,GO:0097159,GO:…	-	ko:K11671	-
Pv5-593.03G024600	GO:0005575,GO:0005622,GO:0005623,GO:0005737,GO:0005794,GO:0005802,GO:0005886,GO:0006810,GO:0006811,GO:0006817,GO:0006820,GO:0006950,GO:0007154,GO:0008150,GO:0009267,GO:0009605,GO:0009987,GO:0009991,GO:0012505,GO:0015698,GO:0016020,GO:0016021,GO:0016036,GO:0031224,GO:0031667,GO:0031668,GO:0031669,GO:0031984,GO:0033554,GO:0042594,GO:0043226,GO:0043227,GO:0043229,GO:0043231,GO:0044422,GO:0044424,GO:…	-	ko:K17808	-
Pv5-593.03G004600	-	-	-	-
Pv5-593.03G100800	GO:0000049,GO:0001510,GO:0003674,GO:0003676,GO:0003723,GO:0003824,GO:0005488,GO:0006139,GO:0006396,GO:0006399,GO:0006400,GO:0006725,GO:0006807,GO:0008033,GO:0008150,GO:0008152,GO:0008168,GO:0008171,GO:0008173,GO:0008175,GO:0008757,GO:0009020,GO:0009451,GO:0009987,GO:0010467,GO:0016070,GO:0016423,GO:0016740,GO:0016741,GO:0030488,GO:0032259,GO:0034470,GO:0034641,GO:0034660,GO:0043170,GO:0043412,GO:…	-	-	-
Pv5-593.03G227400	GO:0003674,GO:0003824,GO:0004129,GO:0005215,GO:0005575,GO:0005622,GO:0005623,GO:0005737,GO:0005739,GO:0005740,GO:0005743,GO:0005746,GO:0005751,GO:0006091,GO:0006119,GO:0006123,GO:0006139,GO:0006163,GO:0006725,GO:0006753,GO:0006793,GO:0006796,GO:0006807,GO:0006810,GO:0006811,GO:0006812,GO:0008150,GO:0008152,GO:0008324,GO:0009055,GO:0009060,GO:0009117,GO:0009123,GO:0009126,GO:0009141,GO:0009144,GO:…	-	ko:K02266	ko00190,ko01100,ko04260,ko04714,ko04932,ko05010,ko05012,ko05016,map00190,map01100,map04260,map04714,map04932,map05010,map05012,map05016
Pv5-593.03G290500	GO:0003674,GO:0003676,GO:0003677,GO:0005488,GO:0005575,GO:0005622,GO:0005623,GO:0005634,GO:0006139,GO:0006351,GO:0006355,GO:0006725,GO:0006807,GO:0008150,GO:0008152,GO:0009058,GO:0009059,GO:0009889,GO:0009987,GO:0010467,GO:0010468,GO:0010556,GO:0016070,GO:0018130,GO:0019219,GO:0019222,GO:0019438,GO:0031323,GO:0031326,GO:0032774,GO:0034641,GO:0034645,GO:0034654,GO:0043170,GO:0043226,GO:0043227,GO:…	-	-	-
Pv5-593.03G248100	GO:0003674,GO:0005215,GO:0005351,GO:0005355,GO:0005402,GO:0005575,GO:0006810,GO:0006811,GO:0006812,GO:0007275,GO:0008150,GO:0008324,GO:0008643,GO:0008645,GO:0009653,GO:0009791,GO:0010015,GO:0010101,GO:0010102,GO:0010311,GO:0015075,GO:0015077,GO:0015078,GO:0015144,GO:0015145,GO:0015149,GO:0015291,GO:0015293,GO:0015294,GO:0015295,GO:0015318,GO:0015672,GO:0015749,GO:0016020,GO:0016021,GO:0022622,GO:…	-	-	-
Pv5-593.03G132300	GO:0003674,GO:0003676,GO:0003677,GO:0005488,GO:0005575,GO:0005622,GO:0005623,GO:0005737,GO:0005829,GO:0043167,GO:0043169,GO:0044424,GO:0044444,GO:0044464,GO:0046872,GO:0097159,GO:1901363	-	-	-
Pv5-593.03G025800	GO:0003674,GO:0003824,GO:0005488,GO:0005575,GO:0008150,GO:0008152,GO:0016020,GO:0016021,GO:0016491,GO:0031224,GO:0043167,GO:0043169,GO:0044425,GO:0046872,GO:0055114	1.16.5.1	ko:K08360	-
Pv5-593.03G073700	GO:0003674,GO:0003824,GO:0004553,GO:0005975,GO:0006725,GO:0008150,GO:0008152,GO:0008422,GO:0009058,GO:0009698,GO:0009699,GO:0009808,GO:0009809,GO:0009987,GO:0015926,GO:0016787,GO:0016798,GO:0019438,GO:0019748,GO:0044237,GO:0044238,GO:0044249,GO:0044550,GO:0047782,GO:0071704,GO:0102483,GO:1901135,GO:1901360,GO:1901362,GO:1901576,GO:1901657	3.2.1.21	ko:K05350	ko00460,ko00500,ko00940,ko01100,ko01110,map00460,map00500,map00940,map01100,map01110
Pv5-593.03G159700	GO:0003674,GO:0003824,GO:0004427,GO:0005215,GO:0005488,GO:0005575,GO:0005622,GO:0005623,GO:0005737,GO:0005773,GO:0005774,GO:0006810,GO:0006811,GO:0006812,GO:0008150,GO:0009678,GO:0015399,GO:0015405,GO:0015672,GO:0016020,GO:0016021,GO:0016462,GO:0016787,GO:0016817,GO:0016818,GO:0022804,GO:0022857,GO:0031090,GO:0031224,GO:0034220,GO:0043167,GO:0043169,GO:0043226,GO:0043227,GO:0043229,GO:0043231,GO:…	3.6.1.1	ko:K01507	ko00190,map00190
Pv5-593.03G020700	-	-	ko:K10704	ko04624,map04624
Pv5-593.03G051500	GO:0000003,GO:0003006,GO:0005575,GO:0005576,GO:0005618,GO:0005623,GO:0007275,GO:0007568,GO:0008150,GO:0009835,GO:0009987,GO:0010154,GO:0016043,GO:0021700,GO:0022414,GO:0030312,GO:0032501,GO:0032502,GO:0044464,GO:0045229,GO:0048046,GO:0048608,GO:0048731,GO:0048856,GO:0061458,GO:0071554,GO:0071555,GO:0071695,GO:0071840,GO:0071944	-	-	-
Pv5-593.03G086500	-	-	-	-
Pv5-593.03G127100	GO:0000003,GO:0000166,GO:0000302,GO:0001101,GO:0003006,GO:0003674,GO:0003824,GO:0005488,GO:0005515,GO:0005575,GO:0005622,GO:0005623,GO:0005737,GO:0005777,GO:0006082,GO:0006629,GO:0006631,GO:0006633,GO:0006950,GO:0006979,GO:0007275,GO:0008150,GO:0008152,GO:0008610,GO:0009058,GO:0009605,GO:0009607,GO:0009620,GO:0009694,GO:0009695,GO:0009791,GO:0009908,GO:0009987,GO:0010035,GO:0010181,GO:0010193,GO:…	1.3.1.42	ko:K05894	ko00592,ko01100,ko01110,map00592,map01100,map01110
Pv5-593.03G122500	GO:0001726,GO:0003674,GO:0003779,GO:0005488,GO:0005515,GO:0005543,GO:0005575,GO:0005622,GO:0005623,GO:0005737,GO:0005856,GO:0005886,GO:0005938,GO:0006810,GO:0006897,GO:0006996,GO:0007010,GO:0007015,GO:0008092,GO:0008150,GO:0008289,GO:0009987,GO:0015629,GO:0016020,GO:0016043,GO:0016192,GO:0022607,GO:0030029,GO:0030036,GO:0030479,GO:0030863,GO:0030864,GO:0031252,GO:0031253,GO:0031256,GO:0031344,GO:…	-	ko:K20523	-
Pv5-593.03G178100	GO:0005575,GO:0005618,GO:0005623,GO:0005886,GO:0006950,GO:0006970,GO:0008150,GO:0009505,GO:0009628,GO:0009651,GO:0009664,GO:0009825,GO:0009832,GO:0009897,GO:0009930,GO:0009986,GO:0009987,GO:0010215,GO:0016020,GO:0016021,GO:0016043,GO:0016049,GO:0016328,GO:0022607,GO:0030198,GO:0030312,GO:0031224,GO:0031225,GO:0031226,GO:0040007,GO:0042546,GO:0043062,GO:0044085,GO:0044425,GO:0044459,GO:0044464,GO:…	-	-	-
Pv5-593.03G128300	GO:0000815,GO:0005575,GO:0005622,GO:0005623,GO:0005737,GO:0005768,GO:0005770,GO:0005771,GO:0006810,GO:0006900,GO:0006996,GO:0007032,GO:0007034,GO:0008104,GO:0008150,GO:0009987,GO:0010008,GO:0010256,GO:0012505,GO:0015031,GO:0015833,GO:0016020,GO:0016043,GO:0016050,GO:0016192,GO:0031090,GO:0031410,GO:0031982,GO:0032991,GO:0033036,GO:0036452,GO:0042886,GO:0043226,GO:0043227,GO:0043229,GO:0044422,GO:…	-	ko:K12191	ko04144,ko04217,map04144,map04217
Pv5-593.03G036500	GO:0000166,GO:0003674,GO:0003824,GO:0003905,GO:0003922,GO:0005488,GO:0005524,GO:0006082,GO:0006139,GO:0006163,GO:0006164,GO:0006177,GO:0006259,GO:0006281,GO:0006284,GO:0006520,GO:0006541,GO:0006725,GO:0006753,GO:0006793,GO:0006796,GO:0006807,GO:0006950,GO:0006974,GO:0008144,GO:0008150,GO:0008152,GO:0008725,GO:0009058,GO:0009064,GO:0009116,GO:0009117,GO:0009119,GO:0009123,GO:0009124,GO:0009126,GO:…	3.2.2.20	ko:K01246	ko03410,map03410
Pv5-593.03G125100	-	-	ko:K18587	-
Pv5-593.03G120300	-	-	ko:K14638	-
Pv5-593.03G090400	-	3.6.4.12	ko:K15255	-
Pv5-593.03G031400	GO:0000003,GO:0000785,GO:0000976,GO:0000977,GO:0000979,GO:0001012,GO:0001046,GO:0001047,GO:0001067,GO:0003006,GO:0003674,GO:0003676,GO:0003677,GO:0003682,GO:0003690,GO:0003700,GO:0003824,GO:0005102,GO:0005488,GO:0005506,GO:0005515,GO:0005575,GO:0005622,GO:0005623,GO:0005634,GO:0005654,GO:0005694,GO:0005737,GO:0006081,GO:0006139,GO:0006325,GO:0006351,GO:0006355,GO:0006357,GO:0006464,GO:0006479,GO:…	-	ko:K15601	ko04714,map04714
Pv5-593.03G274800	GO:0003674,GO:0005488,GO:0005515,GO:0005516	-	ko:K21843	-
Pv5-593.03G209200	-	-	-	-
Pv5-593.03G240200	-	-	-	-
Pv5-593.03G070900	GO:0000993,GO:0001098,GO:0001099,GO:0003674,GO:0005488,GO:0005515,GO:0005575,GO:0005622,GO:0005623,GO:0005634,GO:0005654,GO:0006139,GO:0006325,GO:0006338,GO:0006351,GO:0006354,GO:0006355,GO:0006366,GO:0006368,GO:0006725,GO:0006807,GO:0006996,GO:0008023,GO:0008150,GO:0008152,GO:0009058,GO:0009059,GO:0009889,GO:0009891,GO:0009893,GO:0009987,GO:0010467,GO:0010468,GO:0010556,GO:0010557,GO:0010604,GO:…	-	-	-
Pv5-593.03G025400	-	-	-	-
Pv5-593.03G043100	GO:0003674,GO:0003824,GO:0004553,GO:0005575,GO:0005576,GO:0005622,GO:0005623,GO:0005737,GO:0005975,GO:0008150,GO:0008152,GO:0008422,GO:0009507,GO:0009536,GO:0015926,GO:0016787,GO:0016798,GO:0043226,GO:0043227,GO:0043229,GO:0043231,GO:0044238,GO:0044424,GO:0044444,GO:0044464,GO:0048046,GO:0071704,GO:0102483,GO:1901135,GO:1901657	3.2.1.21	ko:K01188	ko00460,ko00500,ko00940,ko01100,ko01110,map00460,map00500,map00940,map01100,map01110
Pv5-593.03G066700	GO:0003674,GO:0005215,GO:0005216,GO:0005244,GO:0005253,GO:0005575,GO:0005622,GO:0005623,GO:0005737,GO:0005739,GO:0005740,GO:0005741,GO:0006810,GO:0006811,GO:0006820,GO:0008150,GO:0008308,GO:0008509,GO:0009526,GO:0009527,GO:0009536,GO:0015075,GO:0015103,GO:0015267,GO:0015288,GO:0015318,GO:0015698,GO:0016020,GO:0016021,GO:0019867,GO:0022803,GO:0022829,GO:0022832,GO:0022836,GO:0022838,GO:0022839,GO:…	-	ko:K15040	ko04020,ko04022,ko04216,ko04217,ko04218,ko04621,ko04979,ko05012,ko05016,ko05166,map04020,map04022,map04216,map04217,map04218,map04621,map04979,map05012,map05016,map05166
Pv5-593.03G102200	-	-	-	-
Pv5-593.03G103800	GO:0000160,GO:0001101,GO:0003674,GO:0003676,GO:0003677,GO:0003700,GO:0005488,GO:0005575,GO:0005622,GO:0005623,GO:0005634,GO:0005737,GO:0005886,GO:0006139,GO:0006351,GO:0006355,GO:0006725,GO:0006807,GO:0006950,GO:0007154,GO:0007165,GO:0008150,GO:0008152,GO:0008219,GO:0009058,GO:0009059,GO:0009266,GO:0009408,GO:0009605,GO:0009607,GO:0009628,GO:0009719,GO:0009723,GO:0009725,GO:0009735,GO:0009753,GO:…	-	ko:K09286	-
Pv5-593.03G119100	GO:0005575,GO:0005622,GO:0005623,GO:0005634,GO:0005737,GO:0005773,GO:0006508,GO:0006511,GO:0006807,GO:0008150,GO:0008152,GO:0009056,GO:0009057,GO:0009314,GO:0009411,GO:0009416,GO:0009628,GO:0009987,GO:0010224,GO:0019538,GO:0019941,GO:0030163,GO:0043170,GO:0043226,GO:0043227,GO:0043229,GO:0043231,GO:0043632,GO:0044237,GO:0044238,GO:0044248,GO:0044257,GO:0044260,GO:0044265,GO:0044267,GO:0044424,GO:…	-	ko:K08770	ko03320,map03320
Pv5-593.03G225500	-	-	-	-
Pv5-593.03G076800	-	-	-	-
Pv5-593.03G130300	GO:0000166,GO:0003674,GO:0003676,GO:0003723,GO:0003743,GO:0003824,GO:0004386,GO:0005488,GO:0005524,GO:0006412,GO:0006413,GO:0006518,GO:0006807,GO:0008135,GO:0008144,GO:0008150,GO:0008152,GO:0009058,GO:0009059,GO:0009987,GO:0010467,GO:0016462,GO:0016787,GO:0016817,GO:0016818,GO:0017076,GO:0017111,GO:0019538,GO:0030554,GO:0032553,GO:0032555,GO:0032559,GO:0034641,GO:0034645,GO:0035639,GO:0036094,GO:…	-	ko:K03257	ko03013,map03013
Pv5-593.03G164200	GO:0001871,GO:0003674,GO:0003824,GO:0004553,GO:0005488,GO:0005575,GO:0005576,GO:0005618,GO:0005623,GO:0005886,GO:0005975,GO:0006950,GO:0006952,GO:0007154,GO:0008150,GO:0008152,GO:0008422,GO:0009505,GO:0009987,GO:0015926,GO:0016020,GO:0016043,GO:0016787,GO:0016798,GO:0030246,GO:0030247,GO:0030312,GO:0031224,GO:0031225,GO:0031226,GO:0042973,GO:0044238,GO:0044425,GO:0044459,GO:0044464,GO:0045229,GO:…	-	-	-
Pv5-593.03G007600	-	-	-	-
Pv5-593.03G115100	GO:0003674,GO:0003676,GO:0003677,GO:0003824,GO:0005488,GO:0005575,GO:0005622,GO:0005623,GO:0005634,GO:0006139,GO:0006259,GO:0006304,GO:0006305,GO:0006306,GO:0006725,GO:0006807,GO:0008150,GO:0008152,GO:0008168,GO:0009987,GO:0016740,GO:0016741,GO:0032259,GO:0034641,GO:0043170,GO:0043226,GO:0043227,GO:0043229,GO:0043231,GO:0043412,GO:0043414,GO:0044237,GO:0044238,GO:0044260,GO:0044424,GO:0044464,GO:…	-	-	-
Pv5-593.03G102100	GO:0003674,GO:0003824,GO:0005488,GO:0005507,GO:0006807,GO:0008131,GO:0008150,GO:0008152,GO:0009308,GO:0009987,GO:0010035,GO:0016491,GO:0016638,GO:0016641,GO:0042221,GO:0043167,GO:0043169,GO:0046872,GO:0046914,GO:0048037,GO:0048038,GO:0050896,GO:0051716,GO:0052593,GO:0052594,GO:0052595,GO:0052596,GO:0052597,GO:0055114,GO:0070887,GO:0071241,GO:0071704,GO:0097184,GO:0097185,GO:1901564,GO:1901698,GO:…	1.4.3.21	ko:K00276	ko00260,ko00350,ko00360,ko00410,ko00950,ko00960,ko01100,ko01110,map00260,map00350,map00360,map00410,map00950,map00960,map01100,map01110
Pv5-593.03G281700	GO:0003674,GO:0005488,GO:0005537,GO:0006950,GO:0006952,GO:0008150,GO:0009405,GO:0030246,GO:0036094,GO:0044419,GO:0048029,GO:0050896,GO:0051704,GO:0090729	-	-	-
Pv5-593.03G114700	GO:0000166,GO:0003674,GO:0003824,GO:0004148,GO:0005488,GO:0005507,GO:0005524,GO:0005575,GO:0005576,GO:0005622,GO:0005623,GO:0005737,GO:0005739,GO:0005740,GO:0005743,GO:0005746,GO:0005747,GO:0005759,GO:0006091,GO:0008144,GO:0008150,GO:0008152,GO:0008270,GO:0009055,GO:0009507,GO:0009536,GO:0009987,GO:0010035,GO:0010038,GO:0015043,GO:0016020,GO:0016491,GO:0016651,GO:0016653,GO:0016667,GO:0016668,GO:…	1.8.1.4	ko:K00382	ko00010,ko00020,ko00260,ko00280,ko00620,ko00630,ko00640,ko01100,ko01110,ko01120,ko01130,ko01200,map00010,map00020,map00260,map00280,map00620,map00630,map00640,map01100,map01110,map01120,map01130,map01200
Pv5-593.03G154600	GO:0000272,GO:0000323,GO:0001775,GO:0002252,GO:0002263,GO:0002274,GO:0002275,GO:0002283,GO:0002366,GO:0002376,GO:0002443,GO:0002444,GO:0002446,GO:0003674,GO:0003824,GO:0004553,GO:0004568,GO:0005488,GO:0005575,GO:0005576,GO:0005615,GO:0005622,GO:0005623,GO:0005737,GO:0005764,GO:0005773,GO:0005975,GO:0005976,GO:0006022,GO:0006026,GO:0006030,GO:0006032,GO:0006040,GO:0006807,GO:0006810,GO:0006887,GO:…	3.2.1.14	ko:K01183	ko00520,ko01100,map00520,map01100
Pv5-593.03G108100	-	1.3.1.3	ko:K22419	-
Pv5-593.03G254800	GO:0003674,GO:0003824,GO:0004177,GO:0005575,GO:0005576,GO:0006508,GO:0006807,GO:0007275,GO:0008150,GO:0008152,GO:0008233,GO:0008236,GO:0008238,GO:0008239,GO:0009553,GO:0009561,GO:0016787,GO:0017171,GO:0019538,GO:0032501,GO:0032502,GO:0043170,GO:0044238,GO:0048229,GO:0048856,GO:0070011,GO:0071704,GO:0140096,GO:1901564	-	-	-
Pv5-593.03G119700	GO:0003674,GO:0003824,GO:0005488,GO:0006139,GO:0006144,GO:0006145,GO:0006147,GO:0006725,GO:0006807,GO:0008150,GO:0008152,GO:0008270,GO:0008892,GO:0009056,GO:0009112,GO:0009451,GO:0009987,GO:0016070,GO:0016787,GO:0016810,GO:0016814,GO:0019239,GO:0019439,GO:0034641,GO:0043167,GO:0043169,GO:0043170,GO:0043412,GO:0044237,GO:0044238,GO:0044248,GO:0044270,GO:0044281,GO:0046098,GO:0046113,GO:0046483,GO:…	-	-	-
Pv5-593.03G034900	GO:0000272,GO:0003674,GO:0003824,GO:0004553,GO:0005488,GO:0005575,GO:0005576,GO:0005618,GO:0005622,GO:0005623,GO:0005737,GO:0005911,GO:0005975,GO:0005976,GO:0006073,GO:0008150,GO:0008152,GO:0009044,GO:0009056,GO:0009057,GO:0009505,GO:0009506,GO:0009507,GO:0009536,GO:0009987,GO:0010035,GO:0010038,GO:0010383,GO:0010410,GO:0010411,GO:0016043,GO:0016052,GO:0016787,GO:0016798,GO:0030054,GO:0030246,GO:…	3.2.1.177,3.2.1.20	ko:K01187,ko:K15925	ko00052,ko00500,ko01100,map00052,map00500,map01100
Pv5-593.03G191600	-	-	-	-
Pv5-593.03G163900	GO:0003674,GO:0003824,GO:0005488,GO:0006091,GO:0008150,GO:0008152,GO:0009055,GO:0009987,GO:0016491,GO:0022900,GO:0043167,GO:0043169,GO:0044237,GO:0046872,GO:0055114	-	-	-
Pv5-593.03G021900	GO:0003674,GO:0003824,GO:0005488,GO:0016829,GO:0016830,GO:0016832,GO:0043167,GO:0043169,GO:0046872,GO:0106099	4.1.2.52	ko:K02510	ko00350,ko01120,map00350,map01120
Pv5-593.03G288700	GO:0000166,GO:0000278,GO:0000281,GO:0000910,GO:0000911,GO:0003674,GO:0003774,GO:0003777,GO:0003824,GO:0005488,GO:0005515,GO:0005524,GO:0005575,GO:0005622,GO:0005623,GO:0005856,GO:0005874,GO:0006928,GO:0007017,GO:0007018,GO:0007049,GO:0008017,GO:0008092,GO:0008144,GO:0008150,GO:0009987,GO:0015630,GO:0015631,GO:0016462,GO:0016787,GO:0016817,GO:0016818,GO:0017076,GO:0017111,GO:0022402,GO:0030554,GO:…	-	ko:K10400,ko:K20478	-
Pv5-593.03G062300	-	-	-	-
Pv5-593.03G231100	GO:0006464,GO:0006807,GO:0008150,GO:0008152,GO:0009987,GO:0016567,GO:0019538,GO:0032446,GO:0036211,GO:0043170,GO:0043412,GO:0044237,GO:0044238,GO:0044260,GO:0044267,GO:0070647,GO:0071704,GO:1901564	-	-	-
Pv5-593.03G218000	GO:0000139,GO:0003674,GO:0003824,GO:0005575,GO:0005622,GO:0005623,GO:0005737,GO:0005794,GO:0006464,GO:0006486,GO:0006807,GO:0008150,GO:0008152,GO:0009058,GO:0009059,GO:0009100,GO:0009101,GO:0009987,GO:0012505,GO:0016020,GO:0016021,GO:0016043,GO:0016740,GO:0016757,GO:0019538,GO:0031090,GO:0031224,GO:0031984,GO:0034645,GO:0036211,GO:0043170,GO:0043226,GO:0043227,GO:0043229,GO:0043231,GO:0043412,GO:…	-	-	-
Pv5-593.03G118200	GO:0000166,GO:0003674,GO:0003824,GO:0005215,GO:0005488,GO:0005524,GO:0005575,GO:0005623,GO:0005886,GO:0005911,GO:0006810,GO:0008144,GO:0008150,GO:0009506,GO:0009914,GO:0009926,GO:0009966,GO:0010315,GO:0010329,GO:0010540,GO:0010646,GO:0010817,GO:0010928,GO:0015399,GO:0015405,GO:0015562,GO:0016020,GO:0016021,GO:0016462,GO:0016787,GO:0016817,GO:0016818,GO:0016887,GO:0017076,GO:0017111,GO:0022804,GO:…	3.6.3.44	ko:K05658	ko02010,ko04976,ko05206,ko05226,map02010,map04976,map05206,map05226
Pv5-593.03G206300	GO:0003674,GO:0003824,GO:0003993,GO:0005488,GO:0005575,GO:0005576,GO:0005618,GO:0005623,GO:0006793,GO:0006796,GO:0008150,GO:0008152,GO:0009987,GO:0016311,GO:0016787,GO:0016788,GO:0016791,GO:0030312,GO:0042578,GO:0043167,GO:0043169,GO:0044237,GO:0044464,GO:0046872,GO:0071944	-	ko:K22390	-
Pv5-593.03G286000	-	-	ko:K21249	ko04140,map04140
Pv5-593.03G163200	GO:0000003,GO:0003006,GO:0005575,GO:0005622,GO:0005623,GO:0005634,GO:0006139,GO:0006351,GO:0006355,GO:0006725,GO:0006807,GO:0007275,GO:0008150,GO:0008152,GO:0009058,GO:0009059,GO:0009653,GO:0009790,GO:0009791,GO:0009793,GO:0009888,GO:0009889,GO:0009933,GO:0009987,GO:0010014,GO:0010016,GO:0010072,GO:0010154,GO:0010467,GO:0010468,GO:0010556,GO:0016070,GO:0018130,GO:0019219,GO:0019222,GO:0019438,GO:…	-	-	-
Pv5-593.03G099200	GO:0003674,GO:0003676,GO:0003723,GO:0003824,GO:0004518,GO:0004519,GO:0005488,GO:0005575,GO:0005622,GO:0005623,GO:0005737,GO:0005739,GO:0006139,GO:0006725,GO:0006807,GO:0008150,GO:0008152,GO:0009451,GO:0009987,GO:0016070,GO:0016787,GO:0016788,GO:0034641,GO:0043170,GO:0043226,GO:0043227,GO:0043229,GO:0043231,GO:0043412,GO:0044237,GO:0044238,GO:0044424,GO:0044444,GO:0044464,GO:0046483,GO:0071704,GO:…	-	-	-
Pv5-593.03G216500	GO:0001067,GO:0003674,GO:0003676,GO:0003677,GO:0003700,GO:0005488,GO:0005575,GO:0005622,GO:0005623,GO:0005634,GO:0006139,GO:0006351,GO:0006355,GO:0006725,GO:0006807,GO:0008150,GO:0008152,GO:0009058,GO:0009059,GO:0009889,GO:0009987,GO:0010467,GO:0010468,GO:0010556,GO:0016070,GO:0018130,GO:0019219,GO:0019222,GO:0019438,GO:0031323,GO:0031326,GO:0032774,GO:0034641,GO:0034645,GO:0034654,GO:0043167,GO:…	-	-	-
Pv5-593.03G245000	-	-	-	-
Pv5-593.03G027800	GO:0000003,GO:0003002,GO:0003006,GO:0003674,GO:0003676,GO:0003700,GO:0005488,GO:0005575,GO:0005622,GO:0005623,GO:0005634,GO:0006139,GO:0006351,GO:0006355,GO:0006725,GO:0006807,GO:0007275,GO:0007389,GO:0008150,GO:0008152,GO:0009058,GO:0009059,GO:0009653,GO:0009790,GO:0009791,GO:0009793,GO:0009812,GO:0009813,GO:0009888,GO:0009889,GO:0009965,GO:0009987,GO:0010016,GO:0010051,GO:0010087,GO:0010154,GO:…	-	-	-
Pv5-593.03G232300	GO:0006464,GO:0006807,GO:0006950,GO:0006952,GO:0008150,GO:0008152,GO:0009605,GO:0009607,GO:0009617,GO:0009987,GO:0016567,GO:0019538,GO:0032446,GO:0036211,GO:0042742,GO:0043170,GO:0043207,GO:0043412,GO:0044237,GO:0044238,GO:0044260,GO:0044267,GO:0050896,GO:0051704,GO:0051707,GO:0070647,GO:0071704,GO:0098542,GO:1901564	-	-	-
Pv5-593.03G189600	GO:0003674,GO:0003824,GO:0004842,GO:0005488,GO:0005575,GO:0005622,GO:0005623,GO:0005634,GO:0006464,GO:0006508,GO:0006511,GO:0006807,GO:0006873,GO:0006875,GO:0006879,GO:0006950,GO:0007154,GO:0008150,GO:0008152,GO:0008270,GO:0009056,GO:0009057,GO:0009267,GO:0009605,GO:0009987,GO:0009991,GO:0010106,GO:0010498,GO:0016020,GO:0016021,GO:0016567,GO:0016740,GO:0016874,GO:0019538,GO:0019725,GO:0019787,GO:…	-	ko:K16276	-
Pv5-593.03G228400	GO:0000003,GO:0003006,GO:0003674,GO:0003676,GO:0003677,GO:0003700,GO:0005488,GO:0005575,GO:0005622,GO:0005623,GO:0005634,GO:0006082,GO:0006139,GO:0006351,GO:0006355,GO:0006725,GO:0006790,GO:0006807,GO:0007275,GO:0008150,GO:0008152,GO:0009058,GO:0009059,GO:0009791,GO:0009888,GO:0009889,GO:0009908,GO:0009987,GO:0010073,GO:0010074,GO:0010467,GO:0010468,GO:0010492,GO:0010556,GO:0016070,GO:0016143,GO:…	-	ko:K09285	-
Pv5-593.03G034500	GO:0000003,GO:0000166,GO:0003006,GO:0003674,GO:0003824,GO:0003855,GO:0004764,GO:0005488,GO:0005575,GO:0005622,GO:0005623,GO:0005737,GO:0006082,GO:0006520,GO:0006725,GO:0006807,GO:0007275,GO:0008150,GO:0008152,GO:0008652,GO:0009058,GO:0009072,GO:0009073,GO:0009423,GO:0009507,GO:0009532,GO:0009536,GO:0009570,GO:0009790,GO:0009791,GO:0009793,GO:0009987,GO:0010154,GO:0016053,GO:0016491,GO:0016614,GO:…	1.1.1.25,4.2.1.10	ko:K13832	ko00400,ko01100,ko01110,ko01130,ko01230,map00400,map01100,map01110,map01130,map01230
Pv5-593.03G227600	GO:0005575,GO:0005576,GO:0007275,GO:0008150,GO:0009653,GO:0009791,GO:0009888,GO:0009987,GO:0010016,GO:0010052,GO:0010103,GO:0010374,GO:0030154,GO:0032501,GO:0032502,GO:0048367,GO:0048731,GO:0048856,GO:0048869,GO:0090558,GO:0090626,GO:0090627,GO:0090698	-	-	-
Pv5-593.03G115400	-	-	-	-
Pv5-593.03G070600	GO:0000166,GO:0001882,GO:0001883,GO:0003674,GO:0003824,GO:0003924,GO:0005488,GO:0005525,GO:0005575,GO:0005622,GO:0005623,GO:0005737,GO:0005886,GO:0007154,GO:0007165,GO:0007264,GO:0008150,GO:0009987,GO:0016020,GO:0016462,GO:0016787,GO:0016817,GO:0016818,GO:0017076,GO:0017111,GO:0019001,GO:0023052,GO:0032549,GO:0032550,GO:0032553,GO:0032555,GO:0032561,GO:0035556,GO:0035639,GO:0036094,GO:0043167,GO:…	-	ko:K04392	ko04010,ko04013,ko04014,ko04015,ko04024,ko04062,ko04071,ko04145,ko04151,ko04310,ko04360,ko04370,ko04380,ko04510,ko04520,ko04530,ko04620,ko04650,ko04662,ko04664,ko04666,ko04670,ko04722,ko04810,ko04932,ko04933,ko04972,ko05014,ko05100,ko05120,ko05131,ko05132,ko05167,ko05200,ko05203,ko05205,ko05210,ko05211,ko05212,ko05231,ko05416,ko05418,map04010,map04013,map04014,map04015,map04024,map04062,map04071,…
Pv5-593.03G237500	-	2.1.1.104	ko:K00588	ko00360,ko00940,ko00941,ko00945,ko01100,ko01110,map00360,map00940,map00941,map00945,map01100,map01110
Pv5-593.03G241600	GO:0003674,GO:0003824,GO:0005575,GO:0005622,GO:0005623,GO:0005737,GO:0005829,GO:0006793,GO:0006796,GO:0008150,GO:0008152,GO:0009987,GO:0016311,GO:0016787,GO:0016788,GO:0016791,GO:0042578,GO:0044237,GO:0044424,GO:0044444,GO:0044464	5.4.2.12	ko:K06236,ko:K15634	ko00010,ko00260,ko00680,ko01100,ko01110,ko01120,ko01130,ko01200,ko01230,ko04151,ko04510,ko04512,ko04611,ko04926,ko04933,ko04974,ko05146,ko05165,map00010,map00260,map00680,map01100,map01110,map01120,map01130,map01200,map01230,map04151,map04510,map04512,map04611,map04926,map04933,map04974,map05146,map05165
Pv5-593.03G166700	GO:0000375,GO:0000377,GO:0000398,GO:0003674,GO:0003676,GO:0003723,GO:0005488,GO:0005575,GO:0005622,GO:0005623,GO:0005634,GO:0005681,GO:0005684,GO:0005690,GO:0005730,GO:0006139,GO:0006396,GO:0006397,GO:0006725,GO:0006807,GO:0008150,GO:0008152,GO:0008380,GO:0009987,GO:0010467,GO:0016070,GO:0016071,GO:0017069,GO:0022613,GO:0030532,GO:0030622,GO:0031974,GO:0031981,GO:0032991,GO:0034641,GO:0042254,GO:…	-	ko:K12845	ko03008,ko03040,map03008,map03040
Pv5-593.03G239700	GO:0003674,GO:0003676,GO:0003677,GO:0005488,GO:0005575,GO:0005622,GO:0005623,GO:0005634,GO:0006139,GO:0006351,GO:0006355,GO:0006725,GO:0006807,GO:0008150,GO:0008152,GO:0009058,GO:0009059,GO:0009889,GO:0009987,GO:0010467,GO:0010468,GO:0010556,GO:0016070,GO:0018130,GO:0019219,GO:0019222,GO:0019438,GO:0031323,GO:0031326,GO:0032774,GO:0034641,GO:0034645,GO:0034654,GO:0043170,GO:0043226,GO:0043227,GO:…	-	-	-
Pv5-593.03G080200	GO:0000253,GO:0001101,GO:0001523,GO:0003674,GO:0003824,GO:0004033,GO:0004090,GO:0005102,GO:0005488,GO:0005515,GO:0005575,GO:0005622,GO:0005623,GO:0005634,GO:0005737,GO:0005739,GO:0005777,GO:0005782,GO:0005783,GO:0005789,GO:0005829,GO:0006066,GO:0006082,GO:0006605,GO:0006625,GO:0006629,GO:0006631,GO:0006720,GO:0006721,GO:0006725,GO:0006807,GO:0006810,GO:0006886,GO:0006996,GO:0007031,GO:0007275,GO:…	-	ko:K11147	ko00830,ko01100,ko04146,map00830,map01100,map04146
Pv5-593.03G102800	GO:0000287,GO:0001676,GO:0002532,GO:0002538,GO:0002539,GO:0003008,GO:0003013,GO:0003018,GO:0003674,GO:0003824,GO:0004301,GO:0005102,GO:0005488,GO:0005515,GO:0005575,GO:0005622,GO:0005623,GO:0005737,GO:0005777,GO:0005782,GO:0005829,GO:0006082,GO:0006605,GO:0006625,GO:0006629,GO:0006631,GO:0006633,GO:0006690,GO:0006725,GO:0006793,GO:0006796,GO:0006805,GO:0006810,GO:0006873,GO:0006874,GO:0006875,GO:…	-	-	-
Pv5-593.03G088500	-	-	-	-
Pv5-593.03G004500	GO:0000226,GO:0000278,GO:0000280,GO:0000981,GO:0000988,GO:0000989,GO:0001067,GO:0001076,GO:0001134,GO:0001135,GO:0003674,GO:0003676,GO:0003677,GO:0003700,GO:0005488,GO:0005575,GO:0005622,GO:0005623,GO:0005634,GO:0006139,GO:0006351,GO:0006355,GO:0006357,GO:0006725,GO:0006807,GO:0006996,GO:0007010,GO:0007017,GO:0007049,GO:0007051,GO:0007052,GO:0008150,GO:0008152,GO:0009058,GO:0009059,GO:0009889,GO:…	-	ko:K09422	-
Pv5-593.03G153600	-	-	-	-
Pv5-593.03G105200	GO:0006950,GO:0006952,GO:0008150,GO:0009607,GO:0050896	-	-	-
Pv5-593.03G218800	-	-	-	-
Pv5-593.03G216300	-	-	ko:K02983	ko03010,map03010
Pv5-593.03G049400	GO:0003674,GO:0003824,GO:0004553,GO:0004565,GO:0005488,GO:0005575,GO:0005576,GO:0005618,GO:0005622,GO:0005623,GO:0005737,GO:0005773,GO:0005774,GO:0005975,GO:0008150,GO:0008152,GO:0009505,GO:0015925,GO:0016020,GO:0016787,GO:0016798,GO:0030246,GO:0030312,GO:0031090,GO:0043226,GO:0043227,GO:0043229,GO:0043231,GO:0044238,GO:0044422,GO:0044424,GO:0044437,GO:0044444,GO:0044446,GO:0044464,GO:0048046,GO:…	-	-	-
Pv5-593.03G074600	GO:0000302,GO:0001101,GO:0003674,GO:0003676,GO:0003723,GO:0003727,GO:0003729,GO:0005488,GO:0005575,GO:0005622,GO:0005623,GO:0005634,GO:0006139,GO:0006396,GO:0006397,GO:0006725,GO:0006807,GO:0006950,GO:0006979,GO:0008143,GO:0008150,GO:0008152,GO:0009719,GO:0009725,GO:0009735,GO:0009987,GO:0010033,GO:0010035,GO:0010193,GO:0010467,GO:0016070,GO:0016071,GO:0034641,GO:0042221,GO:0042493,GO:0043170,GO:…	-	-	-
Pv5-593.03G054000	-	-	-	-
Pv5-593.03G099700	GO:0000244,GO:0000245,GO:0000375,GO:0000377,GO:0000381,GO:0000387,GO:0000395,GO:0000398,GO:0003674,GO:0003676,GO:0003723,GO:0005488,GO:0005515,GO:0005575,GO:0005622,GO:0005623,GO:0005634,GO:0005654,GO:0005681,GO:0006139,GO:0006376,GO:0006396,GO:0006397,GO:0006725,GO:0006807,GO:0008150,GO:0008152,GO:0008380,GO:0009892,GO:0009987,GO:0010467,GO:0010468,GO:0010605,GO:0010629,GO:0016043,GO:0016070,GO:…	-	ko:K12900	ko03040,map03040
Pv5-593.03G169400	-	-	-	-
Pv5-593.03G207700	GO:0003674,GO:0003824,GO:0005575,GO:0005622,GO:0005623,GO:0005737,GO:0005783,GO:0005789,GO:0005886,GO:0006629,GO:0006638,GO:0006639,GO:0006641,GO:0006643,GO:0006644,GO:0006664,GO:0006793,GO:0006796,GO:0008150,GO:0008152,GO:0008374,GO:0008610,GO:0008654,GO:0009058,GO:0009247,GO:0009987,GO:0012505,GO:0016020,GO:0016021,GO:0016740,GO:0016746,GO:0016747,GO:0019374,GO:0019375,GO:0019432,GO:0019637,GO:…	2.3.1.23,2.3.1.51	ko:K13519	ko00561,ko00564,ko00565,ko01100,ko01110,map00561,map00564,map00565,map01100,map01110
Pv5-593.03G031300	GO:0003674,GO:0003824,GO:0003993,GO:0005575,GO:0005623,GO:0005886,GO:0005887,GO:0006793,GO:0006796,GO:0008150,GO:0008152,GO:0008195,GO:0009987,GO:0016020,GO:0016021,GO:0016311,GO:0016787,GO:0016788,GO:0016791,GO:0031224,GO:0031226,GO:0042578,GO:0044237,GO:0044425,GO:0044459,GO:0044464,GO:0071944	3.1.3.4,3.1.3.81	ko:K18693	ko00561,ko00564,ko01110,map00561,map00564,map01110
Pv5-593.03G149300	GO:0000045,GO:0000272,GO:0000407,GO:0000422,GO:0001932,GO:0001934,GO:0003674,GO:0005198,GO:0005488,GO:0005515,GO:0005575,GO:0005622,GO:0005623,GO:0005737,GO:0005773,GO:0005774,GO:0005776,GO:0005911,GO:0005975,GO:0005976,GO:0005977,GO:0005980,GO:0006073,GO:0006091,GO:0006112,GO:0006810,GO:0006914,GO:0006996,GO:0007005,GO:0007033,GO:0007275,GO:0007568,GO:0008104,GO:0008150,GO:0008152,GO:0009056,GO:…	-	ko:K08330	ko04136,ko04138,ko04139,map04136,map04138,map04139
Pv5-593.03G263600	GO:0001101,GO:0003674,GO:0003824,GO:0004064,GO:0005575,GO:0005622,GO:0005623,GO:0005737,GO:0005773,GO:0005783,GO:0006950,GO:0008150,GO:0008152,GO:0009058,GO:0009605,GO:0009607,GO:0009611,GO:0009615,GO:0009620,GO:0009719,GO:0009723,GO:0009725,GO:0009751,GO:0009753,GO:0009986,GO:0010033,GO:0012505,GO:0014070,GO:0016020,GO:0016021,GO:0016787,GO:0016788,GO:0016829,GO:0016840,GO:0016843,GO:0016844,GO:…	-	-	-
Pv5-593.03G162700	-	-	-	-
Pv5-593.03G150600	GO:0000151,GO:0005575,GO:0005622,GO:0005623,GO:0005634,GO:0006464,GO:0006807,GO:0008150,GO:0008152,GO:0009987,GO:0016567,GO:0019005,GO:0019538,GO:0031461,GO:0032446,GO:0032991,GO:0036211,GO:0043170,GO:0043226,GO:0043227,GO:0043229,GO:0043231,GO:0043412,GO:0044237,GO:0044238,GO:0044260,GO:0044267,GO:0044424,GO:0044464,GO:0070647,GO:0071704,GO:1901564,GO:1902494,GO:1990234	-	ko:K10268	-
Pv5-593.03G224700	GO:0000166,GO:0000287,GO:0003674,GO:0003824,GO:0004749,GO:0005488,GO:0005524,GO:0005575,GO:0005622,GO:0005623,GO:0005737,GO:0006139,GO:0006725,GO:0006753,GO:0006793,GO:0006796,GO:0006807,GO:0008144,GO:0008150,GO:0008152,GO:0009058,GO:0009116,GO:0009117,GO:0009123,GO:0009124,GO:0009156,GO:0009161,GO:0009165,GO:0009507,GO:0009536,GO:0009987,GO:0016301,GO:0016310,GO:0016740,GO:0016772,GO:0016778,GO:…	2.7.6.1	ko:K00948	ko00030,ko00230,ko01100,ko01110,ko01120,ko01130,ko01200,ko01230,map00030,map00230,map01100,map01110,map01120,map01130,map01200,map01230
Pv5-593.03G024000	GO:0000166,GO:0003674,GO:0003824,GO:0004672,GO:0004674,GO:0004675,GO:0004888,GO:0005488,GO:0005515,GO:0005524,GO:0005575,GO:0005623,GO:0005886,GO:0006464,GO:0006468,GO:0006793,GO:0006796,GO:0006807,GO:0007154,GO:0007165,GO:0007166,GO:0007167,GO:0007178,GO:0008144,GO:0008150,GO:0008152,GO:0009987,GO:0016020,GO:0016021,GO:0016301,GO:0016310,GO:0016740,GO:0016772,GO:0016773,GO:0017076,GO:0019199,GO:…	2.7.11.1	ko:K04733	ko04010,ko04064,ko04620,ko04621,ko04624,ko04722,ko05133,ko05140,ko05142,ko05145,ko05152,ko05162,ko05164,map04010,map04064,map04620,map04621,map04624,map04722,map05133,map05140,map05142,map05145,map05152,map05162,map05164
Pv5-593.03G214700	-	-	-	-
Pv5-593.03G055000	-	-	-	-
Pv5-593.03G275100	GO:0002161,GO:0003674,GO:0003824,GO:0005488,GO:0005575,GO:0005622,GO:0005623,GO:0005634,GO:0005737,GO:0005829,GO:0006082,GO:0006139,GO:0006399,GO:0006450,GO:0006520,GO:0006725,GO:0006807,GO:0008150,GO:0008152,GO:0009056,GO:0009063,GO:0009987,GO:0016054,GO:0016070,GO:0016787,GO:0016788,GO:0019478,GO:0019752,GO:0034641,GO:0034660,GO:0043167,GO:0043169,GO:0043170,GO:0043226,GO:0043227,GO:0043229,GO:…	3.1.1.96	ko:K09716	-
Pv5-593.03G108500	GO:0000981,GO:0000982,GO:0001077,GO:0001228,GO:0003674,GO:0003676,GO:0003677,GO:0003700,GO:0005488,GO:0005515,GO:0005516,GO:0005575,GO:0005622,GO:0005623,GO:0005634,GO:0006139,GO:0006351,GO:0006355,GO:0006357,GO:0006366,GO:0006725,GO:0006807,GO:0006950,GO:0008150,GO:0008152,GO:0009058,GO:0009059,GO:0009266,GO:0009409,GO:0009628,GO:0009889,GO:0009891,GO:0009893,GO:0009987,GO:0010467,GO:0010468,GO:…	-	ko:K21596	-
Pv5-593.03G102300	GO:0003674,GO:0003824,GO:0004601,GO:0005488,GO:0005509,GO:0005515,GO:0005575,GO:0005623,GO:0005886,GO:0006950,GO:0007275,GO:0008150,GO:0008152,GO:0009266,GO:0009408,GO:0009628,GO:0009636,GO:0009791,GO:0009845,GO:0009987,GO:0016020,GO:0016021,GO:0016174,GO:0016209,GO:0016491,GO:0016651,GO:0016684,GO:0031224,GO:0032501,GO:0032502,GO:0042221,GO:0043167,GO:0043169,GO:0043621,GO:0044425,GO:0044464,GO:…	-	ko:K13447	ko04016,ko04626,map04016,map04626
Pv5-593.03G177900	GO:0000003,GO:0000976,GO:0000977,GO:0001012,GO:0001067,GO:0003002,GO:0003006,GO:0003674,GO:0003676,GO:0003677,GO:0003690,GO:0003700,GO:0005488,GO:0005515,GO:0005575,GO:0005622,GO:0005623,GO:0005634,GO:0006139,GO:0006351,GO:0006355,GO:0006357,GO:0006725,GO:0006807,GO:0007275,GO:0007389,GO:0008134,GO:0008150,GO:0008152,GO:0009058,GO:0009059,GO:0009653,GO:0009791,GO:0009888,GO:0009889,GO:0009891,GO:…	-	ko:K09264	-
Pv5-593.03G265000	GO:0000149,GO:0002791,GO:0003674,GO:0005096,GO:0005488,GO:0005515,GO:0005575,GO:0005622,GO:0005623,GO:0005737,GO:0005829,GO:0005886,GO:0006810,GO:0006887,GO:0008021,GO:0008047,GO:0008104,GO:0008150,GO:0009987,GO:0012505,GO:0012506,GO:0015031,GO:0015833,GO:0016020,GO:0016021,GO:0016192,GO:0017016,GO:0017075,GO:0017137,GO:0017157,GO:0019899,GO:0019905,GO:0030054,GO:0030133,GO:0030141,GO:0030234,GO:…	-	ko:K08518	-
Pv5-593.03G017800	GO:0003674,GO:0003676,GO:0003723,GO:0003735,GO:0005198,GO:0005488,GO:0005575,GO:0005622,GO:0005623,GO:0005634,GO:0005730,GO:0005737,GO:0005840,GO:0006412,GO:0006518,GO:0006807,GO:0008097,GO:0008150,GO:0008152,GO:0009058,GO:0009059,GO:0009507,GO:0009526,GO:0009532,GO:0009536,GO:0009570,GO:0009941,GO:0009987,GO:0010467,GO:0019538,GO:0019843,GO:0031967,GO:0031974,GO:0031975,GO:0031981,GO:0032991,GO:…	-	ko:K02881	ko03010,map03010
Pv5-593.03G283900	-	-	ko:K14800	-
Pv5-593.03G147800	-	-	-	-
Pv5-593.03G081600	GO:0000302,GO:0001101,GO:0003674,GO:0003824,GO:0004842,GO:0005488,GO:0005575,GO:0005622,GO:0005623,GO:0005737,GO:0006464,GO:0006807,GO:0006950,GO:0006979,GO:0007275,GO:0007568,GO:0008150,GO:0008152,GO:0009636,GO:0009719,GO:0009725,GO:0009753,GO:0009987,GO:0010033,GO:0010035,GO:0010150,GO:0016567,GO:0016740,GO:0019538,GO:0019787,GO:0030246,GO:0032446,GO:0032501,GO:0032502,GO:0036211,GO:0042221,GO:…	2.3.2.26	ko:K10591	ko04011,ko04120,ko04144,ko04530,ko05169,map04011,map04120,map04144,map04530,map05169
Pv5-593.03G169000	-	-	-	-
Pv5-593.03G009100	GO:0003674,GO:0003676,GO:0003723,GO:0003824,GO:0004518,GO:0004519,GO:0005488,GO:0005575,GO:0005622,GO:0005623,GO:0005737,GO:0005739,GO:0006139,GO:0006725,GO:0006807,GO:0008150,GO:0008152,GO:0008270,GO:0009451,GO:0009987,GO:0016070,GO:0016787,GO:0016788,GO:0034641,GO:0043167,GO:0043169,GO:0043170,GO:0043226,GO:0043227,GO:0043229,GO:0043231,GO:0043412,GO:0044237,GO:0044238,GO:0044424,GO:0044444,GO:…	-	-	-
Pv5-593.03G263000	-	-	-	-
Pv5-593.03G207200	GO:0005575,GO:0005622,GO:0005623,GO:0005737,GO:0005829,GO:0005856,GO:0005875,GO:0005886,GO:0015630,GO:0016020,GO:0032991,GO:0043226,GO:0043228,GO:0043229,GO:0043232,GO:0044422,GO:0044424,GO:0044430,GO:0044444,GO:0044446,GO:0044464,GO:0071944	-	-	-
Pv5-593.03G050300	GO:0003674,GO:0003676,GO:0003677,GO:0005488,GO:0005575,GO:0005622,GO:0005623,GO:0005634,GO:0005737,GO:0005829,GO:0006139,GO:0006351,GO:0006355,GO:0006725,GO:0006807,GO:0008150,GO:0008152,GO:0009058,GO:0009059,GO:0009889,GO:0009987,GO:0010467,GO:0010468,GO:0010556,GO:0016070,GO:0018130,GO:0019219,GO:0019222,GO:0019438,GO:0031323,GO:0031326,GO:0032774,GO:0034641,GO:0034645,GO:0034654,GO:0043170,GO:…	-	-	-
Pv5-593.03G030200	GO:0000154,GO:0000179,GO:0000462,GO:0001510,GO:0001708,GO:0003674,GO:0003676,GO:0003723,GO:0003824,GO:0005488,GO:0005575,GO:0005622,GO:0005623,GO:0005634,GO:0005654,GO:0005730,GO:0005737,GO:0005739,GO:0005759,GO:0005829,GO:0006139,GO:0006364,GO:0006396,GO:0006725,GO:0006807,GO:0008150,GO:0008152,GO:0008168,GO:0008170,GO:0008173,GO:0008649,GO:0008757,GO:0008988,GO:0009451,GO:0009893,GO:0009987,GO:…	2.1.1.183	ko:K14191	-
Pv5-593.03G115900	GO:0000166,GO:0003674,GO:0003824,GO:0004478,GO:0005488,GO:0005524,GO:0005575,GO:0005622,GO:0005623,GO:0005737,GO:0005829,GO:0006556,GO:0006730,GO:0006732,GO:0006790,GO:0008144,GO:0008150,GO:0008152,GO:0009058,GO:0009108,GO:0009987,GO:0016740,GO:0016765,GO:0017076,GO:0017144,GO:0030554,GO:0032553,GO:0032555,GO:0032559,GO:0035639,GO:0036094,GO:0043167,GO:0043168,GO:0043169,GO:0044237,GO:0044249,GO:…	2.5.1.6	ko:K00789	ko00270,ko01100,ko01110,ko01230,map00270,map01100,map01110,map01230
Pv5-593.03G056900	-	-	-	-
Pv5-593.03G123100	GO:0000160,GO:0001558,GO:0005575,GO:0005622,GO:0005623,GO:0005634,GO:0005737,GO:0005886,GO:0007154,GO:0007165,GO:0007275,GO:0008150,GO:0009719,GO:0009723,GO:0009725,GO:0009733,GO:0009755,GO:0009873,GO:0009987,GO:0010033,GO:0016020,GO:0019897,GO:0019898,GO:0023052,GO:0030307,GO:0032501,GO:0032502,GO:0032870,GO:0035556,GO:0040008,GO:0042221,GO:0043226,GO:0043227,GO:0043229,GO:0043231,GO:0044424,GO:…	-	-	-
Pv5-593.03G034100	-	-	-	-
Pv5-593.03G084600	-	-	ko:K11267	-
Pv5-593.03G036100	GO:0000166,GO:0001676,GO:0003674,GO:0003824,GO:0004467,GO:0005488,GO:0005524,GO:0005575,GO:0005622,GO:0005623,GO:0005737,GO:0005783,GO:0005911,GO:0006082,GO:0006629,GO:0006631,GO:0006950,GO:0006952,GO:0007275,GO:0008144,GO:0008150,GO:0008152,GO:0009058,GO:0009059,GO:0009506,GO:0009605,GO:0009607,GO:0009620,GO:0009653,GO:0009791,GO:0009987,GO:0010015,GO:0010101,GO:0010102,GO:0010143,GO:0010311,GO:…	6.2.1.3	ko:K01897	ko00061,ko00071,ko01100,ko01212,ko02024,ko03320,ko04146,ko04216,ko04714,ko04920,map00061,map00071,map01100,map01212,map02024,map03320,map04146,map04216,map04714,map04920
Pv5-593.03G289500	GO:0000166,GO:0001101,GO:0003674,GO:0003824,GO:0004672,GO:0004674,GO:0004683,GO:0004713,GO:0005488,GO:0005515,GO:0005516,GO:0005524,GO:0005575,GO:0005622,GO:0005623,GO:0005634,GO:0005737,GO:0005886,GO:0006464,GO:0006468,GO:0006793,GO:0006796,GO:0006807,GO:0007154,GO:0007165,GO:0008144,GO:0008150,GO:0008152,GO:0009719,GO:0009725,GO:0009737,GO:0009738,GO:0009755,GO:0009931,GO:0009937,GO:0009939,GO:…	-	ko:K00924	-
Pv5-593.03G153400	GO:0003674,GO:0003676,GO:0003723,GO:0003824,GO:0004518,GO:0004519,GO:0005488,GO:0005575,GO:0005622,GO:0005623,GO:0006139,GO:0006725,GO:0006807,GO:0008150,GO:0008152,GO:0009451,GO:0009987,GO:0016070,GO:0016787,GO:0016788,GO:0034641,GO:0043170,GO:0043226,GO:0043227,GO:0043229,GO:0043231,GO:0043412,GO:0044237,GO:0044238,GO:0044424,GO:0044464,GO:0046483,GO:0071704,GO:0090304,GO:0090305,GO:0097159,GO:…	-	-	-
Pv5-593.03G173000	GO:0003674,GO:0003676,GO:0003677,GO:0005488,GO:0005575,GO:0005622,GO:0005623,GO:0005634,GO:0006139,GO:0006351,GO:0006352,GO:0006355,GO:0006366,GO:0006367,GO:0006725,GO:0006807,GO:0008150,GO:0008152,GO:0009058,GO:0009059,GO:0009889,GO:0009987,GO:0010467,GO:0010468,GO:0010556,GO:0016070,GO:0018130,GO:0019219,GO:0019222,GO:0019438,GO:0031323,GO:0031326,GO:0032774,GO:0034641,GO:0034645,GO:0034654,GO:…	-	ko:K03136	ko03022,ko05169,ko05203,map03022,map05169,map05203
Pv5-593.03G138700	GO:0000154,GO:0001510,GO:0003674,GO:0003824,GO:0005575,GO:0005622,GO:0005623,GO:0005634,GO:0005654,GO:0005730,GO:0005737,GO:0006139,GO:0006364,GO:0006396,GO:0006725,GO:0006807,GO:0006950,GO:0007275,GO:0008150,GO:0008152,GO:0008168,GO:0008173,GO:0008649,GO:0008757,GO:0009451,GO:0009611,GO:0009653,GO:0009791,GO:0009888,GO:0009987,GO:0010015,GO:0010073,GO:0010074,GO:0010078,GO:0010467,GO:0016070,GO:…	2.1.1.309	ko:K19306	-
Pv5-593.03G226400	GO:0000003,GO:0003006,GO:0003674,GO:0003676,GO:0003677,GO:0003680,GO:0003690,GO:0003700,GO:0005488,GO:0005575,GO:0005622,GO:0005623,GO:0005634,GO:0005654,GO:0006139,GO:0006351,GO:0006355,GO:0006725,GO:0006807,GO:0007275,GO:0008150,GO:0008152,GO:0009058,GO:0009059,GO:0009791,GO:0009889,GO:0009890,GO:0009892,GO:0009908,GO:0009987,GO:0010467,GO:0010468,GO:0010556,GO:0010558,GO:0010605,GO:0010629,GO:…	-	-	-
Pv5-593.03G168500	-	-	-	-
Pv5-593.03G068100	GO:0000003,GO:0000166,GO:0001101,GO:0003006,GO:0003674,GO:0003824,GO:0003876,GO:0005488,GO:0005515,GO:0005524,GO:0005575,GO:0005622,GO:0005623,GO:0005634,GO:0005737,GO:0005739,GO:0005740,GO:0005741,GO:0005783,GO:0005829,GO:0006139,GO:0006163,GO:0006164,GO:0006188,GO:0006725,GO:0006753,GO:0006793,GO:0006796,GO:0006807,GO:0007275,GO:0008144,GO:0008150,GO:0008152,GO:0009058,GO:0009117,GO:0009123,GO:…	3.5.4.6	ko:K01490	ko00230,ko01100,ko01110,ko01130,map00230,map01100,map01110,map01130
Pv5-593.03G045300	-	-	ko:K09422	-
Pv5-593.03G156000	GO:0000139,GO:0001666,GO:0005575,GO:0005622,GO:0005623,GO:0005737,GO:0005768,GO:0005769,GO:0005794,GO:0005802,GO:0006810,GO:0006873,GO:0006885,GO:0006897,GO:0006909,GO:0006950,GO:0007155,GO:0008150,GO:0009628,GO:0009987,GO:0010008,GO:0012505,GO:0016020,GO:0016021,GO:0016043,GO:0016192,GO:0019725,GO:0022607,GO:0022610,GO:0030003,GO:0030004,GO:0030641,GO:0031090,GO:0031224,GO:0031410,GO:0031982,GO:…	-	ko:K17086	-
Pv5-593.03G183000	-	-	-	-
Pv5-593.03G234100	GO:0003674,GO:0003676,GO:0003723,GO:0003824,GO:0004518,GO:0004519,GO:0005488,GO:0005575,GO:0005622,GO:0005623,GO:0005737,GO:0006139,GO:0006396,GO:0006397,GO:0006725,GO:0006807,GO:0008150,GO:0008152,GO:0008270,GO:0009451,GO:0009507,GO:0009536,GO:0009987,GO:0010467,GO:0016070,GO:0016071,GO:0016787,GO:0016788,GO:0034641,GO:0043167,GO:0043169,GO:0043170,GO:0043226,GO:0043227,GO:0043229,GO:0043231,GO:…	-	-	-
Pv5-593.03G167400	-	-	-	-
Pv5-593.03G277300	GO:0001906,GO:0005575,GO:0005576,GO:0005618,GO:0005623,GO:0005886,GO:0006950,GO:0006952,GO:0008150,GO:0009505,GO:0009605,GO:0009607,GO:0009620,GO:0016020,GO:0030312,GO:0031640,GO:0035821,GO:0043207,GO:0044364,GO:0044419,GO:0044464,GO:0050832,GO:0050896,GO:0051704,GO:0051707,GO:0071944,GO:0098542	-	-	-
Pv5-593.03G184900	GO:0000003,GO:0003006,GO:0003674,GO:0003824,GO:0005575,GO:0005576,GO:0005622,GO:0005623,GO:0005737,GO:0005739,GO:0005773,GO:0005774,GO:0005975,GO:0006082,GO:0006091,GO:0006099,GO:0006101,GO:0006108,GO:0006950,GO:0007275,GO:0008150,GO:0008152,GO:0008746,GO:0009060,GO:0009266,GO:0009409,GO:0009507,GO:0009526,GO:0009532,GO:0009536,GO:0009570,GO:0009628,GO:0009719,GO:0009725,GO:0009735,GO:0009790,GO:…	1.1.1.37	ko:K00026	ko00020,ko00270,ko00620,ko00630,ko00710,ko01100,ko01110,ko01120,ko01130,ko01200,map00020,map00270,map00620,map00630,map00710,map01100,map01110,map01120,map01130,map01200
Pv5-593.03G032200	-	-	-	-
Pv5-593.03G185200	GO:0000003,GO:0003006,GO:0005575,GO:0005622,GO:0005623,GO:0005634,GO:0006996,GO:0006997,GO:0007000,GO:0007275,GO:0008150,GO:0009790,GO:0009791,GO:0009793,GO:0009987,GO:0010154,GO:0016043,GO:0017126,GO:0022414,GO:0032501,GO:0032502,GO:0043226,GO:0043227,GO:0043229,GO:0043231,GO:0044085,GO:0044424,GO:0044464,GO:0048316,GO:0048608,GO:0048731,GO:0048856,GO:0050789,GO:0050794,GO:0051302,GO:0061458,GO:…	-	-	-
Pv5-593.03G283600	GO:0003674,GO:0005215,GO:0005575,GO:0005623,GO:0005886,GO:0006810,GO:0008150,GO:0016020,GO:0016021,GO:0022857,GO:0031224,GO:0044425,GO:0044464,GO:0051179,GO:0051234,GO:0055085,GO:0071944	-	ko:K14611	-
Pv5-593.03G082300	-	-	-	-
Pv5-593.03G197300	GO:0000003,GO:0000166,GO:0001704,GO:0001706,GO:0003006,GO:0003674,GO:0003824,GO:0004672,GO:0004674,GO:0005488,GO:0005524,GO:0005575,GO:0005618,GO:0005623,GO:0005886,GO:0006464,GO:0006468,GO:0006793,GO:0006796,GO:0006807,GO:0006810,GO:0006833,GO:0006950,GO:0007275,GO:0007369,GO:0007389,GO:0007492,GO:0008104,GO:0008144,GO:0008150,GO:0008152,GO:0009505,GO:0009531,GO:0009611,GO:0009653,GO:0009790,GO:…	-	-	-
Pv5-593.03G244600	GO:0003674,GO:0003824,GO:0004175,GO:0004252,GO:0005575,GO:0005622,GO:0005623,GO:0005737,GO:0006508,GO:0006807,GO:0008150,GO:0008152,GO:0008233,GO:0008236,GO:0008238,GO:0016787,GO:0017171,GO:0019538,GO:0043170,GO:0044238,GO:0044424,GO:0044464,GO:0070008,GO:0070011,GO:0070012,GO:0071704,GO:0140096,GO:1901564	-	-	-
Pv5-593.03G156600	GO:0000160,GO:0000166,GO:0001666,GO:0003674,GO:0003824,GO:0004672,GO:0004674,GO:0004712,GO:0005488,GO:0005524,GO:0005575,GO:0005622,GO:0005623,GO:0005737,GO:0005783,GO:0005789,GO:0006082,GO:0006464,GO:0006468,GO:0006629,GO:0006720,GO:0006721,GO:0006793,GO:0006796,GO:0006807,GO:0006950,GO:0007154,GO:0007165,GO:0008144,GO:0008150,GO:0008152,GO:0008299,GO:0008610,GO:0009058,GO:0009628,GO:0009685,GO:…	2.7.11.25	ko:K04422	ko04010,map04010
Pv5-593.03G165800	GO:0000166,GO:0003674,GO:0003824,GO:0004672,GO:0004674,GO:0005488,GO:0005515,GO:0005516,GO:0005524,GO:0005575,GO:0005623,GO:0005886,GO:0006464,GO:0006468,GO:0006793,GO:0006796,GO:0006807,GO:0008144,GO:0008150,GO:0008152,GO:0009987,GO:0016020,GO:0016021,GO:0016301,GO:0016310,GO:0016740,GO:0016772,GO:0016773,GO:0017076,GO:0019538,GO:0030246,GO:0030554,GO:0031224,GO:0032553,GO:0032555,GO:0032559,GO:…	2.7.11.1	ko:K04733	ko04010,ko04064,ko04620,ko04621,ko04624,ko04722,ko05133,ko05140,ko05142,ko05145,ko05152,ko05162,ko05164,map04010,map04064,map04620,map04621,map04624,map04722,map05133,map05140,map05142,map05145,map05152,map05162,map05164
Pv5-593.03G286400	-	-	-	-
Pv5-593.03G094000	GO:0003674,GO:0003824,GO:0004721,GO:0004722,GO:0005488,GO:0006464,GO:0006470,GO:0006793,GO:0006796,GO:0006807,GO:0008150,GO:0008152,GO:0009987,GO:0016311,GO:0016787,GO:0016788,GO:0016791,GO:0019538,GO:0036211,GO:0042578,GO:0043167,GO:0043169,GO:0043170,GO:0043412,GO:0044237,GO:0044238,GO:0044260,GO:0044267,GO:0046872,GO:0071704,GO:0140096,GO:1901564	3.1.3.16,3.1.3.43	ko:K01102,ko:K17500	-
Pv5-593.03G145800	GO:0000166,GO:0003674,GO:0003824,GO:0005488,GO:0005524,GO:0006139,GO:0006351,GO:0006355,GO:0006725,GO:0006807,GO:0007275,GO:0007623,GO:0008144,GO:0008150,GO:0008152,GO:0009058,GO:0009059,GO:0009628,GO:0009719,GO:0009725,GO:0009791,GO:0009845,GO:0009889,GO:0009987,GO:0010033,GO:0010467,GO:0010468,GO:0010556,GO:0014070,GO:0016070,GO:0016787,GO:0017076,GO:0018130,GO:0019219,GO:0019222,GO:0019438,GO:…	-	-	-
Pv5-593.03G158900	GO:0000035,GO:0000139,GO:0000902,GO:0003674,GO:0003824,GO:0005488,GO:0005575,GO:0005622,GO:0005623,GO:0005737,GO:0005768,GO:0005794,GO:0005802,GO:0008150,GO:0009653,GO:0009826,GO:0009932,GO:0009987,GO:0012505,GO:0012506,GO:0016020,GO:0016021,GO:0016043,GO:0016049,GO:0016409,GO:0016417,GO:0016740,GO:0016746,GO:0016747,GO:0019706,GO:0019707,GO:0030659,GO:0031090,GO:0031224,GO:0031410,GO:0031982,GO:…	2.3.1.225	ko:K20032	-
Pv5-593.03G170600	GO:0000139,GO:0003674,GO:0005215,GO:0005338,GO:0005457,GO:0005575,GO:0005622,GO:0005623,GO:0005737,GO:0005794,GO:0006810,GO:0008150,GO:0008643,GO:0012505,GO:0015291,GO:0015297,GO:0015780,GO:0015783,GO:0015931,GO:0015932,GO:0016020,GO:0016021,GO:0022804,GO:0022857,GO:0031090,GO:0031224,GO:0031984,GO:0036080,GO:0043226,GO:0043227,GO:0043229,GO:0043231,GO:0044422,GO:0044424,GO:0044425,GO:0044431,GO:…	-	ko:K15281,ko:K15356	-
Pv5-593.03G201800	-	-	-	-
Pv5-593.03G220100	GO:0000959,GO:0003674,GO:0003676,GO:0003723,GO:0003824,GO:0004518,GO:0004519,GO:0005488,GO:0005575,GO:0005622,GO:0005623,GO:0005737,GO:0005739,GO:0006139,GO:0006725,GO:0006807,GO:0008150,GO:0008152,GO:0008270,GO:0009451,GO:0009987,GO:0016070,GO:0016787,GO:0016788,GO:0034641,GO:0043167,GO:0043169,GO:0043170,GO:0043226,GO:0043227,GO:0043229,GO:0043231,GO:0043412,GO:0044237,GO:0044238,GO:0044424,GO:…	-	-	-
Pv5-593.03G271400	-	-	-	-
Pv5-593.03G079000	GO:0003674,GO:0005215,GO:0005216,GO:0005227,GO:0005261,GO:0005575,GO:0005623,GO:0005886,GO:0006810,GO:0006811,GO:0006812,GO:0006950,GO:0006970,GO:0006972,GO:0008150,GO:0008324,GO:0009628,GO:0009987,GO:0010959,GO:0015075,GO:0015267,GO:0015318,GO:0016020,GO:0016021,GO:0016043,GO:0022607,GO:0022803,GO:0022836,GO:0022838,GO:0022839,GO:0022857,GO:0022890,GO:0031224,GO:0032879,GO:0033554,GO:0034220,GO:…	-	ko:K21989	-
Pv5-593.03G166500	-	-	-	-
Pv5-593.03G141700	-	-	-	-
Pv5-593.03G023000	-	-	-	-
Pv5-593.03G268800	GO:0005575,GO:0005622,GO:0005623,GO:0005737,GO:0005829,GO:0005886,GO:0006996,GO:0008150,GO:0009657,GO:0009658,GO:0009902,GO:0009903,GO:0009904,GO:0009987,GO:0016020,GO:0016043,GO:0019750,GO:0044424,GO:0044444,GO:0044464,GO:0051179,GO:0051234,GO:0051640,GO:0051641,GO:0051644,GO:0051649,GO:0051656,GO:0051667,GO:0071840,GO:0071944	-	-	-
Pv5-593.03G030600	GO:0005575,GO:0005622,GO:0005623,GO:0005737,GO:0009507,GO:0009536,GO:0043226,GO:0043227,GO:0043229,GO:0043231,GO:0044424,GO:0044444,GO:0044464	-	-	-
Pv5-593.03G000700	-	-	-	-
Pv5-593.03G107000	GO:0000976,GO:0000977,GO:0000981,GO:0001012,GO:0001067,GO:0001085,GO:0001228,GO:0003674,GO:0003676,GO:0003677,GO:0003682,GO:0003690,GO:0003700,GO:0005488,GO:0005515,GO:0005575,GO:0005622,GO:0005623,GO:0005634,GO:0005667,GO:0006139,GO:0006351,GO:0006355,GO:0006357,GO:0006366,GO:0006725,GO:0006807,GO:0008134,GO:0008150,GO:0008152,GO:0008270,GO:0009058,GO:0009059,GO:0009889,GO:0009891,GO:0009893,GO:…	-	-	-
Pv5-593.03G112900	GO:0000003,GO:0000902,GO:0000904,GO:0003006,GO:0003674,GO:0004857,GO:0005575,GO:0005576,GO:0005618,GO:0005622,GO:0005623,GO:0005737,GO:0005773,GO:0008150,GO:0009653,GO:0009826,GO:0009856,GO:0009860,GO:0009932,GO:0009987,GO:0012505,GO:0016043,GO:0016049,GO:0022414,GO:0030154,GO:0030234,GO:0030312,GO:0030427,GO:0032501,GO:0032502,GO:0032989,GO:0035838,GO:0040007,GO:0042995,GO:0043086,GO:0043226,GO:…	-	-	-
Pv5-593.03G209600	-	-	-	-
Pv5-593.03G079500	-	-	-	-
Pv5-593.03G028600	-	-	-	-
Pv5-593.03G031500	-	-	-	-
Pv5-593.03G091700	GO:0003674,GO:0003735,GO:0005198,GO:0005575,GO:0005618,GO:0005622,GO:0005623,GO:0005737,GO:0005773,GO:0005774,GO:0005829,GO:0005840,GO:0005844,GO:0005886,GO:0005911,GO:0006412,GO:0006518,GO:0006807,GO:0008150,GO:0008152,GO:0009058,GO:0009059,GO:0009506,GO:0009987,GO:0010467,GO:0015935,GO:0016020,GO:0019538,GO:0022626,GO:0022627,GO:0030054,GO:0030312,GO:0031090,GO:0032991,GO:0034641,GO:0034645,GO:…	-	ko:K02957	ko03010,map03010
Pv5-593.03G038100	-	-	-	-
Pv5-593.03G283700	GO:0001101,GO:0003674,GO:0003824,GO:0005575,GO:0005622,GO:0005623,GO:0005737,GO:0006139,GO:0006206,GO:0006208,GO:0006212,GO:0006725,GO:0006732,GO:0006733,GO:0006753,GO:0006766,GO:0006767,GO:0006769,GO:0006793,GO:0006796,GO:0006807,GO:0008150,GO:0008152,GO:0008936,GO:0009056,GO:0009058,GO:0009108,GO:0009112,GO:0009117,GO:0009165,GO:0009719,GO:0009725,GO:0009737,GO:0009820,GO:0009987,GO:0010033,GO:…	-	-	-
Pv5-593.03G094200	GO:0000139,GO:0000271,GO:0000902,GO:0001101,GO:0003674,GO:0003824,GO:0005575,GO:0005622,GO:0005623,GO:0005737,GO:0005768,GO:0005794,GO:0005795,GO:0005802,GO:0005975,GO:0005976,GO:0005996,GO:0006004,GO:0006073,GO:0006464,GO:0006486,GO:0006807,GO:0007154,GO:0007165,GO:0008150,GO:0008152,GO:0009058,GO:0009059,GO:0009100,GO:0009101,GO:0009250,GO:0009653,GO:0009719,GO:0009725,GO:0009751,GO:0009826,GO:…	-	ko:K20888	-
Pv5-593.03G199900	-	-	-	-
Pv5-593.03G099500	GO:0003674,GO:0005488,GO:0005575,GO:0005622,GO:0005623,GO:0005737,GO:0006810,GO:0006811,GO:0006812,GO:0006873,GO:0006875,GO:0008150,GO:0009987,GO:0019725,GO:0030001,GO:0030003,GO:0042592,GO:0043167,GO:0043169,GO:0044424,GO:0044464,GO:0046872,GO:0046914,GO:0046916,GO:0048878,GO:0050801,GO:0051179,GO:0051234,GO:0055065,GO:0055076,GO:0055080,GO:0055082,GO:0065007,GO:0065008,GO:0098771	-	-	-
Pv5-593.03G086900	-	-	-	-
Pv5-593.03G017100	GO:0001101,GO:0001172,GO:0003674,GO:0003676,GO:0003723,GO:0003824,GO:0003968,GO:0005488,GO:0006139,GO:0006396,GO:0006725,GO:0006807,GO:0006950,GO:0006952,GO:0008150,GO:0008152,GO:0009058,GO:0009059,GO:0009605,GO:0009607,GO:0009615,GO:0009719,GO:0009725,GO:0009751,GO:0009892,GO:0009987,GO:0010025,GO:0010033,GO:0010166,GO:0010467,GO:0010468,GO:0010605,GO:0010608,GO:0010629,GO:0014070,GO:0016070,GO:…	2.7.7.48	ko:K11699	-
Pv5-593.03G118500	GO:0003674,GO:0003824,GO:0004144,GO:0005575,GO:0005622,GO:0005623,GO:0005737,GO:0005829,GO:0005975,GO:0006066,GO:0006071,GO:0006629,GO:0006638,GO:0006639,GO:0006641,GO:0008150,GO:0008152,GO:0008374,GO:0008610,GO:0009058,GO:0009987,GO:0016411,GO:0016740,GO:0016746,GO:0016747,GO:0019400,GO:0019432,GO:0019751,GO:0044237,GO:0044238,GO:0044249,GO:0044255,GO:0044262,GO:0044281,GO:0044424,GO:0044444,GO:…	-	-	-
Pv5-593.03G229800	-	-	-	-
Pv5-593.03G159900	GO:0003674,GO:0003824,GO:0005575,GO:0005622,GO:0005623,GO:0005737,GO:0006082,GO:0006629,GO:0006631,GO:0006643,GO:0006664,GO:0006950,GO:0007154,GO:0008150,GO:0008152,GO:0008194,GO:0008378,GO:0008610,GO:0009058,GO:0009247,GO:0009267,GO:0009507,GO:0009526,GO:0009527,GO:0009536,GO:0009605,GO:0009707,GO:0009941,GO:0009987,GO:0009991,GO:0016020,GO:0016036,GO:0016740,GO:0016757,GO:0016758,GO:0019374,GO:…	2.4.1.46	ko:K03715	ko00561,ko01100,map00561,map01100
Pv5-593.03G072500	GO:0000139,GO:0003674,GO:0003824,GO:0004348,GO:0004553,GO:0005575,GO:0005622,GO:0005623,GO:0005737,GO:0005783,GO:0005789,GO:0005790,GO:0005794,GO:0005886,GO:0006082,GO:0006629,GO:0006643,GO:0006664,GO:0006665,GO:0006672,GO:0006677,GO:0006678,GO:0006680,GO:0006687,GO:0006807,GO:0007275,GO:0007399,GO:0007417,GO:0008150,GO:0008152,GO:0008202,GO:0008206,GO:0008422,GO:0009056,GO:0009987,GO:0012505,GO:…	3.2.1.45	ko:K17108	ko00511,ko00600,ko01100,map00511,map00600,map01100
Pv5-593.03G220800	GO:0000003,GO:0005575,GO:0005576,GO:0008150,GO:0019953,GO:0022414,GO:0044703,GO:0051704	-	-	-
Pv5-593.03G022800	GO:0000139,GO:0003674,GO:0003824,GO:0005575,GO:0005622,GO:0005623,GO:0005737,GO:0005783,GO:0005789,GO:0005794,GO:0006022,GO:0006023,GO:0006024,GO:0006029,GO:0006082,GO:0006790,GO:0006807,GO:0008150,GO:0008152,GO:0008194,GO:0008375,GO:0009058,GO:0009059,GO:0009100,GO:0009101,GO:0009987,GO:0012505,GO:0015012,GO:0016020,GO:0016021,GO:0016740,GO:0016757,GO:0016758,GO:0016763,GO:0019538,GO:0030158,GO:…	-	ko:K20891	-
Pv5-593.03G289300	-	-	-	-
Pv5-593.03G020600	GO:0003674,GO:0003824,GO:0005488,GO:0008150,GO:0008152,GO:0016491,GO:0043167,GO:0043169,GO:0046872,GO:0055114	-	-	-
Pv5-593.03G060800	-	-	-	-
Pv5-593.03G119500	GO:0001101,GO:0005575,GO:0005622,GO:0005623,GO:0005634,GO:0005737,GO:0006464,GO:0006807,GO:0008150,GO:0008152,GO:0009719,GO:0009725,GO:0009751,GO:0009987,GO:0010033,GO:0014070,GO:0019538,GO:0036211,GO:0042221,GO:0042493,GO:0043170,GO:0043226,GO:0043227,GO:0043229,GO:0043231,GO:0043412,GO:0044237,GO:0044238,GO:0044260,GO:0044267,GO:0044424,GO:0044464,GO:0046677,GO:0050896,GO:0071704,GO:1901564,GO:…	-	ko:K08770	ko03320,map03320
Pv5-593.03G063600	-	-	-	-
Pv5-593.03G256200	GO:0000011,GO:0000322,GO:0000323,GO:0000324,GO:0005575,GO:0005622,GO:0005623,GO:0005737,GO:0005773,GO:0005774,GO:0006996,GO:0007033,GO:0008150,GO:0009607,GO:0009987,GO:0016020,GO:0016043,GO:0030447,GO:0030448,GO:0031090,GO:0036180,GO:0040007,GO:0043226,GO:0043227,GO:0043229,GO:0043231,GO:0044182,GO:0044422,GO:0044424,GO:0044437,GO:0044444,GO:0044446,GO:0044464,GO:0048308,GO:0050896,GO:0071840,GO:…	-	-	-
Pv5-593.03G096700	GO:0003674,GO:0003676,GO:0003723,GO:0003824,GO:0004518,GO:0004519,GO:0005488,GO:0005575,GO:0005622,GO:0005623,GO:0006139,GO:0006725,GO:0006807,GO:0008150,GO:0008152,GO:0009451,GO:0009987,GO:0016070,GO:0016787,GO:0016788,GO:0034641,GO:0043170,GO:0043226,GO:0043227,GO:0043229,GO:0043231,GO:0043412,GO:0044237,GO:0044238,GO:0044424,GO:0044464,GO:0046483,GO:0071704,GO:0090304,GO:0090305,GO:0097159,GO:…	-	-	-
Pv5-593.03G051400	-	-	-	-
Pv5-593.03G065400	GO:0003674,GO:0005198,GO:0005200,GO:0005575,GO:0005622,GO:0005623,GO:0005634,GO:0005737,GO:0006325,GO:0006338,GO:0006355,GO:0006950,GO:0006952,GO:0006970,GO:0006996,GO:0007010,GO:0007275,GO:0008150,GO:0008283,GO:0009266,GO:0009628,GO:0009791,GO:0009845,GO:0009889,GO:0009909,GO:0009910,GO:0009987,GO:0010468,GO:0010556,GO:0016043,GO:0019219,GO:0019222,GO:0030029,GO:0031323,GO:0031326,GO:0032501,GO:…	5.2.1.8	ko:K11662,ko:K12735	-
Pv5-593.03G028800	-	-	-	-
Pv5-593.03G282400	GO:0003674,GO:0003824,GO:0005488,GO:0006725,GO:0008150,GO:0008152,GO:0008270,GO:0009058,GO:0009605,GO:0009607,GO:0009617,GO:0009698,GO:0009699,GO:0009808,GO:0009809,GO:0009987,GO:0016491,GO:0016614,GO:0016616,GO:0019438,GO:0019748,GO:0031320,GO:0043167,GO:0043169,GO:0043207,GO:0044237,GO:0044249,GO:0044550,GO:0045551,GO:0046029,GO:0046872,GO:0046914,GO:0047681,GO:0050896,GO:0051704,GO:0051707,GO:…	1.1.1.195	ko:K00083	ko00940,ko01100,ko01110,map00940,map01100,map01110
Pv5-593.03G287500	GO:0001676,GO:0002238,GO:0003674,GO:0003824,GO:0005575,GO:0005622,GO:0005623,GO:0005737,GO:0005783,GO:0005789,GO:0005794,GO:0005886,GO:0006082,GO:0006629,GO:0006631,GO:0006633,GO:0006643,GO:0006665,GO:0006672,GO:0006807,GO:0008150,GO:0008152,GO:0008610,GO:0009058,GO:0009605,GO:0009607,GO:0009620,GO:0009987,GO:0010033,GO:0012505,GO:0016020,GO:0016021,GO:0016053,GO:0016410,GO:0016740,GO:0016746,GO:…	2.3.1.24	ko:K04710	ko00600,ko01100,ko04071,map00600,map01100,map04071
Pv5-593.03G230100	GO:0003674,GO:0003824,GO:0004042,GO:0005575,GO:0005622,GO:0005623,GO:0005737,GO:0006082,GO:0006520,GO:0006525,GO:0006526,GO:0006807,GO:0008080,GO:0008150,GO:0008152,GO:0008652,GO:0009058,GO:0009064,GO:0009084,GO:0009507,GO:0009536,GO:0009987,GO:0016053,GO:0016407,GO:0016410,GO:0016740,GO:0016746,GO:0016747,GO:0019752,GO:0043226,GO:0043227,GO:0043229,GO:0043231,GO:0043436,GO:0044237,GO:0044238,GO:…	2.3.1.1	ko:K14682	ko00220,ko01100,ko01110,ko01130,ko01210,ko01230,map00220,map01100,map01110,map01130,map01210,map01230
Pv5-593.03G166600	GO:0001101,GO:0003674,GO:0005215,GO:0005575,GO:0006082,GO:0006807,GO:0006810,GO:0006857,GO:0006950,GO:0008150,GO:0008152,GO:0009611,GO:0009719,GO:0009725,GO:0009753,GO:0009987,GO:0010033,GO:0015291,GO:0015293,GO:0015833,GO:0016020,GO:0016021,GO:0022804,GO:0022857,GO:0031224,GO:0042126,GO:0042128,GO:0042221,GO:0042886,GO:0043436,GO:0044237,GO:0044281,GO:0044425,GO:0050896,GO:0051179,GO:0051234,GO:…	-	ko:K14638	-
Pv5-593.03G172000	-	-	-	-
Pv5-593.03G041300	GO:0000166,GO:0000182,GO:0001817,GO:0001819,GO:0001932,GO:0001934,GO:0003674,GO:0003676,GO:0003677,GO:0003690,GO:0003723,GO:0003724,GO:0003725,GO:0003729,GO:0003824,GO:0004004,GO:0004386,GO:0005488,GO:0005515,GO:0005524,GO:0005575,GO:0005622,GO:0005623,GO:0005634,GO:0005654,GO:0005681,GO:0005730,GO:0005737,GO:0005829,GO:0006139,GO:0006355,GO:0006356,GO:0006396,GO:0006397,GO:0006412,GO:0006413,GO:…	3.6.4.13	ko:K03061,ko:K12818	ko03040,ko03050,ko05169,map03040,map03050,map05169
Pv5-593.03G214500	-	-	-	-
Pv5-593.03G069400	GO:0000003,GO:0003006,GO:0003674,GO:0003676,GO:0003677,GO:0003700,GO:0005488,GO:0005515,GO:0005575,GO:0005622,GO:0005623,GO:0005634,GO:0006139,GO:0006351,GO:0006355,GO:0006725,GO:0006807,GO:0007275,GO:0008150,GO:0008152,GO:0009058,GO:0009059,GO:0009653,GO:0009791,GO:0009889,GO:0009908,GO:0009987,GO:0010467,GO:0010468,GO:0010556,GO:0016070,GO:0018130,GO:0019219,GO:0019222,GO:0019438,GO:0022414,GO:…	-	-	-
Pv5-593.03G012500	GO:0000156,GO:0000160,GO:0003674,GO:0003676,GO:0003677,GO:0003700,GO:0005488,GO:0005575,GO:0005622,GO:0005623,GO:0005634,GO:0006139,GO:0006351,GO:0006355,GO:0006725,GO:0006807,GO:0007154,GO:0007165,GO:0007275,GO:0007568,GO:0008150,GO:0008152,GO:0009058,GO:0009059,GO:0009653,GO:0009719,GO:0009723,GO:0009725,GO:0009735,GO:0009736,GO:0009755,GO:0009873,GO:0009888,GO:0009889,GO:0009987,GO:0010015,GO:…	-	-	-
Pv5-593.03G108600	-	-	ko:K07953	ko04141,ko05134,map04141,map05134
Pv5-593.03G008700	GO:0003674,GO:0003676,GO:0003677,GO:0003700,GO:0005488,GO:0005575,GO:0005622,GO:0005623,GO:0005737,GO:0006139,GO:0006351,GO:0006355,GO:0006725,GO:0006807,GO:0008150,GO:0008152,GO:0009058,GO:0009059,GO:0009507,GO:0009536,GO:0009889,GO:0009987,GO:0010467,GO:0010468,GO:0010556,GO:0016070,GO:0018130,GO:0019219,GO:0019222,GO:0019438,GO:0031323,GO:0031326,GO:0032774,GO:0034641,GO:0034645,GO:0034654,GO:…	-	-	-
Pv5-593.03G123800	GO:0000166,GO:0001666,GO:0002218,GO:0002253,GO:0002376,GO:0002682,GO:0002684,GO:0003674,GO:0003824,GO:0004497,GO:0004499,GO:0005488,GO:0006950,GO:0006952,GO:0006955,GO:0007154,GO:0007165,GO:0008150,GO:0008152,GO:0008219,GO:0009605,GO:0009607,GO:0009617,GO:0009620,GO:0009626,GO:0009627,GO:0009628,GO:0009814,GO:0009870,GO:0009987,GO:0010204,GO:0012501,GO:0016491,GO:0016705,GO:0016709,GO:0023052,GO:…	1.14.13.8	ko:K00485	ko00982,ko01120,map00982,map01120
Pv5-593.03G200100	-	-	-	-
Pv5-593.03G002700	-	-	ko:K13459	ko04626,map04626
Pv5-593.03G195200	GO:0001655,GO:0001822,GO:0001889,GO:0001894,GO:0001895,GO:0001947,GO:0002009,GO:0003007,GO:0003143,GO:0003205,GO:0003230,GO:0003279,GO:0003283,GO:0003341,GO:0003351,GO:0005575,GO:0005622,GO:0005623,GO:0005737,GO:0005829,GO:0005929,GO:0006928,GO:0006996,GO:0007017,GO:0007018,GO:0007154,GO:0007165,GO:0007166,GO:0007267,GO:0007275,GO:0007368,GO:0007369,GO:0007389,GO:0007507,GO:0008150,GO:0009653,GO:…	-	-	-
Pv5-593.03G266900	GO:0000976,GO:0000977,GO:0000981,GO:0001012,GO:0001067,GO:0001228,GO:0003674,GO:0003676,GO:0003677,GO:0003690,GO:0003700,GO:0005488,GO:0005575,GO:0005622,GO:0005623,GO:0005634,GO:0006139,GO:0006351,GO:0006355,GO:0006357,GO:0006366,GO:0006725,GO:0006807,GO:0008150,GO:0008152,GO:0009058,GO:0009059,GO:0009889,GO:0009891,GO:0009893,GO:0009987,GO:0010467,GO:0010468,GO:0010556,GO:0010557,GO:0010604,GO:…	-	-	-
Pv5-593.03G216100	GO:0000268,GO:0003674,GO:0005048,GO:0005488,GO:0005575,GO:0005622,GO:0005623,GO:0005737,GO:0005777,GO:0005778,GO:0005829,GO:0006605,GO:0006625,GO:0006810,GO:0006886,GO:0006996,GO:0007031,GO:0008104,GO:0008150,GO:0009987,GO:0015031,GO:0015833,GO:0016020,GO:0016043,GO:0031090,GO:0031903,GO:0033036,GO:0033218,GO:0033328,GO:0033365,GO:0034613,GO:0042277,GO:0042579,GO:0042886,GO:0043226,GO:0043227,GO:…	-	ko:K13337	ko04146,map04146
Pv5-593.03G200700	GO:0003674,GO:0003676,GO:0003723,GO:0003824,GO:0004518,GO:0004519,GO:0005488,GO:0005575,GO:0005622,GO:0005623,GO:0005737,GO:0005739,GO:0006139,GO:0006396,GO:0006725,GO:0006807,GO:0008150,GO:0008152,GO:0008380,GO:0009451,GO:0009507,GO:0009536,GO:0009987,GO:0010467,GO:0016070,GO:0016787,GO:0016788,GO:0034641,GO:0043170,GO:0043226,GO:0043227,GO:0043229,GO:0043231,GO:0043412,GO:0044237,GO:0044238,GO:…	-	-	-
Pv5-593.03G193800	-	-	-	-
Pv5-593.03G219600	GO:0000160,GO:0001101,GO:0002218,GO:0002252,GO:0002253,GO:0002376,GO:0002682,GO:0002684,GO:0003674,GO:0003676,GO:0003677,GO:0003700,GO:0005488,GO:0005575,GO:0005622,GO:0005623,GO:0005634,GO:0006139,GO:0006351,GO:0006355,GO:0006725,GO:0006807,GO:0006950,GO:0006952,GO:0006955,GO:0007154,GO:0007165,GO:0008150,GO:0008152,GO:0009058,GO:0009059,GO:0009605,GO:0009607,GO:0009617,GO:0009682,GO:0009719,GO:…	-	ko:K09286,ko:K14517	ko04075,map04075
Pv5-593.03G131500	-	-	ko:K06889	-
Pv5-593.03G051000	GO:0003674,GO:0003824,GO:0005488,GO:0005515,GO:0006725,GO:0008150,GO:0008152,GO:0008168,GO:0008171,GO:0008757,GO:0009058,GO:0009698,GO:0009699,GO:0009987,GO:0016740,GO:0016741,GO:0019438,GO:0019748,GO:0032259,GO:0044237,GO:0044249,GO:0044550,GO:0046983,GO:0050630,GO:0071704,GO:0102719,GO:1901360,GO:1901362,GO:1901576	2.1.1.150,2.1.1.212,2.1.1.240,2.1.1.46	ko:K13259,ko:K13262,ko:K16040	ko00943,ko00945,ko01110,map00943,map00945,map01110
Pv5-593.03G225900	GO:0002376,GO:0002682,GO:0002683,GO:0005575,GO:0005622,GO:0005623,GO:0005634,GO:0006950,GO:0006952,GO:0006955,GO:0008150,GO:0008219,GO:0009626,GO:0009987,GO:0010363,GO:0010941,GO:0012501,GO:0030154,GO:0031347,GO:0031348,GO:0032502,GO:0033554,GO:0034050,GO:0034051,GO:0043067,GO:0043069,GO:0043226,GO:0043227,GO:0043229,GO:0043231,GO:0044424,GO:0044464,GO:0045087,GO:0045088,GO:0045595,GO:0045824,GO:…	-	-	-
Pv5-593.03G217500	GO:0003674,GO:0003824,GO:0008150,GO:0008152,GO:0016491,GO:0055114	-	-	-
Pv5-593.03G055500	GO:0000003,GO:0000156,GO:0000160,GO:0003006,GO:0003674,GO:0003824,GO:0004672,GO:0004674,GO:0005575,GO:0005622,GO:0005623,GO:0005634,GO:0005737,GO:0006139,GO:0006351,GO:0006355,GO:0006464,GO:0006468,GO:0006725,GO:0006793,GO:0006796,GO:0006807,GO:0007154,GO:0007165,GO:0007275,GO:0007623,GO:0008150,GO:0008152,GO:0009058,GO:0009059,GO:0009314,GO:0009416,GO:0009628,GO:0009639,GO:0009719,GO:0009725,GO:…	-	ko:K14492	ko04075,map04075
Pv5-593.03G183200	-	-	-	-
Pv5-593.03G286300	GO:0003674,GO:0005096,GO:0005488,GO:0005515,GO:0005575,GO:0005622,GO:0005623,GO:0005737,GO:0005829,GO:0006810,GO:0006886,GO:0008047,GO:0008104,GO:0008150,GO:0012505,GO:0015031,GO:0015833,GO:0016020,GO:0017016,GO:0017137,GO:0019899,GO:0030234,GO:0030695,GO:0031267,GO:0031338,GO:0032879,GO:0033036,GO:0033043,GO:0034613,GO:0042886,GO:0043085,GO:0043087,GO:0043547,GO:0044093,GO:0044424,GO:0044444,GO:…	-	-	-
Pv5-593.03G253200	-	-	-	-
Pv5-593.03G154500	GO:0000003,GO:0000166,GO:0003674,GO:0003824,GO:0004672,GO:0004674,GO:0005488,GO:0005515,GO:0005516,GO:0005524,GO:0005575,GO:0005623,GO:0005886,GO:0006464,GO:0006468,GO:0006793,GO:0006796,GO:0006807,GO:0007154,GO:0008037,GO:0008144,GO:0008150,GO:0008152,GO:0009856,GO:0009875,GO:0009987,GO:0016020,GO:0016021,GO:0016301,GO:0016310,GO:0016740,GO:0016772,GO:0016773,GO:0017076,GO:0019538,GO:0022414,GO:…	-	-	-
Pv5-593.03G004700	GO:0000003,GO:0003006,GO:0003674,GO:0003824,GO:0004497,GO:0005488,GO:0005506,GO:0005575,GO:0006066,GO:0006082,GO:0006629,GO:0006694,GO:0006714,GO:0006720,GO:0006721,GO:0007275,GO:0008150,GO:0008152,GO:0008202,GO:0008300,GO:0008610,GO:0009056,GO:0009058,GO:0009314,GO:0009416,GO:0009628,GO:0009639,GO:0009687,GO:0009791,GO:0009987,GO:0010114,GO:0010154,GO:0010162,GO:0010268,GO:0010295,GO:0010431,GO:…	1.14.13.93	ko:K09843	ko00906,map00906
Pv5-593.03G240900	-	-	-	-
Pv5-593.03G046500	GO:0005575,GO:0005622,GO:0005623,GO:0005737,GO:0008150,GO:0009507,GO:0009532,GO:0009536,GO:0009570,GO:0009987,GO:0019725,GO:0042592,GO:0043226,GO:0043227,GO:0043229,GO:0043231,GO:0044422,GO:0044424,GO:0044434,GO:0044435,GO:0044444,GO:0044446,GO:0044464,GO:0045454,GO:0050789,GO:0050794,GO:0065007,GO:0065008	-	-	-
Pv5-593.03G035700	GO:0003674,GO:0005215,GO:0005575,GO:0005622,GO:0005623,GO:0005886,GO:0006082,GO:0006807,GO:0006810,GO:0008150,GO:0008152,GO:0009987,GO:0010336,GO:0016020,GO:0016021,GO:0022857,GO:0031224,GO:0031982,GO:0042126,GO:0042128,GO:0042592,GO:0043226,GO:0043227,GO:0043229,GO:0043436,GO:0044237,GO:0044281,GO:0044424,GO:0044425,GO:0044464,GO:0048878,GO:0050801,GO:0051179,GO:0051234,GO:0055081,GO:0055085,GO:…	-	ko:K14638	-
Pv5-593.03G160000	GO:0003674,GO:0003779,GO:0005198,GO:0005200,GO:0005488,GO:0005515,GO:0005575,GO:0005622,GO:0005623,GO:0005737,GO:0005856,GO:0005884,GO:0005885,GO:0006996,GO:0007010,GO:0007015,GO:0008064,GO:0008092,GO:0008150,GO:0009719,GO:0009987,GO:0010033,GO:0010638,GO:0015629,GO:0016043,GO:0030027,GO:0030029,GO:0030036,GO:0030424,GO:0030426,GO:0030427,GO:0030832,GO:0030833,GO:0030838,GO:0031252,GO:0031334,GO:…	-	ko:K05756,ko:K07541	ko00563,ko01100,ko04144,ko04666,ko04810,ko05100,ko05130,ko05131,ko05132,map00563,map01100,map04144,map04666,map04810,map05100,map05130,map05131,map05132
Pv5-593.03G144600	GO:0000166,GO:0003674,GO:0003824,GO:0004672,GO:0004674,GO:0004675,GO:0004888,GO:0005488,GO:0005524,GO:0005575,GO:0005623,GO:0005886,GO:0006464,GO:0006468,GO:0006793,GO:0006796,GO:0006807,GO:0007154,GO:0007165,GO:0007166,GO:0007167,GO:0007178,GO:0008144,GO:0008150,GO:0008152,GO:0009987,GO:0016020,GO:0016301,GO:0016310,GO:0016740,GO:0016772,GO:0016773,GO:0017076,GO:0019199,GO:0019538,GO:0023052,GO:…	-	-	-
Pv5-593.03G170300	GO:0003674,GO:0003824,GO:0005575,GO:0006082,GO:0006629,GO:0006631,GO:0006633,GO:0006950,GO:0008150,GO:0008152,GO:0008610,GO:0009058,GO:0009266,GO:0009314,GO:0009409,GO:0009416,GO:0009628,GO:0009987,GO:0016020,GO:0016021,GO:0016053,GO:0016740,GO:0016746,GO:0016747,GO:0019752,GO:0031224,GO:0032787,GO:0043436,GO:0044237,GO:0044238,GO:0044249,GO:0044255,GO:0044281,GO:0044283,GO:0044425,GO:0046394,GO:…	2.3.1.199	ko:K15397	ko00062,ko01110,map00062,map01110
Pv5-593.03G021700	GO:0003674,GO:0004857,GO:0008150,GO:0030234,GO:0043086,GO:0044092,GO:0050790,GO:0065007,GO:0065009,GO:0098772	-	-	-
Pv5-593.03G162400	-	-	ko:K15208	-
Pv5-593.03G239300	-	-	-	-
Pv5-593.03G180900	-	-	-	-
Pv5-593.03G260500	GO:0003674,GO:0003824,GO:0005575,GO:0005576,GO:0006629,GO:0008150,GO:0008152,GO:0009056,GO:0016042,GO:0016298,GO:0016787,GO:0016788,GO:0044238,GO:0071704,GO:1901575	-	-	-
Pv5-593.03G244200	-	-	-	-
Pv5-593.03G113000	GO:0000003,GO:0000902,GO:0000904,GO:0003006,GO:0003674,GO:0004857,GO:0005575,GO:0005576,GO:0005618,GO:0005622,GO:0005623,GO:0005737,GO:0005773,GO:0008150,GO:0009653,GO:0009826,GO:0009856,GO:0009860,GO:0009932,GO:0009987,GO:0012505,GO:0016043,GO:0016049,GO:0022414,GO:0030154,GO:0030234,GO:0030312,GO:0030427,GO:0032501,GO:0032502,GO:0032989,GO:0035838,GO:0040007,GO:0042995,GO:0043086,GO:0043226,GO:…	-	-	-
Pv5-593.03G166000	GO:0003674,GO:0003824,GO:0004601,GO:0005488,GO:0005575,GO:0005576,GO:0005618,GO:0005623,GO:0005911,GO:0006950,GO:0006979,GO:0008150,GO:0008152,GO:0009056,GO:0009505,GO:0009506,GO:0009636,GO:0009987,GO:0016209,GO:0016491,GO:0016684,GO:0016999,GO:0017001,GO:0017144,GO:0020037,GO:0030054,GO:0030312,GO:0042221,GO:0042737,GO:0042743,GO:0042744,GO:0043167,GO:0043169,GO:0044237,GO:0044248,GO:0044464,GO:…	1.11.1.7	ko:K00430	ko00940,ko01100,ko01110,map00940,map01100,map01110
Pv5-593.03G225100	-	-	-	-
Pv5-593.03G215700	-	-	-	-
Pv5-593.03G231000	GO:0000096,GO:0000097,GO:0000103,GO:0000166,GO:0003674,GO:0003824,GO:0004020,GO:0005488,GO:0005524,GO:0005575,GO:0005622,GO:0005623,GO:0005737,GO:0005829,GO:0006082,GO:0006520,GO:0006534,GO:0006790,GO:0006793,GO:0006796,GO:0006807,GO:0008144,GO:0008150,GO:0008152,GO:0008652,GO:0009058,GO:0009069,GO:0009070,GO:0009403,GO:0009404,GO:0009507,GO:0009536,GO:0009987,GO:0016053,GO:0016301,GO:0016310,GO:…	2.7.1.25	ko:K00860	ko00230,ko00920,ko01100,ko01120,map00230,map00920,map01100,map01120
Pv5-593.03G003800	GO:0000003,GO:0000271,GO:0000976,GO:0000977,GO:0001012,GO:0001067,GO:0003006,GO:0003674,GO:0003676,GO:0003677,GO:0003690,GO:0003700,GO:0005488,GO:0005515,GO:0005575,GO:0005622,GO:0005623,GO:0005634,GO:0005975,GO:0005976,GO:0005982,GO:0006073,GO:0006139,GO:0006351,GO:0006355,GO:0006357,GO:0006725,GO:0006807,GO:0007275,GO:0008150,GO:0008152,GO:0008360,GO:0009058,GO:0009059,GO:0009250,GO:0009791,GO:…	-	ko:K02437,ko:K09260	ko00260,ko00630,ko01100,ko01110,ko01130,ko01200,ko04013,ko04022,ko04371,ko05418,map00260,map00630,map01100,map01110,map01130,map01200,map04013,map04022,map04371,map05418
Pv5-593.03G131200	GO:0003674,GO:0003676,GO:0003677,GO:0003700,GO:0005488,GO:0005515,GO:0005575,GO:0005622,GO:0005623,GO:0005634,GO:0006139,GO:0006351,GO:0006355,GO:0006725,GO:0006807,GO:0008150,GO:0008152,GO:0009058,GO:0009059,GO:0009889,GO:0009987,GO:0010033,GO:0010200,GO:0010243,GO:0010467,GO:0010468,GO:0010556,GO:0016070,GO:0018130,GO:0019219,GO:0019222,GO:0019438,GO:0031323,GO:0031326,GO:0032774,GO:0034641,GO:…	-	-	-
Pv5-593.03G278600	GO:0003674,GO:0003676,GO:0003723,GO:0005488,GO:0097159,GO:1901363	-	-	-
Pv5-593.03G144300	-	-	ko:K07942	-
Pv5-593.03G164500	GO:0003674,GO:0005488,GO:0005575,GO:0005622,GO:0005623,GO:0005634,GO:0007275,GO:0008150,GO:0032501,GO:0032502,GO:0043167,GO:0043169,GO:0043226,GO:0043227,GO:0043229,GO:0043231,GO:0044424,GO:0044464,GO:0046872,GO:0048856	-	-	-
Pv5-593.03G275300	-	2.8.2.39	ko:K22312	-
Pv5-593.03G156500	-	-	-	-
Pv5-593.03G280800	-	-	-	-
Pv5-593.03G067700	-	-	-	-
Pv5-593.03G201700	GO:0003674,GO:0003824,GO:0004497,GO:0005488,GO:0005506,GO:0005575,GO:0008150,GO:0008152,GO:0009058,GO:0016020,GO:0016021,GO:0016491,GO:0016705,GO:0016709,GO:0019748,GO:0020037,GO:0031224,GO:0043167,GO:0043169,GO:0044425,GO:0044550,GO:0046872,GO:0046906,GO:0046914,GO:0048037,GO:0055114,GO:0097159,GO:1901363	-	ko:K20617	-
Pv5-593.03G260800	-	-	ko:K03094	ko04110,ko04111,ko04114,ko04120,ko04141,ko04310,ko04341,ko04350,ko04710,ko05168,ko05200,map04110,map04111,map04114,map04120,map04141,map04310,map04341,map04350,map04710,map05168,map05200
Pv5-593.03G289800	-	-	-	-
Pv5-593.03G262400	-	-	-	-
Pv5-593.03G083600	GO:0003002,GO:0003674,GO:0005488,GO:0005515,GO:0005575,GO:0005622,GO:0005623,GO:0005737,GO:0005856,GO:0005874,GO:0006996,GO:0007010,GO:0007275,GO:0007389,GO:0008017,GO:0008092,GO:0008150,GO:0009832,GO:0009987,GO:0010051,GO:0015630,GO:0015631,GO:0016043,GO:0032501,GO:0032502,GO:0042546,GO:0043226,GO:0043228,GO:0043229,GO:0043232,GO:0044085,GO:0044422,GO:0044424,GO:0044430,GO:0044446,GO:0044464,GO:…	-	-	-
Pv5-593.03G261500	GO:0003674,GO:0003824,GO:0004175,GO:0004190,GO:0005575,GO:0005623,GO:0005886,GO:0006508,GO:0006807,GO:0008150,GO:0008152,GO:0008233,GO:0009056,GO:0009057,GO:0016020,GO:0016787,GO:0019538,GO:0030163,GO:0031224,GO:0031225,GO:0031226,GO:0043170,GO:0044238,GO:0044425,GO:0044459,GO:0044464,GO:0046658,GO:0070001,GO:0070011,GO:0071704,GO:0071944,GO:0140096,GO:1901564,GO:1901565,GO:1901575	-	-	-
Pv5-593.03G279100	GO:0000003,GO:0000166,GO:0000287,GO:0000825,GO:0003006,GO:0003674,GO:0003824,GO:0005488,GO:0005524,GO:0005575,GO:0005622,GO:0005623,GO:0005737,GO:0005829,GO:0005975,GO:0006020,GO:0006066,GO:0006793,GO:0006796,GO:0007275,GO:0008144,GO:0008150,GO:0008152,GO:0009058,GO:0009791,GO:0009987,GO:0010154,GO:0010264,GO:0016301,GO:0016310,GO:0016311,GO:0016740,GO:0016772,GO:0016773,GO:0016787,GO:0016788,GO:…	2.7.1.134,2.7.1.159	ko:K00913	ko00562,ko01100,ko04070,map00562,map01100,map04070
Pv5-593.03G010400	-	-	-	-
Pv5-593.03G218100	GO:0000139,GO:0003674,GO:0003824,GO:0005575,GO:0005622,GO:0005623,GO:0005737,GO:0005794,GO:0006464,GO:0006486,GO:0006807,GO:0008150,GO:0008152,GO:0009058,GO:0009059,GO:0009100,GO:0009101,GO:0009987,GO:0012505,GO:0016020,GO:0016021,GO:0016043,GO:0016740,GO:0016757,GO:0019538,GO:0031090,GO:0031224,GO:0031984,GO:0034645,GO:0036211,GO:0043170,GO:0043226,GO:0043227,GO:0043229,GO:0043231,GO:0043412,GO:…	-	-	-
Pv5-593.03G006600	GO:0003674,GO:0003824,GO:0005575,GO:0005622,GO:0005623,GO:0005737,GO:0005773,GO:0005774,GO:0016020,GO:0016021,GO:0016409,GO:0016417,GO:0016740,GO:0016746,GO:0016747,GO:0019706,GO:0019707,GO:0031090,GO:0031224,GO:0043226,GO:0043227,GO:0043229,GO:0043231,GO:0044422,GO:0044424,GO:0044425,GO:0044437,GO:0044444,GO:0044446,GO:0044464,GO:0098588,GO:0098805,GO:0140096	2.3.1.225	ko:K18932,ko:K20031	-
Pv5-593.03G218900	-	-	-	-
Pv5-593.03G274600	GO:0000139,GO:0003674,GO:0003824,GO:0005575,GO:0005622,GO:0005623,GO:0005737,GO:0005768,GO:0005794,GO:0005802,GO:0008150,GO:0008152,GO:0008168,GO:0008757,GO:0012505,GO:0016020,GO:0016021,GO:0016740,GO:0016741,GO:0031090,GO:0031224,GO:0031410,GO:0031982,GO:0031984,GO:0032259,GO:0043226,GO:0043227,GO:0043229,GO:0043231,GO:0044422,GO:0044424,GO:0044425,GO:0044431,GO:0044444,GO:0044446,GO:0044464,GO:…	-	-	-
Pv5-593.03G040600	-	-	-	-
Pv5-593.03G230900	-	-	-	-
Pv5-593.03G159600	GO:0003674,GO:0003824,GO:0005488,GO:0007275,GO:0007568,GO:0008150,GO:0008152,GO:0010150,GO:0016491,GO:0016679,GO:0016682,GO:0032501,GO:0032502,GO:0043167,GO:0043169,GO:0046872,GO:0048366,GO:0048367,GO:0048731,GO:0048827,GO:0048856,GO:0055114,GO:0090693,GO:0099402	-	-	-
Pv5-593.03G188700	GO:0000003,GO:0000902,GO:0000904,GO:0003006,GO:0003674,GO:0005215,GO:0005575,GO:0006810,GO:0008150,GO:0009653,GO:0009826,GO:0009856,GO:0009860,GO:0009932,GO:0009987,GO:0016020,GO:0016021,GO:0016043,GO:0016049,GO:0022414,GO:0022857,GO:0030154,GO:0031224,GO:0032501,GO:0032502,GO:0032989,GO:0040007,GO:0044425,GO:0044706,GO:0048468,GO:0048588,GO:0048589,GO:0048856,GO:0048868,GO:0048869,GO:0051179,GO:…	-	ko:K14638	-
Pv5-593.03G235100	GO:0000118,GO:0000123,GO:0000228,GO:0000785,GO:0000790,GO:0005575,GO:0005622,GO:0005623,GO:0005634,GO:0005654,GO:0005694,GO:0006139,GO:0006259,GO:0006281,GO:0006325,GO:0006338,GO:0006351,GO:0006355,GO:0006464,GO:0006473,GO:0006475,GO:0006476,GO:0006725,GO:0006807,GO:0006950,GO:0006974,GO:0006996,GO:0007163,GO:0008150,GO:0008152,GO:0008360,GO:0009058,GO:0009059,GO:0009889,GO:0009987,GO:0010467,GO:…	-	ko:K11339	-
Pv5-593.03G207500	GO:0003674,GO:0003676,GO:0003677,GO:0003700,GO:0005488,GO:0005575,GO:0005622,GO:0005623,GO:0005634,GO:0006139,GO:0006351,GO:0006355,GO:0006725,GO:0006807,GO:0007154,GO:0007165,GO:0008150,GO:0008152,GO:0009058,GO:0009059,GO:0009719,GO:0009725,GO:0009741,GO:0009742,GO:0009755,GO:0009889,GO:0009966,GO:0009967,GO:0009987,GO:0010033,GO:0010467,GO:0010468,GO:0010556,GO:0010646,GO:0010647,GO:0014070,GO:…	-	-	-
Pv5-593.03G190300	-	-	-	-
Pv5-593.03G071600	-	-	-	-
Pv5-593.03G021000	GO:0001101,GO:0003674,GO:0003824,GO:0005488,GO:0005575,GO:0005576,GO:0005622,GO:0005623,GO:0005737,GO:0005783,GO:0005811,GO:0006950,GO:0008150,GO:0008152,GO:0009414,GO:0009415,GO:0009628,GO:0009719,GO:0009725,GO:0009737,GO:0009819,GO:0010033,GO:0010035,GO:0012505,GO:0016020,GO:0016298,GO:0016491,GO:0016684,GO:0016787,GO:0016788,GO:0031090,GO:0033993,GO:0042221,GO:0043167,GO:0043169,GO:0043226,GO:…	1.11.2.3	ko:K17991	ko00073,map00073
Pv5-593.03G120800	GO:0003674,GO:0005215,GO:0005575,GO:0005622,GO:0005623,GO:0005737,GO:0005768,GO:0005770,GO:0006810,GO:0006811,GO:0006812,GO:0006813,GO:0006885,GO:0008150,GO:0008324,GO:0012505,GO:0015075,GO:0015077,GO:0015078,GO:0015291,GO:0015297,GO:0015298,GO:0015299,GO:0015318,GO:0015672,GO:0016020,GO:0016021,GO:0022804,GO:0022857,GO:0022890,GO:0030001,GO:0031224,GO:0031410,GO:0031982,GO:0034220,GO:0042592,GO:…	-	-	-
Pv5-593.03G217700	GO:0000209,GO:0000302,GO:0001101,GO:0001701,GO:0003674,GO:0003676,GO:0003824,GO:0004842,GO:0005488,GO:0005515,GO:0005575,GO:0005622,GO:0005623,GO:0005634,GO:0005654,GO:0005694,GO:0005730,GO:0005737,GO:0005815,GO:0005829,GO:0005856,GO:0006139,GO:0006259,GO:0006260,GO:0006275,GO:0006325,GO:0006396,GO:0006397,GO:0006464,GO:0006479,GO:0006508,GO:0006511,GO:0006725,GO:0006807,GO:0006950,GO:0006970,GO:…	2.3.2.27	ko:K10624	-
Pv5-593.03G257900	GO:0002181,GO:0003674,GO:0003676,GO:0003723,GO:0003735,GO:0005198,GO:0005488,GO:0005575,GO:0005622,GO:0005623,GO:0005737,GO:0005829,GO:0005840,GO:0006412,GO:0006518,GO:0006807,GO:0008150,GO:0008152,GO:0009058,GO:0009059,GO:0009987,GO:0010467,GO:0015934,GO:0019538,GO:0022625,GO:0022626,GO:0032991,GO:0034641,GO:0034645,GO:0043043,GO:0043170,GO:0043226,GO:0043228,GO:0043229,GO:0043232,GO:0043603,GO:…	-	ko:K02938	ko03010,map03010
Pv5-593.03G006000	GO:0003674,GO:0003824,GO:0005488,GO:0005515,GO:0006725,GO:0008150,GO:0008152,GO:0008168,GO:0008171,GO:0009058,GO:0009698,GO:0009699,GO:0009808,GO:0009809,GO:0009987,GO:0016740,GO:0016741,GO:0019438,GO:0019748,GO:0032259,GO:0044237,GO:0044249,GO:0044550,GO:0046983,GO:0047763,GO:0071704,GO:1901360,GO:1901362,GO:1901576	2.1.1.154,2.1.1.68	ko:K13066,ko:K21553	ko00940,ko01100,ko01110,map00940,map01100,map01110
Pv5-593.03G092900	-	-	-	-
Pv5-593.03G114300	GO:0000981,GO:0000988,GO:0000989,GO:0001067,GO:0001076,GO:0001101,GO:0001134,GO:0001135,GO:0003674,GO:0003676,GO:0003677,GO:0003700,GO:0005488,GO:0005575,GO:0005622,GO:0005623,GO:0005634,GO:0006139,GO:0006351,GO:0006355,GO:0006357,GO:0006725,GO:0006807,GO:0006950,GO:0006952,GO:0006970,GO:0008150,GO:0008152,GO:0009058,GO:0009059,GO:0009605,GO:0009607,GO:0009620,GO:0009628,GO:0009651,GO:0009719,GO:…	-	ko:K09422	-
Pv5-593.03G139900	-	-	-	-
Pv5-593.03G241900	GO:0000165,GO:0000166,GO:0000186,GO:0000187,GO:0001932,GO:0001934,GO:0002682,GO:0002831,GO:0003674,GO:0003824,GO:0004672,GO:0004674,GO:0004709,GO:0005488,GO:0005524,GO:0005575,GO:0005622,GO:0005623,GO:0005737,GO:0005829,GO:0005886,GO:0006464,GO:0006468,GO:0006793,GO:0006796,GO:0006807,GO:0006950,GO:0006952,GO:0006979,GO:0007154,GO:0007165,GO:0007346,GO:0008144,GO:0008150,GO:0008152,GO:0009719,GO:…	2.7.11.25	ko:K04421	ko04010,ko04722,ko04912,ko05166,map04010,map04722,map04912,map05166
Pv5-593.03G163300	GO:0000151,GO:0000165,GO:0003674,GO:0003676,GO:0003824,GO:0004842,GO:0005048,GO:0005488,GO:0005515,GO:0005575,GO:0005622,GO:0005623,GO:0005634,GO:0005635,GO:0005737,GO:0005829,GO:0006464,GO:0006468,GO:0006793,GO:0006796,GO:0006807,GO:0007154,GO:0007165,GO:0007264,GO:0007265,GO:0008139,GO:0008150,GO:0008152,GO:0008270,GO:0009966,GO:0009968,GO:0009987,GO:0010646,GO:0010648,GO:0012505,GO:0016020,GO:…	2.3.2.27	ko:K10632	ko04014,map04014
Pv5-593.03G149700	-	-	ko:K06268	ko04010,ko04020,ko04022,ko04114,ko04218,ko04310,ko04360,ko04370,ko04380,ko04650,ko04658,ko04659,ko04660,ko04662,ko04720,ko04724,ko04921,ko04922,ko04924,ko05010,ko05014,ko05031,ko05152,ko05166,ko05167,map04010,map04020,map04022,map04114,map04218,map04310,map04360,map04370,map04380,map04650,map04658,map04659,map04660,map04662,map04720,map04724,map04921,map04922,map04924,map05010,map05014,map05031,m…
Pv5-593.03G214400	GO:0005575,GO:0005576,GO:0005618,GO:0005622,GO:0005623,GO:0005737,GO:0005783,GO:0005911,GO:0006950,GO:0006952,GO:0007275,GO:0008150,GO:0009506,GO:0009507,GO:0009526,GO:0009527,GO:0009536,GO:0009605,GO:0009607,GO:0009620,GO:0009653,GO:0009707,GO:0009719,GO:0009725,GO:0009733,GO:0009791,GO:0009941,GO:0010015,GO:0010033,GO:0010101,GO:0010102,GO:0012505,GO:0016020,GO:0019867,GO:0022622,GO:0030054,GO:…	-	-	-
Pv5-593.03G124000	GO:0003674,GO:0004857,GO:0005575,GO:0005576,GO:0008150,GO:0030234,GO:0043086,GO:0044092,GO:0048046,GO:0048509,GO:0050789,GO:0050790,GO:0050793,GO:0065007,GO:0065009,GO:0098772,GO:1902183	-	-	-
Pv5-593.03G063500	GO:0003674,GO:0005215,GO:0005315,GO:0005575,GO:0005622,GO:0005623,GO:0005737,GO:0005886,GO:0005887,GO:0006810,GO:0006811,GO:0006817,GO:0006820,GO:0008150,GO:0008509,GO:0009507,GO:0009526,GO:0009528,GO:0009536,GO:0009673,GO:0009706,GO:0009941,GO:0015075,GO:0015103,GO:0015114,GO:0015291,GO:0015293,GO:0015318,GO:0015698,GO:0016020,GO:0016021,GO:0019866,GO:0022804,GO:0022857,GO:0031090,GO:0031224,GO:…	-	ko:K14640	-
Pv5-593.03G025500	GO:0000932,GO:0000956,GO:0003674,GO:0003676,GO:0003723,GO:0003729,GO:0005488,GO:0005515,GO:0005575,GO:0005622,GO:0005623,GO:0005737,GO:0005829,GO:0006139,GO:0006396,GO:0006397,GO:0006401,GO:0006402,GO:0006417,GO:0006725,GO:0006807,GO:0006996,GO:0008150,GO:0008152,GO:0009056,GO:0009057,GO:0009889,GO:0009890,GO:0009892,GO:0009987,GO:0010467,GO:0010468,GO:0010556,GO:0010558,GO:0010603,GO:0010605,GO:…	-	ko:K18749	-
Pv5-593.03G267600	-	1.23.1.1,1.23.1.2,1.23.1.3,1.23.1.4	ko:K21568	-
Pv5-593.03G208300	GO:0000166,GO:0003674,GO:0003824,GO:0005488,GO:0005575,GO:0005576,GO:0006082,GO:0006629,GO:0006631,GO:0007154,GO:0007267,GO:0007275,GO:0008150,GO:0008152,GO:0009553,GO:0009987,GO:0010430,GO:0016491,GO:0016614,GO:0016829,GO:0016830,GO:0016832,GO:0019395,GO:0019752,GO:0023052,GO:0030258,GO:0032501,GO:0032502,GO:0032787,GO:0034440,GO:0036094,GO:0043167,GO:0043168,GO:0043436,GO:0044237,GO:0044238,GO:…	1.1.3.49,1.1.99.1,4.1.1.106	ko:K00108,ko:K15403,ko:K21270,ko:K22464	ko00073,ko00260,ko01100,map00073,map00260,map01100
Pv5-593.03G221000	GO:0003674,GO:0003700,GO:0005488,GO:0005515,GO:0005575,GO:0005622,GO:0005623,GO:0005737,GO:0006355,GO:0006464,GO:0006807,GO:0006810,GO:0008150,GO:0008152,GO:0009507,GO:0009521,GO:0009523,GO:0009534,GO:0009535,GO:0009536,GO:0009579,GO:0009889,GO:0009891,GO:0009893,GO:0009987,GO:0010380,GO:0010468,GO:0010556,GO:0015979,GO:0016020,GO:0016021,GO:0016168,GO:0018298,GO:0019216,GO:0019219,GO:0019222,GO:…	-	-	-
Pv5-593.03G071700	GO:0003674,GO:0005215,GO:0005216,GO:0005488,GO:0005515,GO:0005575,GO:0005622,GO:0005623,GO:0005737,GO:0005739,GO:0006810,GO:0006811,GO:0006812,GO:0008150,GO:0009507,GO:0009526,GO:0009527,GO:0009528,GO:0009536,GO:0009706,GO:0009707,GO:0009941,GO:0015075,GO:0015267,GO:0015288,GO:0015318,GO:0016020,GO:0016021,GO:0019866,GO:0019867,GO:0022803,GO:0022829,GO:0022838,GO:0022857,GO:0031090,GO:0031224,GO:…	-	-	-
Pv5-593.03G155100	GO:0000166,GO:0003674,GO:0003824,GO:0005215,GO:0005488,GO:0005524,GO:0005575,GO:0005623,GO:0005886,GO:0006810,GO:0006811,GO:0006812,GO:0008144,GO:0008150,GO:0008324,GO:0008553,GO:0015075,GO:0015077,GO:0015078,GO:0015318,GO:0015399,GO:0015405,GO:0015662,GO:0015672,GO:0016020,GO:0016021,GO:0016462,GO:0016787,GO:0016817,GO:0016818,GO:0016887,GO:0017076,GO:0017111,GO:0019829,GO:0022804,GO:0022853,GO:…	3.6.3.6	ko:K01535	ko00190,map00190
Pv5-593.03G059900	GO:0000003,GO:0000902,GO:0000904,GO:0001558,GO:0003006,GO:0003674,GO:0003824,GO:0004791,GO:0005575,GO:0005622,GO:0005623,GO:0005737,GO:0005829,GO:0006935,GO:0008150,GO:0008152,GO:0009605,GO:0009636,GO:0009653,GO:0009826,GO:0009856,GO:0009860,GO:0009932,GO:0009987,GO:0010035,GO:0010038,GO:0010183,GO:0010769,GO:0015036,GO:0016043,GO:0016049,GO:0016209,GO:0016491,GO:0016651,GO:0016667,GO:0016668,GO:…	1.8.1.8	ko:K17609	-
Pv5-593.03G165700	GO:0005575,GO:0005622,GO:0005623,GO:0005634,GO:0005737,GO:0005783,GO:0006950,GO:0007154,GO:0008150,GO:0009266,GO:0009267,GO:0009409,GO:0009605,GO:0009628,GO:0009987,GO:0009991,GO:0010646,GO:0010647,GO:0012505,GO:0016036,GO:0031667,GO:0031668,GO:0031669,GO:0032101,GO:0032103,GO:0032104,GO:0032106,GO:0032107,GO:0032109,GO:0033554,GO:0042594,GO:0043226,GO:0043227,GO:0043229,GO:0043231,GO:0044424,GO:…	-	-	-
Pv5-593.03G262300	GO:0003674,GO:0005215,GO:0005575,GO:0006810,GO:0006811,GO:0006812,GO:0008150,GO:0008324,GO:0008519,GO:0015075,GO:0015696,GO:0016020,GO:0016021,GO:0022857,GO:0031224,GO:0034220,GO:0044425,GO:0051179,GO:0051234,GO:0055085,GO:0071705,GO:0072488,GO:0098655	-	ko:K03320	-
Pv5-593.03G231700	GO:0003674,GO:0003824,GO:0004328,GO:0016787,GO:0016810,GO:0016811	3.5.1.49	ko:K01455	ko00460,ko00630,ko00910,ko01200,map00460,map00630,map00910,map01200
Pv5-593.03G225000	-	-	-	-
Pv5-593.03G089300	GO:0003674,GO:0003824,GO:0004175,GO:0004190,GO:0005488,GO:0005515,GO:0006508,GO:0006807,GO:0008150,GO:0008152,GO:0008233,GO:0009056,GO:0009057,GO:0016787,GO:0019538,GO:0030163,GO:0042802,GO:0043170,GO:0044238,GO:0045735,GO:0070001,GO:0070011,GO:0071704,GO:0140096,GO:1901564,GO:1901565,GO:1901575	-	-	-
Pv5-593.03G040200	GO:0003674,GO:0003824,GO:0005575,GO:0005622,GO:0005623,GO:0005737,GO:0005829,GO:0005975,GO:0006081,GO:0006098,GO:0006139,GO:0006725,GO:0006732,GO:0006733,GO:0006739,GO:0006753,GO:0006793,GO:0006796,GO:0006807,GO:0008150,GO:0008152,GO:0009051,GO:0009117,GO:0009987,GO:0016787,GO:0016788,GO:0017057,GO:0019362,GO:0019637,GO:0019682,GO:0019693,GO:0034641,GO:0044237,GO:0044238,GO:0044281,GO:0044424,GO:…	3.1.1.31	ko:K01057	ko00030,ko01100,ko01110,ko01120,ko01130,ko01200,map00030,map01100,map01110,map01120,map01130,map01200
Pv5-593.03G097700	-	-	-	-
Pv5-593.03G142800	GO:0003674,GO:0003824,GO:0004553,GO:0005575,GO:0005576,GO:0005618,GO:0005623,GO:0005975,GO:0005976,GO:0006073,GO:0007275,GO:0008150,GO:0008152,GO:0009987,GO:0010383,GO:0010410,GO:0010411,GO:0016043,GO:0016740,GO:0016757,GO:0016758,GO:0016762,GO:0016787,GO:0016798,GO:0022622,GO:0030312,GO:0032501,GO:0032502,GO:0042545,GO:0042546,GO:0043170,GO:0044036,GO:0044042,GO:0044085,GO:0044237,GO:0044238,GO:…	2.4.1.207	ko:K08235,ko:K14504	ko04075,map04075
Pv5-593.03G090800	-	-	-	-
Pv5-593.03G044100	GO:0000139,GO:0003674,GO:0003824,GO:0005488,GO:0005515,GO:0005542,GO:0005575,GO:0005622,GO:0005623,GO:0005737,GO:0005783,GO:0005789,GO:0005790,GO:0005793,GO:0005794,GO:0005814,GO:0005815,GO:0005829,GO:0005856,GO:0005886,GO:0006082,GO:0006520,GO:0006536,GO:0006547,GO:0006548,GO:0006575,GO:0006725,GO:0006730,GO:0006732,GO:0006760,GO:0006807,GO:0006996,GO:0007010,GO:0008017,GO:0008092,GO:0008144,GO:…	-	-	-
Pv5-593.03G167100	-	-	-	-
Pv5-593.03G029800	GO:0003674,GO:0005215,GO:0005575,GO:0005622,GO:0005623,GO:0005737,GO:0005739,GO:0005740,GO:0005743,GO:0006810,GO:0006839,GO:0006862,GO:0008150,GO:0015215,GO:0015291,GO:0015297,GO:0015605,GO:0015748,GO:0015931,GO:0015932,GO:0016020,GO:0016021,GO:0019866,GO:0022804,GO:0022857,GO:0031090,GO:0031224,GO:0031966,GO:0031967,GO:0031975,GO:0035352,GO:0043132,GO:0043226,GO:0043227,GO:0043229,GO:0043231,GO:…	-	ko:K15115	-
Pv5-593.03G195300	-	-	ko:K09422	-
Pv5-593.03G183700	GO:0003674,GO:0003676,GO:0003677,GO:0003824,GO:0003887,GO:0004518,GO:0004519,GO:0004527,GO:0005488,GO:0005575,GO:0005618,GO:0005622,GO:0005623,GO:0005634,GO:0005737,GO:0005829,GO:0005886,GO:0006139,GO:0006259,GO:0006260,GO:0006725,GO:0006807,GO:0006950,GO:0006974,GO:0008150,GO:0008152,GO:0008408,GO:0009058,GO:0009059,GO:0009380,GO:0009987,GO:0016020,GO:0016740,GO:0016772,GO:0016779,GO:0016787,GO:…	-	-	-
Pv5-593.03G272800	-	-	-	-
Pv5-593.03G039100	GO:0000003,GO:0003002,GO:0003006,GO:0003674,GO:0003676,GO:0003677,GO:0003700,GO:0005488,GO:0005575,GO:0005622,GO:0005623,GO:0005634,GO:0006139,GO:0006351,GO:0006355,GO:0006725,GO:0006807,GO:0007275,GO:0007389,GO:0008150,GO:0008152,GO:0009058,GO:0009059,GO:0009653,GO:0009791,GO:0009798,GO:0009888,GO:0009889,GO:0009908,GO:0009943,GO:0009944,GO:0009955,GO:0009987,GO:0010022,GO:0010073,GO:0010093,GO:…	-	-	-
Pv5-593.03G062000	-	-	-	-
Pv5-593.03G205700	GO:0000139,GO:0003674,GO:0005215,GO:0005488,GO:0005575,GO:0005622,GO:0005623,GO:0005737,GO:0005794,GO:0005795,GO:0005829,GO:0006810,GO:0006891,GO:0006996,GO:0007030,GO:0008104,GO:0008150,GO:0008565,GO:0009987,GO:0010256,GO:0012505,GO:0015031,GO:0015833,GO:0016020,GO:0016043,GO:0016192,GO:0017119,GO:0031090,GO:0031984,GO:0032991,GO:0033036,GO:0042886,GO:0043226,GO:0043227,GO:0043229,GO:0043231,GO:…	-	ko:K20289	-
Pv5-593.03G163400	GO:0003674,GO:0005488,GO:0005515,GO:0005543,GO:0005545,GO:0005575,GO:0005622,GO:0005623,GO:0005634,GO:0005737,GO:0005794,GO:0005886,GO:0005905,GO:0006810,GO:0006897,GO:0008150,GO:0008289,GO:0009987,GO:0012505,GO:0016020,GO:0016043,GO:0016192,GO:0022607,GO:0030135,GO:0030136,GO:0030276,GO:0031410,GO:0031982,GO:0034622,GO:0035091,GO:0043167,GO:0043168,GO:0043226,GO:0043227,GO:0043229,GO:0043231,GO:…	-	ko:K20043	-
Pv5-593.03G235300	GO:0000981,GO:0000988,GO:0000989,GO:0001067,GO:0001076,GO:0001101,GO:0001134,GO:0001135,GO:0003674,GO:0003676,GO:0003677,GO:0003700,GO:0005488,GO:0005575,GO:0005622,GO:0005623,GO:0005634,GO:0006082,GO:0006139,GO:0006351,GO:0006355,GO:0006357,GO:0006725,GO:0006790,GO:0006807,GO:0006950,GO:0006952,GO:0006970,GO:0007154,GO:0007165,GO:0007275,GO:0008150,GO:0008152,GO:0009058,GO:0009059,GO:0009414,GO:…	-	ko:K09422	-
Pv5-593.03G093300	-	-	-	-
Pv5-593.03G199600	GO:0000166,GO:0003674,GO:0003824,GO:0004672,GO:0004674,GO:0004842,GO:0005488,GO:0005524,GO:0006464,GO:0006468,GO:0006793,GO:0006796,GO:0006807,GO:0008144,GO:0008150,GO:0008152,GO:0009987,GO:0016301,GO:0016310,GO:0016567,GO:0016740,GO:0016772,GO:0016773,GO:0017076,GO:0019538,GO:0019787,GO:0030554,GO:0032446,GO:0032553,GO:0032555,GO:0032559,GO:0035639,GO:0036094,GO:0036211,GO:0043167,GO:0043168,GO:…	-	-	-
Pv5-593.03G268000	GO:0000166,GO:0003674,GO:0003824,GO:0004842,GO:0005488,GO:0005524,GO:0006464,GO:0006508,GO:0006511,GO:0006807,GO:0008144,GO:0008150,GO:0008152,GO:0009056,GO:0009057,GO:0009987,GO:0016567,GO:0016740,GO:0017076,GO:0019538,GO:0019787,GO:0019941,GO:0030163,GO:0030554,GO:0032446,GO:0032553,GO:0032555,GO:0032559,GO:0035639,GO:0036094,GO:0036211,GO:0043167,GO:0043168,GO:0043170,GO:0043412,GO:0043632,GO:…	2.3.2.23	ko:K06689	ko04013,ko04120,ko04141,ko04624,map04013,map04120,map04141,map04624
Pv5-593.03G198400	GO:0000775,GO:0005575,GO:0005622,GO:0005623,GO:0005694,GO:0007049,GO:0008150,GO:0009987,GO:0043226,GO:0043228,GO:0043229,GO:0043232,GO:0044422,GO:0044424,GO:0044427,GO:0044446,GO:0044464,GO:0051301,GO:0098687	-	ko:K11550	-
Pv5-593.03G052000	GO:0000166,GO:0003674,GO:0003824,GO:0004029,GO:0005488,GO:0005524,GO:0005575,GO:0005622,GO:0005623,GO:0005737,GO:0005739,GO:0005759,GO:0008144,GO:0008150,GO:0008152,GO:0009507,GO:0009536,GO:0010035,GO:0010038,GO:0016491,GO:0016620,GO:0016903,GO:0017076,GO:0030554,GO:0031974,GO:0032553,GO:0032555,GO:0032559,GO:0035639,GO:0036094,GO:0042221,GO:0043167,GO:0043168,GO:0043226,GO:0043227,GO:0043229,GO:…	1.2.1.3	ko:K00128	ko00010,ko00053,ko00071,ko00280,ko00310,ko00330,ko00340,ko00380,ko00410,ko00561,ko00620,ko00625,ko00903,ko00981,ko01100,ko01110,ko01120,ko01130,map00010,map00053,map00071,map00280,map00310,map00330,map00340,map00380,map00410,map00561,map00620,map00625,map00903,map00981,map01100,map01110,map01120,map01130
Pv5-593.03G129600	GO:0000165,GO:0000166,GO:0000187,GO:0000302,GO:0001101,GO:0001932,GO:0001934,GO:0002237,GO:0002376,GO:0003002,GO:0003674,GO:0003824,GO:0004672,GO:0004674,GO:0004708,GO:0004712,GO:0005488,GO:0005524,GO:0005575,GO:0005622,GO:0005623,GO:0005737,GO:0005886,GO:0006464,GO:0006468,GO:0006793,GO:0006796,GO:0006807,GO:0006810,GO:0006950,GO:0006952,GO:0006955,GO:0006970,GO:0006979,GO:0007154,GO:0007165,GO:…	2.7.12.2	ko:K04368,ko:K20602,ko:K20603	ko01521,ko01522,ko04010,ko04012,ko04013,ko04014,ko04015,ko04016,ko04022,ko04024,ko04062,ko04066,ko04068,ko04071,ko04072,ko04114,ko04140,ko04150,ko04151,ko04210,ko04218,ko04270,ko04320,ko04370,ko04371,ko04380,ko04510,ko04540,ko04550,ko04620,ko04626,ko04650,ko04660,ko04662,ko04664,ko04666,ko04668,ko04720,ko04722,ko04725,ko04726,ko04730,ko04810,ko04910,ko04912,ko04914,ko04915,ko04916,ko04917,ko04919…
Pv5-593.03G105700	GO:0006950,GO:0006952,GO:0008150,GO:0009607,GO:0050896	-	-	-
Pv5-593.03G222100	-	-	ko:K03115	ko03008,ko04064,ko04137,ko04139,ko04310,ko04520,ko04712,ko05162,ko05168,ko05169,map03008,map04064,map04137,map04139,map04310,map04520,map04712,map05162,map05168,map05169
Pv5-593.03G170100	-	-	-	-
Pv5-593.03G020000	-	-	-	-
Pv5-593.03G008500	GO:0000018,GO:0000166,GO:0000228,GO:0000729,GO:0000785,GO:0000792,GO:0003674,GO:0003676,GO:0003677,GO:0003824,GO:0004386,GO:0005488,GO:0005524,GO:0005575,GO:0005622,GO:0005623,GO:0005634,GO:0005654,GO:0005657,GO:0005694,GO:0006139,GO:0006259,GO:0006281,GO:0006302,GO:0006325,GO:0006338,GO:0006351,GO:0006355,GO:0006464,GO:0006476,GO:0006725,GO:0006753,GO:0006793,GO:0006796,GO:0006807,GO:0006950,GO:…	3.6.4.12	ko:K14439	ko04550,map04550
Pv5-593.03G264900	GO:0000785,GO:0003674,GO:0003676,GO:0003677,GO:0003682,GO:0003700,GO:0005198,GO:0005488,GO:0005575,GO:0005622,GO:0005623,GO:0005634,GO:0005694,GO:0005737,GO:0005829,GO:0006325,GO:0006333,GO:0006355,GO:0006996,GO:0008150,GO:0009889,GO:0009987,GO:0010468,GO:0010556,GO:0016043,GO:0019219,GO:0019222,GO:0030527,GO:0031323,GO:0031326,GO:0043226,GO:0043227,GO:0043228,GO:0043229,GO:0043231,GO:0043232,GO:…	-	ko:K10802,ko:K11295,ko:K11296	ko03410,ko04140,ko04217,map03410,map04140,map04217
Pv5-593.03G161800	-	-	-	-
Pv5-593.03G146400	GO:0003674,GO:0003824,GO:0004842,GO:0005488,GO:0005575,GO:0006464,GO:0006508,GO:0006511,GO:0006807,GO:0008150,GO:0008152,GO:0009056,GO:0009057,GO:0009628,GO:0009987,GO:0010498,GO:0016020,GO:0016021,GO:0016567,GO:0016740,GO:0019538,GO:0019787,GO:0019941,GO:0030163,GO:0031224,GO:0032446,GO:0036211,GO:0043161,GO:0043167,GO:0043169,GO:0043170,GO:0043412,GO:0043632,GO:0044237,GO:0044238,GO:0044248,GO:…	2.3.2.27	ko:K19041	-
Pv5-593.03G128100	-	-	-	-
Pv5-593.03G189400	GO:0003674,GO:0003824,GO:0006464,GO:0006508,GO:0006807,GO:0008150,GO:0008152,GO:0008233,GO:0008234,GO:0009987,GO:0016579,GO:0016787,GO:0019538,GO:0019783,GO:0036211,GO:0036459,GO:0043170,GO:0043412,GO:0044237,GO:0044238,GO:0044260,GO:0044267,GO:0070011,GO:0070646,GO:0070647,GO:0071704,GO:0101005,GO:0140096,GO:1901564	-	-	-
Pv5-593.03G180500	GO:0003674,GO:0003824,GO:0004497,GO:0005488,GO:0005506,GO:0005575,GO:0005622,GO:0005623,GO:0005737,GO:0005783,GO:0005789,GO:0008150,GO:0008152,GO:0009058,GO:0009719,GO:0009725,GO:0009733,GO:0009812,GO:0009813,GO:0010033,GO:0012505,GO:0016020,GO:0016021,GO:0016491,GO:0016705,GO:0016709,GO:0016711,GO:0019748,GO:0020037,GO:0031224,GO:0031984,GO:0042175,GO:0042221,GO:0043167,GO:0043169,GO:0043226,GO:…	1.14.13.21	ko:K05280	ko00941,ko00944,ko01100,ko01110,map00941,map00944,map01100,map01110
Pv5-593.03G278000	GO:0000003,GO:0000785,GO:0000792,GO:0000902,GO:0003006,GO:0003674,GO:0003676,GO:0003824,GO:0005488,GO:0005575,GO:0005622,GO:0005623,GO:0005634,GO:0005694,GO:0006139,GO:0006325,GO:0006351,GO:0006355,GO:0006464,GO:0006482,GO:0006725,GO:0006807,GO:0006996,GO:0007275,GO:0008150,GO:0008152,GO:0008214,GO:0009058,GO:0009059,GO:0009653,GO:0009719,GO:0009725,GO:0009741,GO:0009791,GO:0009826,GO:0009889,GO:…	-	ko:K11446	-
Pv5-593.03G270900	GO:0000166,GO:0003674,GO:0003824,GO:0005488,GO:0005515,GO:0005575,GO:0005622,GO:0005623,GO:0005737,GO:0005739,GO:0008150,GO:0008152,GO:0015035,GO:0015036,GO:0016491,GO:0016667,GO:0016670,GO:0016971,GO:0016972,GO:0036094,GO:0042802,GO:0043167,GO:0043168,GO:0043226,GO:0043227,GO:0043229,GO:0043231,GO:0044424,GO:0044444,GO:0044464,GO:0048037,GO:0050660,GO:0050662,GO:0055114,GO:0097159,GO:1901265,GO:…	1.8.3.2	ko:K17783	-
Pv5-593.03G070800	GO:0000166,GO:0001882,GO:0001883,GO:0003674,GO:0003824,GO:0003924,GO:0005488,GO:0005525,GO:0005575,GO:0005622,GO:0005623,GO:0005737,GO:0005768,GO:0005886,GO:0006810,GO:0008104,GO:0008150,GO:0009987,GO:0012505,GO:0015031,GO:0015833,GO:0016020,GO:0016462,GO:0016787,GO:0016817,GO:0016818,GO:0017076,GO:0017111,GO:0019001,GO:0031410,GO:0031982,GO:0032549,GO:0032550,GO:0032553,GO:0032555,GO:0032561,GO:…	-	ko:K07904,ko:K07976	ko04144,ko04961,ko04962,ko04972,map04144,map04961,map04962,map04972
Pv5-593.03G000600	GO:0000159,GO:0003674,GO:0003824,GO:0004672,GO:0004674,GO:0004721,GO:0005488,GO:0005575,GO:0005622,GO:0005623,GO:0005634,GO:0005737,GO:0006464,GO:0006468,GO:0006470,GO:0006793,GO:0006796,GO:0006807,GO:0008150,GO:0008152,GO:0008287,GO:0009909,GO:0009910,GO:0009987,GO:0016301,GO:0016310,GO:0016311,GO:0016740,GO:0016772,GO:0016773,GO:0016787,GO:0016788,GO:0016791,GO:0019538,GO:0032991,GO:0036211,GO:…	3.1.3.16	ko:K15498	-
Pv5-593.03G056400	GO:0005575,GO:0005622,GO:0005623,GO:0005634,GO:0007275,GO:0008150,GO:0009555,GO:0010941,GO:0032501,GO:0032502,GO:0043067,GO:0043226,GO:0043227,GO:0043229,GO:0043231,GO:0044424,GO:0044464,GO:0048229,GO:0048856,GO:0050789,GO:0050794,GO:0065007	-	-	-
Pv5-593.03G216900	-	-	-	-
Pv5-593.03G194000	GO:0003674,GO:0003824,GO:0005575,GO:0005622,GO:0005623,GO:0005737,GO:0005975,GO:0005984,GO:0005991,GO:0005992,GO:0006793,GO:0006796,GO:0006950,GO:0008150,GO:0008152,GO:0009058,GO:0009311,GO:0009312,GO:0009987,GO:0016051,GO:0016311,GO:0016740,GO:0016757,GO:0016787,GO:0016788,GO:0016791,GO:0033554,GO:0034637,GO:0042578,GO:0044237,GO:0044238,GO:0044249,GO:0044262,GO:0044424,GO:0044464,GO:0046351,GO:…	2.4.1.15,3.1.3.12	ko:K16055	ko00500,ko01100,map00500,map01100
Pv5-593.03G183900	GO:0003674,GO:0003824,GO:0004842,GO:0005488,GO:0005575,GO:0006464,GO:0006508,GO:0006511,GO:0006807,GO:0006950,GO:0006952,GO:0008150,GO:0008152,GO:0009056,GO:0009057,GO:0009987,GO:0010033,GO:0010200,GO:0010243,GO:0010498,GO:0016020,GO:0016021,GO:0016567,GO:0016740,GO:0019538,GO:0019787,GO:0019941,GO:0030163,GO:0031224,GO:0032446,GO:0036211,GO:0042221,GO:0042493,GO:0043161,GO:0043167,GO:0043169,GO:…	2.3.2.27	ko:K19041	-
Pv5-593.03G261200	-	-	-	-
Pv5-593.03G230300	GO:0000228,GO:0000723,GO:0000781,GO:0000784,GO:0000785,GO:0000786,GO:0001101,GO:0003674,GO:0003676,GO:0003677,GO:0003690,GO:0003691,GO:0003697,GO:0003700,GO:0005488,GO:0005515,GO:0005575,GO:0005622,GO:0005623,GO:0005634,GO:0005694,GO:0005730,GO:0006139,GO:0006259,GO:0006323,GO:0006325,GO:0006333,GO:0006334,GO:0006351,GO:0006355,GO:0006725,GO:0006807,GO:0006950,GO:0006970,GO:0006996,GO:0008150,GO:…	-	ko:K09422	-
Pv5-593.03G197500	-	-	-	-
Pv5-593.03G088000	GO:0000166,GO:0000902,GO:0000904,GO:0003674,GO:0003676,GO:0003677,GO:0003824,GO:0003887,GO:0005488,GO:0005524,GO:0005575,GO:0005622,GO:0005623,GO:0005634,GO:0005657,GO:0005663,GO:0005694,GO:0005886,GO:0006139,GO:0006259,GO:0006260,GO:0006261,GO:0006281,GO:0006725,GO:0006807,GO:0006950,GO:0006974,GO:0008144,GO:0008150,GO:0008152,GO:0009058,GO:0009059,GO:0009360,GO:0009653,GO:0009888,GO:0009987,GO:…	-	-	-
Pv5-593.03G238300	-	-	-	-
Pv5-593.03G106300	GO:0006950,GO:0006952,GO:0008150,GO:0009607,GO:0050896	-	-	-
Pv5-593.03G100700	-	-	-	-
Pv5-593.03G023900	-	-	ko:K07023	-
Pv5-593.03G060100	GO:0000166,GO:0003674,GO:0003824,GO:0004594,GO:0005488,GO:0005524,GO:0005575,GO:0005622,GO:0005623,GO:0005737,GO:0005829,GO:0006139,GO:0006163,GO:0006164,GO:0006725,GO:0006732,GO:0006753,GO:0006793,GO:0006796,GO:0006807,GO:0008144,GO:0008150,GO:0008152,GO:0009058,GO:0009108,GO:0009117,GO:0009150,GO:0009152,GO:0009165,GO:0009259,GO:0009260,GO:0009987,GO:0015936,GO:0015937,GO:0016301,GO:0016310,GO:…	2.7.1.33	ko:K09680	ko00770,ko01100,map00770,map01100
Pv5-593.03G130200	GO:0000151,GO:0000347,GO:0001101,GO:0003674,GO:0003676,GO:0003723,GO:0005488,GO:0005575,GO:0005622,GO:0005623,GO:0005634,GO:0006139,GO:0006396,GO:0006397,GO:0006403,GO:0006464,GO:0006725,GO:0006807,GO:0006810,GO:0007154,GO:0007165,GO:0008150,GO:0008152,GO:0008380,GO:0009719,GO:0009725,GO:0009737,GO:0009738,GO:0009755,GO:0009787,GO:0009788,GO:0009892,GO:0009966,GO:0009968,GO:0009987,GO:0010033,GO:…	-	ko:K13175	ko03013,map03013
Pv5-593.03G178500	GO:0003674,GO:0003676,GO:0003723,GO:0003743,GO:0005488,GO:0005575,GO:0005622,GO:0005623,GO:0005737,GO:0005829,GO:0006412,GO:0006413,GO:0006518,GO:0006807,GO:0008135,GO:0008150,GO:0008152,GO:0009058,GO:0009059,GO:0009507,GO:0009536,GO:0009987,GO:0010467,GO:0019538,GO:0019843,GO:0034641,GO:0034645,GO:0043021,GO:0043022,GO:0043043,GO:0043170,GO:0043226,GO:0043227,GO:0043229,GO:0043231,GO:0043603,GO:…	-	ko:K02518	-
Pv5-593.03G051300	GO:0003674,GO:0003824,GO:0004497,GO:0005488,GO:0005506,GO:0005575,GO:0008150,GO:0008152,GO:0016020,GO:0016021,GO:0016491,GO:0016705,GO:0016709,GO:0020037,GO:0031224,GO:0033771,GO:0043167,GO:0043169,GO:0044425,GO:0046872,GO:0046906,GO:0046914,GO:0048037,GO:0055114,GO:0097159,GO:1901363	1.14.13.136,1.14.14.1,1.14.14.19,1.14.14.32	ko:K00512,ko:K07408,ko:K13257	ko00140,ko00380,ko00830,ko00943,ko00980,ko01100,ko01110,ko04913,ko04917,ko04927,ko04934,ko05204,map00140,map00380,map00830,map00943,map00980,map01100,map01110,map04913,map04917,map04927,map04934,map05204
Pv5-593.03G064600	-	-	-	-
Pv5-593.03G127300	GO:0000166,GO:0003674,GO:0005488,GO:0005524,GO:0005575,GO:0005622,GO:0005623,GO:0005634,GO:0006139,GO:0006351,GO:0006355,GO:0006725,GO:0006807,GO:0008144,GO:0008150,GO:0008152,GO:0009058,GO:0009059,GO:0009889,GO:0009987,GO:0010467,GO:0010468,GO:0010556,GO:0016070,GO:0017076,GO:0018130,GO:0019219,GO:0019222,GO:0019438,GO:0030554,GO:0031323,GO:0031326,GO:0032502,GO:0032553,GO:0032555,GO:0032559,GO:…	-	-	-
Pv5-593.03G048500	GO:0000272,GO:0003674,GO:0003824,GO:0004553,GO:0004568,GO:0004857,GO:0005575,GO:0005576,GO:0005618,GO:0005623,GO:0005975,GO:0005976,GO:0006022,GO:0006026,GO:0006030,GO:0006032,GO:0006040,GO:0006807,GO:0008150,GO:0008152,GO:0009056,GO:0009057,GO:0009987,GO:0015066,GO:0016052,GO:0016787,GO:0016798,GO:0017144,GO:0030234,GO:0030312,GO:0042737,GO:0043086,GO:0043170,GO:0044092,GO:0044237,GO:0044238,GO:…	3.2.1.14	ko:K01183	ko00520,ko01100,map00520,map01100
Pv5-593.03G160600	GO:0003674,GO:0003824,GO:0003993,GO:0004601,GO:0005488,GO:0005575,GO:0005618,GO:0005622,GO:0005623,GO:0005737,GO:0005773,GO:0005829,GO:0006793,GO:0006796,GO:0008150,GO:0008152,GO:0009056,GO:0009505,GO:0009636,GO:0009987,GO:0016209,GO:0016311,GO:0016491,GO:0016684,GO:0016787,GO:0016788,GO:0016791,GO:0016999,GO:0017001,GO:0017144,GO:0030312,GO:0042221,GO:0042578,GO:0042592,GO:0042737,GO:0042743,GO:…	-	ko:K22390	-
Pv5-593.03G175100	-	-	-	-
Pv5-593.03G279400	GO:0003674,GO:0003824,GO:0005575,GO:0006464,GO:0006497,GO:0006505,GO:0006506,GO:0006629,GO:0006643,GO:0006644,GO:0006650,GO:0006661,GO:0006664,GO:0006793,GO:0006796,GO:0006807,GO:0008150,GO:0008152,GO:0008610,GO:0008654,GO:0009058,GO:0009059,GO:0009247,GO:0009987,GO:0016020,GO:0016021,GO:0016740,GO:0016746,GO:0019538,GO:0019637,GO:0031224,GO:0034645,GO:0036211,GO:0042157,GO:0042158,GO:0043170,GO:…	-	ko:K05283	ko00563,ko01100,map00563,map01100
Pv5-593.03G210300	GO:0000003,GO:0000166,GO:0003006,GO:0003674,GO:0003824,GO:0004672,GO:0004674,GO:0005488,GO:0005524,GO:0005575,GO:0005618,GO:0005623,GO:0005886,GO:0006464,GO:0006468,GO:0006793,GO:0006796,GO:0006807,GO:0007275,GO:0007389,GO:0008144,GO:0008150,GO:0008152,GO:0009505,GO:0009531,GO:0009553,GO:0009653,GO:0009790,GO:0009791,GO:0009793,GO:0009798,GO:0009888,GO:0009987,GO:0010154,GO:0010453,GO:0016020,GO:…	2.7.11.1	ko:K04733	ko04010,ko04064,ko04620,ko04621,ko04624,ko04722,ko05133,ko05140,ko05142,ko05145,ko05152,ko05162,ko05164,map04010,map04064,map04620,map04621,map04624,map04722,map05133,map05140,map05142,map05145,map05152,map05162,map05164
Pv5-593.03G251900	GO:0000428,GO:0003674,GO:0003676,GO:0003677,GO:0003824,GO:0003899,GO:0005488,GO:0005575,GO:0005622,GO:0005623,GO:0005737,GO:0006139,GO:0006351,GO:0006725,GO:0006807,GO:0008150,GO:0008152,GO:0009058,GO:0009059,GO:0009295,GO:0009507,GO:0009532,GO:0009536,GO:0009570,GO:0009987,GO:0010467,GO:0016070,GO:0016740,GO:0016772,GO:0016779,GO:0018130,GO:0019438,GO:0030880,GO:0032774,GO:0032991,GO:0034062,GO:…	2.7.7.6	ko:K03046	ko00230,ko00240,ko01100,ko03020,map00230,map00240,map01100,map03020
Pv5-593.03G258800	GO:0003674,GO:0005215,GO:0005575,GO:0005623,GO:0005886,GO:0005887,GO:0006810,GO:0006857,GO:0008104,GO:0008150,GO:0015031,GO:0015833,GO:0016020,GO:0016021,GO:0022857,GO:0031224,GO:0031226,GO:0033036,GO:0035672,GO:0035673,GO:0042886,GO:0042887,GO:0044425,GO:0044459,GO:0044464,GO:0045184,GO:0051179,GO:0051234,GO:0055085,GO:0071702,GO:0071705,GO:0071944,GO:1904680	-	-	-
Pv5-593.03G014900	GO:0001067,GO:0001101,GO:0003674,GO:0003676,GO:0003677,GO:0003700,GO:0005488,GO:0005515,GO:0005575,GO:0005622,GO:0005623,GO:0005634,GO:0006082,GO:0006355,GO:0006790,GO:0006807,GO:0007154,GO:0007165,GO:0008150,GO:0008152,GO:0009719,GO:0009725,GO:0009737,GO:0009738,GO:0009755,GO:0009787,GO:0009788,GO:0009889,GO:0009966,GO:0009968,GO:0009987,GO:0010033,GO:0010468,GO:0010556,GO:0010646,GO:0010648,GO:…	-	-	-
Pv5-593.03G144700	-	2.7.11.1	ko:K04733	ko04010,ko04064,ko04620,ko04621,ko04624,ko04722,ko05133,ko05140,ko05142,ko05145,ko05152,ko05162,ko05164,map04010,map04064,map04620,map04621,map04624,map04722,map05133,map05140,map05142,map05145,map05152,map05162,map05164
Pv5-593.03G150500	GO:0000003,GO:0000212,GO:0000226,GO:0000280,GO:0003006,GO:0005575,GO:0005622,GO:0005623,GO:0005634,GO:0005737,GO:0005819,GO:0005856,GO:0006139,GO:0006259,GO:0006310,GO:0006725,GO:0006807,GO:0006996,GO:0007010,GO:0007017,GO:0007049,GO:0007051,GO:0007059,GO:0007127,GO:0007129,GO:0007131,GO:0007140,GO:0007275,GO:0007276,GO:0008150,GO:0008152,GO:0009553,GO:0009555,GO:0009987,GO:0015630,GO:0016043,GO:…	-	-	-
Pv5-593.03G065900	-	2.3.2.23	ko:K10573	ko04120,map04120
Pv5-593.03G284200	GO:0000166,GO:0000278,GO:0000281,GO:0000910,GO:0000911,GO:0000913,GO:0003674,GO:0003774,GO:0003777,GO:0003824,GO:0005488,GO:0005515,GO:0005524,GO:0005575,GO:0005622,GO:0005623,GO:0005634,GO:0005694,GO:0005737,GO:0005819,GO:0005829,GO:0005856,GO:0005871,GO:0005874,GO:0005875,GO:0005886,GO:0006810,GO:0006928,GO:0006996,GO:0007017,GO:0007018,GO:0007049,GO:0007097,GO:0008017,GO:0008092,GO:0008144,GO:…	-	-	-
Pv5-593.03G125700	-	-	-	-
Pv5-593.03G268200	GO:0000245,GO:0000375,GO:0000377,GO:0000381,GO:0000398,GO:0003674,GO:0003676,GO:0003723,GO:0003729,GO:0005488,GO:0005575,GO:0005622,GO:0005623,GO:0005634,GO:0005681,GO:0006139,GO:0006396,GO:0006397,GO:0006725,GO:0006807,GO:0008150,GO:0008152,GO:0008380,GO:0009987,GO:0010467,GO:0010468,GO:0010941,GO:0010942,GO:0016043,GO:0016070,GO:0016071,GO:0019219,GO:0019222,GO:0022607,GO:0022613,GO:0022618,GO:…	-	ko:K13094	-
Pv5-593.03G049000	GO:0003674,GO:0003676,GO:0003723,GO:0005488,GO:0005575,GO:0005622,GO:0005623,GO:0005737,GO:0009507,GO:0009536,GO:0043226,GO:0043227,GO:0043229,GO:0043231,GO:0044424,GO:0044444,GO:0044464,GO:0097159,GO:1901363	-	-	-
Pv5-593.03G267500	-	-	-	-
Pv5-593.03G120500	GO:0003674,GO:0003824,GO:0004175,GO:0004190,GO:0005575,GO:0005622,GO:0005623,GO:0005737,GO:0005773,GO:0006508,GO:0006629,GO:0006807,GO:0008150,GO:0008152,GO:0008233,GO:0009056,GO:0009057,GO:0016787,GO:0019538,GO:0030163,GO:0043170,GO:0043226,GO:0043227,GO:0043229,GO:0043231,GO:0044238,GO:0044424,GO:0044444,GO:0044464,GO:0070001,GO:0070011,GO:0071704,GO:0140096,GO:1901564,GO:1901565,GO:1901575	3.4.23.40	ko:K08245	-
Pv5-593.03G036300	-	-	-	-
Pv5-593.03G183800	-	-	-	-
Pv5-593.03G060900	GO:0000373,GO:0000375,GO:0000377,GO:0003674,GO:0003676,GO:0003723,GO:0005488,GO:0005575,GO:0005622,GO:0005623,GO:0005737,GO:0006139,GO:0006396,GO:0006397,GO:0006725,GO:0006807,GO:0008150,GO:0008152,GO:0008380,GO:0009507,GO:0009532,GO:0009536,GO:0009570,GO:0009987,GO:0010467,GO:0016070,GO:0016071,GO:0034641,GO:0043170,GO:0043226,GO:0043227,GO:0043229,GO:0043231,GO:0044237,GO:0044238,GO:0044422,GO:…	-	-	-
Pv5-593.03G013600	GO:0003674,GO:0003824,GO:0005575,GO:0005576,GO:0006629,GO:0008150,GO:0008152,GO:0009056,GO:0016042,GO:0016787,GO:0016788,GO:0044238,GO:0071704,GO:1901575	-	-	-
Pv5-593.03G148600	GO:0003674,GO:0003824,GO:0005575,GO:0005622,GO:0005623,GO:0005737,GO:0005829,GO:0006082,GO:0006508,GO:0006725,GO:0006790,GO:0006807,GO:0008150,GO:0008152,GO:0008233,GO:0008238,GO:0008242,GO:0009058,GO:0009403,GO:0009404,GO:0009700,GO:0009987,GO:0010120,GO:0016143,GO:0016787,GO:0018130,GO:0019438,GO:0019538,GO:0019748,GO:0019757,GO:0019760,GO:0034641,GO:0034722,GO:0042430,GO:0042435,GO:0043170,GO:…	3.4.19.16	ko:K22314	-
Pv5-593.03G249500	GO:0000325,GO:0003674,GO:0005215,GO:0005351,GO:0005355,GO:0005402,GO:0005575,GO:0005622,GO:0005623,GO:0005737,GO:0005773,GO:0005774,GO:0005794,GO:0006810,GO:0006811,GO:0006812,GO:0008150,GO:0008324,GO:0008643,GO:0008645,GO:0009705,GO:0010029,GO:0010030,GO:0012505,GO:0015075,GO:0015077,GO:0015078,GO:0015144,GO:0015145,GO:0015149,GO:0015291,GO:0015293,GO:0015294,GO:0015295,GO:0015318,GO:0015672,GO:…	-	ko:K08145	-
Pv5-593.03G167900	GO:0000210,GO:0003674,GO:0003824,GO:0004551,GO:0005488,GO:0005575,GO:0005622,GO:0005623,GO:0005737,GO:0005829,GO:0009507,GO:0009536,GO:0016462,GO:0016787,GO:0016817,GO:0016818,GO:0043167,GO:0043169,GO:0043226,GO:0043227,GO:0043229,GO:0043231,GO:0044424,GO:0044444,GO:0044464,GO:0046872	3.6.1.22	ko:K03426	ko00760,ko01100,ko04146,map00760,map01100,map04146
Pv5-593.03G082600	-	-	-	-
Pv5-593.03G011800	GO:0003674,GO:0003824,GO:0003988,GO:0005575,GO:0005622,GO:0005623,GO:0005634,GO:0005730,GO:0005737,GO:0005739,GO:0005773,GO:0005774,GO:0005777,GO:0006082,GO:0006629,GO:0006631,GO:0006633,GO:0006635,GO:0006950,GO:0006996,GO:0007031,GO:0008150,GO:0008152,GO:0008610,GO:0009056,GO:0009058,GO:0009062,GO:0009507,GO:0009514,GO:0009536,GO:0009611,GO:0009657,GO:0009694,GO:0009695,GO:0009787,GO:0009789,GO:…	2.3.1.16	ko:K07513	ko00071,ko00280,ko00592,ko01040,ko01100,ko01110,ko01130,ko01212,ko03320,ko04146,map00071,map00280,map00592,map01040,map01100,map01110,map01130,map01212,map03320,map04146
Pv5-593.03G055400	-	-	-	-
Pv5-593.03G193900	GO:0000741,GO:0003674,GO:0003676,GO:0003723,GO:0003725,GO:0003824,GO:0004518,GO:0004519,GO:0004521,GO:0004525,GO:0004540,GO:0005488,GO:0005575,GO:0005622,GO:0005623,GO:0005737,GO:0005773,GO:0006139,GO:0006364,GO:0006396,GO:0006397,GO:0006399,GO:0006401,GO:0006725,GO:0006807,GO:0006996,GO:0006997,GO:0007275,GO:0008033,GO:0008150,GO:0008152,GO:0009056,GO:0009057,GO:0009553,GO:0009559,GO:0009561,GO:…	-	-	-
Pv5-593.03G160500	GO:0003674,GO:0003824,GO:0003993,GO:0004601,GO:0005488,GO:0005575,GO:0005618,GO:0005622,GO:0005623,GO:0005737,GO:0005773,GO:0005829,GO:0006793,GO:0006796,GO:0008150,GO:0008152,GO:0009056,GO:0009505,GO:0009636,GO:0009987,GO:0016209,GO:0016311,GO:0016491,GO:0016684,GO:0016787,GO:0016788,GO:0016791,GO:0016999,GO:0017001,GO:0017144,GO:0030312,GO:0042221,GO:0042578,GO:0042592,GO:0042737,GO:0042743,GO:…	-	ko:K22390	-
Pv5-593.03G024800	GO:0003674,GO:0003824,GO:0004611,GO:0005575,GO:0005622,GO:0005623,GO:0005737,GO:0005829,GO:0006082,GO:0006091,GO:0006099,GO:0006101,GO:0008150,GO:0008152,GO:0008964,GO:0009060,GO:0009987,GO:0015977,GO:0015979,GO:0015980,GO:0016829,GO:0016830,GO:0016831,GO:0016999,GO:0017144,GO:0019752,GO:0043436,GO:0044237,GO:0044238,GO:0044281,GO:0044424,GO:0044444,GO:0044464,GO:0045333,GO:0055114,GO:0071704,GO:…	4.1.1.31	ko:K01595	ko00620,ko00680,ko00710,ko00720,ko01100,ko01120,ko01200,map00620,map00680,map00710,map00720,map01100,map01120,map01200
Pv5-593.03G058200	-	-	-	-
Pv5-593.03G181900	-	-	-	-
Pv5-593.03G258300	GO:0003674,GO:0003676,GO:0003723,GO:0003727,GO:0003824,GO:0004324,GO:0005488,GO:0005515,GO:0005575,GO:0005576,GO:0005622,GO:0005623,GO:0005737,GO:0006091,GO:0006950,GO:0006952,GO:0008150,GO:0008152,GO:0008187,GO:0008266,GO:0009055,GO:0009507,GO:0009526,GO:0009532,GO:0009534,GO:0009535,GO:0009536,GO:0009570,GO:0009579,GO:0009605,GO:0009607,GO:0009617,GO:0009767,GO:0009941,GO:0009987,GO:0015979,GO:…	1.18.1.2	ko:K02641	ko00195,ko01100,map00195,map01100
Pv5-593.03G034700	-	2.3.1.12	ko:K00627	ko00010,ko00020,ko00620,ko01100,ko01110,ko01120,ko01130,ko01200,map00010,map00020,map00620,map01100,map01110,map01120,map01130,map01200
Pv5-593.03G187000	GO:0005575,GO:0005622,GO:0005623,GO:0005737,GO:0005829,GO:0005856,GO:0005875,GO:0005886,GO:0015630,GO:0016020,GO:0032991,GO:0043226,GO:0043228,GO:0043229,GO:0043232,GO:0044422,GO:0044424,GO:0044430,GO:0044444,GO:0044446,GO:0044464,GO:0071944	-	-	-
Pv5-593.03G126300	-	-	-	-
Pv5-593.03G185500	GO:0003674,GO:0005488,GO:0005575,GO:0005622,GO:0005623,GO:0005737,GO:0043167,GO:0043169,GO:0044424,GO:0044464,GO:0046872	-	-	-
Pv5-593.03G127200	-	-	ko:K20161,ko:K20164	-
Pv5-593.03G247800	GO:0003674,GO:0003676,GO:0003677,GO:0003700,GO:0005488,GO:0005575,GO:0005622,GO:0005623,GO:0005634,GO:0006139,GO:0006351,GO:0006355,GO:0006725,GO:0006807,GO:0008150,GO:0008152,GO:0009058,GO:0009059,GO:0009889,GO:0009987,GO:0010467,GO:0010468,GO:0010556,GO:0016070,GO:0018130,GO:0019219,GO:0019222,GO:0019438,GO:0030154,GO:0031323,GO:0031326,GO:0032502,GO:0032774,GO:0034641,GO:0034645,GO:0034654,GO:…	-	-	-
Pv5-593.03G223300	-	-	-	-
Pv5-593.03G211600	GO:0003674,GO:0003676,GO:0003677,GO:0003680,GO:0003690,GO:0005488,GO:0005575,GO:0005622,GO:0005623,GO:0005634,GO:0005654,GO:0005694,GO:0005730,GO:0005737,GO:0005739,GO:0006139,GO:0006351,GO:0006355,GO:0006725,GO:0006807,GO:0008150,GO:0008152,GO:0009058,GO:0009059,GO:0009889,GO:0009987,GO:0010467,GO:0010468,GO:0010556,GO:0016070,GO:0018130,GO:0019219,GO:0019222,GO:0019438,GO:0031323,GO:0031326,GO:…	-	-	-
Pv5-593.03G271000	GO:0005575,GO:0005623,GO:0005886,GO:0006810,GO:0006950,GO:0006952,GO:0008150,GO:0009605,GO:0009607,GO:0009615,GO:0016020,GO:0016021,GO:0016032,GO:0031224,GO:0040011,GO:0043207,GO:0044000,GO:0044403,GO:0044419,GO:0044425,GO:0044464,GO:0044766,GO:0046739,GO:0046741,GO:0046794,GO:0050896,GO:0051179,GO:0051234,GO:0051701,GO:0051704,GO:0051707,GO:0051814,GO:0052126,GO:0052192,GO:0071944,GO:1902579	-	-	-
Pv5-593.03G066600	GO:0000272,GO:0003674,GO:0003824,GO:0004553,GO:0004556,GO:0005488,GO:0005509,GO:0005575,GO:0005622,GO:0005623,GO:0005737,GO:0005975,GO:0005976,GO:0005982,GO:0005983,GO:0005984,GO:0005985,GO:0005987,GO:0006073,GO:0008150,GO:0008152,GO:0009056,GO:0009057,GO:0009251,GO:0009311,GO:0009313,GO:0009507,GO:0009532,GO:0009536,GO:0009570,GO:0009987,GO:0016052,GO:0016160,GO:0016787,GO:0016798,GO:0043167,GO:…	3.2.1.1	ko:K01176	ko00500,ko01100,ko04973,map00500,map01100,map04973
Pv5-593.03G148400	GO:0000045,GO:0000407,GO:0000422,GO:0003674,GO:0005488,GO:0005543,GO:0005575,GO:0005622,GO:0005623,GO:0005737,GO:0005773,GO:0005774,GO:0005829,GO:0006464,GO:0006497,GO:0006807,GO:0006810,GO:0006914,GO:0006996,GO:0007005,GO:0007033,GO:0008104,GO:0008150,GO:0008152,GO:0008289,GO:0009056,GO:0009058,GO:0009059,GO:0009987,GO:0015031,GO:0015833,GO:0016020,GO:0016043,GO:0016236,GO:0019538,GO:0019898,GO:…	-	ko:K17908	ko04136,ko04138,ko04140,map04136,map04138,map04140
Pv5-593.03G130100	GO:0003674,GO:0003824,GO:0004601,GO:0005488,GO:0005575,GO:0005576,GO:0005622,GO:0005623,GO:0005634,GO:0005737,GO:0006950,GO:0006979,GO:0008150,GO:0008152,GO:0009056,GO:0009636,GO:0009987,GO:0016209,GO:0016491,GO:0016684,GO:0016999,GO:0017001,GO:0017144,GO:0020037,GO:0042221,GO:0042737,GO:0042743,GO:0042744,GO:0043167,GO:0043169,GO:0043226,GO:0043227,GO:0043229,GO:0043231,GO:0044237,GO:0044248,GO:…	1.11.1.7	ko:K00430	ko00940,ko01100,ko01110,map00940,map01100,map01110
Pv5-593.03G281400	GO:0003674,GO:0003676,GO:0003677,GO:0003700,GO:0005488,GO:0005515,GO:0005575,GO:0005622,GO:0005623,GO:0005634,GO:0006082,GO:0006139,GO:0006351,GO:0006355,GO:0006629,GO:0006720,GO:0006721,GO:0006725,GO:0006807,GO:0007275,GO:0008150,GO:0008152,GO:0008300,GO:0009056,GO:0009058,GO:0009059,GO:0009685,GO:0009889,GO:0009987,GO:0010371,GO:0010467,GO:0010468,GO:0010556,GO:0010565,GO:0010817,GO:0016042,GO:…	-	-	-
Pv5-593.03G288000	GO:0000003,GO:0003006,GO:0003674,GO:0003676,GO:0003723,GO:0003824,GO:0004518,GO:0004519,GO:0005488,GO:0005575,GO:0005622,GO:0005623,GO:0005737,GO:0005739,GO:0006139,GO:0006725,GO:0006807,GO:0007275,GO:0008150,GO:0008152,GO:0008270,GO:0009451,GO:0009507,GO:0009536,GO:0009790,GO:0009791,GO:0009793,GO:0009987,GO:0010154,GO:0016070,GO:0016787,GO:0016788,GO:0022414,GO:0032501,GO:0032502,GO:0034641,GO:…	-	-	-
Pv5-593.03G047800	GO:0003674,GO:0003824,GO:0004791,GO:0005575,GO:0005622,GO:0005623,GO:0005737,GO:0006662,GO:0006810,GO:0006950,GO:0006979,GO:0008150,GO:0008152,GO:0009507,GO:0009532,GO:0009536,GO:0009570,GO:0009636,GO:0009987,GO:0010496,GO:0010497,GO:0010646,GO:0010647,GO:0015035,GO:0015036,GO:0016209,GO:0016491,GO:0016651,GO:0016667,GO:0016668,GO:0016671,GO:0018904,GO:0019725,GO:0033554,GO:0034599,GO:0042221,GO:…	-	ko:K03671	ko04621,ko05418,map04621,map05418
Pv5-593.03G287000	GO:0000976,GO:0001067,GO:0001101,GO:0003674,GO:0003676,GO:0003677,GO:0003690,GO:0003700,GO:0005488,GO:0005575,GO:0005622,GO:0005623,GO:0005634,GO:0006139,GO:0006351,GO:0006355,GO:0006725,GO:0006807,GO:0006950,GO:0006970,GO:0007154,GO:0007165,GO:0008150,GO:0008152,GO:0009058,GO:0009059,GO:0009414,GO:0009415,GO:0009628,GO:0009651,GO:0009719,GO:0009725,GO:0009737,GO:0009738,GO:0009755,GO:0009787,GO:…	-	ko:K14432	ko04075,map04075
Pv5-593.03G132600	GO:0003674,GO:0003824,GO:0004553,GO:0004565,GO:0005488,GO:0005575,GO:0005576,GO:0005618,GO:0005622,GO:0005623,GO:0005737,GO:0005773,GO:0005911,GO:0005975,GO:0008150,GO:0008152,GO:0009505,GO:0009506,GO:0015925,GO:0016787,GO:0016798,GO:0030054,GO:0030246,GO:0030312,GO:0043226,GO:0043227,GO:0043229,GO:0043231,GO:0044238,GO:0044424,GO:0044444,GO:0044464,GO:0048046,GO:0055044,GO:0071704,GO:0071944	-	-	-
Pv5-593.03G043400	GO:0003674,GO:0003824,GO:0004142,GO:0004307,GO:0005488,GO:0005575,GO:0005622,GO:0005623,GO:0005737,GO:0005794,GO:0006629,GO:0006644,GO:0006646,GO:0006650,GO:0006656,GO:0006657,GO:0006793,GO:0006796,GO:0006807,GO:0008150,GO:0008152,GO:0008610,GO:0008654,GO:0009058,GO:0009987,GO:0012505,GO:0016020,GO:0016021,GO:0016740,GO:0016772,GO:0016780,GO:0017169,GO:0019637,GO:0031224,GO:0043167,GO:0043169,GO:…	2.7.8.1	ko:K00993	ko00440,ko00564,ko00565,ko01100,ko01110,map00440,map00564,map00565,map01100,map01110
Pv5-593.03G204000	-	-	-	-
Pv5-593.03G148900	-	-	-	-
Pv5-593.03G279800	-	-	-	-
Pv5-593.03G028700	GO:0003674,GO:0003676,GO:0003677,GO:0003700,GO:0005488,GO:0005575,GO:0005622,GO:0005623,GO:0005634,GO:0006139,GO:0006351,GO:0006355,GO:0006725,GO:0006807,GO:0006950,GO:0006952,GO:0008150,GO:0008152,GO:0009058,GO:0009059,GO:0009889,GO:0009909,GO:0009987,GO:0010467,GO:0010468,GO:0010556,GO:0016070,GO:0018130,GO:0019219,GO:0019222,GO:0019438,GO:0031323,GO:0031326,GO:0032774,GO:0034641,GO:0034645,GO:…	-	ko:K14431	ko04075,map04075
Pv5-593.03G157300	GO:0003674,GO:0003676,GO:0003723,GO:0003735,GO:0005198,GO:0005488,GO:0005575,GO:0005622,GO:0005623,GO:0005737,GO:0005829,GO:0005840,GO:0006412,GO:0006518,GO:0006807,GO:0008150,GO:0008152,GO:0009058,GO:0009059,GO:0009987,GO:0010467,GO:0015935,GO:0019538,GO:0019843,GO:0022626,GO:0022627,GO:0032991,GO:0034641,GO:0034645,GO:0043043,GO:0043170,GO:0043226,GO:0043228,GO:0043229,GO:0043232,GO:0043603,GO:…	-	ko:K02949	ko03010,map03010
Pv5-593.03G085300	GO:0005575,GO:0005622,GO:0005623,GO:0005737,GO:0005783,GO:0012505,GO:0016020,GO:0016021,GO:0031224,GO:0043226,GO:0043227,GO:0043229,GO:0043231,GO:0044424,GO:0044425,GO:0044444,GO:0044464	-	-	-
Pv5-593.03G024500	GO:0003674,GO:0005488,GO:0005515,GO:0005575,GO:0005622,GO:0005623,GO:0005634,GO:0005654,GO:0005737,GO:0005739,GO:0006457,GO:0006605,GO:0006626,GO:0006810,GO:0006839,GO:0006886,GO:0006996,GO:0007005,GO:0008104,GO:0008150,GO:0008270,GO:0009987,GO:0015031,GO:0015833,GO:0016043,GO:0017038,GO:0030150,GO:0031647,GO:0031974,GO:0031981,GO:0033036,GO:0033365,GO:0034613,GO:0042886,GO:0043167,GO:0043169,GO:…	-	ko:K17808	-
Pv5-593.03G204300	-	-	-	-
Pv5-593.03G146600	GO:0000030,GO:0003674,GO:0003824,GO:0005575,GO:0005622,GO:0005623,GO:0005737,GO:0005783,GO:0005789,GO:0006464,GO:0006497,GO:0006505,GO:0006506,GO:0006629,GO:0006643,GO:0006644,GO:0006650,GO:0006661,GO:0006664,GO:0006793,GO:0006796,GO:0006807,GO:0008150,GO:0008152,GO:0008610,GO:0008654,GO:0009058,GO:0009059,GO:0009247,GO:0009987,GO:0012505,GO:0016020,GO:0016021,GO:0016740,GO:0016757,GO:0016758,GO:…	-	ko:K05286	ko00563,ko01100,map00563,map01100
Pv5-593.03G164800	GO:0003674,GO:0003824,GO:0005488,GO:0006091,GO:0008150,GO:0008152,GO:0009055,GO:0009987,GO:0016491,GO:0022900,GO:0043167,GO:0043169,GO:0044237,GO:0046872,GO:0055114	-	-	-
Pv5-593.03G143900	GO:0005575,GO:0005576,GO:0006950,GO:0006952,GO:0008150,GO:0009607,GO:0050896	-	ko:K20412	-
Pv5-593.03G165300	GO:0003674,GO:0003735,GO:0005198,GO:0005575,GO:0005622,GO:0005623,GO:0005737,GO:0005840,GO:0006412,GO:0006518,GO:0006807,GO:0008150,GO:0008152,GO:0009058,GO:0009059,GO:0009987,GO:0010467,GO:0019538,GO:0032991,GO:0034641,GO:0034645,GO:0043043,GO:0043170,GO:0043226,GO:0043228,GO:0043229,GO:0043232,GO:0043603,GO:0043604,GO:0044237,GO:0044238,GO:0044249,GO:0044260,GO:0044267,GO:0044271,GO:0044424,GO:…	-	ko:K02919	ko03010,map03010
Pv5-593.03G192900	-	-	-	-
Pv5-593.03G069300	-	-	-	-
Pv5-593.03G046100	GO:0003674,GO:0003824,GO:0005575,GO:0005622,GO:0005623,GO:0005737,GO:0005829,GO:0006950,GO:0006952,GO:0008150,GO:0008152,GO:0008194,GO:0009058,GO:0009605,GO:0009607,GO:0009636,GO:0009812,GO:0009813,GO:0016740,GO:0016757,GO:0016758,GO:0033836,GO:0035251,GO:0042221,GO:0042440,GO:0043207,GO:0043226,GO:0043227,GO:0043229,GO:0043231,GO:0044424,GO:0044444,GO:0044464,GO:0046148,GO:0046527,GO:0047893,GO:…	2.4.1.272	ko:K13496,ko:K18822	ko01110,map01110
Pv5-593.03G145400	GO:0000166,GO:0003674,GO:0003824,GO:0003951,GO:0004143,GO:0005488,GO:0005524,GO:0005575,GO:0005623,GO:0005886,GO:0005911,GO:0006793,GO:0006796,GO:0006950,GO:0006952,GO:0007154,GO:0007165,GO:0007186,GO:0007205,GO:0007275,GO:0008144,GO:0008150,GO:0008152,GO:0009506,GO:0009987,GO:0016020,GO:0016301,GO:0016310,GO:0016740,GO:0016772,GO:0016773,GO:0017076,GO:0022622,GO:0023052,GO:0030054,GO:0030554,GO:…	2.7.1.107	ko:K00901	ko00561,ko00564,ko01100,ko01110,ko04070,ko04072,ko05231,map00561,map00564,map01100,map01110,map04070,map04072,map05231
Pv5-593.03G112100	GO:0003674,GO:0003676,GO:0003677,GO:0003700,GO:0005488,GO:0005575,GO:0005622,GO:0005623,GO:0005634,GO:0006139,GO:0006351,GO:0006355,GO:0006725,GO:0006807,GO:0006950,GO:0006952,GO:0008150,GO:0008152,GO:0009058,GO:0009059,GO:0009605,GO:0009607,GO:0009617,GO:0009889,GO:0009891,GO:0009893,GO:0009987,GO:0010033,GO:0010200,GO:0010243,GO:0010467,GO:0010468,GO:0010556,GO:0010557,GO:0010604,GO:0010628,GO:…	-	-	-
Pv5-593.03G068300	GO:0001671,GO:0003674,GO:0005488,GO:0005515,GO:0005575,GO:0005622,GO:0005623,GO:0005634,GO:0005654,GO:0005737,GO:0005829,GO:0005886,GO:0006457,GO:0008047,GO:0008150,GO:0009987,GO:0016020,GO:0030234,GO:0031974,GO:0031981,GO:0032781,GO:0043085,GO:0043226,GO:0043227,GO:0043229,GO:0043231,GO:0043233,GO:0043462,GO:0044093,GO:0044422,GO:0044424,GO:0044428,GO:0044444,GO:0044446,GO:0044464,GO:0050790,GO:…	-	ko:K09510	-
Pv5-593.03G279700	GO:0000003,GO:0003002,GO:0003006,GO:0005575,GO:0005623,GO:0005886,GO:0005911,GO:0007049,GO:0007154,GO:0007165,GO:0007275,GO:0007389,GO:0008150,GO:0009506,GO:0009553,GO:0009554,GO:0009653,GO:0009719,GO:0009725,GO:0009733,GO:0009734,GO:0009755,GO:0009888,GO:0009933,GO:0009934,GO:0009956,GO:0009987,GO:0010015,GO:0010033,GO:0010051,GO:0010305,GO:0016020,GO:0016021,GO:0019953,GO:0022402,GO:0022414,GO:…	-	-	-
Pv5-593.03G078400	GO:0003674,GO:0003824,GO:0004175,GO:0004190,GO:0005575,GO:0005576,GO:0005622,GO:0005623,GO:0005737,GO:0005773,GO:0005829,GO:0005911,GO:0006508,GO:0006629,GO:0006807,GO:0006950,GO:0006970,GO:0008150,GO:0008152,GO:0008233,GO:0009056,GO:0009057,GO:0009506,GO:0009628,GO:0009651,GO:0009719,GO:0009725,GO:0009735,GO:0010033,GO:0010035,GO:0010038,GO:0016787,GO:0019538,GO:0030054,GO:0030163,GO:0042221,GO:…	3.4.23.34,3.4.23.40	ko:K01382,ko:K08245	ko04142,map04142
Pv5-593.03G205100	GO:0000050,GO:0000053,GO:0000166,GO:0003674,GO:0003824,GO:0004055,GO:0005488,GO:0005524,GO:0005575,GO:0005622,GO:0005623,GO:0005737,GO:0006082,GO:0006520,GO:0006525,GO:0006526,GO:0006575,GO:0006807,GO:0008144,GO:0008150,GO:0008152,GO:0008652,GO:0009058,GO:0009064,GO:0009084,GO:0009507,GO:0009532,GO:0009536,GO:0009570,GO:0009987,GO:0016053,GO:0016874,GO:0016879,GO:0017076,GO:0019627,GO:0019752,GO:…	6.3.4.5	ko:K01940	ko00220,ko00250,ko01100,ko01110,ko01130,ko01230,ko05418,map00220,map00250,map01100,map01110,map01130,map01230,map05418
Pv5-593.03G031100	GO:0003674,GO:0003824,GO:0005488,GO:0005575,GO:0005622,GO:0005623,GO:0005737,GO:0005829,GO:0006725,GO:0007275,GO:0008150,GO:0008152,GO:0009058,GO:0009555,GO:0009653,GO:0009812,GO:0009813,GO:0009987,GO:0010208,GO:0010584,GO:0010927,GO:0016043,GO:0016491,GO:0016614,GO:0016616,GO:0019438,GO:0022607,GO:0030198,GO:0032501,GO:0032502,GO:0032989,GO:0043062,GO:0044085,GO:0044237,GO:0044249,GO:0044424,GO:…	-	-	-
Pv5-593.03G025000	-	-	-	-
Pv5-593.03G245200	GO:0000166,GO:0003674,GO:0003824,GO:0004672,GO:0004674,GO:0005488,GO:0005524,GO:0005575,GO:0005623,GO:0005886,GO:0006464,GO:0006468,GO:0006793,GO:0006796,GO:0006807,GO:0007154,GO:0007165,GO:0007166,GO:0008144,GO:0008150,GO:0008152,GO:0009987,GO:0016020,GO:0016021,GO:0016301,GO:0016310,GO:0016740,GO:0016772,GO:0016773,GO:0017076,GO:0019538,GO:0023052,GO:0030554,GO:0031224,GO:0032553,GO:0032555,GO:…	2.7.11.1	ko:K04733	ko04010,ko04064,ko04620,ko04621,ko04624,ko04722,ko05133,ko05140,ko05142,ko05145,ko05152,ko05162,ko05164,map04010,map04064,map04620,map04621,map04624,map04722,map05133,map05140,map05142,map05145,map05152,map05162,map05164
Pv5-593.03G085800	GO:0000166,GO:0003674,GO:0003824,GO:0003872,GO:0005488,GO:0005524,GO:0005575,GO:0005622,GO:0005623,GO:0005737,GO:0005829,GO:0005975,GO:0006002,GO:0006082,GO:0006090,GO:0006091,GO:0006096,GO:0006139,GO:0006163,GO:0006164,GO:0006165,GO:0006725,GO:0006732,GO:0006733,GO:0006753,GO:0006754,GO:0006757,GO:0006793,GO:0006796,GO:0006807,GO:0008144,GO:0008150,GO:0008152,GO:0008443,GO:0009056,GO:0009058,GO:…	2.7.1.11	ko:K00850	ko00010,ko00030,ko00051,ko00052,ko00680,ko01100,ko01110,ko01120,ko01130,ko01200,ko01230,ko03018,ko04152,ko05230,map00010,map00030,map00051,map00052,map00680,map01100,map01110,map01120,map01130,map01200,map01230,map03018,map04152,map05230
Pv5-593.03G059300	GO:0000166,GO:0003674,GO:0003824,GO:0004672,GO:0004674,GO:0004675,GO:0004888,GO:0005488,GO:0005515,GO:0005524,GO:0005575,GO:0005623,GO:0005886,GO:0006464,GO:0006468,GO:0006793,GO:0006796,GO:0006807,GO:0007154,GO:0007165,GO:0007166,GO:0007167,GO:0007178,GO:0008144,GO:0008150,GO:0008152,GO:0009987,GO:0016020,GO:0016021,GO:0016301,GO:0016310,GO:0016740,GO:0016772,GO:0016773,GO:0017076,GO:0019199,GO:…	2.7.11.1	ko:K04733	ko04010,ko04064,ko04620,ko04621,ko04624,ko04722,ko05133,ko05140,ko05142,ko05145,ko05152,ko05162,ko05164,map04010,map04064,map04620,map04621,map04624,map04722,map05133,map05140,map05142,map05145,map05152,map05162,map05164
Pv5-593.03G166200	-	-	-	-
Pv5-593.03G272500	GO:0000003,GO:0000902,GO:0000904,GO:0001558,GO:0003006,GO:0003674,GO:0005085,GO:0005088,GO:0005089,GO:0005488,GO:0005515,GO:0005575,GO:0005622,GO:0005623,GO:0005737,GO:0005829,GO:0005886,GO:0008150,GO:0009653,GO:0009826,GO:0009856,GO:0009860,GO:0009932,GO:0009987,GO:0010769,GO:0010817,GO:0016020,GO:0016043,GO:0016049,GO:0016324,GO:0017016,GO:0017048,GO:0019899,GO:0022414,GO:0022603,GO:0022604,GO:…	-	-	-
Pv5-593.03G008800	GO:0003674,GO:0003676,GO:0003677,GO:0003700,GO:0005488,GO:0005575,GO:0005622,GO:0005623,GO:0005634,GO:0006139,GO:0006351,GO:0006355,GO:0006725,GO:0006807,GO:0008150,GO:0008152,GO:0009058,GO:0009059,GO:0009889,GO:0009987,GO:0010467,GO:0010468,GO:0010556,GO:0016070,GO:0018130,GO:0019219,GO:0019222,GO:0019438,GO:0031323,GO:0031326,GO:0032774,GO:0034641,GO:0034645,GO:0034654,GO:0043170,GO:0043226,GO:…	-	-	-
Pv5-593.03G118700	-	-	-	-
Pv5-593.03G075200	-	-	-	-
Pv5-593.03G150000	GO:0000003,GO:0000578,GO:0003002,GO:0003006,GO:0003674,GO:0003676,GO:0003677,GO:0005488,GO:0005575,GO:0005622,GO:0005623,GO:0005634,GO:0006139,GO:0006351,GO:0006355,GO:0006366,GO:0006725,GO:0006807,GO:0006810,GO:0007049,GO:0007154,GO:0007165,GO:0007275,GO:0007389,GO:0008150,GO:0008152,GO:0009058,GO:0009059,GO:0009301,GO:0009653,GO:0009719,GO:0009725,GO:0009733,GO:0009734,GO:0009735,GO:0009755,GO:…	-	ko:K15210	-
Pv5-593.03G173800	-	-	-	-
Pv5-593.03G028300	GO:0003333,GO:0003674,GO:0005215,GO:0005342,GO:0005575,GO:0005623,GO:0005886,GO:0006810,GO:0006811,GO:0006820,GO:0006865,GO:0008150,GO:0008509,GO:0008514,GO:0015075,GO:0015171,GO:0015318,GO:0015711,GO:0015849,GO:0016020,GO:0016021,GO:0022857,GO:0031224,GO:0034220,GO:0044425,GO:0044464,GO:0046942,GO:0046943,GO:0051179,GO:0051234,GO:0055085,GO:0071702,GO:0071705,GO:0071944,GO:0098656,GO:1903825,GO:…	-	-	-
Pv5-593.03G218400	GO:0000160,GO:0003674,GO:0003676,GO:0003677,GO:0003700,GO:0005488,GO:0005575,GO:0005622,GO:0005623,GO:0005634,GO:0006139,GO:0006351,GO:0006355,GO:0006725,GO:0006807,GO:0007154,GO:0007165,GO:0008150,GO:0008152,GO:0009058,GO:0009059,GO:0009719,GO:0009723,GO:0009725,GO:0009755,GO:0009832,GO:0009834,GO:0009873,GO:0009889,GO:0009891,GO:0009893,GO:0009987,GO:0010033,GO:0010467,GO:0010468,GO:0010556,GO:…	-	-	-
Pv5-593.03G080100	GO:0000166,GO:0001882,GO:0001883,GO:0003674,GO:0003824,GO:0005488,GO:0005509,GO:0005524,GO:0005525,GO:0005575,GO:0005622,GO:0005623,GO:0005634,GO:0005737,GO:0005768,GO:0005769,GO:0005886,GO:0005911,GO:0005929,GO:0006810,GO:0006886,GO:0006897,GO:0006996,GO:0007275,GO:0007399,GO:0008104,GO:0008144,GO:0008150,GO:0009506,GO:0009719,GO:0009987,GO:0010008,GO:0010033,GO:0010830,GO:0010831,GO:0012505,GO:…	-	ko:K12483	ko04144,map04144
Pv5-593.03G287400	GO:0003674,GO:0003824,GO:0004497,GO:0005488,GO:0005506,GO:0005575,GO:0006066,GO:0006082,GO:0006629,GO:0006694,GO:0006714,GO:0006720,GO:0006721,GO:0007275,GO:0008150,GO:0008152,GO:0008202,GO:0008300,GO:0008610,GO:0009056,GO:0009058,GO:0009687,GO:0009987,GO:0010268,GO:0010295,GO:0010817,GO:0016020,GO:0016021,GO:0016042,GO:0016054,GO:0016107,GO:0016115,GO:0016125,GO:0016128,GO:0016129,GO:0016131,GO:…	1.14.13.93	ko:K09843	ko00906,map00906
Pv5-593.03G271700	GO:0003674,GO:0003824,GO:0004175,GO:0004190,GO:0005575,GO:0005576,GO:0006508,GO:0006807,GO:0008150,GO:0008152,GO:0008233,GO:0009056,GO:0009057,GO:0016787,GO:0019538,GO:0030163,GO:0043170,GO:0044238,GO:0070001,GO:0070011,GO:0071704,GO:0140096,GO:1901564,GO:1901565,GO:1901575	3.4.23.25,3.4.23.5	ko:K01379,ko:K01381	ko04071,ko04138,ko04140,ko04142,ko04210,ko04915,ko05152,map04071,map04138,map04140,map04142,map04210,map04915,map05152
Pv5-593.03G205500	GO:0000302,GO:0001101,GO:0003674,GO:0005488,GO:0005509,GO:0005575,GO:0005622,GO:0005623,GO:0005634,GO:0005737,GO:0006950,GO:0006979,GO:0008150,GO:0010035,GO:0010193,GO:0042221,GO:0042493,GO:0043167,GO:0043169,GO:0043226,GO:0043227,GO:0043229,GO:0043231,GO:0044424,GO:0044464,GO:0046677,GO:0046872,GO:0050896,GO:1901700	-	ko:K13448	ko04626,map04626
Pv5-593.03G149500	GO:0000166,GO:0003674,GO:0003824,GO:0004672,GO:0004674,GO:0005488,GO:0005524,GO:0005575,GO:0005623,GO:0005886,GO:0006464,GO:0006468,GO:0006793,GO:0006796,GO:0006807,GO:0008144,GO:0008150,GO:0008152,GO:0009987,GO:0016020,GO:0016021,GO:0016301,GO:0016310,GO:0016740,GO:0016772,GO:0016773,GO:0017076,GO:0019538,GO:0030554,GO:0031224,GO:0032553,GO:0032555,GO:0032559,GO:0035639,GO:0036094,GO:0036211,GO:…	-	-	-
Pv5-593.03G199400	-	-	ko:K02900	ko03010,map03010
Pv5-593.03G174300	-	-	-	-
Pv5-593.03G142300	-	-	-	-
Pv5-593.03G120000	GO:0000228,GO:0005575,GO:0005622,GO:0005623,GO:0005634,GO:0005694,GO:0006139,GO:0006259,GO:0006281,GO:0006325,GO:0006333,GO:0006337,GO:0006338,GO:0006351,GO:0006355,GO:0006357,GO:0006725,GO:0006807,GO:0006950,GO:0006974,GO:0006996,GO:0007049,GO:0008150,GO:0008152,GO:0009058,GO:0009059,GO:0009889,GO:0009987,GO:0010467,GO:0010468,GO:0010556,GO:0016043,GO:0016070,GO:0018130,GO:0019219,GO:0019222,GO:…	-	ko:K11648	ko04714,ko05225,map04714,map05225
Pv5-593.03G118600	GO:0000018,GO:0000166,GO:0000228,GO:0000733,GO:0003674,GO:0003676,GO:0003824,GO:0004386,GO:0004518,GO:0004519,GO:0004520,GO:0004536,GO:0005488,GO:0005515,GO:0005524,GO:0005575,GO:0005622,GO:0005623,GO:0005634,GO:0005657,GO:0005694,GO:0006139,GO:0006259,GO:0006260,GO:0006261,GO:0006275,GO:0006281,GO:0006725,GO:0006807,GO:0006950,GO:0006974,GO:0006996,GO:0008144,GO:0008150,GO:0008152,GO:0008156,GO:…	3.6.4.12	ko:K14440	-
Pv5-593.03G186000	GO:0000724,GO:0000725,GO:0003674,GO:0005488,GO:0005515,GO:0005575,GO:0005622,GO:0005623,GO:0005634,GO:0005737,GO:0005829,GO:0006139,GO:0006259,GO:0006281,GO:0006302,GO:0006310,GO:0006323,GO:0006325,GO:0006333,GO:0006334,GO:0006725,GO:0006807,GO:0006950,GO:0006974,GO:0006996,GO:0008150,GO:0008152,GO:0009987,GO:0010035,GO:0010038,GO:0016043,GO:0016444,GO:0022607,GO:0031497,GO:0033554,GO:0034622,GO:…	-	ko:K11290	-
Pv5-593.03G060700	GO:0000003,GO:0003002,GO:0003006,GO:0003674,GO:0003676,GO:0003677,GO:0003700,GO:0005488,GO:0005575,GO:0005622,GO:0005623,GO:0005634,GO:0006355,GO:0007275,GO:0007389,GO:0008150,GO:0009791,GO:0009798,GO:0009889,GO:0009908,GO:0009943,GO:0009944,GO:0009955,GO:0010468,GO:0010556,GO:0019219,GO:0019222,GO:0022414,GO:0031323,GO:0031326,GO:0032501,GO:0032502,GO:0035670,GO:0043167,GO:0043169,GO:0043226,GO:…	-	-	-
Pv5-593.03G258900	GO:0003674,GO:0005215,GO:0005575,GO:0005623,GO:0005886,GO:0005887,GO:0006810,GO:0006857,GO:0008104,GO:0008150,GO:0015031,GO:0015833,GO:0016020,GO:0016021,GO:0022857,GO:0031224,GO:0031226,GO:0033036,GO:0035672,GO:0035673,GO:0042886,GO:0042887,GO:0044425,GO:0044459,GO:0044464,GO:0045184,GO:0051179,GO:0051234,GO:0055085,GO:0071702,GO:0071705,GO:0071944,GO:1904680	-	-	-
Pv5-593.03G002300	-	-	ko:K13459	ko04626,map04626
Pv5-593.03G019800	GO:0005575,GO:0005623,GO:0005886,GO:0016020,GO:0016021,GO:0031224,GO:0044425,GO:0044464,GO:0071944	-	-	-
Pv5-593.03G101500	-	-	ko:K10268	-
Pv5-593.03G168400	-	-	-	-
Pv5-593.03G167700	GO:0003674,GO:0003824,GO:0004128,GO:0005488,GO:0005507,GO:0005575,GO:0005618,GO:0005622,GO:0005623,GO:0005737,GO:0005739,GO:0005740,GO:0005758,GO:0005794,GO:0006950,GO:0006970,GO:0008150,GO:0008152,GO:0009505,GO:0009628,GO:0009651,GO:0012505,GO:0016491,GO:0016651,GO:0016653,GO:0030312,GO:0031967,GO:0031970,GO:0031974,GO:0031975,GO:0043167,GO:0043169,GO:0043226,GO:0043227,GO:0043229,GO:0043231,GO:…	1.6.2.2	ko:K00326	ko00520,map00520
Pv5-593.03G042000	GO:0003674,GO:0003676,GO:0003723,GO:0003824,GO:0004518,GO:0004519,GO:0005488,GO:0005575,GO:0005622,GO:0005623,GO:0005737,GO:0006139,GO:0006725,GO:0006807,GO:0008150,GO:0008152,GO:0009451,GO:0009507,GO:0009536,GO:0009987,GO:0016070,GO:0016787,GO:0016788,GO:0034641,GO:0043170,GO:0043226,GO:0043227,GO:0043229,GO:0043231,GO:0043412,GO:0044237,GO:0044238,GO:0044424,GO:0044444,GO:0044464,GO:0046483,GO:…	-	-	-
Pv5-593.03G266700	-	-	-	-
Pv5-593.03G077400	GO:0000462,GO:0003674,GO:0003676,GO:0003723,GO:0005488,GO:0005575,GO:0005622,GO:0005623,GO:0005634,GO:0005654,GO:0005730,GO:0006139,GO:0006364,GO:0006396,GO:0006725,GO:0006807,GO:0008150,GO:0008152,GO:0009987,GO:0010467,GO:0016070,GO:0016072,GO:0022613,GO:0030490,GO:0030515,GO:0030684,GO:0030686,GO:0031974,GO:0031981,GO:0032040,GO:0032991,GO:0034388,GO:0034470,GO:0034641,GO:0034660,GO:0042254,GO:…	-	ko:K14557	ko03008,map03008
Pv5-593.03G028100	-	-	-	-
Pv5-593.03G066300	-	-	-	-
Pv5-593.03G048000	-	-	-	-
Pv5-593.03G027100	-	-	-	-
Pv5-593.03G203900	-	-	-	-
Pv5-593.03G274100	GO:0001101,GO:0005575,GO:0005622,GO:0005623,GO:0005634,GO:0005886,GO:0007154,GO:0007165,GO:0007275,GO:0008150,GO:0009719,GO:0009725,GO:0009733,GO:0009734,GO:0009735,GO:0009736,GO:0009737,GO:0009755,GO:0009791,GO:0009987,GO:0010033,GO:0016020,GO:0022622,GO:0023052,GO:0032501,GO:0032502,GO:0032870,GO:0033993,GO:0042221,GO:0043226,GO:0043227,GO:0043229,GO:0043231,GO:0044424,GO:0044464,GO:0048364,GO:…	-	-	-
Pv5-593.03G128500	GO:0005575,GO:0005622,GO:0005623,GO:0005634,GO:0043226,GO:0043227,GO:0043229,GO:0043231,GO:0044424,GO:0044464	-	-	-
Pv5-593.03G123300	GO:0000272,GO:0003674,GO:0003824,GO:0005575,GO:0005576,GO:0005618,GO:0005623,GO:0005975,GO:0005976,GO:0008150,GO:0008152,GO:0009056,GO:0009057,GO:0009987,GO:0010393,GO:0016043,GO:0016052,GO:0016787,GO:0016788,GO:0017144,GO:0030312,GO:0030599,GO:0042545,GO:0042737,GO:0043170,GO:0044237,GO:0044238,GO:0044248,GO:0044464,GO:0045229,GO:0045330,GO:0045488,GO:0045490,GO:0052689,GO:0071554,GO:0071555,GO:…	3.1.1.11	ko:K01051	ko00040,ko01100,map00040,map01100
Pv5-593.03G290100	GO:0003674,GO:0003824,GO:0005575,GO:0005622,GO:0005623,GO:0005737,GO:0005739,GO:0005829,GO:0008150,GO:0008152,GO:0009056,GO:0016787,GO:0016788,GO:0043226,GO:0043227,GO:0043229,GO:0043231,GO:0044424,GO:0044444,GO:0044464,GO:0052689	-	-	-
Pv5-593.03G062900	GO:0003674,GO:0005215,GO:0005575,GO:0005622,GO:0005623,GO:0005737,GO:0005773,GO:0005774,GO:0006810,GO:0006855,GO:0007275,GO:0008150,GO:0009605,GO:0009607,GO:0009624,GO:0009653,GO:0009888,GO:0009987,GO:0010015,GO:0010053,GO:0010054,GO:0015238,GO:0015291,GO:0015297,GO:0015893,GO:0016020,GO:0016021,GO:0016049,GO:0021700,GO:0022622,GO:0022804,GO:0022857,GO:0030154,GO:0031090,GO:0031224,GO:0032501,GO:…	-	ko:K03327	-
Pv5-593.03G239000	-	-	-	-
Pv5-593.03G247400	GO:0003674,GO:0003676,GO:0003677,GO:0003700,GO:0005488,GO:0005575,GO:0005622,GO:0005623,GO:0005634,GO:0006139,GO:0006351,GO:0006355,GO:0006725,GO:0006807,GO:0007275,GO:0008150,GO:0008152,GO:0009058,GO:0009059,GO:0009719,GO:0009725,GO:0009733,GO:0009889,GO:0009987,GO:0010033,GO:0010467,GO:0010468,GO:0010556,GO:0016070,GO:0018130,GO:0019219,GO:0019222,GO:0019438,GO:0022622,GO:0031323,GO:0031326,GO:…	-	ko:K09338	-
Pv5-593.03G081300	GO:0000120,GO:0000500,GO:0005575,GO:0005622,GO:0005623,GO:0005634,GO:0005667,GO:0005730,GO:0006139,GO:0006351,GO:0006355,GO:0006356,GO:0006725,GO:0006807,GO:0008150,GO:0008152,GO:0009058,GO:0009059,GO:0009889,GO:0009891,GO:0009893,GO:0009987,GO:0010467,GO:0010468,GO:0010556,GO:0010557,GO:0010604,GO:0010628,GO:0016070,GO:0018130,GO:0019219,GO:0019222,GO:0019438,GO:0031323,GO:0031325,GO:0031326,GO:…	-	ko:K15223	-
Pv5-593.03G061800	GO:0000166,GO:0000272,GO:0003674,GO:0003824,GO:0004672,GO:0004673,GO:0005488,GO:0005524,GO:0005575,GO:0005622,GO:0005623,GO:0005737,GO:0005739,GO:0005975,GO:0005976,GO:0005982,GO:0005983,GO:0006073,GO:0006464,GO:0006468,GO:0006793,GO:0006796,GO:0006807,GO:0006950,GO:0008144,GO:0008150,GO:0008152,GO:0009056,GO:0009057,GO:0009251,GO:0009266,GO:0009409,GO:0009507,GO:0009526,GO:0009532,GO:0009536,GO:…	2.7.9.4	ko:K08244	-
Pv5-593.03G022600	GO:0000166,GO:0003674,GO:0003676,GO:0003677,GO:0003824,GO:0003916,GO:0003918,GO:0005488,GO:0005524,GO:0005575,GO:0005622,GO:0005623,GO:0005634,GO:0005654,GO:0005694,GO:0005737,GO:0005739,GO:0006139,GO:0006259,GO:0006265,GO:0006351,GO:0006355,GO:0006725,GO:0006807,GO:0006996,GO:0008094,GO:0008144,GO:0008150,GO:0008152,GO:0009058,GO:0009059,GO:0009295,GO:0009507,GO:0009536,GO:0009889,GO:0009987,GO:…	5.99.1.3	ko:K02469	-
Pv5-593.03G109700	GO:0003674,GO:0003824,GO:0004029,GO:0005575,GO:0005576,GO:0005622,GO:0005623,GO:0005737,GO:0005783,GO:0008150,GO:0008152,GO:0012505,GO:0016491,GO:0016620,GO:0016903,GO:0043226,GO:0043227,GO:0043229,GO:0043231,GO:0043878,GO:0044424,GO:0044444,GO:0044464,GO:0055114	-	-	-
Pv5-593.03G055900	GO:0000118,GO:0000122,GO:0000785,GO:0001101,GO:0005575,GO:0005622,GO:0005623,GO:0005634,GO:0005654,GO:0005694,GO:0006139,GO:0006325,GO:0006351,GO:0006355,GO:0006357,GO:0006464,GO:0006476,GO:0006725,GO:0006807,GO:0006996,GO:0008150,GO:0008152,GO:0009058,GO:0009059,GO:0009719,GO:0009725,GO:0009737,GO:0009889,GO:0009890,GO:0009892,GO:0009987,GO:0010033,GO:0010467,GO:0010468,GO:0010556,GO:0010558,GO:…	-	ko:K11644	ko04139,ko04919,ko05016,ko05202,map04139,map04919,map05016,map05202
Pv5-593.03G250700	-	-	-	-
Pv5-593.03G127900	-	-	-	-
Pv5-593.03G143200	-	2.4.1.207	ko:K14504	ko04075,map04075
Pv5-593.03G008200	GO:0000228,GO:0000775,GO:0000785,GO:0000790,GO:0000792,GO:0003674,GO:0003676,GO:0003677,GO:0003824,GO:0005488,GO:0005575,GO:0005622,GO:0005623,GO:0005634,GO:0005694,GO:0005720,GO:0006139,GO:0006259,GO:0006304,GO:0006305,GO:0006306,GO:0006325,GO:0006464,GO:0006479,GO:0006725,GO:0006807,GO:0006996,GO:0008150,GO:0008152,GO:0008168,GO:0008170,GO:0008213,GO:0008270,GO:0008276,GO:0008757,GO:0009292,GO:…	2.1.1.43	ko:K11420	ko00310,ko04211,map00310,map04211
Pv5-593.03G253600	GO:0003674,GO:0003824,GO:0004553,GO:0004565,GO:0005488,GO:0005575,GO:0005576,GO:0005618,GO:0005622,GO:0005623,GO:0005737,GO:0005773,GO:0005975,GO:0008150,GO:0008152,GO:0009505,GO:0015925,GO:0016787,GO:0016798,GO:0030246,GO:0030312,GO:0043226,GO:0043227,GO:0043229,GO:0043231,GO:0044238,GO:0044424,GO:0044444,GO:0044464,GO:0048046,GO:0071704,GO:0071944	-	-	-
Pv5-593.03G033700	-	-	-	-
Pv5-593.03G291600	GO:0005575,GO:0005622,GO:0005623,GO:0005737,GO:0005783,GO:0006950,GO:0006952,GO:0008150,GO:0009605,GO:0009607,GO:0009620,GO:0012505,GO:0016020,GO:0016021,GO:0031224,GO:0043207,GO:0043226,GO:0043227,GO:0043229,GO:0043231,GO:0044424,GO:0044425,GO:0044444,GO:0044464,GO:0050832,GO:0050896,GO:0051704,GO:0051707,GO:0098542	2.3.2.31	ko:K11968	-
Pv5-593.03G270400	GO:0000166,GO:0001101,GO:0003674,GO:0003824,GO:0004672,GO:0004674,GO:0004712,GO:0004713,GO:0005488,GO:0005524,GO:0005575,GO:0005622,GO:0005623,GO:0005737,GO:0005829,GO:0005911,GO:0006464,GO:0006468,GO:0006793,GO:0006796,GO:0006807,GO:0006935,GO:0006950,GO:0006970,GO:0006972,GO:0006979,GO:0007154,GO:0007165,GO:0008144,GO:0008150,GO:0008152,GO:0009267,GO:0009506,GO:0009605,GO:0009628,GO:0009719,GO:…	2.7.12.1	ko:K18670	-
Pv5-593.03G082400	GO:0003674,GO:0003676,GO:0003677,GO:0003700,GO:0005488,GO:0005575,GO:0005622,GO:0005623,GO:0005634,GO:0005737,GO:0006139,GO:0006351,GO:0006355,GO:0006725,GO:0006807,GO:0008150,GO:0008152,GO:0009058,GO:0009059,GO:0009889,GO:0009987,GO:0010467,GO:0010468,GO:0010556,GO:0016070,GO:0018130,GO:0019219,GO:0019222,GO:0019438,GO:0031323,GO:0031326,GO:0032774,GO:0034641,GO:0034645,GO:0034654,GO:0043170,GO:…	-	-	-
Pv5-593.03G083200	GO:0006950,GO:0008150,GO:0009266,GO:0009408,GO:0009628,GO:0050896	-	-	-
Pv5-593.03G094700	-	-	ko:K07466	ko03030,ko03420,ko03430,ko03440,ko03460,map03030,map03420,map03430,map03440,map03460
Pv5-593.03G172500	-	-	-	-
Pv5-593.03G002000	-	-	ko:K20403	ko04150,map04150
Pv5-593.03G280200	-	-	-	-
Pv5-593.03G003900	-	-	ko:K14536	ko03008,map03008
Pv5-593.03G005700	GO:0003674,GO:0003676,GO:0003723,GO:0003824,GO:0004518,GO:0004519,GO:0005488,GO:0005575,GO:0005622,GO:0005623,GO:0005737,GO:0005739,GO:0006139,GO:0006725,GO:0006807,GO:0008150,GO:0008152,GO:0009451,GO:0009987,GO:0016070,GO:0016787,GO:0016788,GO:0034641,GO:0043170,GO:0043226,GO:0043227,GO:0043229,GO:0043231,GO:0043412,GO:0044237,GO:0044238,GO:0044424,GO:0044444,GO:0044464,GO:0046483,GO:0071704,GO:…	-	ko:K07874	ko05134,map05134
Pv5-593.03G036000	GO:0003674,GO:0003676,GO:0003723,GO:0003824,GO:0004518,GO:0004519,GO:0005488,GO:0005575,GO:0005622,GO:0005623,GO:0006139,GO:0006725,GO:0006807,GO:0008150,GO:0008152,GO:0009451,GO:0009987,GO:0016070,GO:0016787,GO:0016788,GO:0034641,GO:0043170,GO:0043226,GO:0043227,GO:0043229,GO:0043231,GO:0043412,GO:0044237,GO:0044238,GO:0044424,GO:0044464,GO:0046483,GO:0071704,GO:0090304,GO:0090305,GO:0097159,GO:…	-	-	-
Pv5-593.03G011600	GO:0000323,GO:0003674,GO:0005488,GO:0005515,GO:0005543,GO:0005575,GO:0005622,GO:0005623,GO:0005737,GO:0005764,GO:0005768,GO:0005769,GO:0005770,GO:0005773,GO:0005829,GO:0006605,GO:0006622,GO:0006623,GO:0006810,GO:0006886,GO:0007034,GO:0007041,GO:0008104,GO:0008150,GO:0008289,GO:0008333,GO:0010008,GO:0012505,GO:0015031,GO:0015833,GO:0016020,GO:0016192,GO:0016482,GO:0019898,GO:0031090,GO:0031312,GO:…	-	ko:K17925	-
Pv5-593.03G100500	-	-	-	-
Pv5-593.03G198100	GO:0003674,GO:0003824,GO:0005488,GO:0005515,GO:0005575,GO:0005622,GO:0005623,GO:0005737,GO:0006082,GO:0006091,GO:0006139,GO:0006520,GO:0006531,GO:0006725,GO:0006732,GO:0006733,GO:0006753,GO:0006790,GO:0006793,GO:0006796,GO:0006807,GO:0008047,GO:0008150,GO:0008152,GO:0008987,GO:0009058,GO:0009060,GO:0009066,GO:0009108,GO:0009117,GO:0009165,GO:0009435,GO:0009507,GO:0009536,GO:0009893,GO:0009987,GO:…	2.5.1.72	ko:K03517	ko00760,ko01100,map00760,map01100
Pv5-593.03G245900	-	-	-	-
Pv5-593.03G198300	-	-	-	-
Pv5-593.03G021300	-	-	ko:K13464	ko04075,map04075
Pv5-593.03G054100	GO:0003674,GO:0005215,GO:0005575,GO:0005618,GO:0005622,GO:0005623,GO:0005737,GO:0005773,GO:0005783,GO:0005886,GO:0005911,GO:0006810,GO:0008150,GO:0009506,GO:0012505,GO:0016020,GO:0016021,GO:0022857,GO:0030054,GO:0030312,GO:0031224,GO:0043226,GO:0043227,GO:0043229,GO:0043231,GO:0044424,GO:0044425,GO:0044444,GO:0044464,GO:0051179,GO:0051234,GO:0055044,GO:0055085,GO:0071944	-	ko:K14611	-
Pv5-593.03G107200	-	-	ko:K07466	ko03030,ko03420,ko03430,ko03440,ko03460,map03030,map03420,map03430,map03440,map03460
Pv5-593.03G156700	-	-	-	-
Pv5-593.03G233300	GO:0003674,GO:0005215,GO:0005575,GO:0005622,GO:0005623,GO:0005737,GO:0005739,GO:0005740,GO:0005741,GO:0006810,GO:0006886,GO:0008104,GO:0008150,GO:0008320,GO:0008565,GO:0015031,GO:0015399,GO:0015405,GO:0015450,GO:0015833,GO:0016020,GO:0016021,GO:0019867,GO:0022804,GO:0022857,GO:0022884,GO:0031090,GO:0031224,GO:0031966,GO:0031967,GO:0031968,GO:0031975,GO:0033036,GO:0034613,GO:0042886,GO:0042887,GO:…	-	-	-
Pv5-593.03G284400	-	-	-	-
Pv5-593.03G093600	GO:0000003,GO:0003006,GO:0003674,GO:0003824,GO:0005488,GO:0005515,GO:0005575,GO:0005622,GO:0005623,GO:0005634,GO:0005737,GO:0005829,GO:0006139,GO:0006325,GO:0006351,GO:0006355,GO:0006464,GO:0006479,GO:0006725,GO:0006807,GO:0006950,GO:0006970,GO:0006996,GO:0007275,GO:0008150,GO:0008152,GO:0008168,GO:0008170,GO:0008213,GO:0008276,GO:0008469,GO:0008757,GO:0009058,GO:0009059,GO:0009628,GO:0009651,GO:…	2.1.1.319	ko:K05931	ko01522,map01522
Pv5-593.03G138400	-	-	-	-
Pv5-593.03G133800	-	-	-	-
Pv5-593.03G113600	-	-	-	-
Pv5-593.03G084300	GO:0000003,GO:0003006,GO:0003674,GO:0003676,GO:0003677,GO:0003700,GO:0003712,GO:0005488,GO:0005515,GO:0005575,GO:0005622,GO:0005623,GO:0005634,GO:0005737,GO:0006139,GO:0006351,GO:0006355,GO:0006725,GO:0006807,GO:0007275,GO:0008150,GO:0008152,GO:0009058,GO:0009059,GO:0009314,GO:0009416,GO:0009628,GO:0009648,GO:0009791,GO:0009889,GO:0009987,GO:0010228,GO:0010467,GO:0010468,GO:0010556,GO:0016070,GO:…	-	ko:K08065	ko04612,ko05152,ko05166,map04612,map05152,map05166
Pv5-593.03G176400	-	-	-	-
Pv5-593.03G098500	GO:0001101,GO:0003674,GO:0003700,GO:0005488,GO:0005543,GO:0006355,GO:0006464,GO:0006807,GO:0007154,GO:0007165,GO:0008150,GO:0008152,GO:0008289,GO:0009605,GO:0009607,GO:0009620,GO:0009719,GO:0009725,GO:0009737,GO:0009738,GO:0009755,GO:0009889,GO:0009987,GO:0010033,GO:0010468,GO:0010556,GO:0016567,GO:0019219,GO:0019222,GO:0019538,GO:0023052,GO:0031323,GO:0031326,GO:0032446,GO:0032870,GO:0033993,GO:…	-	-	-
Pv5-593.03G027500	GO:0000003,GO:0000160,GO:0001067,GO:0003006,GO:0003674,GO:0003676,GO:0003677,GO:0003700,GO:0005488,GO:0005575,GO:0005622,GO:0005623,GO:0005634,GO:0006139,GO:0006351,GO:0006355,GO:0006725,GO:0006807,GO:0007154,GO:0007165,GO:0007275,GO:0008150,GO:0008152,GO:0009058,GO:0009059,GO:0009314,GO:0009416,GO:0009628,GO:0009648,GO:0009719,GO:0009723,GO:0009725,GO:0009741,GO:0009755,GO:0009791,GO:0009873,GO:…	-	ko:K09287	-
Pv5-593.03G003100	-	-	ko:K13459	ko04626,map04626
Pv5-593.03G179800	-	-	-	-
Pv5-593.03G034400	-	-	ko:K09338	-
Pv5-593.03G025700	GO:0003674,GO:0003824,GO:0005488,GO:0005575,GO:0005622,GO:0005623,GO:0005634,GO:0008150,GO:0008152,GO:0016491,GO:0043167,GO:0043169,GO:0043226,GO:0043227,GO:0043229,GO:0043231,GO:0044424,GO:0044464,GO:0046872,GO:0055114	-	-	-
Pv5-593.03G262100	GO:0000139,GO:0003674,GO:0003824,GO:0004656,GO:0005488,GO:0005506,GO:0005515,GO:0005575,GO:0005622,GO:0005623,GO:0005737,GO:0005739,GO:0005783,GO:0005788,GO:0005789,GO:0005794,GO:0006082,GO:0006464,GO:0006520,GO:0006575,GO:0006807,GO:0007275,GO:0008150,GO:0008152,GO:0009653,GO:0009888,GO:0009987,GO:0010015,GO:0010053,GO:0010054,GO:0012505,GO:0016020,GO:0016021,GO:0016043,GO:0016222,GO:0016491,GO:…	1.14.11.2	ko:K00472	ko00330,ko01100,map00330,map01100
Pv5-593.03G133200	GO:0000785,GO:0000791,GO:0000792,GO:0001652,GO:0003674,GO:0003712,GO:0003713,GO:0005575,GO:0005622,GO:0005623,GO:0005634,GO:0005654,GO:0005694,GO:0005730,GO:0006139,GO:0006351,GO:0006355,GO:0006357,GO:0006364,GO:0006396,GO:0006397,GO:0006725,GO:0006807,GO:0006915,GO:0008150,GO:0008152,GO:0008219,GO:0008380,GO:0009058,GO:0009059,GO:0009605,GO:0009607,GO:0009615,GO:0009889,GO:0009891,GO:0009892,GO:…	-	ko:K14849	-
Pv5-593.03G131600	-	-	-	-
Pv5-593.03G054600	GO:0000271,GO:0000427,GO:0000428,GO:0003674,GO:0003676,GO:0003677,GO:0003824,GO:0004373,GO:0005488,GO:0005575,GO:0005622,GO:0005623,GO:0005737,GO:0005975,GO:0005976,GO:0005982,GO:0006073,GO:0006139,GO:0006351,GO:0006355,GO:0006725,GO:0006807,GO:0008150,GO:0008152,GO:0008194,GO:0009011,GO:0009058,GO:0009059,GO:0009250,GO:0009295,GO:0009314,GO:0009416,GO:0009501,GO:0009507,GO:0009532,GO:0009536,GO:…	-	-	-
Pv5-593.03G221700	GO:0000003,GO:0000902,GO:0000904,GO:0001101,GO:0003006,GO:0003674,GO:0005488,GO:0005509,GO:0005515,GO:0005575,GO:0005622,GO:0005623,GO:0005737,GO:0005773,GO:0005886,GO:0006950,GO:0006970,GO:0007154,GO:0007165,GO:0008150,GO:0009266,GO:0009409,GO:0009414,GO:0009415,GO:0009628,GO:0009651,GO:0009653,GO:0009719,GO:0009725,GO:0009737,GO:0009738,GO:0009755,GO:0009826,GO:0009856,GO:0009860,GO:0009932,GO:…	-	ko:K06268	ko04010,ko04020,ko04022,ko04114,ko04218,ko04310,ko04360,ko04370,ko04380,ko04650,ko04658,ko04659,ko04660,ko04662,ko04720,ko04724,ko04921,ko04922,ko04924,ko05010,ko05014,ko05031,ko05152,ko05166,ko05167,map04010,map04020,map04022,map04114,map04218,map04310,map04360,map04370,map04380,map04650,map04658,map04659,map04660,map04662,map04720,map04724,map04921,map04922,map04924,map05010,map05014,map05031,m…
Pv5-593.03G000800	GO:0003674,GO:0003676,GO:0003677,GO:0003824,GO:0004175,GO:0004190,GO:0005488,GO:0005575,GO:0005576,GO:0006508,GO:0006807,GO:0008150,GO:0008152,GO:0008233,GO:0009056,GO:0009057,GO:0016787,GO:0019538,GO:0030163,GO:0043170,GO:0044238,GO:0070001,GO:0070011,GO:0071704,GO:0097159,GO:0140096,GO:1901363,GO:1901564,GO:1901565,GO:1901575	-	-	-
Pv5-593.03G158700	GO:0003674,GO:0005488,GO:0005515,GO:0005575,GO:0005622,GO:0005623,GO:0005634,GO:0005654,GO:0005737,GO:0005794,GO:0005829,GO:0006457,GO:0007275,GO:0007517,GO:0008150,GO:0009987,GO:0012505,GO:0016604,GO:0016607,GO:0030154,GO:0031072,GO:0031974,GO:0031981,GO:0032501,GO:0032502,GO:0043226,GO:0043227,GO:0043229,GO:0043231,GO:0043233,GO:0044422,GO:0044424,GO:0044428,GO:0044444,GO:0044446,GO:0044451,GO:…	-	ko:K17768	-
Pv5-593.03G109600	GO:0003674,GO:0003824,GO:0005575,GO:0005622,GO:0005623,GO:0005737,GO:0005829,GO:0006725,GO:0006732,GO:0006766,GO:0006767,GO:0006772,GO:0006790,GO:0006793,GO:0006796,GO:0006807,GO:0008150,GO:0008152,GO:0009058,GO:0009108,GO:0009110,GO:0009228,GO:0009229,GO:0009987,GO:0016787,GO:0016810,GO:0017144,GO:0018130,GO:0019438,GO:0019637,GO:0034641,GO:0042357,GO:0042364,GO:0042723,GO:0042724,GO:0044237,GO:…	-	ko:K20896	ko00730,ko01100,map00730,map01100
Pv5-593.03G102600	GO:0003674,GO:0003824,GO:0004147,GO:0005488,GO:0005515,GO:0005575,GO:0005622,GO:0005623,GO:0005737,GO:0005739,GO:0005759,GO:0005947,GO:0006082,GO:0006629,GO:0006631,GO:0006633,GO:0006950,GO:0007154,GO:0008150,GO:0008152,GO:0008270,GO:0008610,GO:0009058,GO:0009267,GO:0009295,GO:0009314,GO:0009416,GO:0009605,GO:0009628,GO:0009642,GO:0009646,GO:0009743,GO:0009744,GO:0009987,GO:0009991,GO:0010033,GO:…	2.3.1.168	ko:K09699	ko00280,ko00640,ko01100,ko01110,ko01130,map00280,map00640,map01100,map01110,map01130
Pv5-593.03G157500	GO:0000003,GO:0000280,GO:0001655,GO:0001775,GO:0001822,GO:0002020,GO:0002253,GO:0002376,GO:0002429,GO:0002474,GO:0002682,GO:0002684,GO:0002757,GO:0002764,GO:0002768,GO:0003674,GO:0005102,GO:0005488,GO:0005515,GO:0005575,GO:0005576,GO:0005615,GO:0005622,GO:0005623,GO:0005634,GO:0005654,GO:0005737,GO:0005829,GO:0006325,GO:0006464,GO:0006473,GO:0006475,GO:0006508,GO:0006511,GO:0006515,GO:0006807,GO:…	-	-	-
Pv5-593.03G078000	-	-	-	-
Pv5-593.03G206400	-	-	-	-
Pv5-593.03G048700	GO:0000151,GO:0003674,GO:0005488,GO:0005515,GO:0005575,GO:0005622,GO:0005623,GO:0005737,GO:0005829,GO:0006464,GO:0006508,GO:0006511,GO:0006807,GO:0008150,GO:0008152,GO:0009056,GO:0009057,GO:0009314,GO:0009416,GO:0009628,GO:0009639,GO:0009909,GO:0009911,GO:0009987,GO:0016567,GO:0019538,GO:0019899,GO:0019941,GO:0030163,GO:0031461,GO:0031625,GO:0032446,GO:0032991,GO:0036211,GO:0043170,GO:0043412,GO:…	-	ko:K03869	ko04120,ko04340,ko04341,map04120,map04340,map04341
Pv5-593.03G013700	GO:0003674,GO:0003676,GO:0003677,GO:0005488,GO:0005575,GO:0005622,GO:0005623,GO:0005634,GO:0005737,GO:0005829,GO:0006139,GO:0006351,GO:0006355,GO:0006725,GO:0006807,GO:0008150,GO:0008152,GO:0009058,GO:0009059,GO:0009889,GO:0009987,GO:0010467,GO:0010468,GO:0010556,GO:0016070,GO:0018130,GO:0019219,GO:0019222,GO:0019438,GO:0031323,GO:0031326,GO:0032774,GO:0034641,GO:0034645,GO:0034654,GO:0043170,GO:…	-	-	-
Pv5-593.03G123600	-	-	-	-
Pv5-593.03G232600	-	-	-	-
Pv5-593.03G285800	-	-	-	-
Pv5-593.03G216700	-	-	-	-
Pv5-593.03G187600	-	-	ko:K17602	-
Pv5-593.03G130500	-	-	-	-
Pv5-593.03G008600	GO:0003674,GO:0003676,GO:0003677,GO:0003700,GO:0005488,GO:0005575,GO:0005622,GO:0005623,GO:0005634,GO:0005737,GO:0006139,GO:0006351,GO:0006355,GO:0006725,GO:0006807,GO:0007275,GO:0008150,GO:0008152,GO:0008356,GO:0009058,GO:0009059,GO:0009507,GO:0009536,GO:0009889,GO:0009987,GO:0010467,GO:0010468,GO:0010556,GO:0016070,GO:0018130,GO:0019219,GO:0019222,GO:0019438,GO:0022622,GO:0031323,GO:0031326,GO:…	-	-	-
Pv5-593.03G228000	GO:0003674,GO:0003824,GO:0004084,GO:0005575,GO:0005622,GO:0005623,GO:0005634,GO:0005635,GO:0005652,GO:0005654,GO:0005694,GO:0005737,GO:0006082,GO:0006520,GO:0006549,GO:0006551,GO:0006573,GO:0006807,GO:0006996,GO:0006997,GO:0008150,GO:0008152,GO:0008483,GO:0008652,GO:0009058,GO:0009081,GO:0009082,GO:0009097,GO:0009098,GO:0009099,GO:0009507,GO:0009536,GO:0009987,GO:0010369,GO:0012505,GO:0016020,GO:…	2.6.1.42	ko:K00826	ko00270,ko00280,ko00290,ko00770,ko01100,ko01110,ko01130,ko01210,ko01230,map00270,map00280,map00290,map00770,map01100,map01110,map01130,map01210,map01230
Pv5-593.03G140700	-	-	-	-
Pv5-593.03G209700	GO:0003674,GO:0003824,GO:0004497,GO:0005488,GO:0005506,GO:0005575,GO:0005622,GO:0005623,GO:0005737,GO:0005783,GO:0005789,GO:0008150,GO:0008152,GO:0009058,GO:0009719,GO:0009725,GO:0009733,GO:0009812,GO:0009813,GO:0010033,GO:0012505,GO:0016020,GO:0016021,GO:0016491,GO:0016705,GO:0016709,GO:0016711,GO:0019748,GO:0020037,GO:0031224,GO:0031984,GO:0042175,GO:0042221,GO:0043167,GO:0043169,GO:0043226,GO:…	1.14.14.19,1.14.14.32	ko:K00512	ko00140,ko01100,ko04913,ko04917,ko04927,ko04934,map00140,map01100,map04913,map04917,map04927,map04934
Pv5-593.03G280000	GO:0000003,GO:0001101,GO:0003006,GO:0003674,GO:0005096,GO:0005488,GO:0005575,GO:0005622,GO:0005623,GO:0005737,GO:0005794,GO:0005829,GO:0007275,GO:0008047,GO:0008150,GO:0009555,GO:0009719,GO:0009725,GO:0009737,GO:0009790,GO:0009791,GO:0009793,GO:0010033,GO:0010154,GO:0012505,GO:0022414,GO:0030234,GO:0030695,GO:0032501,GO:0032502,GO:0033993,GO:0042221,GO:0043085,GO:0043087,GO:0043167,GO:0043169,GO:…	-	ko:K12493	ko04144,map04144
Pv5-593.03G088300	GO:0000003,GO:0003006,GO:0003674,GO:0003676,GO:0003677,GO:0005488,GO:0005515,GO:0005575,GO:0005622,GO:0005623,GO:0005634,GO:0006082,GO:0006139,GO:0006351,GO:0006355,GO:0006725,GO:0006790,GO:0006807,GO:0007275,GO:0008150,GO:0008152,GO:0009058,GO:0009059,GO:0009314,GO:0009416,GO:0009628,GO:0009648,GO:0009791,GO:0009889,GO:0009987,GO:0010228,GO:0010467,GO:0010468,GO:0010556,GO:0016070,GO:0016143,GO:…	-	-	-
Pv5-593.03G253900	GO:0000123,GO:0000228,GO:0000785,GO:0000790,GO:0002151,GO:0003674,GO:0003676,GO:0003723,GO:0003727,GO:0004857,GO:0005488,GO:0005575,GO:0005622,GO:0005623,GO:0005634,GO:0005654,GO:0005694,GO:0005730,GO:0005737,GO:0005783,GO:0005844,GO:0006139,GO:0006259,GO:0006281,GO:0006310,GO:0006325,GO:0006351,GO:0006355,GO:0006464,GO:0006473,GO:0006475,GO:0006508,GO:0006725,GO:0006807,GO:0006950,GO:0006974,GO:…	-	ko:K11674	ko05168,map05168
Pv5-593.03G187200	GO:0000166,GO:0003674,GO:0003824,GO:0005488,GO:0005524,GO:0006464,GO:0006807,GO:0008144,GO:0008150,GO:0008152,GO:0009987,GO:0016567,GO:0016740,GO:0017076,GO:0019538,GO:0030554,GO:0032446,GO:0032553,GO:0032555,GO:0032559,GO:0035639,GO:0036094,GO:0036211,GO:0043167,GO:0043168,GO:0043170,GO:0043412,GO:0044237,GO:0044238,GO:0044260,GO:0044267,GO:0070647,GO:0071704,GO:0097159,GO:0097367,GO:1901265,GO:…	2.3.2.23	ko:K10573	ko04120,map04120
Pv5-593.03G276200	-	-	-	-
Pv5-593.03G245800	-	-	-	-
Pv5-593.03G216400	GO:0000139,GO:0005575,GO:0005622,GO:0005623,GO:0005737,GO:0005783,GO:0005789,GO:0005794,GO:0005795,GO:0006810,GO:0006888,GO:0006900,GO:0006901,GO:0006903,GO:0006996,GO:0007029,GO:0007031,GO:0008104,GO:0008150,GO:0009893,GO:0009987,GO:0010256,GO:0010468,GO:0010604,GO:0010628,GO:0012505,GO:0015031,GO:0015833,GO:0016020,GO:0016043,GO:0016050,GO:0016192,GO:0016559,GO:0019222,GO:0022607,GO:0031090,GO:…	-	ko:K20353	-
Pv5-593.03G133000	-	-	-	-
Pv5-593.03G195400	GO:0003674,GO:0005102,GO:0005215,GO:0005488,GO:0005515,GO:0005575,GO:0005622,GO:0005623,GO:0005737,GO:0005739,GO:0005777,GO:0005778,GO:0005829,GO:0005886,GO:0006605,GO:0006625,GO:0006810,GO:0006886,GO:0006996,GO:0007031,GO:0008104,GO:0008150,GO:0008565,GO:0009987,GO:0015031,GO:0015833,GO:0015919,GO:0016020,GO:0016021,GO:0016043,GO:0016558,GO:0016560,GO:0017038,GO:0031090,GO:0031224,GO:0031903,GO:…	2.3.2.27	ko:K13343,ko:K16284	ko04146,map04146
Pv5-593.03G016600	GO:0000003,GO:0000280,GO:0000724,GO:0000725,GO:0005575,GO:0005622,GO:0005623,GO:0005634,GO:0006139,GO:0006259,GO:0006281,GO:0006302,GO:0006310,GO:0006725,GO:0006807,GO:0006950,GO:0006974,GO:0006996,GO:0007049,GO:0007059,GO:0007127,GO:0007129,GO:0007131,GO:0008150,GO:0008152,GO:0009987,GO:0016043,GO:0022402,GO:0022414,GO:0022607,GO:0033554,GO:0034641,GO:0035825,GO:0043170,GO:0043226,GO:0043227,GO:…	-	ko:K21777	-
Pv5-593.03G160200	GO:0003674,GO:0003824,GO:0005488,GO:0006464,GO:0006508,GO:0006511,GO:0006807,GO:0008150,GO:0008152,GO:0008233,GO:0008234,GO:0008270,GO:0009056,GO:0009057,GO:0009987,GO:0016579,GO:0016787,GO:0019538,GO:0019783,GO:0019941,GO:0030163,GO:0036211,GO:0036459,GO:0043167,GO:0043169,GO:0043170,GO:0043412,GO:0043632,GO:0044237,GO:0044238,GO:0044248,GO:0044257,GO:0044260,GO:0044265,GO:0044267,GO:0046872,GO:…	3.4.19.12	ko:K11366	-
Pv5-593.03G078800	GO:0000003,GO:0000166,GO:0002161,GO:0003006,GO:0003674,GO:0003824,GO:0004812,GO:0004823,GO:0005488,GO:0005524,GO:0005575,GO:0005622,GO:0005623,GO:0005737,GO:0005739,GO:0006082,GO:0006139,GO:0006399,GO:0006412,GO:0006418,GO:0006429,GO:0006450,GO:0006518,GO:0006520,GO:0006725,GO:0006807,GO:0007275,GO:0008144,GO:0008150,GO:0008152,GO:0009058,GO:0009059,GO:0009507,GO:0009532,GO:0009536,GO:0009570,GO:…	6.1.1.4	ko:K01869	ko00970,map00970
Pv5-593.03G175700	-	-	ko:K03978	-
Pv5-593.03G172800	GO:0001763,GO:0003674,GO:0003676,GO:0003677,GO:0003700,GO:0005488,GO:0005575,GO:0005622,GO:0005623,GO:0005634,GO:0006139,GO:0006351,GO:0006355,GO:0006725,GO:0006807,GO:0007275,GO:0008150,GO:0008152,GO:0009058,GO:0009059,GO:0009653,GO:0009889,GO:0009987,GO:0010016,GO:0010223,GO:0010346,GO:0010467,GO:0010468,GO:0010556,GO:0016070,GO:0018130,GO:0019219,GO:0019222,GO:0019438,GO:0022603,GO:0031323,GO:…	-	-	-
Pv5-593.03G122200	GO:0000003,GO:0000150,GO:0000166,GO:0000217,GO:0000228,GO:0000278,GO:0000280,GO:0000400,GO:0000724,GO:0000725,GO:0000730,GO:0000793,GO:0000794,GO:0003674,GO:0003676,GO:0003677,GO:0003690,GO:0003697,GO:0003824,GO:0005488,GO:0005524,GO:0005575,GO:0005622,GO:0005623,GO:0005634,GO:0005654,GO:0005694,GO:0006139,GO:0006259,GO:0006260,GO:0006261,GO:0006281,GO:0006302,GO:0006310,GO:0006312,GO:0006355,GO:…	-	ko:K04482	ko03440,ko03460,ko05200,ko05212,map03440,map03460,map05200,map05212
Pv5-593.03G016900	GO:0003674,GO:0003824,GO:0005488,GO:0008150,GO:0008152,GO:0008168,GO:0016740,GO:0016741,GO:0032259,GO:0043167,GO:0043169,GO:0046872	2.1.1.276	ko:K18886	-
Pv5-593.03G246400	-	-	-	-
Pv5-593.03G148300	-	-	-	-
Pv5-593.03G112200	GO:0000003,GO:0003006,GO:0003674,GO:0003676,GO:0003723,GO:0005488,GO:0005575,GO:0005622,GO:0005623,GO:0005634,GO:0007275,GO:0008150,GO:0009791,GO:0009908,GO:0009987,GO:0022414,GO:0030154,GO:0032501,GO:0032502,GO:0043226,GO:0043227,GO:0043229,GO:0043231,GO:0044424,GO:0044464,GO:0048367,GO:0048608,GO:0048731,GO:0048856,GO:0048869,GO:0061458,GO:0090567,GO:0097159,GO:1901363	-	-	-
Pv5-593.03G242100	GO:0000003,GO:0003002,GO:0003006,GO:0006355,GO:0007275,GO:0007389,GO:0008150,GO:0009653,GO:0009791,GO:0009889,GO:0009908,GO:0009954,GO:0009965,GO:0010016,GO:0010468,GO:0010556,GO:0019219,GO:0019222,GO:0022414,GO:0031323,GO:0031326,GO:0032501,GO:0032502,GO:0048366,GO:0048367,GO:0048437,GO:0048438,GO:0048441,GO:0048465,GO:0048608,GO:0048731,GO:0048827,GO:0048856,GO:0050789,GO:0050794,GO:0051171,GO:…	-	-	-
Pv5-593.03G020400	GO:0003674,GO:0003824,GO:0005488,GO:0008150,GO:0008152,GO:0016491,GO:0043167,GO:0043169,GO:0046872,GO:0055114	-	-	-
Pv5-593.03G040800	-	-	ko:K12844	ko03040,map03040
Pv5-593.03G192500	GO:0000139,GO:0003674,GO:0003824,GO:0004553,GO:0004559,GO:0004571,GO:0005488,GO:0005509,GO:0005575,GO:0005622,GO:0005623,GO:0005737,GO:0005783,GO:0005789,GO:0005794,GO:0006464,GO:0006486,GO:0006491,GO:0006508,GO:0006511,GO:0006807,GO:0006950,GO:0008150,GO:0008152,GO:0009056,GO:0009057,GO:0009058,GO:0009059,GO:0009100,GO:0009101,GO:0009987,GO:0010033,GO:0010243,GO:0010498,GO:0012505,GO:0015923,GO:…	-	ko:K10084	ko04141,map04141
Pv5-593.03G176200	GO:0000166,GO:0000981,GO:0000982,GO:0001077,GO:0001228,GO:0003674,GO:0003700,GO:0003824,GO:0004672,GO:0004674,GO:0004713,GO:0004715,GO:0005488,GO:0005524,GO:0005575,GO:0005622,GO:0005623,GO:0005737,GO:0005798,GO:0005829,GO:0006139,GO:0006351,GO:0006355,GO:0006357,GO:0006366,GO:0006464,GO:0006468,GO:0006725,GO:0006793,GO:0006796,GO:0006807,GO:0008144,GO:0008150,GO:0008152,GO:0009058,GO:0009059,GO:…	2.7.11.1	ko:K08856	-
Pv5-593.03G187100	-	-	-	-
Pv5-593.03G095600	-	-	ko:K08065	ko04612,ko05152,ko05166,map04612,map05152,map05166
Pv5-593.03G171800	GO:0000036,GO:0003674,GO:0003824,GO:0004312,GO:0005488,GO:0005575,GO:0005622,GO:0005623,GO:0005737,GO:0006082,GO:0006629,GO:0006631,GO:0006633,GO:0008150,GO:0008152,GO:0008610,GO:0009058,GO:0009507,GO:0009536,GO:0009987,GO:0016053,GO:0016297,GO:0016740,GO:0016746,GO:0016747,GO:0016787,GO:0016788,GO:0016790,GO:0019752,GO:0032787,GO:0043226,GO:0043227,GO:0043229,GO:0043231,GO:0043436,GO:0044237,GO:…	3.1.2.14,3.1.2.21	ko:K10781	ko00061,ko01100,ko01212,map00061,map01100,map01212
Pv5-593.03G254600	-	-	-	-
Pv5-593.03G002200	-	-	ko:K13459	ko04626,map04626
Pv5-593.03G241100	-	-	-	-
Pv5-593.03G153800	GO:0003674,GO:0003824,GO:0005575,GO:0005576,GO:0005975,GO:0006066,GO:0006071,GO:0006629,GO:0008081,GO:0008150,GO:0008152,GO:0008889,GO:0009987,GO:0016020,GO:0016021,GO:0016787,GO:0016788,GO:0019400,GO:0019751,GO:0031224,GO:0031225,GO:0042578,GO:0044237,GO:0044238,GO:0044262,GO:0044281,GO:0044425,GO:0048046,GO:0071704,GO:1901615	-	-	-
Pv5-593.03G150300	GO:0000166,GO:0003674,GO:0005488,GO:0005524,GO:0008144,GO:0017076,GO:0030554,GO:0032553,GO:0032555,GO:0032559,GO:0035639,GO:0036094,GO:0043167,GO:0043168,GO:0097159,GO:0097367,GO:1901265,GO:1901363	-	ko:K03283	ko03040,ko04010,ko04141,ko04144,ko04213,ko04612,ko04915,ko05134,ko05145,ko05162,ko05164,ko05169,map03040,map04010,map04141,map04144,map04213,map04612,map04915,map05134,map05145,map05162,map05164,map05169
Pv5-593.03G026000	-	-	-	-
Pv5-593.03G198800	GO:0000003,GO:0003006,GO:0003674,GO:0003824,GO:0005575,GO:0005622,GO:0005623,GO:0005737,GO:0005783,GO:0005789,GO:0006950,GO:0006952,GO:0007154,GO:0007275,GO:0008150,GO:0008152,GO:0008483,GO:0009058,GO:0009605,GO:0009606,GO:0009607,GO:0009617,GO:0009628,GO:0009629,GO:0009630,GO:0009653,GO:0009719,GO:0009723,GO:0009725,GO:0009791,GO:0009850,GO:0009851,GO:0009888,GO:0009908,GO:0009958,GO:0009987,GO:…	2.6.1.99	ko:K16903	ko00380,ko01100,map00380,map01100
Pv5-593.03G015400	GO:0001708,GO:0003674,GO:0005488,GO:0005575,GO:0005622,GO:0005623,GO:0005634,GO:0007275,GO:0007389,GO:0008150,GO:0009653,GO:0009790,GO:0009880,GO:0009888,GO:0009933,GO:0009987,GO:0010014,GO:0030154,GO:0032501,GO:0032502,GO:0043167,GO:0043169,GO:0043226,GO:0043227,GO:0043229,GO:0043231,GO:0044424,GO:0044464,GO:0045165,GO:0046872,GO:0048507,GO:0048532,GO:0048856,GO:0048869,GO:0090421	-	-	-
Pv5-593.03G215000	-	-	-	-
Pv5-593.03G134800	-	-	-	-
Pv5-593.03G163100	GO:0000139,GO:0003674,GO:0003824,GO:0003830,GO:0005575,GO:0005622,GO:0005623,GO:0005737,GO:0005794,GO:0006464,GO:0006486,GO:0006487,GO:0006807,GO:0008150,GO:0008152,GO:0008194,GO:0008375,GO:0009058,GO:0009059,GO:0009100,GO:0009101,GO:0009987,GO:0012505,GO:0016020,GO:0016021,GO:0016740,GO:0016757,GO:0016758,GO:0019538,GO:0031090,GO:0031224,GO:0031984,GO:0034645,GO:0036211,GO:0043170,GO:0043226,GO:…	2.4.1.144	ko:K00737,ko:K14484	ko00510,ko01100,ko04075,map00510,map01100,map04075
Pv5-593.03G275500	GO:0000003,GO:0000976,GO:0000977,GO:0001012,GO:0001067,GO:0003006,GO:0003674,GO:0003676,GO:0003677,GO:0003690,GO:0003700,GO:0005488,GO:0005515,GO:0005575,GO:0005622,GO:0005623,GO:0005634,GO:0006139,GO:0006351,GO:0006355,GO:0006357,GO:0006725,GO:0006807,GO:0007275,GO:0008150,GO:0008152,GO:0009058,GO:0009059,GO:0009791,GO:0009889,GO:0009891,GO:0009893,GO:0009908,GO:0009987,GO:0010467,GO:0010468,GO:…	-	ko:K09264	-
Pv5-593.03G085400	-	-	-	-
Pv5-593.03G166800	GO:0000054,GO:0000055,GO:0000447,GO:0000460,GO:0000462,GO:0000466,GO:0000469,GO:0000478,GO:0000479,GO:0005575,GO:0005622,GO:0005623,GO:0005634,GO:0005730,GO:0005737,GO:0005739,GO:0005740,GO:0005743,GO:0006139,GO:0006364,GO:0006396,GO:0006403,GO:0006405,GO:0006611,GO:0006725,GO:0006807,GO:0006810,GO:0006811,GO:0006820,GO:0006862,GO:0006886,GO:0006913,GO:0008104,GO:0008150,GO:0008152,GO:0009501,GO:…	-	ko:K14852	-
Pv5-593.03G002800	-	-	ko:K13459	ko04626,map04626
Pv5-593.03G274400	-	-	-	-
Pv5-593.03G222600	-	-	-	-
Pv5-593.03G014300	-	-	-	-
Pv5-593.03G164300	GO:0005575,GO:0005622,GO:0005623,GO:0005737,GO:0006091,GO:0006807,GO:0008150,GO:0008152,GO:0009507,GO:0009526,GO:0009532,GO:0009534,GO:0009535,GO:0009536,GO:0009543,GO:0009570,GO:0009579,GO:0009719,GO:0009725,GO:0009735,GO:0009765,GO:0009941,GO:0009987,GO:0010033,GO:0010206,GO:0015979,GO:0016020,GO:0019538,GO:0019684,GO:0030091,GO:0031967,GO:0031975,GO:0031976,GO:0031977,GO:0031978,GO:0031984,GO:…	-	-	-
Pv5-593.03G083000	GO:0001101,GO:0003674,GO:0003824,GO:0004497,GO:0005488,GO:0005506,GO:0005575,GO:0006629,GO:0006720,GO:0006721,GO:0006950,GO:0006952,GO:0008150,GO:0008152,GO:0009058,GO:0009719,GO:0009725,GO:0009753,GO:0009987,GO:0010033,GO:0016020,GO:0016021,GO:0016101,GO:0016491,GO:0016705,GO:0016709,GO:0019748,GO:0020037,GO:0031224,GO:0032870,GO:0036209,GO:0042221,GO:0043167,GO:0043169,GO:0044237,GO:0044238,GO:…	1.14.13.121,1.14.13.144,1.14.14.1,1.14.14.19,1.14.14.32	ko:K00512,ko:K07418,ko:K15472,ko:K16085	ko00140,ko00590,ko00591,ko00904,ko00909,ko01100,ko01110,ko04212,ko04726,ko04750,ko04913,ko04917,ko04927,ko04934,map00140,map00590,map00591,map00904,map00909,map01100,map01110,map04212,map04726,map04750,map04913,map04917,map04927,map04934
Pv5-593.03G272000	GO:0000741,GO:0005575,GO:0005622,GO:0005623,GO:0005737,GO:0005739,GO:0006950,GO:0006970,GO:0006996,GO:0006997,GO:0007275,GO:0008150,GO:0009553,GO:0009559,GO:0009561,GO:0009628,GO:0009651,GO:0009987,GO:0010197,GO:0016020,GO:0016021,GO:0016043,GO:0030154,GO:0031224,GO:0032501,GO:0032502,GO:0043226,GO:0043227,GO:0043229,GO:0043231,GO:0044424,GO:0044425,GO:0044444,GO:0044464,GO:0048229,GO:0048284,GO:…	-	-	-
Pv5-593.03G057500	GO:0003674,GO:0003824,GO:0005575,GO:0005622,GO:0005623,GO:0005737,GO:0005794,GO:0008150,GO:0008374,GO:0009987,GO:0012505,GO:0016020,GO:0016021,GO:0016407,GO:0016413,GO:0016740,GO:0016746,GO:0016747,GO:0031224,GO:0043226,GO:0043227,GO:0043229,GO:0043231,GO:0044424,GO:0044425,GO:0044444,GO:0044464,GO:0071554	-	-	-
Pv5-593.03G076100	GO:0000421,GO:0005575,GO:0005622,GO:0005623,GO:0005737,GO:0005773,GO:0005774,GO:0005776,GO:0005856,GO:0005874,GO:0006810,GO:0006914,GO:0006950,GO:0006995,GO:0007154,GO:0008104,GO:0008150,GO:0008152,GO:0009056,GO:0009267,GO:0009605,GO:0009987,GO:0009991,GO:0015031,GO:0015630,GO:0015833,GO:0016020,GO:0031090,GO:0031410,GO:0031667,GO:0031668,GO:0031669,GO:0031982,GO:0033036,GO:0033554,GO:0042594,GO:…	-	ko:K08341	ko04068,ko04136,ko04137,ko04138,ko04139,ko04140,ko04212,ko04371,ko04621,ko04727,ko05167,map04068,map04136,map04137,map04138,map04139,map04140,map04212,map04371,map04621,map04727,map05167
Pv5-593.03G173200	-	-	-	-
Pv5-593.03G085500	GO:0006464,GO:0006807,GO:0008150,GO:0008152,GO:0009987,GO:0016567,GO:0019538,GO:0032446,GO:0036211,GO:0043170,GO:0043412,GO:0044237,GO:0044238,GO:0044260,GO:0044267,GO:0070647,GO:0071704,GO:1901564	-	-	-
Pv5-593.03G279000	GO:0000981,GO:0000988,GO:0000989,GO:0001067,GO:0001076,GO:0001134,GO:0001135,GO:0003674,GO:0003676,GO:0003677,GO:0003700,GO:0005488,GO:0005575,GO:0005622,GO:0005623,GO:0005634,GO:0006355,GO:0006357,GO:0008150,GO:0009889,GO:0009987,GO:0010468,GO:0010556,GO:0019219,GO:0019222,GO:0030154,GO:0031323,GO:0031326,GO:0032502,GO:0043226,GO:0043227,GO:0043229,GO:0043231,GO:0043565,GO:0044212,GO:0044424,GO:…	-	ko:K09422	-
Pv5-593.03G202200	GO:0000003,GO:0000280,GO:0000712,GO:0003674,GO:0003676,GO:0003677,GO:0003690,GO:0005488,GO:0005575,GO:0005622,GO:0005623,GO:0005634,GO:0005654,GO:0006139,GO:0006259,GO:0006260,GO:0006261,GO:0006281,GO:0006310,GO:0006725,GO:0006807,GO:0006950,GO:0006974,GO:0006996,GO:0007049,GO:0007059,GO:0007127,GO:0007129,GO:0007131,GO:0008150,GO:0008152,GO:0009058,GO:0009059,GO:0009987,GO:0016043,GO:0022402,GO:…	-	ko:K15360	ko03460,map03460
Pv5-593.03G071400	GO:0003674,GO:0003824,GO:0004175,GO:0004222,GO:0005488,GO:0005575,GO:0005622,GO:0005623,GO:0005737,GO:0005739,GO:0005740,GO:0005743,GO:0006508,GO:0006807,GO:0008150,GO:0008152,GO:0008233,GO:0008237,GO:0016020,GO:0016787,GO:0019538,GO:0019866,GO:0031090,GO:0031966,GO:0031967,GO:0031975,GO:0043167,GO:0043169,GO:0043170,GO:0043226,GO:0043227,GO:0043229,GO:0043231,GO:0044238,GO:0044422,GO:0044424,GO:…	-	ko:K18156	-
Pv5-593.03G073900	GO:0003674,GO:0003824,GO:0004497,GO:0005488,GO:0005506,GO:0005575,GO:0008150,GO:0008152,GO:0009058,GO:0009059,GO:0010143,GO:0016020,GO:0016491,GO:0016705,GO:0016709,GO:0019748,GO:0020037,GO:0043167,GO:0043169,GO:0043170,GO:0044550,GO:0046872,GO:0046906,GO:0046914,GO:0048037,GO:0052722,GO:0055114,GO:0071704,GO:0097159,GO:1901363,GO:1901576	1.14.14.1,3.2.1.21	ko:K05350,ko:K07409	ko00140,ko00232,ko00380,ko00460,ko00500,ko00591,ko00830,ko00940,ko00980,ko00982,ko01100,ko01110,ko05204,map00140,map00232,map00380,map00460,map00500,map00591,map00830,map00940,map00980,map00982,map01100,map01110,map05204
Pv5-593.03G202300	-	-	-	-
Pv5-593.03G209800	GO:0003674,GO:0003824,GO:0004497,GO:0005488,GO:0005506,GO:0005575,GO:0005622,GO:0005623,GO:0005737,GO:0005783,GO:0005789,GO:0008150,GO:0008152,GO:0009058,GO:0009719,GO:0009725,GO:0009733,GO:0009812,GO:0009813,GO:0010033,GO:0012505,GO:0016020,GO:0016021,GO:0016491,GO:0016705,GO:0016709,GO:0016711,GO:0019748,GO:0020037,GO:0031224,GO:0031984,GO:0042175,GO:0042221,GO:0043167,GO:0043169,GO:0043226,GO:…	1.14.14.19,1.14.14.32	ko:K00512	ko00140,ko01100,ko04913,ko04917,ko04927,ko04934,map00140,map01100,map04913,map04917,map04927,map04934
Pv5-593.03G203700	-	-	-	-
Pv5-593.03G281900	GO:0003674,GO:0005488,GO:0005537,GO:0006950,GO:0006952,GO:0008150,GO:0009405,GO:0030246,GO:0036094,GO:0044419,GO:0048029,GO:0050896,GO:0051704,GO:0090729	-	-	-
Pv5-593.03G046800	-	-	ko:K10352	ko04530,map04530
Pv5-593.03G287700	-	-	-	-
Pv5-593.03G028900	GO:0000159,GO:0000160,GO:0001101,GO:0005575,GO:0005618,GO:0005622,GO:0005623,GO:0005634,GO:0005737,GO:0005777,GO:0005829,GO:0005886,GO:0006810,GO:0006950,GO:0006952,GO:0007154,GO:0007165,GO:0008150,GO:0008287,GO:0009719,GO:0009723,GO:0009725,GO:0009733,GO:0009734,GO:0009737,GO:0009738,GO:0009755,GO:0009787,GO:0009789,GO:0009873,GO:0009914,GO:0009926,GO:0009966,GO:0009967,GO:0009987,GO:0010033,GO:…	-	ko:K03456	ko03015,ko04071,ko04111,ko04113,ko04114,ko04151,ko04152,ko04261,ko04350,ko04390,ko04391,ko04530,ko04728,ko04730,ko05142,ko05160,ko05165,map03015,map04071,map04111,map04113,map04114,map04151,map04152,map04261,map04350,map04390,map04391,map04530,map04728,map04730,map05142,map05160,map05165
Pv5-593.03G000500	GO:0003674,GO:0003824,GO:0005575,GO:0005622,GO:0005623,GO:0005737,GO:0005829,GO:0006139,GO:0006148,GO:0006152,GO:0006725,GO:0006807,GO:0007275,GO:0007568,GO:0008150,GO:0008152,GO:0008194,GO:0008477,GO:0009056,GO:0009116,GO:0009119,GO:0009164,GO:0009987,GO:0010150,GO:0016740,GO:0016757,GO:0016758,GO:0016787,GO:0016798,GO:0016799,GO:0019439,GO:0032501,GO:0032502,GO:0034641,GO:0034655,GO:0034656,GO:…	3.2.2.3	ko:K01240	ko00240,ko00760,map00240,map00760
Pv5-593.03G008300	-	-	-	-
Pv5-593.03G007700	-	-	-	-
Pv5-593.03G253000	-	-	-	-
Pv5-593.03G257200	-	-	-	-
Pv5-593.03G133400	GO:0000166,GO:0003674,GO:0003824,GO:0004672,GO:0004674,GO:0005488,GO:0005524,GO:0005575,GO:0005623,GO:0005886,GO:0006464,GO:0006468,GO:0006793,GO:0006796,GO:0006807,GO:0008144,GO:0008150,GO:0008152,GO:0009987,GO:0016020,GO:0016021,GO:0016301,GO:0016310,GO:0016740,GO:0016772,GO:0016773,GO:0017076,GO:0019538,GO:0030554,GO:0031224,GO:0032553,GO:0032555,GO:0032559,GO:0035639,GO:0036094,GO:0036211,GO:…	2.7.11.1	ko:K04733	ko04010,ko04064,ko04620,ko04621,ko04624,ko04722,ko05133,ko05140,ko05142,ko05145,ko05152,ko05162,ko05164,map04010,map04064,map04620,map04621,map04624,map04722,map05133,map05140,map05142,map05145,map05152,map05162,map05164
Pv5-593.03G052500	GO:0003674,GO:0003824,GO:0005575,GO:0005622,GO:0005623,GO:0005737,GO:0005975,GO:0005984,GO:0005991,GO:0005992,GO:0006793,GO:0006796,GO:0006950,GO:0008150,GO:0008152,GO:0009058,GO:0009311,GO:0009312,GO:0009987,GO:0016051,GO:0016311,GO:0016740,GO:0016757,GO:0016787,GO:0016788,GO:0016791,GO:0033554,GO:0034637,GO:0042578,GO:0044237,GO:0044238,GO:0044249,GO:0044262,GO:0044424,GO:0044464,GO:0046351,GO:…	2.4.1.15,3.1.3.12	ko:K16055	ko00500,ko01100,map00500,map01100
Pv5-593.03G207800	GO:0003674,GO:0005488,GO:0005515,GO:0005575,GO:0005622,GO:0005623,GO:0005634,GO:0005737,GO:0005739,GO:0005829,GO:0006508,GO:0006511,GO:0006515,GO:0006807,GO:0006950,GO:0008150,GO:0008152,GO:0009056,GO:0009057,GO:0009987,GO:0010033,GO:0010498,GO:0019538,GO:0019941,GO:0030163,GO:0033554,GO:0035966,GO:0035967,GO:0042221,GO:0043161,GO:0043170,GO:0043226,GO:0043227,GO:0043229,GO:0043231,GO:0043632,GO:…	-	-	-
Pv5-593.03G203200	GO:0003674,GO:0003676,GO:0003677,GO:0005488,GO:0005575,GO:0005622,GO:0005623,GO:0005634,GO:0043167,GO:0043169,GO:0043226,GO:0043227,GO:0043229,GO:0043231,GO:0044424,GO:0044464,GO:0046872,GO:0097159,GO:1901363	-	-	-
Pv5-593.03G051800	GO:0000166,GO:0003674,GO:0003824,GO:0004672,GO:0004674,GO:0004675,GO:0004888,GO:0005488,GO:0005524,GO:0005575,GO:0005623,GO:0005886,GO:0006464,GO:0006468,GO:0006793,GO:0006796,GO:0006807,GO:0007154,GO:0007165,GO:0007166,GO:0007167,GO:0007178,GO:0008144,GO:0008150,GO:0008152,GO:0009987,GO:0016020,GO:0016021,GO:0016301,GO:0016310,GO:0016740,GO:0016772,GO:0016773,GO:0017076,GO:0019199,GO:0019538,GO:…	-	-	-
Pv5-593.03G152100	GO:0003674,GO:0003676,GO:0003723,GO:0003743,GO:0003746,GO:0005488,GO:0006412,GO:0006413,GO:0006414,GO:0006417,GO:0006448,GO:0006449,GO:0006452,GO:0006518,GO:0006807,GO:0008135,GO:0008150,GO:0008152,GO:0009058,GO:0009059,GO:0009889,GO:0009891,GO:0009893,GO:0009987,GO:0010467,GO:0010468,GO:0010556,GO:0010557,GO:0010604,GO:0010608,GO:0010628,GO:0019222,GO:0019538,GO:0031323,GO:0031325,GO:0031326,GO:…	-	ko:K02180,ko:K03263	ko04110,ko04111,ko05166,map04110,map04111,map05166
Pv5-593.03G056000	GO:0003674,GO:0003824,GO:0005575,GO:0005576,GO:0006629,GO:0008150,GO:0008152,GO:0009056,GO:0016042,GO:0016787,GO:0016788,GO:0044238,GO:0071704,GO:1901575	-	-	-
Pv5-593.03G220300	GO:0003674,GO:0005215,GO:0005575,GO:0005622,GO:0005623,GO:0005737,GO:0005773,GO:0005774,GO:0006810,GO:0008150,GO:0008643,GO:0016020,GO:0016021,GO:0022857,GO:0031090,GO:0031224,GO:0042592,GO:0043226,GO:0043227,GO:0043229,GO:0043231,GO:0044422,GO:0044424,GO:0044425,GO:0044437,GO:0044444,GO:0044446,GO:0044464,GO:0048878,GO:0050801,GO:0051179,GO:0051234,GO:0055062,GO:0055081,GO:0055083,GO:0055085,GO:…	-	ko:K13783	-
Pv5-593.03G227900	GO:0000323,GO:0001525,GO:0001568,GO:0001944,GO:0003008,GO:0003013,GO:0003073,GO:0003085,GO:0003674,GO:0003824,GO:0004177,GO:0004180,GO:0005575,GO:0005622,GO:0005623,GO:0005737,GO:0005764,GO:0005773,GO:0006508,GO:0006807,GO:0006950,GO:0007275,GO:0008015,GO:0008150,GO:0008152,GO:0008217,GO:0008233,GO:0008236,GO:0008238,GO:0008239,GO:0009611,GO:0009653,GO:0010594,GO:0010632,GO:0016787,GO:0017171,GO:…	3.4.16.2	ko:K01285	ko04614,ko04974,map04614,map04974
Pv5-593.03G069000	GO:0003674,GO:0003676,GO:0003723,GO:0003824,GO:0004518,GO:0004519,GO:0005488,GO:0005575,GO:0005622,GO:0005623,GO:0005737,GO:0005739,GO:0005783,GO:0005794,GO:0006139,GO:0006725,GO:0006807,GO:0008150,GO:0008152,GO:0009451,GO:0009987,GO:0012505,GO:0016070,GO:0016787,GO:0016788,GO:0034641,GO:0043170,GO:0043226,GO:0043227,GO:0043229,GO:0043231,GO:0043412,GO:0044237,GO:0044238,GO:0044424,GO:0044444,GO:…	-	-	-
Pv5-593.03G195100	GO:0000166,GO:0003674,GO:0003824,GO:0004672,GO:0004674,GO:0005488,GO:0005524,GO:0005575,GO:0005622,GO:0005623,GO:0005737,GO:0006464,GO:0006468,GO:0006793,GO:0006796,GO:0006807,GO:0007154,GO:0007165,GO:0008144,GO:0008150,GO:0008152,GO:0009987,GO:0016301,GO:0016310,GO:0016740,GO:0016772,GO:0016773,GO:0017076,GO:0019538,GO:0023052,GO:0030554,GO:0032553,GO:0032555,GO:0032559,GO:0035556,GO:0035639,GO:…	-	-	-
Pv5-593.03G202000	GO:0002376,GO:0003674,GO:0003676,GO:0003723,GO:0003727,GO:0003729,GO:0005488,GO:0005575,GO:0005622,GO:0005623,GO:0005737,GO:0006139,GO:0006396,GO:0006397,GO:0006725,GO:0006807,GO:0006950,GO:0006952,GO:0006955,GO:0008150,GO:0008152,GO:0008187,GO:0008266,GO:0009266,GO:0009409,GO:0009451,GO:0009507,GO:0009526,GO:0009532,GO:0009534,GO:0009535,GO:0009536,GO:0009570,GO:0009579,GO:0009628,GO:0009631,GO:…	-	ko:K11294	ko05130,map05130
Pv5-593.03G265600	GO:0001101,GO:0002218,GO:0002252,GO:0002253,GO:0002376,GO:0002682,GO:0002684,GO:0003674,GO:0004888,GO:0004970,GO:0005215,GO:0005216,GO:0005230,GO:0005261,GO:0005262,GO:0005575,GO:0005622,GO:0005623,GO:0005886,GO:0006810,GO:0006811,GO:0006812,GO:0006816,GO:0006950,GO:0006952,GO:0006955,GO:0007154,GO:0007165,GO:0007166,GO:0007215,GO:0007267,GO:0008066,GO:0008150,GO:0008324,GO:0009605,GO:0009607,GO:…	-	ko:K05387	-
Pv5-593.03G042700	GO:0003674,GO:0005488,GO:0005515,GO:0005575,GO:0005622,GO:0005623,GO:0005634,GO:0005737,GO:0019904,GO:0043226,GO:0043227,GO:0043229,GO:0043231,GO:0044424,GO:0044464	-	ko:K06630	ko04011,ko04110,ko04114,ko04151,ko04390,ko04391,ko04722,ko05169,ko05203,map04011,map04110,map04114,map04151,map04390,map04391,map04722,map05169,map05203
Pv5-593.03G070200	GO:0003674,GO:0003676,GO:0003677,GO:0005488,GO:0005575,GO:0005622,GO:0005623,GO:0005634,GO:0005737,GO:0005829,GO:0006139,GO:0006351,GO:0006355,GO:0006725,GO:0006807,GO:0008150,GO:0008152,GO:0009058,GO:0009059,GO:0009889,GO:0009987,GO:0010467,GO:0010468,GO:0010556,GO:0016070,GO:0018130,GO:0019219,GO:0019222,GO:0019438,GO:0031323,GO:0031326,GO:0032774,GO:0034641,GO:0034645,GO:0034654,GO:0043170,GO:…	-	-	-
Pv5-593.03G259300	GO:0000003,GO:0000502,GO:0001101,GO:0001653,GO:0003006,GO:0003674,GO:0005488,GO:0005515,GO:0005575,GO:0005622,GO:0005623,GO:0005634,GO:0005737,GO:0005829,GO:0006508,GO:0006511,GO:0006807,GO:0006950,GO:0006970,GO:0006974,GO:0007154,GO:0007165,GO:0007275,GO:0007568,GO:0008150,GO:0008152,GO:0009056,GO:0009057,GO:0009266,GO:0009408,GO:0009555,GO:0009628,GO:0009651,GO:0009653,GO:0009719,GO:0009725,GO:…	-	ko:K03029	ko03050,ko05169,map03050,map05169
Pv5-593.03G182300	-	-	-	-
Pv5-593.03G165500	GO:0003674,GO:0005096,GO:0005488,GO:0005515,GO:0005575,GO:0005622,GO:0005623,GO:0005737,GO:0005829,GO:0006810,GO:0006886,GO:0008047,GO:0008104,GO:0008150,GO:0012505,GO:0015031,GO:0015833,GO:0016020,GO:0017016,GO:0017137,GO:0019899,GO:0030234,GO:0030695,GO:0031267,GO:0031338,GO:0032879,GO:0033036,GO:0033043,GO:0034613,GO:0042886,GO:0043085,GO:0043087,GO:0043547,GO:0044093,GO:0044424,GO:0044444,GO:…	-	-	-
Pv5-593.03G168000	GO:0003674,GO:0003676,GO:0003677,GO:0003700,GO:0003723,GO:0003729,GO:0003730,GO:0005488,GO:0005575,GO:0005622,GO:0005623,GO:0005737,GO:0005829,GO:0006355,GO:0006417,GO:0008150,GO:0009889,GO:0009890,GO:0009892,GO:0009893,GO:0009894,GO:0009896,GO:0010468,GO:0010556,GO:0010558,GO:0010604,GO:0010605,GO:0010608,GO:0010629,GO:0017148,GO:0019219,GO:0019222,GO:0031323,GO:0031324,GO:0031325,GO:0031326,GO:…	-	-	-
Pv5-593.03G044000	-	-	-	-
Pv5-593.03G128200	GO:0003674,GO:0003824,GO:0004842,GO:0005488,GO:0005575,GO:0006464,GO:0006508,GO:0006511,GO:0006807,GO:0008150,GO:0008152,GO:0009056,GO:0009057,GO:0009987,GO:0010498,GO:0016020,GO:0016021,GO:0016567,GO:0016740,GO:0019538,GO:0019787,GO:0019941,GO:0030163,GO:0031224,GO:0032446,GO:0036211,GO:0043161,GO:0043167,GO:0043169,GO:0043170,GO:0043412,GO:0043632,GO:0044237,GO:0044238,GO:0044248,GO:0044257,GO:…	2.3.2.27	ko:K19041	-
Pv5-593.03G230800	-	-	-	-
Pv5-593.03G239500	GO:0003674,GO:0005488,GO:0005509,GO:0043167,GO:0043169,GO:0046872	-	ko:K13448	ko04626,map04626
Pv5-593.03G188200	GO:0003674,GO:0005215,GO:0005319,GO:0005342,GO:0005575,GO:0005623,GO:0005886,GO:0006082,GO:0006807,GO:0006810,GO:0006811,GO:0006820,GO:0006869,GO:0008028,GO:0008150,GO:0008152,GO:0008509,GO:0008514,GO:0009605,GO:0009607,GO:0009624,GO:0009987,GO:0010119,GO:0010876,GO:0015075,GO:0015291,GO:0015293,GO:0015318,GO:0015665,GO:0015711,GO:0015718,GO:0015849,GO:0015850,GO:0016020,GO:0016021,GO:0022804,GO:…	-	ko:K14638	-
Pv5-593.03G260400	GO:0003674,GO:0003824,GO:0005575,GO:0005576,GO:0006629,GO:0008150,GO:0008152,GO:0009056,GO:0016042,GO:0016298,GO:0016787,GO:0016788,GO:0044238,GO:0071704,GO:1901575	-	-	-
Pv5-593.03G025900	-	-	-	-
Pv5-593.03G071900	-	-	-	-
Pv5-593.03G262200	-	-	-	-
Pv5-593.03G141100	GO:0003674,GO:0003700,GO:0005575,GO:0005622,GO:0005623,GO:0005634,GO:0006139,GO:0006351,GO:0006355,GO:0006725,GO:0006807,GO:0007154,GO:0007165,GO:0008150,GO:0008152,GO:0009058,GO:0009059,GO:0009719,GO:0009725,GO:0009733,GO:0009734,GO:0009755,GO:0009889,GO:0009987,GO:0010033,GO:0010467,GO:0010468,GO:0010556,GO:0016070,GO:0018130,GO:0019219,GO:0019222,GO:0019438,GO:0023052,GO:0031323,GO:0031326,GO:…	-	-	-
Pv5-593.03G121000	-	-	-	-
Pv5-593.03G186900	GO:0000166,GO:0003674,GO:0003824,GO:0005215,GO:0005488,GO:0005524,GO:0005575,GO:0005622,GO:0005623,GO:0005886,GO:0005911,GO:0006810,GO:0006869,GO:0008144,GO:0008150,GO:0009506,GO:0010876,GO:0015399,GO:0015405,GO:0016020,GO:0016021,GO:0016462,GO:0016787,GO:0016817,GO:0016818,GO:0016887,GO:0017076,GO:0017111,GO:0022804,GO:0022857,GO:0030054,GO:0030554,GO:0031224,GO:0032553,GO:0032555,GO:0032559,GO:…	-	ko:K05643	ko02010,map02010
Pv5-593.03G259100	-	-	-	-
Pv5-593.03G196000	GO:0000462,GO:0003674,GO:0003676,GO:0003723,GO:0005488,GO:0005575,GO:0005622,GO:0005623,GO:0005634,GO:0005654,GO:0005730,GO:0006139,GO:0006364,GO:0006396,GO:0006725,GO:0006807,GO:0008150,GO:0008152,GO:0009987,GO:0010467,GO:0016070,GO:0016072,GO:0022613,GO:0030490,GO:0030515,GO:0030684,GO:0030686,GO:0031974,GO:0031981,GO:0032040,GO:0032991,GO:0034388,GO:0034470,GO:0034641,GO:0034660,GO:0042254,GO:…	-	ko:K14555	ko03008,map03008
Pv5-593.03G152800	GO:0000166,GO:0001101,GO:0003674,GO:0003824,GO:0004672,GO:0004674,GO:0005488,GO:0005524,GO:0005575,GO:0005622,GO:0005623,GO:0005737,GO:0005783,GO:0006464,GO:0006468,GO:0006793,GO:0006796,GO:0006807,GO:0006810,GO:0006950,GO:0006970,GO:0006972,GO:0007154,GO:0007165,GO:0007275,GO:0008144,GO:0008150,GO:0008152,GO:0009414,GO:0009415,GO:0009628,GO:0009651,GO:0009914,GO:0009926,GO:0009987,GO:0010035,GO:…	-	-	-
Pv5-593.03G246900	GO:0000139,GO:0000271,GO:0003674,GO:0003824,GO:0005575,GO:0005622,GO:0005623,GO:0005737,GO:0005794,GO:0005975,GO:0005976,GO:0008150,GO:0008152,GO:0008194,GO:0009058,GO:0009059,GO:0009987,GO:0010393,GO:0012505,GO:0016020,GO:0016021,GO:0016043,GO:0016051,GO:0016740,GO:0016757,GO:0016758,GO:0017144,GO:0031090,GO:0031224,GO:0031984,GO:0043170,GO:0043226,GO:0043227,GO:0043229,GO:0043231,GO:0044237,GO:…	-	ko:K20893	-
Pv5-593.03G008900	-	-	-	-
Pv5-593.03G064200	GO:0000139,GO:0003674,GO:0005488,GO:0005575,GO:0005622,GO:0005623,GO:0005737,GO:0005783,GO:0005789,GO:0005794,GO:0005798,GO:0006810,GO:0006886,GO:0006888,GO:0006900,GO:0006996,GO:0008104,GO:0008150,GO:0008270,GO:0009987,GO:0012505,GO:0012506,GO:0012507,GO:0015031,GO:0015833,GO:0016020,GO:0016043,GO:0016050,GO:0016192,GO:0030117,GO:0030120,GO:0030127,GO:0030133,GO:0030134,GO:0030135,GO:0030658,GO:…	-	ko:K14006	ko04141,map04141
Pv5-593.03G037000	-	-	-	-
Pv5-593.03G134400	-	-	-	-
Pv5-593.03G073800	GO:0003674,GO:0003824,GO:0004553,GO:0005975,GO:0006725,GO:0008150,GO:0008152,GO:0008422,GO:0009058,GO:0009698,GO:0009699,GO:0009808,GO:0009809,GO:0009987,GO:0015926,GO:0016787,GO:0016798,GO:0019438,GO:0019748,GO:0044237,GO:0044238,GO:0044249,GO:0044550,GO:0047782,GO:0071704,GO:0102483,GO:1901135,GO:1901360,GO:1901362,GO:1901576,GO:1901657	3.2.1.21	ko:K05350	ko00460,ko00500,ko00940,ko01100,ko01110,map00460,map00500,map00940,map01100,map01110
Pv5-593.03G067000	GO:0003674,GO:0005488,GO:0005515,GO:0005575,GO:0005622,GO:0005623,GO:0005737,GO:0005773,GO:0005774,GO:0005886,GO:0005911,GO:0009506,GO:0009507,GO:0009536,GO:0016020,GO:0019899,GO:0019900,GO:0019901,GO:0030054,GO:0031090,GO:0043226,GO:0043227,GO:0043229,GO:0043231,GO:0043424,GO:0044422,GO:0044424,GO:0044437,GO:0044444,GO:0044446,GO:0044464,GO:0055044,GO:0071944,GO:0098588,GO:0098805	-	-	-
Pv5-593.03G181000	GO:0000166,GO:0003674,GO:0003824,GO:0003979,GO:0005488,GO:0005575,GO:0005622,GO:0005623,GO:0005634,GO:0005737,GO:0005829,GO:0006022,GO:0006023,GO:0006024,GO:0006065,GO:0006082,GO:0006139,GO:0006725,GO:0006793,GO:0006807,GO:0008150,GO:0008152,GO:0009058,GO:0009059,GO:0009225,GO:0009226,GO:0009987,GO:0016053,GO:0016491,GO:0016614,GO:0016616,GO:0018130,GO:0019438,GO:0019752,GO:0030203,GO:0034641,GO:…	1.1.1.22	ko:K00012	ko00040,ko00053,ko00520,ko01100,map00040,map00053,map00520,map01100
Pv5-593.03G129200	-	4.2.3.1	ko:K01733	ko00260,ko00750,ko01100,ko01110,ko01120,ko01230,map00260,map00750,map01100,map01110,map01120,map01230
Pv5-593.03G224000	GO:0000166,GO:0000266,GO:0001882,GO:0001883,GO:0003674,GO:0003824,GO:0003924,GO:0005488,GO:0005515,GO:0005525,GO:0005575,GO:0005622,GO:0005623,GO:0005737,GO:0005739,GO:0005773,GO:0005774,GO:0005856,GO:0005874,GO:0005886,GO:0005911,GO:0006810,GO:0006950,GO:0006952,GO:0006996,GO:0007005,GO:0007049,GO:0008017,GO:0008092,GO:0008150,GO:0009506,GO:0009524,GO:0009605,GO:0009607,GO:0009620,GO:0009987,GO:…	3.6.5.5	ko:K01528	ko04072,ko04144,ko04721,ko04961,ko05100,map04072,map04144,map04721,map04961,map05100
Pv5-593.03G220500	GO:0000976,GO:0000977,GO:0000981,GO:0001012,GO:0001067,GO:0001085,GO:0001228,GO:0003674,GO:0003676,GO:0003677,GO:0003682,GO:0003690,GO:0003700,GO:0005488,GO:0005515,GO:0005575,GO:0005622,GO:0005623,GO:0005634,GO:0005667,GO:0006139,GO:0006351,GO:0006355,GO:0006357,GO:0006366,GO:0006725,GO:0006807,GO:0008134,GO:0008150,GO:0008152,GO:0008270,GO:0009058,GO:0009059,GO:0009889,GO:0009891,GO:0009893,GO:…	-	-	-
Pv5-593.03G222200	GO:0003674,GO:0003735,GO:0005198,GO:0005488,GO:0005575,GO:0005622,GO:0005623,GO:0005737,GO:0005829,GO:0005840,GO:0006412,GO:0006518,GO:0006807,GO:0008150,GO:0008152,GO:0009058,GO:0009059,GO:0009987,GO:0010467,GO:0015934,GO:0019538,GO:0022625,GO:0022626,GO:0032991,GO:0034641,GO:0034645,GO:0043043,GO:0043167,GO:0043169,GO:0043170,GO:0043226,GO:0043228,GO:0043229,GO:0043232,GO:0043603,GO:0043604,GO:…	-	ko:K02921	ko03010,map03010
Pv5-593.03G190800	-	-	-	-
Pv5-593.03G155500	GO:0000003,GO:0000166,GO:0002252,GO:0002376,GO:0003002,GO:0003006,GO:0003674,GO:0003676,GO:0003723,GO:0003824,GO:0004386,GO:0004518,GO:0004519,GO:0004521,GO:0004525,GO:0004540,GO:0005488,GO:0005524,GO:0005575,GO:0005622,GO:0005623,GO:0005634,GO:0005737,GO:0006139,GO:0006259,GO:0006351,GO:0006353,GO:0006396,GO:0006725,GO:0006807,GO:0006950,GO:0006952,GO:0006955,GO:0007275,GO:0007389,GO:0008144,GO:…	-	ko:K11592	ko05206,map05206
Pv5-593.03G117500	GO:0000166,GO:0001505,GO:0003674,GO:0005488,GO:0005524,GO:0005575,GO:0005622,GO:0005623,GO:0005737,GO:0005739,GO:0005960,GO:0006082,GO:0006520,GO:0006544,GO:0006546,GO:0006807,GO:0008144,GO:0008150,GO:0008152,GO:0009056,GO:0009063,GO:0009069,GO:0009071,GO:0009987,GO:0016054,GO:0017076,GO:0017144,GO:0019464,GO:0019752,GO:0030554,GO:0032553,GO:0032555,GO:0032559,GO:0032991,GO:0035639,GO:0036094,GO:…	-	ko:K02437	ko00260,ko00630,ko01100,ko01110,ko01130,ko01200,map00260,map00630,map01100,map01110,map01130,map01200
Pv5-593.03G055100	-	-	ko:K14664	-
Pv5-593.03G111000	-	-	-	-
Pv5-593.03G288500	GO:0003674,GO:0003824,GO:0005488,GO:0005575,GO:0005622,GO:0005623,GO:0005737,GO:0008150,GO:0008152,GO:0009058,GO:0009812,GO:0009813,GO:0016491,GO:0016705,GO:0016706,GO:0016740,GO:0019842,GO:0030246,GO:0031406,GO:0031418,GO:0036094,GO:0043167,GO:0043168,GO:0043169,GO:0043177,GO:0044424,GO:0044464,GO:0045486,GO:0046872,GO:0048029,GO:0048037,GO:0050662,GO:0051213,GO:0055114,GO:0071704,GO:1901576	-	-	-
Pv5-593.03G203400	-	-	-	-
Pv5-593.03G221200	-	-	-	-
Pv5-593.03G292100	-	-	-	-
Pv5-593.03G023700	-	-	-	-
Pv5-593.03G057700	-	-	-	-
Pv5-593.03G211800	GO:0003674,GO:0003676,GO:0003677,GO:0003680,GO:0003690,GO:0003700,GO:0005488,GO:0005575,GO:0005622,GO:0005623,GO:0005634,GO:0006139,GO:0006351,GO:0006355,GO:0006725,GO:0006807,GO:0008150,GO:0008152,GO:0009058,GO:0009059,GO:0009889,GO:0009987,GO:0010467,GO:0010468,GO:0010556,GO:0016070,GO:0018130,GO:0019219,GO:0019222,GO:0019438,GO:0031323,GO:0031326,GO:0032774,GO:0034641,GO:0034645,GO:0034654,GO:…	-	-	-
Pv5-593.03G138100	-	-	-	-
Pv5-593.03G254100	-	-	-	-
Pv5-593.03G234000	GO:0001067,GO:0001101,GO:0003674,GO:0003676,GO:0003677,GO:0003700,GO:0005488,GO:0005515,GO:0005575,GO:0005622,GO:0005623,GO:0005634,GO:0006082,GO:0006355,GO:0006790,GO:0006807,GO:0007154,GO:0007165,GO:0008150,GO:0008152,GO:0009719,GO:0009725,GO:0009737,GO:0009738,GO:0009755,GO:0009787,GO:0009788,GO:0009889,GO:0009966,GO:0009968,GO:0009987,GO:0010033,GO:0010468,GO:0010556,GO:0010646,GO:0010648,GO:…	-	-	-
Pv5-593.03G053900	GO:0000166,GO:0003674,GO:0003824,GO:0005488,GO:0005524,GO:0005975,GO:0006082,GO:0006793,GO:0006796,GO:0008144,GO:0008150,GO:0008152,GO:0009056,GO:0009987,GO:0016052,GO:0016054,GO:0016301,GO:0016310,GO:0016740,GO:0016772,GO:0016773,GO:0016787,GO:0017076,GO:0019520,GO:0019521,GO:0019523,GO:0019752,GO:0030554,GO:0032553,GO:0032555,GO:0032559,GO:0032787,GO:0035639,GO:0036094,GO:0043167,GO:0043168,GO:…	2.7.1.12	ko:K00851	ko00030,ko01100,ko01110,ko01120,ko01130,ko01200,map00030,map01100,map01110,map01120,map01130,map01200
Pv5-593.03G141000	GO:0000375,GO:0000377,GO:0000387,GO:0000398,GO:0003674,GO:0003676,GO:0003723,GO:0005488,GO:0005575,GO:0005622,GO:0005623,GO:0005634,GO:0005681,GO:0005685,GO:0005732,GO:0006139,GO:0006396,GO:0006397,GO:0006725,GO:0006807,GO:0008150,GO:0008152,GO:0008380,GO:0009987,GO:0010467,GO:0016043,GO:0016070,GO:0016071,GO:0022607,GO:0022613,GO:0022618,GO:0030532,GO:0032991,GO:0034622,GO:0034641,GO:0043170,GO:…	-	ko:K11098	ko03040,map03040
Pv5-593.03G082200	GO:0003674,GO:0005215,GO:0005351,GO:0005355,GO:0005402,GO:0005575,GO:0005623,GO:0005886,GO:0006810,GO:0006811,GO:0006812,GO:0008150,GO:0008324,GO:0008643,GO:0008645,GO:0015075,GO:0015077,GO:0015078,GO:0015144,GO:0015145,GO:0015149,GO:0015291,GO:0015293,GO:0015294,GO:0015295,GO:0015318,GO:0015672,GO:0015749,GO:0016020,GO:0016021,GO:0022804,GO:0022857,GO:0022890,GO:0031224,GO:0034219,GO:0034220,GO:…	-	ko:K08150	-
Pv5-593.03G287600	-	-	-	-
Pv5-593.03G200300	GO:0000323,GO:0003674,GO:0005488,GO:0005515,GO:0005575,GO:0005622,GO:0005623,GO:0005737,GO:0005764,GO:0005768,GO:0005770,GO:0005773,GO:0005776,GO:0005829,GO:0006810,GO:0006914,GO:0008104,GO:0008150,GO:0008152,GO:0008270,GO:0009056,GO:0009987,GO:0012505,GO:0015031,GO:0015833,GO:0016043,GO:0016236,GO:0022607,GO:0030016,GO:0030017,GO:0031410,GO:0031430,GO:0031672,GO:0031982,GO:0032182,GO:0033036,GO:…	-	ko:K17987	ko04137,map04137
Pv5-593.03G273800	GO:0000166,GO:0000226,GO:0000902,GO:0000904,GO:0001578,GO:0003002,GO:0003674,GO:0003774,GO:0003777,GO:0003779,GO:0003824,GO:0005488,GO:0005509,GO:0005515,GO:0005516,GO:0005524,GO:0005575,GO:0005622,GO:0005623,GO:0005737,GO:0005819,GO:0005856,GO:0005871,GO:0005874,GO:0005875,GO:0005881,GO:0005938,GO:0006928,GO:0006996,GO:0007010,GO:0007017,GO:0007018,GO:0007154,GO:0007267,GO:0007275,GO:0007389,GO:…	-	-	-
Pv5-593.03G146700	-	-	-	-
Pv5-593.03G075900	GO:0000139,GO:0003674,GO:0003824,GO:0005575,GO:0005622,GO:0005623,GO:0005737,GO:0005794,GO:0006464,GO:0006486,GO:0006807,GO:0008150,GO:0008152,GO:0008378,GO:0009058,GO:0009059,GO:0009100,GO:0009101,GO:0009987,GO:0012505,GO:0016020,GO:0016021,GO:0016740,GO:0016757,GO:0016758,GO:0019538,GO:0031090,GO:0031224,GO:0031984,GO:0034645,GO:0036211,GO:0043170,GO:0043226,GO:0043227,GO:0043229,GO:0043231,GO:…	-	ko:K20855	-
Pv5-593.03G219500	GO:0000160,GO:0000302,GO:0003674,GO:0003676,GO:0003677,GO:0003700,GO:0005488,GO:0005575,GO:0005622,GO:0005623,GO:0005634,GO:0006139,GO:0006351,GO:0006355,GO:0006725,GO:0006807,GO:0006950,GO:0006952,GO:0006979,GO:0007154,GO:0007165,GO:0008150,GO:0008152,GO:0009058,GO:0009059,GO:0009266,GO:0009314,GO:0009409,GO:0009416,GO:0009628,GO:0009642,GO:0009644,GO:0009719,GO:0009723,GO:0009725,GO:0009755,GO:…	-	ko:K09286	-
Pv5-593.03G132900	GO:0000160,GO:0000956,GO:0000972,GO:0000973,GO:0002376,GO:0002520,GO:0002682,GO:0002684,GO:0002694,GO:0002696,GO:0003674,GO:0003676,GO:0003677,GO:0003690,GO:0003723,GO:0005488,GO:0005575,GO:0005622,GO:0005623,GO:0005634,GO:0006139,GO:0006351,GO:0006354,GO:0006355,GO:0006366,GO:0006368,GO:0006401,GO:0006402,GO:0006403,GO:0006405,GO:0006406,GO:0006611,GO:0006725,GO:0006807,GO:0006810,GO:0006886,GO:…	-	-	-
Pv5-593.03G170900	GO:0000003,GO:0000160,GO:0001101,GO:0003006,GO:0003674,GO:0003676,GO:0003677,GO:0003700,GO:0005488,GO:0005575,GO:0005622,GO:0005623,GO:0005634,GO:0006139,GO:0006325,GO:0006351,GO:0006355,GO:0006464,GO:0006479,GO:0006725,GO:0006807,GO:0006996,GO:0007154,GO:0007165,GO:0007275,GO:0008150,GO:0008152,GO:0008213,GO:0009058,GO:0009059,GO:0009266,GO:0009628,GO:0009719,GO:0009725,GO:0009735,GO:0009736,GO:…	-	-	-
Pv5-593.03G238900	GO:0000166,GO:0001101,GO:0003674,GO:0003824,GO:0004497,GO:0005488,GO:0005575,GO:0005622,GO:0005623,GO:0005737,GO:0006066,GO:0006082,GO:0006629,GO:0006714,GO:0006720,GO:0006721,GO:0006950,GO:0007154,GO:0007165,GO:0008150,GO:0008152,GO:0008299,GO:0008610,GO:0009058,GO:0009266,GO:0009314,GO:0009408,GO:0009414,GO:0009415,GO:0009416,GO:0009507,GO:0009526,GO:0009534,GO:0009535,GO:0009536,GO:0009540,GO:…	1.14.15.21	ko:K09838	ko00906,ko01100,ko01110,map00906,map01100,map01110
Pv5-593.03G110800	GO:0003674,GO:0003824,GO:0005575,GO:0005576,GO:0006629,GO:0008150,GO:0008152,GO:0009056,GO:0016042,GO:0016787,GO:0016788,GO:0044238,GO:0071704,GO:1901575	-	-	-
Pv5-593.03G200800	-	-	-	-
Pv5-593.03G018400	GO:0003002,GO:0003674,GO:0005488,GO:0005515,GO:0005575,GO:0005622,GO:0005623,GO:0005737,GO:0005819,GO:0005856,GO:0005874,GO:0005881,GO:0005938,GO:0006996,GO:0007010,GO:0007275,GO:0007389,GO:0008017,GO:0008092,GO:0008150,GO:0009524,GO:0009832,GO:0009987,GO:0010005,GO:0010051,GO:0015630,GO:0015631,GO:0016043,GO:0030863,GO:0030981,GO:0032501,GO:0032502,GO:0042546,GO:0043226,GO:0043228,GO:0043229,GO:…	-	-	-
Pv5-593.03G087100	-	-	-	-
Pv5-593.03G186700	-	-	-	-
Pv5-593.03G199500	GO:0000166,GO:0000184,GO:0000956,GO:0003674,GO:0003676,GO:0003723,GO:0003724,GO:0003729,GO:0003824,GO:0004004,GO:0004386,GO:0005488,GO:0005524,GO:0005575,GO:0005622,GO:0005623,GO:0005634,GO:0005730,GO:0005737,GO:0005829,GO:0006139,GO:0006364,GO:0006396,GO:0006401,GO:0006402,GO:0006725,GO:0006807,GO:0008026,GO:0008144,GO:0008150,GO:0008152,GO:0008186,GO:0009056,GO:0009057,GO:0009892,GO:0009987,GO:…	3.6.4.13	ko:K12823	ko03040,ko05202,ko05205,map03040,map05202,map05205
Pv5-593.03G084700	GO:0003674,GO:0003824,GO:0003985,GO:0003988,GO:0005488,GO:0005575,GO:0005622,GO:0005623,GO:0005737,GO:0005829,GO:0006082,GO:0006629,GO:0006631,GO:0006635,GO:0008150,GO:0008152,GO:0009056,GO:0009062,GO:0009987,GO:0016042,GO:0016054,GO:0016407,GO:0016408,GO:0016453,GO:0016740,GO:0016746,GO:0016747,GO:0019395,GO:0019752,GO:0030258,GO:0032787,GO:0034440,GO:0043167,GO:0043169,GO:0043436,GO:0044237,GO:…	2.3.1.9	ko:K00626	ko00071,ko00072,ko00280,ko00310,ko00362,ko00380,ko00620,ko00630,ko00640,ko00650,ko00720,ko00900,ko01100,ko01110,ko01120,ko01130,ko01200,ko01212,ko02020,map00071,map00072,map00280,map00310,map00362,map00380,map00620,map00630,map00640,map00650,map00720,map00900,map01100,map01110,map01120,map01130,map01200,map01212,map02020
Pv5-593.03G283300	GO:0000166,GO:0002376,GO:0003674,GO:0003824,GO:0004672,GO:0004674,GO:0004675,GO:0004888,GO:0005488,GO:0005515,GO:0005524,GO:0005575,GO:0005622,GO:0005623,GO:0005634,GO:0005737,GO:0005829,GO:0005886,GO:0006464,GO:0006468,GO:0006793,GO:0006796,GO:0006807,GO:0006950,GO:0006952,GO:0006955,GO:0007154,GO:0007165,GO:0007166,GO:0007167,GO:0007178,GO:0008144,GO:0008150,GO:0008152,GO:0009605,GO:0009607,GO:…	2.7.11.1	ko:K04733	ko04010,ko04064,ko04620,ko04621,ko04624,ko04722,ko05133,ko05140,ko05142,ko05145,ko05152,ko05162,ko05164,map04010,map04064,map04620,map04621,map04624,map04722,map05133,map05140,map05142,map05145,map05152,map05162,map05164
Pv5-593.03G180200	GO:0003674,GO:0003824,GO:0004407,GO:0005575,GO:0005622,GO:0005623,GO:0005634,GO:0005737,GO:0006139,GO:0006325,GO:0006338,GO:0006351,GO:0006355,GO:0006464,GO:0006476,GO:0006725,GO:0006807,GO:0006996,GO:0007275,GO:0008150,GO:0008152,GO:0009058,GO:0009059,GO:0009653,GO:0009888,GO:0009889,GO:0009987,GO:0010015,GO:0010053,GO:0010467,GO:0010468,GO:0010556,GO:0016043,GO:0016070,GO:0016569,GO:0016570,GO:…	3.5.1.98	ko:K11407	ko05034,ko05165,ko05203,map05034,map05165,map05203
Pv5-593.03G058800	GO:0000166,GO:0003674,GO:0003824,GO:0004672,GO:0005102,GO:0005488,GO:0005515,GO:0005524,GO:0005575,GO:0005623,GO:0005886,GO:0005911,GO:0006464,GO:0006468,GO:0006793,GO:0006796,GO:0006807,GO:0006950,GO:0006952,GO:0008144,GO:0008150,GO:0008152,GO:0009506,GO:0009605,GO:0009607,GO:0009617,GO:0009987,GO:0010941,GO:0016020,GO:0016021,GO:0016301,GO:0016310,GO:0016740,GO:0016772,GO:0016773,GO:0016787,GO:…	-	-	-
Pv5-593.03G270300	GO:0001101,GO:0005575,GO:0005622,GO:0005623,GO:0005737,GO:0006091,GO:0006950,GO:0006970,GO:0006972,GO:0006979,GO:0006996,GO:0008150,GO:0008152,GO:0009266,GO:0009408,GO:0009414,GO:0009415,GO:0009507,GO:0009534,GO:0009535,GO:0009536,GO:0009579,GO:0009628,GO:0009651,GO:0009657,GO:0009658,GO:0009987,GO:0010035,GO:0010286,GO:0015979,GO:0016020,GO:0016021,GO:0016043,GO:0019684,GO:0022607,GO:0031224,GO:…	-	-	-
Pv5-593.03G001700	GO:0003674,GO:0003824,GO:0004439,GO:0006629,GO:0006644,GO:0006650,GO:0006793,GO:0006796,GO:0006950,GO:0006970,GO:0008150,GO:0008152,GO:0009628,GO:0009651,GO:0009987,GO:0016311,GO:0016787,GO:0016788,GO:0016791,GO:0019222,GO:0019637,GO:0030100,GO:0030258,GO:0031323,GO:0032879,GO:0033554,GO:0034485,GO:0034593,GO:0034594,GO:0034595,GO:0042578,GO:0044237,GO:0044238,GO:0044255,GO:0046486,GO:0046488,GO:…	3.1.3.36	ko:K01099,ko:K20279	ko00562,ko01100,ko04070,map00562,map01100,map04070
Pv5-593.03G177100	GO:0003674,GO:0003676,GO:0003677,GO:0005488,GO:0005515,GO:0005575,GO:0005622,GO:0005623,GO:0005634,GO:0006139,GO:0006351,GO:0006355,GO:0006725,GO:0006807,GO:0008150,GO:0008152,GO:0009058,GO:0009059,GO:0009889,GO:0009987,GO:0010467,GO:0010468,GO:0010556,GO:0016070,GO:0018130,GO:0019219,GO:0019222,GO:0019438,GO:0031323,GO:0031326,GO:0032774,GO:0034641,GO:0034645,GO:0034654,GO:0043170,GO:0043226,GO:…	-	-	-
Pv5-593.03G205000	GO:0005575,GO:0005622,GO:0005623,GO:0005634,GO:0005654,GO:0005730,GO:0007275,GO:0007368,GO:0007389,GO:0008150,GO:0009799,GO:0009855,GO:0031974,GO:0031981,GO:0032501,GO:0032502,GO:0043226,GO:0043227,GO:0043228,GO:0043229,GO:0043231,GO:0043232,GO:0043233,GO:0044422,GO:0044424,GO:0044428,GO:0044446,GO:0044464,GO:0048856,GO:0070013,GO:0070121	-	ko:K14829	-
Pv5-593.03G257700	-	-	-	-
Pv5-593.03G019500	GO:0003674,GO:0003824,GO:0005488,GO:0005575,GO:0005622,GO:0005623,GO:0005737,GO:0005739,GO:0005975,GO:0006040,GO:0006629,GO:0006643,GO:0006644,GO:0006664,GO:0006793,GO:0006796,GO:0008150,GO:0008152,GO:0008610,GO:0008654,GO:0008759,GO:0009058,GO:0009245,GO:0009247,GO:0009311,GO:0009312,GO:0009987,GO:0016051,GO:0016787,GO:0016810,GO:0016811,GO:0019213,GO:0019637,GO:0043167,GO:0043169,GO:0043226,GO:…	3.5.1.108	ko:K02535	ko00540,ko01100,map00540,map01100
Pv5-593.03G000300	-	-	-	-
Pv5-593.03G212200	GO:0003674,GO:0003824,GO:0005575,GO:0005622,GO:0005623,GO:0005737,GO:0005783,GO:0008150,GO:0008152,GO:0009058,GO:0009628,GO:0009812,GO:0009813,GO:0012505,GO:0016853,GO:0016872,GO:0043226,GO:0043227,GO:0043229,GO:0043231,GO:0044424,GO:0044444,GO:0044464,GO:0045430,GO:0050896,GO:0071704,GO:0080167,GO:1901576	5.5.1.6	ko:K01859	ko00941,ko01100,ko01110,map00941,map01100,map01110
Pv5-593.03G187500	-	-	-	-
Pv5-593.03G247900	GO:0003674,GO:0003824,GO:0004721,GO:0005488,GO:0005575,GO:0005622,GO:0005623,GO:0005737,GO:0006464,GO:0006470,GO:0006793,GO:0006796,GO:0006807,GO:0008150,GO:0008152,GO:0009507,GO:0009532,GO:0009536,GO:0009570,GO:0009987,GO:0016311,GO:0016787,GO:0016788,GO:0016791,GO:0019538,GO:0036211,GO:0042578,GO:0043167,GO:0043169,GO:0043170,GO:0043226,GO:0043227,GO:0043229,GO:0043231,GO:0043412,GO:0044237,GO:…	3.1.3.16	ko:K17508	-
Pv5-593.03G069100	GO:0000003,GO:0000139,GO:0003006,GO:0003674,GO:0003824,GO:0005488,GO:0005575,GO:0005622,GO:0005623,GO:0005737,GO:0005794,GO:0006029,GO:0006464,GO:0006486,GO:0006493,GO:0006807,GO:0007275,GO:0008150,GO:0008152,GO:0008378,GO:0009058,GO:0009059,GO:0009100,GO:0009101,GO:0009507,GO:0009536,GO:0009791,GO:0009987,GO:0010154,GO:0010191,GO:0010192,GO:0010214,GO:0010384,GO:0010404,GO:0010405,GO:0012505,GO:…	-	ko:K20843	-
Pv5-593.03G028000	-	-	-	-
Pv5-593.03G143800	GO:0003674,GO:0003824,GO:0006725,GO:0008150,GO:0008152,GO:0008194,GO:0009058,GO:0009698,GO:0009718,GO:0009812,GO:0009813,GO:0009987,GO:0016740,GO:0016757,GO:0016758,GO:0019748,GO:0035251,GO:0042440,GO:0044237,GO:0046148,GO:0046283,GO:0046527,GO:0047213,GO:0071704,GO:1901360,GO:1901576	2.4.1.115,2.4.1.17,2.4.1.47	ko:K00699,ko:K04628,ko:K12930	ko00040,ko00053,ko00140,ko00565,ko00600,ko00830,ko00860,ko00942,ko00980,ko00982,ko00983,ko01100,ko01110,ko05204,map00040,map00053,map00140,map00565,map00600,map00830,map00860,map00942,map00980,map00982,map00983,map01100,map01110,map05204
Pv5-593.03G089400	-	-	-	-
Pv5-593.03G008000	GO:0003674,GO:0003676,GO:0003677,GO:0005488,GO:0005575,GO:0005622,GO:0005623,GO:0005634,GO:0005654,GO:0006139,GO:0006351,GO:0006355,GO:0006725,GO:0006807,GO:0006950,GO:0008150,GO:0008152,GO:0009058,GO:0009059,GO:0009266,GO:0009409,GO:0009628,GO:0009889,GO:0009909,GO:0009987,GO:0010048,GO:0010467,GO:0010468,GO:0010556,GO:0016070,GO:0018130,GO:0019219,GO:0019222,GO:0019438,GO:0031323,GO:0031326,GO:…	-	-	-
Pv5-593.03G137800	GO:0003674,GO:0005488,GO:0006810,GO:0006869,GO:0008150,GO:0008289,GO:0010876,GO:0033036,GO:0051179,GO:0051234,GO:0071702	-	ko:K22285	-
Pv5-593.03G215600	GO:0003674,GO:0003824,GO:0004175,GO:0004190,GO:0005575,GO:0005576,GO:0005618,GO:0005623,GO:0006508,GO:0006807,GO:0008150,GO:0008152,GO:0008233,GO:0009056,GO:0009057,GO:0009505,GO:0016787,GO:0019538,GO:0030163,GO:0030312,GO:0043170,GO:0044238,GO:0044464,GO:0070001,GO:0070011,GO:0071704,GO:0071944,GO:0140096,GO:1901564,GO:1901565,GO:1901575	-	-	-
Pv5-593.03G266200	GO:0003674,GO:0005215,GO:0005351,GO:0005355,GO:0005402,GO:0005575,GO:0006810,GO:0006811,GO:0006812,GO:0008150,GO:0008324,GO:0008643,GO:0008645,GO:0015075,GO:0015077,GO:0015078,GO:0015144,GO:0015145,GO:0015149,GO:0015291,GO:0015293,GO:0015294,GO:0015295,GO:0015318,GO:0015672,GO:0015749,GO:0016020,GO:0016021,GO:0022804,GO:0022857,GO:0022890,GO:0031224,GO:0034219,GO:0034220,GO:0044425,GO:0046323,GO:…	-	-	-
Pv5-593.03G212900	GO:0000166,GO:0001882,GO:0001883,GO:0003674,GO:0003676,GO:0003723,GO:0003746,GO:0003824,GO:0003924,GO:0005488,GO:0005524,GO:0005525,GO:0005575,GO:0005576,GO:0005622,GO:0005623,GO:0005737,GO:0005739,GO:0006412,GO:0006414,GO:0006518,GO:0006807,GO:0006996,GO:0007275,GO:0008135,GO:0008144,GO:0008150,GO:0008152,GO:0009058,GO:0009059,GO:0009507,GO:0009526,GO:0009532,GO:0009536,GO:0009570,GO:0009657,GO:…	-	ko:K02355	-
Pv5-593.03G132700	GO:0000976,GO:0000977,GO:0000981,GO:0001012,GO:0001067,GO:0001085,GO:0001101,GO:0001228,GO:0001678,GO:0003674,GO:0003676,GO:0003677,GO:0003682,GO:0003690,GO:0003700,GO:0005488,GO:0005515,GO:0005575,GO:0005622,GO:0005623,GO:0005634,GO:0005667,GO:0006139,GO:0006351,GO:0006355,GO:0006357,GO:0006366,GO:0006725,GO:0006807,GO:0006996,GO:0007154,GO:0007165,GO:0007275,GO:0007568,GO:0007623,GO:0008134,GO:…	-	-	-
Pv5-593.03G008400	GO:0000413,GO:0003674,GO:0003755,GO:0003824,GO:0005575,GO:0005622,GO:0005623,GO:0005737,GO:0005739,GO:0005794,GO:0006464,GO:0006807,GO:0008150,GO:0008152,GO:0009987,GO:0012505,GO:0016853,GO:0016859,GO:0018193,GO:0018208,GO:0019538,GO:0036211,GO:0043170,GO:0043226,GO:0043227,GO:0043229,GO:0043231,GO:0043412,GO:0044237,GO:0044238,GO:0044260,GO:0044267,GO:0044424,GO:0044444,GO:0044464,GO:0071704,GO:…	5.2.1.8	ko:K12733,ko:K12736	ko03040,map03040
Pv5-593.03G066800	GO:0003674,GO:0005488,GO:0005515,GO:0005575,GO:0005622,GO:0005623,GO:0005737,GO:0005773,GO:0005774,GO:0005886,GO:0005911,GO:0009506,GO:0009507,GO:0009536,GO:0016020,GO:0019899,GO:0019900,GO:0019901,GO:0030054,GO:0031090,GO:0043226,GO:0043227,GO:0043229,GO:0043231,GO:0043424,GO:0044422,GO:0044424,GO:0044437,GO:0044444,GO:0044446,GO:0044464,GO:0055044,GO:0071944,GO:0098588,GO:0098805	-	-	-
Pv5-593.03G247700	-	-	-	-
Pv5-593.03G047600	GO:0000166,GO:0003674,GO:0003824,GO:0004672,GO:0004674,GO:0005488,GO:0005524,GO:0005575,GO:0005623,GO:0005886,GO:0006464,GO:0006468,GO:0006793,GO:0006796,GO:0006807,GO:0008144,GO:0008150,GO:0008152,GO:0009987,GO:0016020,GO:0016021,GO:0016301,GO:0016310,GO:0016740,GO:0016772,GO:0016773,GO:0017076,GO:0019538,GO:0030554,GO:0031224,GO:0032553,GO:0032555,GO:0032559,GO:0035639,GO:0036094,GO:0036211,GO:…	-	-	-
Pv5-593.03G165600	GO:0000160,GO:0003674,GO:0003676,GO:0003677,GO:0003700,GO:0005488,GO:0005575,GO:0005622,GO:0005623,GO:0005634,GO:0006139,GO:0006351,GO:0006355,GO:0006725,GO:0006807,GO:0007154,GO:0007165,GO:0008150,GO:0008152,GO:0009058,GO:0009059,GO:0009719,GO:0009723,GO:0009725,GO:0009755,GO:0009873,GO:0009889,GO:0009987,GO:0010033,GO:0010467,GO:0010468,GO:0010556,GO:0016070,GO:0018130,GO:0019219,GO:0019222,GO:…	-	-	-
Pv5-593.03G225200	GO:0000902,GO:0003674,GO:0003824,GO:0004721,GO:0004722,GO:0005488,GO:0005543,GO:0005575,GO:0005622,GO:0005623,GO:0005634,GO:0005886,GO:0006355,GO:0006464,GO:0006470,GO:0006793,GO:0006796,GO:0006807,GO:0007275,GO:0008150,GO:0008152,GO:0008289,GO:0009653,GO:0009826,GO:0009888,GO:0009889,GO:0009933,GO:0009987,GO:0010073,GO:0010074,GO:0010468,GO:0010556,GO:0016020,GO:0016043,GO:0016049,GO:0016311,GO:…	3.1.3.43	ko:K01102	-
Pv5-593.03G168100	GO:0003674,GO:0003676,GO:0003723,GO:0005488,GO:0043167,GO:0043169,GO:0046872,GO:0097159,GO:1901363	-	-	-
Pv5-593.03G208800	GO:0003674,GO:0003676,GO:0003677,GO:0003700,GO:0005488,GO:0005575,GO:0005622,GO:0005623,GO:0005634,GO:0006355,GO:0008150,GO:0008152,GO:0009058,GO:0009888,GO:0009889,GO:0009890,GO:0009892,GO:0009987,GO:0010087,GO:0010089,GO:0010191,GO:0010192,GO:0010468,GO:0010556,GO:0010558,GO:0010605,GO:0010629,GO:0019219,GO:0019222,GO:0031323,GO:0031324,GO:0031326,GO:0031327,GO:0032502,GO:0043226,GO:0043227,GO:…	-	-	-
Pv5-593.03G072400	-	-	-	-
Pv5-593.03G009600	GO:0001101,GO:0003674,GO:0003824,GO:0004497,GO:0005488,GO:0005506,GO:0005575,GO:0006629,GO:0006720,GO:0006721,GO:0006950,GO:0006952,GO:0008150,GO:0008152,GO:0009058,GO:0009719,GO:0009725,GO:0009753,GO:0009987,GO:0010033,GO:0016020,GO:0016021,GO:0016101,GO:0016491,GO:0016705,GO:0016709,GO:0019748,GO:0020037,GO:0031224,GO:0032870,GO:0036209,GO:0042221,GO:0043167,GO:0043169,GO:0044237,GO:0044238,GO:…	1.14.13.144,1.14.14.19,1.14.14.32	ko:K00512,ko:K16085	ko00140,ko00904,ko01100,ko01110,ko04913,ko04917,ko04927,ko04934,map00140,map00904,map01100,map01110,map04913,map04917,map04927,map04934
Pv5-593.03G137100	GO:0003674,GO:0005488,GO:0005515,GO:0005543,GO:0005545,GO:0005575,GO:0005622,GO:0005623,GO:0005737,GO:0005794,GO:0005905,GO:0006810,GO:0006897,GO:0008150,GO:0008289,GO:0009987,GO:0012505,GO:0016020,GO:0016043,GO:0016192,GO:0022607,GO:0030135,GO:0030136,GO:0030276,GO:0031410,GO:0031982,GO:0034622,GO:0035091,GO:0043167,GO:0043168,GO:0043226,GO:0043227,GO:0043229,GO:0043231,GO:0043933,GO:0044085,GO:…	-	ko:K20043,ko:K20044	-
Pv5-593.03G135000	-	-	-	-
Pv5-593.03G059200	GO:0003674,GO:0003824,GO:0004089,GO:0005488,GO:0005575,GO:0005622,GO:0005623,GO:0005737,GO:0005829,GO:0005886,GO:0008150,GO:0008270,GO:0009507,GO:0009526,GO:0009532,GO:0009536,GO:0009570,GO:0009941,GO:0010033,GO:0010037,GO:0010119,GO:0015976,GO:0016020,GO:0016829,GO:0016835,GO:0016836,GO:0031967,GO:0031975,GO:0042221,GO:0042493,GO:0043167,GO:0043169,GO:0043226,GO:0043227,GO:0043229,GO:0043231,GO:…	4.2.1.1	ko:K01673	ko00910,map00910
Pv5-593.03G011500	GO:0003674,GO:0003676,GO:0003677,GO:0005488,GO:0005575,GO:0005622,GO:0005623,GO:0005634,GO:0005654,GO:0005886,GO:0006139,GO:0006351,GO:0006355,GO:0006725,GO:0006807,GO:0006950,GO:0008104,GO:0008150,GO:0008152,GO:0009058,GO:0009059,GO:0009266,GO:0009409,GO:0009628,GO:0009889,GO:0009909,GO:0009987,GO:0010048,GO:0010467,GO:0010468,GO:0010556,GO:0016020,GO:0016070,GO:0018130,GO:0019219,GO:0019222,GO:…	-	-	-
Pv5-593.03G136400	GO:0003674,GO:0003676,GO:0003677,GO:0003700,GO:0005488,GO:0005515,GO:0005575,GO:0005622,GO:0005623,GO:0005634,GO:0006139,GO:0006351,GO:0006355,GO:0006725,GO:0006807,GO:0008150,GO:0008152,GO:0009058,GO:0009059,GO:0009889,GO:0009987,GO:0010467,GO:0010468,GO:0010556,GO:0016070,GO:0018130,GO:0019219,GO:0019222,GO:0019438,GO:0031323,GO:0031326,GO:0032774,GO:0034641,GO:0034645,GO:0034654,GO:0043170,GO:…	-	-	-
Pv5-593.03G138500	GO:0005575,GO:0005622,GO:0005623,GO:0005737,GO:0005739,GO:0005740,GO:0005741,GO:0005743,GO:0006605,GO:0006626,GO:0006810,GO:0006839,GO:0006886,GO:0006996,GO:0007005,GO:0008104,GO:0008150,GO:0009536,GO:0009987,GO:0015031,GO:0015833,GO:0016020,GO:0016021,GO:0016043,GO:0019866,GO:0019867,GO:0031090,GO:0031224,GO:0031966,GO:0031967,GO:0031968,GO:0031975,GO:0033036,GO:0033365,GO:0034613,GO:0042886,GO:…	-	ko:K17776	-
Pv5-593.03G286800	GO:0000166,GO:0003674,GO:0003824,GO:0004485,GO:0005488,GO:0005524,GO:0005575,GO:0005622,GO:0005623,GO:0005737,GO:0005739,GO:0005759,GO:0006082,GO:0006520,GO:0006551,GO:0006552,GO:0006807,GO:0008144,GO:0008150,GO:0008152,GO:0008270,GO:0009056,GO:0009063,GO:0009081,GO:0009083,GO:0009987,GO:0016054,GO:0016421,GO:0016874,GO:0016885,GO:0017076,GO:0019752,GO:0030554,GO:0031974,GO:0032553,GO:0032555,GO:…	2.1.3.15,6.4.1.3,6.4.1.4	ko:K01966,ko:K01969	ko00280,ko00630,ko00640,ko01100,ko01120,ko01130,ko01200,map00280,map00630,map00640,map01100,map01120,map01130,map01200
Pv5-593.03G173100	GO:0003674,GO:0005102,GO:0005488,GO:0005515,GO:0005575,GO:0005576,GO:0005615,GO:0007154,GO:0007267,GO:0007275,GO:0008150,GO:0009987,GO:0023052,GO:0030154,GO:0032501,GO:0032502,GO:0033612,GO:0044421,GO:0045165,GO:0045168,GO:0048046,GO:0048856,GO:0048869	-	-	-
Pv5-593.03G276400	GO:0000139,GO:0000166,GO:0000287,GO:0003674,GO:0003824,GO:0004012,GO:0005215,GO:0005319,GO:0005488,GO:0005524,GO:0005548,GO:0005575,GO:0005622,GO:0005623,GO:0005737,GO:0005794,GO:0005802,GO:0005886,GO:0006810,GO:0006811,GO:0006820,GO:0006869,GO:0006900,GO:0006996,GO:0008144,GO:0008150,GO:0009987,GO:0010876,GO:0012505,GO:0015711,GO:0015748,GO:0015914,GO:0016020,GO:0016021,GO:0016043,GO:0016050,GO:…	3.6.3.1	ko:K01530,ko:K14802	-
Pv5-593.03G232400	-	-	-	-
Pv5-593.03G002100	GO:0000146,GO:0000166,GO:0000278,GO:0000281,GO:0000302,GO:0000910,GO:0001891,GO:0001931,GO:0003674,GO:0003774,GO:0003777,GO:0003779,GO:0003824,GO:0005488,GO:0005515,GO:0005516,GO:0005524,GO:0005575,GO:0005622,GO:0005623,GO:0005737,GO:0005768,GO:0005783,GO:0005826,GO:0005829,GO:0005856,GO:0005886,GO:0005911,GO:0005938,GO:0006810,GO:0006897,GO:0006928,GO:0006935,GO:0006950,GO:0006970,GO:0006971,GO:…	-	ko:K10357	-
Pv5-593.03G270100	GO:0000139,GO:0003674,GO:0003824,GO:0005575,GO:0005622,GO:0005623,GO:0005737,GO:0005773,GO:0005794,GO:0008150,GO:0009987,GO:0012505,GO:0016020,GO:0016021,GO:0016043,GO:0016740,GO:0016757,GO:0031090,GO:0031224,GO:0031984,GO:0042546,GO:0043226,GO:0043227,GO:0043229,GO:0043231,GO:0044085,GO:0044422,GO:0044424,GO:0044425,GO:0044431,GO:0044444,GO:0044446,GO:0044464,GO:0045229,GO:0071554,GO:0071555,GO:…	-	-	-
Pv5-593.03G015200	GO:0003674,GO:0003824,GO:0005488,GO:0005575,GO:0008150,GO:0008152,GO:0016020,GO:0016021,GO:0016491,GO:0031224,GO:0043167,GO:0043169,GO:0044425,GO:0046872,GO:0055114	1.16.5.1	ko:K08360	-
Pv5-593.03G191500	GO:0000156,GO:0000160,GO:0003674,GO:0005575,GO:0005622,GO:0005623,GO:0005634,GO:0005737,GO:0006139,GO:0006351,GO:0006355,GO:0006725,GO:0006807,GO:0007154,GO:0007165,GO:0007623,GO:0008150,GO:0008152,GO:0009058,GO:0009059,GO:0009314,GO:0009416,GO:0009628,GO:0009639,GO:0009719,GO:0009725,GO:0009735,GO:0009736,GO:0009755,GO:0009889,GO:0009987,GO:0010033,GO:0010114,GO:0010200,GO:0010243,GO:0010467,GO:…	-	ko:K14492	ko04075,map04075
Pv5-593.03G282800	-	2.2.1.7	ko:K01662	ko00730,ko00900,ko01100,ko01110,ko01130,map00730,map00900,map01100,map01110,map01130
Pv5-593.03G139300	GO:0003674,GO:0003824,GO:0004601,GO:0005488,GO:0005575,GO:0005576,GO:0006950,GO:0006979,GO:0008150,GO:0008152,GO:0009056,GO:0009636,GO:0009987,GO:0016209,GO:0016491,GO:0016684,GO:0016999,GO:0017001,GO:0017144,GO:0020037,GO:0042221,GO:0042737,GO:0042743,GO:0042744,GO:0043167,GO:0043169,GO:0044237,GO:0044248,GO:0046872,GO:0046906,GO:0048037,GO:0050896,GO:0051186,GO:0051187,GO:0051716,GO:0055114,GO:…	1.11.1.7	ko:K00430	ko00940,ko01100,ko01110,map00940,map01100,map01110
Pv5-593.03G083500	-	-	-	-
Pv5-593.03G015700	GO:0000166,GO:0001882,GO:0001883,GO:0003674,GO:0003676,GO:0003723,GO:0005488,GO:0005525,GO:0005575,GO:0005622,GO:0005623,GO:0005737,GO:0005739,GO:0005829,GO:0017076,GO:0019001,GO:0032549,GO:0032550,GO:0032553,GO:0032555,GO:0032561,GO:0035639,GO:0036094,GO:0043021,GO:0043022,GO:0043167,GO:0043168,GO:0043226,GO:0043227,GO:0043229,GO:0043231,GO:0044424,GO:0044444,GO:0044464,GO:0044877,GO:0097159,GO:…	-	ko:K03595	-
Pv5-593.03G053500	GO:0000166,GO:0003674,GO:0003824,GO:0005488,GO:0005524,GO:0005975,GO:0006082,GO:0006793,GO:0006796,GO:0008144,GO:0008150,GO:0008152,GO:0009056,GO:0009987,GO:0016052,GO:0016054,GO:0016301,GO:0016310,GO:0016740,GO:0016772,GO:0016773,GO:0016787,GO:0017076,GO:0019520,GO:0019521,GO:0019523,GO:0019752,GO:0030554,GO:0032553,GO:0032555,GO:0032559,GO:0032787,GO:0035639,GO:0036094,GO:0043167,GO:0043168,GO:…	2.7.1.12	ko:K00851	ko00030,ko01100,ko01110,ko01120,ko01130,ko01200,map00030,map01100,map01110,map01120,map01130,map01200
Pv5-593.03G195500	GO:0000166,GO:0003674,GO:0003824,GO:0005488,GO:0005575,GO:0005622,GO:0005623,GO:0005737,GO:0006081,GO:0006082,GO:0006090,GO:0006629,GO:0006644,GO:0006720,GO:0006721,GO:0006793,GO:0006796,GO:0008150,GO:0008152,GO:0008299,GO:0008610,GO:0008654,GO:0009058,GO:0009240,GO:0009507,GO:0009532,GO:0009536,GO:0009570,GO:0009987,GO:0010035,GO:0010038,GO:0016114,GO:0016491,GO:0016614,GO:0016616,GO:0019288,GO:…	1.1.1.267	ko:K00099	ko00900,ko01100,ko01110,ko01130,map00900,map01100,map01110,map01130
Pv5-593.03G268400	GO:0000166,GO:0003674,GO:0003824,GO:0004672,GO:0004674,GO:0005488,GO:0005524,GO:0005575,GO:0006464,GO:0006468,GO:0006793,GO:0006796,GO:0006807,GO:0008144,GO:0008150,GO:0008152,GO:0009987,GO:0016020,GO:0016021,GO:0016301,GO:0016310,GO:0016740,GO:0016772,GO:0016773,GO:0017076,GO:0019538,GO:0030554,GO:0031224,GO:0032553,GO:0032555,GO:0032559,GO:0035639,GO:0036094,GO:0036211,GO:0043167,GO:0043168,GO:…	-	-	-
Pv5-593.03G077100	-	3.6.4.12	ko:K07466,ko:K15255	ko03030,ko03420,ko03430,ko03440,ko03460,map03030,map03420,map03430,map03440,map03460
Pv5-593.03G223500	GO:0003674,GO:0004857,GO:0005575,GO:0005576,GO:0008150,GO:0030234,GO:0043086,GO:0044092,GO:0050790,GO:0065007,GO:0065009,GO:0098772	-	-	-
Pv5-593.03G044800	-	-	-	-
Pv5-593.03G282200	-	4.2.2.23	ko:K18195	-
Pv5-593.03G120400	-	-	ko:K05288	ko00563,ko01100,map00563,map01100
Pv5-593.03G081800	GO:0005575,GO:0005623,GO:0005886,GO:0016020,GO:0044464,GO:0071944	-	ko:K08272	ko04150,ko04152,map04150,map04152
Pv5-593.03G046600	GO:0000184,GO:0000956,GO:0003674,GO:0003676,GO:0003723,GO:0003729,GO:0003743,GO:0005488,GO:0005575,GO:0005622,GO:0005623,GO:0005634,GO:0005737,GO:0005829,GO:0006139,GO:0006401,GO:0006402,GO:0006412,GO:0006413,GO:0006417,GO:0006446,GO:0006518,GO:0006725,GO:0006807,GO:0006950,GO:0006970,GO:0008135,GO:0008150,GO:0008152,GO:0009056,GO:0009057,GO:0009058,GO:0009059,GO:0009628,GO:0009651,GO:0009889,GO:…	-	ko:K13126	ko03013,ko03015,ko03018,map03013,map03015,map03018
Pv5-593.03G291200	GO:0003674,GO:0003676,GO:0003677,GO:0003824,GO:0003887,GO:0004518,GO:0004527,GO:0005488,GO:0006139,GO:0006259,GO:0006260,GO:0006261,GO:0006281,GO:0006725,GO:0006807,GO:0006950,GO:0006974,GO:0008150,GO:0008152,GO:0008408,GO:0009058,GO:0009059,GO:0009987,GO:0016740,GO:0016772,GO:0016779,GO:0016787,GO:0016788,GO:0018130,GO:0019438,GO:0033554,GO:0034061,GO:0034641,GO:0034645,GO:0034654,GO:0043170,GO:…	-	-	-
Pv5-593.03G017900	GO:0005575,GO:0005622,GO:0005623,GO:0005634,GO:0005730,GO:0008150,GO:0022613,GO:0030684,GO:0030687,GO:0031974,GO:0031981,GO:0032991,GO:0042254,GO:0042273,GO:0043226,GO:0043227,GO:0043228,GO:0043229,GO:0043231,GO:0043232,GO:0043233,GO:0044085,GO:0044422,GO:0044424,GO:0044428,GO:0044446,GO:0044464,GO:0070013,GO:0071840,GO:1990904	-	ko:K14841	-
Pv5-593.03G022400	GO:0005575,GO:0005622,GO:0005623,GO:0005737,GO:0006091,GO:0008150,GO:0008152,GO:0009507,GO:0009534,GO:0009535,GO:0009536,GO:0009579,GO:0009767,GO:0009773,GO:0009987,GO:0010598,GO:0015979,GO:0016020,GO:0016021,GO:0019684,GO:0022900,GO:0031224,GO:0031976,GO:0031984,GO:0032991,GO:0034357,GO:0042651,GO:0043226,GO:0043227,GO:0043229,GO:0043231,GO:0044237,GO:0044422,GO:0044424,GO:0044425,GO:0044434,GO:…	-	-	-
Pv5-593.03G282000	GO:0003674,GO:0005488,GO:0005537,GO:0006950,GO:0006952,GO:0008150,GO:0009405,GO:0030246,GO:0036094,GO:0044419,GO:0048029,GO:0050896,GO:0051704,GO:0090729	-	-	-
Pv5-593.03G251600	-	-	-	-
Pv5-593.03G087200	-	-	-	-
Pv5-593.03G030700	-	-	-	-
Pv5-593.03G104600	GO:0003674,GO:0003824,GO:0004553,GO:0004650,GO:0005575,GO:0005975,GO:0008150,GO:0008152,GO:0016020,GO:0016021,GO:0016787,GO:0016798,GO:0031224,GO:0044238,GO:0044425,GO:0071704	-	-	-
Pv5-593.03G272600	-	-	-	-
Pv5-593.03G020100	GO:0003674,GO:0003824,GO:0005488,GO:0005575,GO:0005622,GO:0005623,GO:0005634,GO:0005737,GO:0005739,GO:0016787,GO:0016817,GO:0016818,GO:0043167,GO:0043169,GO:0043226,GO:0043227,GO:0043229,GO:0043231,GO:0044424,GO:0044444,GO:0044464,GO:0046872	3.6.1.52	ko:K07766	-
Pv5-593.03G001900	GO:0000226,GO:0000922,GO:0003674,GO:0005488,GO:0005515,GO:0005575,GO:0005622,GO:0005623,GO:0005634,GO:0005737,GO:0005739,GO:0005819,GO:0005856,GO:0005874,GO:0006996,GO:0007010,GO:0007017,GO:0007049,GO:0008017,GO:0008092,GO:0008150,GO:0009524,GO:0009536,GO:0009574,GO:0009987,GO:0015630,GO:0015631,GO:0016043,GO:0043226,GO:0043227,GO:0043228,GO:0043229,GO:0043231,GO:0043232,GO:0044422,GO:0044424,GO:…	-	ko:K16732	-
Pv5-593.03G000200	GO:0000959,GO:0003674,GO:0003676,GO:0003723,GO:0003824,GO:0004518,GO:0004519,GO:0005488,GO:0005575,GO:0005622,GO:0005623,GO:0005737,GO:0005739,GO:0006139,GO:0006725,GO:0006807,GO:0008150,GO:0008152,GO:0009451,GO:0009987,GO:0016070,GO:0016071,GO:0016556,GO:0016787,GO:0016788,GO:0034641,GO:0043170,GO:0043226,GO:0043227,GO:0043229,GO:0043231,GO:0043412,GO:0044237,GO:0044238,GO:0044424,GO:0044444,GO:…	-	-	-
Pv5-593.03G231600	GO:0000166,GO:0003674,GO:0003824,GO:0004672,GO:0004674,GO:0005488,GO:0005524,GO:0005575,GO:0005622,GO:0005623,GO:0005634,GO:0005730,GO:0005737,GO:0005829,GO:0006464,GO:0006468,GO:0006793,GO:0006796,GO:0006807,GO:0007154,GO:0007165,GO:0008144,GO:0008150,GO:0008152,GO:0009507,GO:0009536,GO:0009987,GO:0010019,GO:0016301,GO:0016310,GO:0016740,GO:0016772,GO:0016773,GO:0017076,GO:0019538,GO:0023052,GO:…	2.7.11.1	ko:K03097	ko03008,ko04064,ko04137,ko04139,ko04310,ko04520,ko04712,ko05162,ko05168,ko05169,map03008,map04064,map04137,map04139,map04310,map04520,map04712,map05162,map05168,map05169
Pv5-593.03G246800	-	-	-	-
Pv5-593.03G213000	GO:0000322,GO:0000325,GO:0000326,GO:0003674,GO:0003824,GO:0004175,GO:0004197,GO:0005575,GO:0005622,GO:0005623,GO:0005737,GO:0005773,GO:0006508,GO:0006624,GO:0006807,GO:0006996,GO:0007033,GO:0008150,GO:0008152,GO:0008233,GO:0008234,GO:0009056,GO:0009057,GO:0009987,GO:0010467,GO:0016043,GO:0016485,GO:0016787,GO:0019538,GO:0030163,GO:0043170,GO:0043226,GO:0043227,GO:0043229,GO:0043231,GO:0044237,GO:…	3.4.22.34	ko:K01369	ko04142,ko04612,map04142,map04612
Pv5-593.03G264000	GO:0000003,GO:0000287,GO:0003006,GO:0003674,GO:0003824,GO:0004647,GO:0004648,GO:0005488,GO:0005509,GO:0005575,GO:0005622,GO:0005623,GO:0005737,GO:0006082,GO:0006520,GO:0006563,GO:0006564,GO:0006793,GO:0006796,GO:0006807,GO:0007275,GO:0008150,GO:0008152,GO:0008483,GO:0008652,GO:0009058,GO:0009069,GO:0009070,GO:0009507,GO:0009532,GO:0009534,GO:0009536,GO:0009555,GO:0009570,GO:0009579,GO:0009719,GO:…	2.6.1.52	ko:K00831,ko:K12591	ko00260,ko00680,ko00750,ko01100,ko01120,ko01130,ko01200,ko01230,ko03018,map00260,map00680,map00750,map01100,map01120,map01130,map01200,map01230,map03018
Pv5-593.03G158400	-	-	-	-
Pv5-593.03G160700	GO:0003674,GO:0005488,GO:0005575,GO:0005622,GO:0005623,GO:0005737,GO:0005783,GO:0005789,GO:0005886,GO:0005887,GO:0005911,GO:0006810,GO:0006869,GO:0008150,GO:0008289,GO:0009506,GO:0009898,GO:0009987,GO:0010876,GO:0012505,GO:0016020,GO:0016021,GO:0019897,GO:0019898,GO:0022406,GO:0030054,GO:0031224,GO:0031226,GO:0031227,GO:0031234,GO:0031984,GO:0033036,GO:0042175,GO:0043167,GO:0043169,GO:0043226,GO:…	-	ko:K19938	-
Pv5-593.03G031900	GO:0001101,GO:0003674,GO:0005096,GO:0005488,GO:0005543,GO:0005575,GO:0005576,GO:0005622,GO:0005623,GO:0005634,GO:0005737,GO:0005773,GO:0005794,GO:0005886,GO:0006810,GO:0006886,GO:0007154,GO:0007165,GO:0007275,GO:0008047,GO:0008104,GO:0008150,GO:0008289,GO:0009314,GO:0009416,GO:0009555,GO:0009605,GO:0009606,GO:0009628,GO:0009629,GO:0009630,GO:0009637,GO:0009638,GO:0009719,GO:0009725,GO:0009737,GO:…	-	-	-
Pv5-593.03G177600	GO:0001101,GO:0002376,GO:0003674,GO:0003676,GO:0003677,GO:0003824,GO:0004067,GO:0004175,GO:0004190,GO:0005488,GO:0005575,GO:0005622,GO:0005623,GO:0005737,GO:0005783,GO:0005829,GO:0006508,GO:0006807,GO:0006950,GO:0006952,GO:0006955,GO:0008150,GO:0008152,GO:0008233,GO:0008238,GO:0008242,GO:0008798,GO:0009056,GO:0009057,GO:0009414,GO:0009415,GO:0009605,GO:0009607,GO:0009627,GO:0009628,GO:0009719,GO:…	3.4.19.5	ko:K13051	-
Pv5-593.03G076300	-	-	-	-
Pv5-593.03G045500	-	-	ko:K09422	-
Pv5-593.03G116400	GO:0003674,GO:0003676,GO:0003677,GO:0003700,GO:0005488,GO:0005575,GO:0005622,GO:0005623,GO:0005634,GO:0006139,GO:0006351,GO:0006355,GO:0006725,GO:0006807,GO:0008150,GO:0008152,GO:0009058,GO:0009059,GO:0009889,GO:0009987,GO:0010467,GO:0010468,GO:0010556,GO:0016070,GO:0018130,GO:0019219,GO:0019222,GO:0019438,GO:0031323,GO:0031326,GO:0032774,GO:0034641,GO:0034645,GO:0034654,GO:0043167,GO:0043169,GO:…	-	-	-
Pv5-593.03G190200	GO:0003674,GO:0003774,GO:0003824,GO:0005488,GO:0005515,GO:0005575,GO:0005622,GO:0005623,GO:0005737,GO:0005856,GO:0005868,GO:0005874,GO:0005875,GO:0006810,GO:0006928,GO:0006996,GO:0007017,GO:0007018,GO:0008092,GO:0008150,GO:0009987,GO:0010970,GO:0015630,GO:0016043,GO:0016462,GO:0016787,GO:0016817,GO:0016818,GO:0017111,GO:0022607,GO:0030030,GO:0030031,GO:0030286,GO:0030705,GO:0032781,GO:0032991,GO:…	-	ko:K10418	ko04962,map04962
Pv5-593.03G251400	-	-	-	-
Pv5-593.03G040000	GO:0000375,GO:0000377,GO:0000398,GO:0000413,GO:0001775,GO:0002252,GO:0002263,GO:0002274,GO:0002275,GO:0002283,GO:0002366,GO:0002376,GO:0002443,GO:0002444,GO:0002446,GO:0003674,GO:0003676,GO:0003723,GO:0003727,GO:0003729,GO:0003755,GO:0003824,GO:0005488,GO:0005575,GO:0005576,GO:0005622,GO:0005623,GO:0005634,GO:0005654,GO:0005681,GO:0005684,GO:0005737,GO:0005829,GO:0006139,GO:0006259,GO:0006281,GO:…	5.2.1.8	ko:K09564	ko03040,map03040
Pv5-593.03G021200	-	-	-	-
Pv5-593.03G018600	GO:0003674,GO:0003676,GO:0003723,GO:0003729,GO:0003735,GO:0005198,GO:0005488,GO:0005575,GO:0005618,GO:0005622,GO:0005623,GO:0005634,GO:0005730,GO:0005737,GO:0005829,GO:0005840,GO:0005844,GO:0005886,GO:0005911,GO:0006412,GO:0006518,GO:0006807,GO:0008150,GO:0008152,GO:0009058,GO:0009059,GO:0009506,GO:0009507,GO:0009536,GO:0009987,GO:0010467,GO:0015935,GO:0016020,GO:0019538,GO:0022626,GO:0022627,GO:…	-	ko:K02981	ko03010,map03010
Pv5-593.03G116100	GO:0000166,GO:0003674,GO:0003824,GO:0005488,GO:0005524,GO:0005575,GO:0008144,GO:0016020,GO:0016021,GO:0016462,GO:0016787,GO:0016817,GO:0016818,GO:0016887,GO:0017076,GO:0017111,GO:0030554,GO:0031224,GO:0032553,GO:0032555,GO:0032559,GO:0035639,GO:0036094,GO:0043167,GO:0043168,GO:0044425,GO:0097159,GO:0097367,GO:1901265,GO:1901363	-	-	-
Pv5-593.03G252700	GO:0000003,GO:0003006,GO:0003674,GO:0003824,GO:0004601,GO:0005488,GO:0005575,GO:0005576,GO:0005618,GO:0005623,GO:0005975,GO:0005976,GO:0006725,GO:0006950,GO:0006979,GO:0007275,GO:0008150,GO:0008152,GO:0009056,GO:0009058,GO:0009505,GO:0009636,GO:0009698,GO:0009699,GO:0009791,GO:0009808,GO:0009809,GO:0009845,GO:0009987,GO:0010154,GO:0010383,GO:0016209,GO:0016491,GO:0016684,GO:0016998,GO:0016999,GO:…	1.11.1.7	ko:K00430	ko00940,ko01100,ko01110,map00940,map01100,map01110
Pv5-593.03G140400	GO:0000160,GO:0003002,GO:0003674,GO:0003676,GO:0003677,GO:0003700,GO:0005488,GO:0005575,GO:0005622,GO:0005623,GO:0005634,GO:0006139,GO:0006351,GO:0006355,GO:0006725,GO:0006807,GO:0007154,GO:0007165,GO:0007275,GO:0007389,GO:0008150,GO:0008152,GO:0009058,GO:0009059,GO:0009653,GO:0009719,GO:0009723,GO:0009725,GO:0009733,GO:0009734,GO:0009755,GO:0009791,GO:0009845,GO:0009873,GO:0009889,GO:0009956,GO:…	-	ko:K09285	-
Pv5-593.03G025100	GO:0000003,GO:0000272,GO:0003006,GO:0003674,GO:0005102,GO:0005488,GO:0005515,GO:0005575,GO:0005576,GO:0005615,GO:0005975,GO:0005976,GO:0007275,GO:0008150,GO:0008152,GO:0008361,GO:0009056,GO:0009057,GO:0009653,GO:0009719,GO:0009723,GO:0009725,GO:0009791,GO:0009838,GO:0009908,GO:0009987,GO:0010015,GO:0010033,GO:0010101,GO:0010102,GO:0010227,GO:0010393,GO:0010468,GO:0016043,GO:0016052,GO:0017144,GO:…	-	-	-
Pv5-593.03G144400	-	2.2.1.7	ko:K01662	ko00730,ko00900,ko01100,ko01110,ko01130,map00730,map00900,map01100,map01110,map01130
Pv5-593.03G171300	GO:0000003,GO:0001101,GO:0001558,GO:0001666,GO:0003002,GO:0003006,GO:0005575,GO:0005622,GO:0005623,GO:0005634,GO:0005975,GO:0005976,GO:0006139,GO:0006351,GO:0006355,GO:0006725,GO:0006807,GO:0006950,GO:0006974,GO:0006979,GO:0007275,GO:0007389,GO:0008150,GO:0008152,GO:0009058,GO:0009059,GO:0009414,GO:0009415,GO:0009605,GO:0009607,GO:0009611,GO:0009617,GO:0009620,GO:0009624,GO:0009628,GO:0009636,GO:…	-	-	-
Pv5-593.03G251500	GO:0003674,GO:0003824,GO:0005488,GO:0006950,GO:0006952,GO:0008150,GO:0008152,GO:0008168,GO:0016740,GO:0016741,GO:0032259,GO:0043167,GO:0043169,GO:0046872,GO:0050896	2.1.1.141,2.1.1.273,2.1.1.274,2.1.1.277	ko:K08241,ko:K21482,ko:K21483,ko:K21485	ko00592,ko01110,map00592,map01110
Pv5-593.03G109000	-	-	ko:K17491	ko04212,ko04922,map04212,map04922
Pv5-593.03G048900	-	-	-	-
Pv5-593.03G010800	GO:0000166,GO:0001676,GO:0003674,GO:0003824,GO:0004467,GO:0005488,GO:0005524,GO:0005575,GO:0005622,GO:0005623,GO:0005737,GO:0005783,GO:0005911,GO:0006082,GO:0006629,GO:0006631,GO:0006950,GO:0006952,GO:0007275,GO:0008144,GO:0008150,GO:0008152,GO:0009058,GO:0009059,GO:0009506,GO:0009605,GO:0009607,GO:0009620,GO:0009653,GO:0009791,GO:0009987,GO:0010015,GO:0010101,GO:0010102,GO:0010143,GO:0010311,GO:…	6.2.1.3	ko:K01897	ko00061,ko00071,ko01100,ko01212,ko02024,ko03320,ko04146,ko04216,ko04714,ko04920,map00061,map00071,map01100,map01212,map02024,map03320,map04146,map04216,map04714,map04920
Pv5-593.03G169100	-	-	-	-
Pv5-593.03G273700	GO:0003674,GO:0003824,GO:0005575,GO:0005622,GO:0005623,GO:0005737,GO:0005739,GO:0005740,GO:0005886,GO:0006629,GO:0006644,GO:0006650,GO:0006793,GO:0006796,GO:0006996,GO:0007005,GO:0007006,GO:0007007,GO:0007275,GO:0007507,GO:0008150,GO:0008152,GO:0008374,GO:0008610,GO:0008654,GO:0009058,GO:0009987,GO:0016020,GO:0016021,GO:0016043,GO:0016740,GO:0016746,GO:0016747,GO:0019637,GO:0031090,GO:0031224,GO:…	3.4.19.9	ko:K01307,ko:K13511	ko00564,ko00790,ko01523,map00564,map00790,map01523
Pv5-593.03G030400	GO:0003674,GO:0003676,GO:0003824,GO:0004518,GO:0004519,GO:0005488,GO:0006139,GO:0006259,GO:0006308,GO:0006725,GO:0006807,GO:0008150,GO:0008152,GO:0009056,GO:0009057,GO:0009987,GO:0016787,GO:0016788,GO:0019439,GO:0034641,GO:0034655,GO:0043167,GO:0043169,GO:0043170,GO:0044237,GO:0044238,GO:0044248,GO:0044260,GO:0044265,GO:0044270,GO:0046483,GO:0046700,GO:0046872,GO:0071704,GO:0090304,GO:0090305,GO:…	-	-	-
Pv5-593.03G186800	-	5.1.3.3	ko:K01785	ko00010,ko00052,ko01100,ko01110,ko01120,ko01130,map00010,map00052,map01100,map01110,map01120,map01130
Pv5-593.03G195600	-	-	-	-
Pv5-593.03G244900	-	-	-	-
Pv5-593.03G007900	GO:0003674,GO:0003676,GO:0003677,GO:0005488,GO:0005575,GO:0005622,GO:0005623,GO:0005634,GO:0005654,GO:0006139,GO:0006351,GO:0006355,GO:0006725,GO:0006807,GO:0006950,GO:0008150,GO:0008152,GO:0009058,GO:0009059,GO:0009266,GO:0009409,GO:0009628,GO:0009889,GO:0009909,GO:0009987,GO:0010048,GO:0010467,GO:0010468,GO:0010556,GO:0016070,GO:0018130,GO:0019219,GO:0019222,GO:0019438,GO:0031323,GO:0031326,GO:…	-	-	-
Pv5-593.03G052600	-	-	-	-
Pv5-593.03G135100	GO:0000323,GO:0001666,GO:0003674,GO:0005215,GO:0005575,GO:0005622,GO:0005623,GO:0005737,GO:0005773,GO:0005783,GO:0005886,GO:0006810,GO:0006950,GO:0007154,GO:0007165,GO:0008150,GO:0009605,GO:0009606,GO:0009628,GO:0009629,GO:0009630,GO:0009719,GO:0009723,GO:0009725,GO:0009733,GO:0009734,GO:0009743,GO:0009746,GO:0009749,GO:0009755,GO:0009914,GO:0009921,GO:0009925,GO:0009926,GO:0009958,GO:0009966,GO:…	-	ko:K13947	-
Pv5-593.03G170200	GO:0008150,GO:0009966,GO:0009968,GO:0010646,GO:0010648,GO:0017015,GO:0023051,GO:0023057,GO:0030512,GO:0048519,GO:0048523,GO:0048583,GO:0048585,GO:0050789,GO:0050794,GO:0065007,GO:0090092,GO:0090101,GO:0090287,GO:0090288,GO:1903844,GO:1903845	-	ko:K13137	ko03013,map03013
Pv5-593.03G248200	-	-	-	-
Pv5-593.03G012300	-	-	-	-
Pv5-593.03G250300	-	-	-	-
Pv5-593.03G009700	GO:0001101,GO:0003674,GO:0003824,GO:0004497,GO:0005488,GO:0005506,GO:0005575,GO:0006629,GO:0006720,GO:0006721,GO:0006950,GO:0006952,GO:0008150,GO:0008152,GO:0009058,GO:0009719,GO:0009725,GO:0009753,GO:0009987,GO:0010033,GO:0016020,GO:0016021,GO:0016101,GO:0016491,GO:0016705,GO:0016709,GO:0019748,GO:0020037,GO:0031224,GO:0032870,GO:0036209,GO:0042221,GO:0043167,GO:0043169,GO:0044237,GO:0044238,GO:…	1.14.13.144,1.14.14.19,1.14.14.32	ko:K00512,ko:K16085	ko00140,ko00904,ko01100,ko01110,ko04913,ko04917,ko04927,ko04934,map00140,map00904,map01100,map01110,map04913,map04917,map04927,map04934
Pv5-593.03G080400	-	-	-	-
Pv5-593.03G252200	GO:0000226,GO:0000278,GO:0000280,GO:0000281,GO:0000910,GO:0000911,GO:0003674,GO:0005488,GO:0005515,GO:0005575,GO:0005622,GO:0005623,GO:0005634,GO:0005737,GO:0005856,GO:0005874,GO:0006139,GO:0006725,GO:0006807,GO:0006996,GO:0006997,GO:0007000,GO:0007010,GO:0007017,GO:0007049,GO:0008092,GO:0008150,GO:0008152,GO:0008616,GO:0009058,GO:0009116,GO:0009119,GO:0009163,GO:0009987,GO:0015630,GO:0015631,GO:…	-	-	-
Pv5-593.03G290200	GO:0003674,GO:0003824,GO:0005575,GO:0005622,GO:0005623,GO:0005737,GO:0005739,GO:0005829,GO:0008150,GO:0008152,GO:0009056,GO:0016787,GO:0016788,GO:0043226,GO:0043227,GO:0043229,GO:0043231,GO:0044424,GO:0044444,GO:0044464,GO:0052689	-	-	-
Pv5-593.03G026500	GO:0000373,GO:0000375,GO:0000377,GO:0003674,GO:0003676,GO:0003723,GO:0005488,GO:0005575,GO:0005622,GO:0005623,GO:0005737,GO:0006139,GO:0006396,GO:0006397,GO:0006725,GO:0006807,GO:0008150,GO:0008152,GO:0008380,GO:0009507,GO:0009532,GO:0009536,GO:0009570,GO:0009987,GO:0010467,GO:0016070,GO:0016071,GO:0034641,GO:0043170,GO:0043226,GO:0043227,GO:0043229,GO:0043231,GO:0044237,GO:0044238,GO:0044422,GO:…	-	-	-
Pv5-593.03G176000	GO:0000166,GO:0003674,GO:0003824,GO:0004849,GO:0005488,GO:0005524,GO:0005575,GO:0005622,GO:0005623,GO:0005737,GO:0005829,GO:0006139,GO:0006206,GO:0006213,GO:0006220,GO:0006221,GO:0006222,GO:0006241,GO:0006725,GO:0006753,GO:0006793,GO:0006796,GO:0006807,GO:0008144,GO:0008150,GO:0008152,GO:0008655,GO:0009058,GO:0009112,GO:0009116,GO:0009117,GO:0009119,GO:0009123,GO:0009124,GO:0009129,GO:0009130,GO:…	2.7.1.48	ko:K00876	ko00240,ko00983,ko01100,map00240,map00983,map01100
Pv5-593.03G163000	GO:0003674,GO:0003700,GO:0005575,GO:0005622,GO:0005623,GO:0005634,GO:0006139,GO:0006351,GO:0006355,GO:0006725,GO:0006807,GO:0007154,GO:0007165,GO:0008150,GO:0008152,GO:0009058,GO:0009059,GO:0009314,GO:0009416,GO:0009628,GO:0009639,GO:0009719,GO:0009725,GO:0009733,GO:0009734,GO:0009755,GO:0009889,GO:0009987,GO:0010033,GO:0010114,GO:0010218,GO:0010467,GO:0010468,GO:0010556,GO:0016070,GO:0018130,GO:…	-	ko:K14484	ko04075,map04075
Pv5-593.03G215400	-	-	-	-
Pv5-593.03G220000	GO:0003674,GO:0003824,GO:0004620,GO:0004806,GO:0005575,GO:0005622,GO:0005623,GO:0005737,GO:0006629,GO:0008150,GO:0008152,GO:0008970,GO:0009056,GO:0009507,GO:0009536,GO:0016042,GO:0016298,GO:0016787,GO:0016788,GO:0043226,GO:0043227,GO:0043229,GO:0043231,GO:0044238,GO:0044424,GO:0044444,GO:0044464,GO:0047714,GO:0052689,GO:0071704,GO:1901575	-	-	-
Pv5-593.03G045800	-	-	ko:K17402	-
Pv5-593.03G225700	GO:0000003,GO:0000122,GO:0000578,GO:0000902,GO:0001654,GO:0001655,GO:0001700,GO:0001708,GO:0001736,GO:0001737,GO:0001738,GO:0001745,GO:0001751,GO:0001752,GO:0001754,GO:0002009,GO:0002064,GO:0002065,GO:0002066,GO:0002164,GO:0002165,GO:0002168,GO:0003002,GO:0003006,GO:0003008,GO:0005575,GO:0005622,GO:0005623,GO:0005737,GO:0005886,GO:0005911,GO:0005918,GO:0005923,GO:0005938,GO:0006355,GO:0006357,GO:…	-	-	-
Pv5-593.03G143500	GO:0003674,GO:0003824,GO:0005975,GO:0006793,GO:0006796,GO:0008150,GO:0008152,GO:0009987,GO:0016301,GO:0016310,GO:0016740,GO:0016772,GO:0016773,GO:0044237,GO:0044238,GO:0071704	-	-	-
Pv5-593.03G192000	-	-	-	-
Pv5-593.03G080500	GO:0002084,GO:0002376,GO:0002682,GO:0003674,GO:0003824,GO:0004620,GO:0004623,GO:0005575,GO:0005622,GO:0005623,GO:0005737,GO:0006082,GO:0006464,GO:0006629,GO:0006631,GO:0006644,GO:0006650,GO:0006654,GO:0006793,GO:0006796,GO:0006807,GO:0006950,GO:0006952,GO:0006955,GO:0008150,GO:0008152,GO:0008474,GO:0008610,GO:0008654,GO:0009056,GO:0009057,GO:0009058,GO:0009605,GO:0009607,GO:0009617,GO:0009814,GO:…	3.1.1.5	ko:K06130	ko00564,map00564
Pv5-593.03G112800	GO:0003674,GO:0003824,GO:0004601,GO:0005488,GO:0005575,GO:0005576,GO:0006950,GO:0006979,GO:0008150,GO:0008152,GO:0009056,GO:0009636,GO:0009987,GO:0016209,GO:0016491,GO:0016684,GO:0016999,GO:0017001,GO:0017144,GO:0020037,GO:0042221,GO:0042737,GO:0042743,GO:0042744,GO:0043167,GO:0043169,GO:0044237,GO:0044248,GO:0046872,GO:0046906,GO:0048037,GO:0050896,GO:0051186,GO:0051187,GO:0051716,GO:0055114,GO:…	1.11.1.7	ko:K00430	ko00940,ko01100,ko01110,map00940,map01100,map01110
Pv5-593.03G135200	GO:0005575,GO:0006810,GO:0008150,GO:0008643,GO:0016020,GO:0016021,GO:0031224,GO:0044425,GO:0051179,GO:0051234,GO:0071702	-	ko:K15285	-
Pv5-593.03G212300	-	-	-	-
Pv5-593.03G184100	GO:0000139,GO:0000271,GO:0003674,GO:0003824,GO:0005575,GO:0005622,GO:0005623,GO:0005737,GO:0005794,GO:0005795,GO:0005975,GO:0005976,GO:0006073,GO:0006464,GO:0006486,GO:0006807,GO:0008107,GO:0008150,GO:0008152,GO:0008417,GO:0009058,GO:0009059,GO:0009100,GO:0009101,GO:0009250,GO:0009832,GO:0009969,GO:0009987,GO:0010383,GO:0010410,GO:0010411,GO:0012505,GO:0016020,GO:0016021,GO:0016043,GO:0016051,GO:…	-	ko:K13681	-
Pv5-593.03G266000	GO:0000003,GO:0003674,GO:0005488,GO:0005515,GO:0005516,GO:0005575,GO:0005622,GO:0005623,GO:0005737,GO:0005886,GO:0006950,GO:0006952,GO:0008150,GO:0009607,GO:0009856,GO:0010483,GO:0012505,GO:0016020,GO:0016021,GO:0022414,GO:0031224,GO:0032501,GO:0044424,GO:0044425,GO:0044464,GO:0044703,GO:0044706,GO:0050896,GO:0051703,GO:0051704,GO:0071944	-	ko:K08472	-
Pv5-593.03G051600	-	2.1.1.192	ko:K06941	-
Pv5-593.03G076500	GO:0003674,GO:0003824,GO:0004664,GO:0005575,GO:0005622,GO:0005623,GO:0005737,GO:0006082,GO:0006520,GO:0006558,GO:0006725,GO:0006807,GO:0008150,GO:0008152,GO:0008652,GO:0009058,GO:0009072,GO:0009073,GO:0009094,GO:0009095,GO:0009507,GO:0009532,GO:0009536,GO:0009570,GO:0009987,GO:0016053,GO:0016829,GO:0016835,GO:0016836,GO:0017144,GO:0019438,GO:0019752,GO:0043226,GO:0043227,GO:0043229,GO:0043231,GO:…	4.2.1.51,4.2.1.91	ko:K05359	ko00400,ko01100,ko01110,ko01130,ko01230,map00400,map01100,map01110,map01130,map01230
Pv5-593.03G221800	-	-	-	-
Pv5-593.03G105100	GO:0006950,GO:0006952,GO:0008150,GO:0009607,GO:0050896	-	-	-
Pv5-593.03G062100	GO:0003674,GO:0003676,GO:0003723,GO:0003824,GO:0004518,GO:0004519,GO:0005488,GO:0005575,GO:0005622,GO:0005623,GO:0005737,GO:0005739,GO:0006139,GO:0006725,GO:0006807,GO:0008150,GO:0008152,GO:0009451,GO:0009987,GO:0016070,GO:0016787,GO:0016788,GO:0034641,GO:0043170,GO:0043226,GO:0043227,GO:0043229,GO:0043231,GO:0043412,GO:0044237,GO:0044238,GO:0044424,GO:0044444,GO:0044464,GO:0046483,GO:0071704,GO:…	-	-	-
Pv5-593.03G103100	GO:0000272,GO:0003674,GO:0003824,GO:0004857,GO:0005575,GO:0005618,GO:0005623,GO:0005975,GO:0005976,GO:0008150,GO:0008152,GO:0009056,GO:0009057,GO:0009987,GO:0010393,GO:0016020,GO:0016021,GO:0016043,GO:0016052,GO:0016787,GO:0016788,GO:0017144,GO:0030234,GO:0030312,GO:0030599,GO:0031224,GO:0042545,GO:0042737,GO:0043086,GO:0043170,GO:0044092,GO:0044237,GO:0044238,GO:0044248,GO:0044425,GO:0044464,GO:…	3.1.1.11	ko:K01051	ko00040,ko01100,map00040,map01100
Pv5-593.03G206500	GO:0003674,GO:0003824,GO:0005215,GO:0005575,GO:0005622,GO:0005623,GO:0005737,GO:0006091,GO:0006139,GO:0006163,GO:0006164,GO:0006725,GO:0006753,GO:0006754,GO:0006793,GO:0006796,GO:0006807,GO:0006810,GO:0006811,GO:0006812,GO:0006950,GO:0006952,GO:0008150,GO:0008152,GO:0008324,GO:0009058,GO:0009117,GO:0009123,GO:0009124,GO:0009126,GO:0009127,GO:0009141,GO:0009142,GO:0009144,GO:0009145,GO:0009150,GO:…	-	ko:K02113	ko00190,ko00195,ko01100,map00190,map00195,map01100
Pv5-593.03G290600	-	1.1.1.141	ko:K00069,ko:K07119	ko05202,map05202
Pv5-593.03G183500	GO:0003674,GO:0003676,GO:0003723,GO:0003824,GO:0004518,GO:0004519,GO:0005488,GO:0005575,GO:0005622,GO:0005623,GO:0005737,GO:0005739,GO:0006139,GO:0006725,GO:0006807,GO:0008150,GO:0008152,GO:0009451,GO:0009987,GO:0016070,GO:0016787,GO:0016788,GO:0034641,GO:0043170,GO:0043226,GO:0043227,GO:0043229,GO:0043231,GO:0043412,GO:0044237,GO:0044238,GO:0044424,GO:0044444,GO:0044464,GO:0046483,GO:0071704,GO:…	-	-	-
Pv5-593.03G244500	-	2.8.1.9	ko:K15631	ko00790,map00790
Pv5-593.03G148800	GO:0002791,GO:0002793,GO:0003674,GO:0005488,GO:0005575,GO:0005623,GO:0005886,GO:0006082,GO:0006629,GO:0006631,GO:0006950,GO:0006979,GO:0007154,GO:0007165,GO:0007166,GO:0008150,GO:0008152,GO:0009719,GO:0009725,GO:0009743,GO:0009744,GO:0009755,GO:0009987,GO:0010033,GO:0010646,GO:0010647,GO:0010817,GO:0016020,GO:0016021,GO:0016500,GO:0019221,GO:0019395,GO:0019752,GO:0019827,GO:0023051,GO:0023052,GO:…	-	ko:K07297	ko04152,ko04211,ko04920,ko04932,map04152,map04211,map04920,map04932
Pv5-593.03G006100	GO:0003674,GO:0003824,GO:0005488,GO:0005515,GO:0006725,GO:0008150,GO:0008152,GO:0008168,GO:0008171,GO:0009058,GO:0009698,GO:0009699,GO:0009808,GO:0009809,GO:0009987,GO:0016740,GO:0016741,GO:0019438,GO:0019748,GO:0032259,GO:0044237,GO:0044249,GO:0044550,GO:0046983,GO:0047763,GO:0071704,GO:1901360,GO:1901362,GO:1901576	2.1.1.154,2.1.1.68	ko:K13066,ko:K21553	ko00940,ko01100,ko01110,map00940,map01100,map01110
Pv5-593.03G095300	-	-	ko:K15032	-
Pv5-593.03G192800	GO:0003674,GO:0005488,GO:0043167,GO:0043169,GO:0046872	-	ko:K09377	-
Pv5-593.03G259900	GO:0000287,GO:0003674,GO:0003824,GO:0004497,GO:0005488,GO:0005575,GO:0005622,GO:0005623,GO:0005634,GO:0005737,GO:0005975,GO:0007049,GO:0008150,GO:0008152,GO:0009058,GO:0009507,GO:0009536,GO:0009853,GO:0009987,GO:0015977,GO:0015979,GO:0016051,GO:0016491,GO:0016829,GO:0016830,GO:0016831,GO:0016984,GO:0019253,GO:0019685,GO:0043094,GO:0043167,GO:0043169,GO:0043226,GO:0043227,GO:0043229,GO:0043231,GO:…	-	-	-
Pv5-593.03G193500	GO:0000166,GO:0003674,GO:0003824,GO:0004842,GO:0005488,GO:0005515,GO:0005524,GO:0005575,GO:0005622,GO:0005623,GO:0005737,GO:0005829,GO:0006464,GO:0006508,GO:0006511,GO:0006807,GO:0008144,GO:0008150,GO:0008152,GO:0009056,GO:0009057,GO:0009987,GO:0016567,GO:0016740,GO:0017076,GO:0019538,GO:0019787,GO:0019899,GO:0019941,GO:0030163,GO:0030554,GO:0031625,GO:0032446,GO:0032553,GO:0032555,GO:0032559,GO:…	2.3.2.23	ko:K10576	ko04120,map04120
Pv5-593.03G106800	GO:0000902,GO:0005575,GO:0005622,GO:0005623,GO:0005737,GO:0005768,GO:0005794,GO:0005802,GO:0005886,GO:0005911,GO:0007275,GO:0008150,GO:0009506,GO:0009653,GO:0009664,GO:0009826,GO:0009832,GO:0009888,GO:0009932,GO:0009987,GO:0010015,GO:0010053,GO:0010054,GO:0010215,GO:0012505,GO:0016020,GO:0016043,GO:0016049,GO:0021700,GO:0022607,GO:0022622,GO:0030054,GO:0030154,GO:0030198,GO:0031224,GO:0031225,GO:…	-	-	-
Pv5-593.03G170700	GO:0003674,GO:0003676,GO:0005488,GO:0008150,GO:0009892,GO:0009987,GO:0010468,GO:0010605,GO:0010629,GO:0016458,GO:0019222,GO:0031047,GO:0048519,GO:0050789,GO:0060255,GO:0065007,GO:0097159,GO:1901363	-	ko:K11593	-
Pv5-593.03G277200	GO:0001101,GO:0003674,GO:0003676,GO:0003723,GO:0003824,GO:0004518,GO:0004519,GO:0005488,GO:0005575,GO:0005622,GO:0005623,GO:0005737,GO:0005739,GO:0006091,GO:0006119,GO:0006139,GO:0006163,GO:0006725,GO:0006753,GO:0006793,GO:0006796,GO:0006807,GO:0006950,GO:0006970,GO:0006979,GO:0008150,GO:0008152,GO:0009117,GO:0009123,GO:0009126,GO:0009141,GO:0009144,GO:0009150,GO:0009161,GO:0009167,GO:0009199,GO:…	-	-	-
Pv5-593.03G186300	GO:0001101,GO:0005575,GO:0006950,GO:0006970,GO:0006972,GO:0008150,GO:0009266,GO:0009409,GO:0009414,GO:0009415,GO:0009628,GO:0009651,GO:0009719,GO:0009725,GO:0009737,GO:0010033,GO:0010035,GO:0016020,GO:0016021,GO:0031224,GO:0033993,GO:0042221,GO:0042538,GO:0044425,GO:0050896,GO:0097305,GO:1901700	-	ko:K17279	-
Pv5-593.03G207900	GO:0003674,GO:0005215,GO:0005575,GO:0006810,GO:0006855,GO:0008150,GO:0015238,GO:0015291,GO:0015297,GO:0015893,GO:0016020,GO:0016021,GO:0022804,GO:0022857,GO:0031224,GO:0042221,GO:0042493,GO:0044425,GO:0050896,GO:0051179,GO:0051234,GO:0055085	-	ko:K03327	-
Pv5-593.03G251800	GO:0000166,GO:0001101,GO:0002237,GO:0002376,GO:0003674,GO:0003824,GO:0005488,GO:0005515,GO:0005524,GO:0005575,GO:0005622,GO:0005623,GO:0005737,GO:0005739,GO:0005740,GO:0005741,GO:0005743,GO:0006950,GO:0006952,GO:0006955,GO:0006970,GO:0006996,GO:0007005,GO:0007154,GO:0007165,GO:0008144,GO:0008150,GO:0008219,GO:0009314,GO:0009411,GO:0009416,GO:0009605,GO:0009607,GO:0009617,GO:0009626,GO:0009628,GO:…	-	ko:K08900	-
Pv5-593.03G171100	GO:0000166,GO:0003674,GO:0003824,GO:0004672,GO:0005488,GO:0005524,GO:0005575,GO:0005623,GO:0005886,GO:0006464,GO:0006468,GO:0006793,GO:0006796,GO:0006807,GO:0008144,GO:0008150,GO:0008152,GO:0009987,GO:0016020,GO:0016021,GO:0016301,GO:0016310,GO:0016740,GO:0016772,GO:0016773,GO:0017076,GO:0019538,GO:0030554,GO:0031224,GO:0032553,GO:0032555,GO:0032559,GO:0035639,GO:0036094,GO:0036211,GO:0043167,GO:…	-	-	-
Pv5-593.03G039900	GO:0003674,GO:0003824,GO:0005488,GO:0005507,GO:0006807,GO:0008131,GO:0008150,GO:0008152,GO:0009308,GO:0009987,GO:0010035,GO:0016491,GO:0016638,GO:0016641,GO:0042221,GO:0043167,GO:0043169,GO:0046872,GO:0046914,GO:0048037,GO:0048038,GO:0050896,GO:0051716,GO:0052593,GO:0052594,GO:0052595,GO:0052596,GO:0052597,GO:0055114,GO:0070887,GO:0071241,GO:0071704,GO:0097184,GO:0097185,GO:1901564,GO:1901698,GO:…	1.4.3.21	ko:K00276	ko00260,ko00350,ko00360,ko00410,ko00950,ko00960,ko01100,ko01110,map00260,map00350,map00360,map00410,map00950,map00960,map01100,map01110
Pv5-593.03G106500	-	-	-	-
Pv5-593.03G234700	GO:0000166,GO:0003674,GO:0003824,GO:0004672,GO:0004674,GO:0005488,GO:0005524,GO:0005575,GO:0006464,GO:0006468,GO:0006793,GO:0006796,GO:0006807,GO:0008144,GO:0008150,GO:0008152,GO:0009987,GO:0016020,GO:0016021,GO:0016301,GO:0016310,GO:0016740,GO:0016772,GO:0016773,GO:0017076,GO:0019538,GO:0030554,GO:0031224,GO:0032553,GO:0032555,GO:0032559,GO:0035639,GO:0036094,GO:0036211,GO:0043167,GO:0043168,GO:…	-	-	-
Pv5-593.03G101400	GO:0005575,GO:0005622,GO:0005623,GO:0005737,GO:0006810,GO:0006886,GO:0008104,GO:0008150,GO:0012506,GO:0015031,GO:0015833,GO:0016020,GO:0016192,GO:0030117,GO:0030118,GO:0030119,GO:0030131,GO:0030659,GO:0031090,GO:0031410,GO:0031982,GO:0032991,GO:0033036,GO:0034613,GO:0042886,GO:0043226,GO:0043227,GO:0043229,GO:0044422,GO:0044424,GO:0044425,GO:0044433,GO:0044444,GO:0044446,GO:0044464,GO:0045184,GO:…	-	ko:K19023	-
Pv5-593.03G115800	GO:0000166,GO:0003674,GO:0003824,GO:0004478,GO:0005488,GO:0005524,GO:0005575,GO:0005622,GO:0005623,GO:0005737,GO:0005829,GO:0006556,GO:0006730,GO:0006732,GO:0006790,GO:0008144,GO:0008150,GO:0008152,GO:0009058,GO:0009108,GO:0009987,GO:0016740,GO:0016765,GO:0017076,GO:0017144,GO:0030554,GO:0032553,GO:0032555,GO:0032559,GO:0035639,GO:0036094,GO:0043167,GO:0043168,GO:0043169,GO:0044237,GO:0044249,GO:…	2.5.1.6	ko:K00789	ko00270,ko01100,ko01110,ko01230,map00270,map01100,map01110,map01230
Pv5-593.03G178400	GO:0003674,GO:0003824,GO:0004175,GO:0004252,GO:0005575,GO:0005622,GO:0005623,GO:0005737,GO:0005739,GO:0005740,GO:0006508,GO:0006807,GO:0008150,GO:0008152,GO:0008233,GO:0008236,GO:0009507,GO:0009526,GO:0009536,GO:0009941,GO:0016020,GO:0016021,GO:0016787,GO:0017171,GO:0019538,GO:0031090,GO:0031224,GO:0031966,GO:0031967,GO:0031969,GO:0031975,GO:0042170,GO:0043170,GO:0043226,GO:0043227,GO:0043229,GO:…	3.4.21.105	ko:K09650	-
Pv5-593.03G209900	GO:0000139,GO:0003674,GO:0003824,GO:0005575,GO:0005622,GO:0005623,GO:0005737,GO:0005794,GO:0005795,GO:0005975,GO:0008150,GO:0008152,GO:0012505,GO:0016020,GO:0016021,GO:0016853,GO:0016854,GO:0016857,GO:0031090,GO:0031224,GO:0031984,GO:0031985,GO:0032580,GO:0043226,GO:0043227,GO:0043229,GO:0043231,GO:0044238,GO:0044422,GO:0044424,GO:0044425,GO:0044431,GO:0044444,GO:0044446,GO:0044464,GO:0050378,GO:…	5.1.3.6	ko:K08679	ko00520,ko01100,map00520,map01100
Pv5-593.03G149200	GO:0003674,GO:0003735,GO:0005198,GO:0005575,GO:0005622,GO:0005623,GO:0005737,GO:0005840,GO:0006412,GO:0006518,GO:0006807,GO:0008150,GO:0008152,GO:0009058,GO:0009059,GO:0009507,GO:0009536,GO:0009987,GO:0010467,GO:0015934,GO:0019538,GO:0032991,GO:0034641,GO:0034645,GO:0043043,GO:0043170,GO:0043226,GO:0043227,GO:0043228,GO:0043229,GO:0043231,GO:0043232,GO:0043603,GO:0043604,GO:0044237,GO:0044238,GO:…	-	ko:K02916	ko03010,map03010
Pv5-593.03G003500	GO:0001678,GO:0003674,GO:0005215,GO:0005351,GO:0005354,GO:0005355,GO:0005356,GO:0005402,GO:0005575,GO:0005623,GO:0005886,GO:0006810,GO:0006811,GO:0006812,GO:0008150,GO:0008324,GO:0008643,GO:0008645,GO:0009679,GO:0009743,GO:0009746,GO:0009749,GO:0009987,GO:0010033,GO:0015075,GO:0015077,GO:0015078,GO:0015144,GO:0015145,GO:0015149,GO:0015291,GO:0015293,GO:0015294,GO:0015295,GO:0015318,GO:0015578,GO:…	-	-	-
Pv5-593.03G007800	GO:0006464,GO:0006807,GO:0008150,GO:0008152,GO:0009987,GO:0016567,GO:0019538,GO:0032446,GO:0036211,GO:0043170,GO:0043412,GO:0044237,GO:0044238,GO:0044260,GO:0044267,GO:0070647,GO:0071704,GO:1901564	-	-	-
Pv5-593.03G227500	-	-	-	-
Pv5-593.03G264100	-	-	-	-
Pv5-593.03G122800	GO:0000003,GO:0000166,GO:0000226,GO:0000278,GO:0000280,GO:0000281,GO:0000775,GO:0000910,GO:0000911,GO:0003674,GO:0003774,GO:0003777,GO:0003824,GO:0005488,GO:0005515,GO:0005524,GO:0005575,GO:0005622,GO:0005623,GO:0005694,GO:0005737,GO:0005856,GO:0005871,GO:0005874,GO:0005875,GO:0005911,GO:0006928,GO:0006996,GO:0007010,GO:0007017,GO:0007018,GO:0007049,GO:0007051,GO:0007052,GO:0007112,GO:0007140,GO:…	-	ko:K11498	-
Pv5-593.03G207400	GO:0005575,GO:0005622,GO:0005623,GO:0005634,GO:0005737,GO:0005783,GO:0005811,GO:0005829,GO:0006810,GO:0008150,GO:0012505,GO:0016192,GO:0043226,GO:0043227,GO:0043228,GO:0043229,GO:0043231,GO:0043232,GO:0044424,GO:0044444,GO:0044464,GO:0051179,GO:0051234	-	ko:K18726	-
Pv5-593.03G137400	-	-	ko:K18469	-
Pv5-593.03G188500	-	-	-	-
Pv5-593.03G066400	GO:0000160,GO:0003674,GO:0003676,GO:0003677,GO:0003700,GO:0005488,GO:0005575,GO:0005622,GO:0005623,GO:0005634,GO:0006109,GO:0006110,GO:0006139,GO:0006140,GO:0006351,GO:0006355,GO:0006629,GO:0006638,GO:0006639,GO:0006641,GO:0006725,GO:0006807,GO:0007154,GO:0007165,GO:0007275,GO:0008150,GO:0008152,GO:0008610,GO:0009058,GO:0009059,GO:0009719,GO:0009723,GO:0009725,GO:0009743,GO:0009744,GO:0009755,GO:…	-	ko:K09285	-
Pv5-593.03G275600	GO:0000118,GO:0000122,GO:0000166,GO:0000228,GO:0000785,GO:0000790,GO:0000976,GO:0000977,GO:0001012,GO:0001067,GO:0001085,GO:0001103,GO:0003674,GO:0003676,GO:0003677,GO:0003678,GO:0003682,GO:0003690,GO:0003712,GO:0003714,GO:0003824,GO:0004003,GO:0004386,GO:0004407,GO:0005488,GO:0005515,GO:0005524,GO:0005575,GO:0005622,GO:0005623,GO:0005634,GO:0005654,GO:0005694,GO:0005737,GO:0005813,GO:0005815,GO:…	-	-	-
Pv5-593.03G179600	GO:0000139,GO:0003674,GO:0003824,GO:0004175,GO:0004190,GO:0005575,GO:0005622,GO:0005623,GO:0005634,GO:0005737,GO:0005783,GO:0005789,GO:0005794,GO:0005798,GO:0005886,GO:0005887,GO:0006508,GO:0006807,GO:0007154,GO:0007165,GO:0007166,GO:0007219,GO:0008150,GO:0008152,GO:0008233,GO:0009987,GO:0010467,GO:0012505,GO:0016020,GO:0016021,GO:0016485,GO:0016787,GO:0019538,GO:0023052,GO:0031090,GO:0031224,GO:…	-	ko:K04505	ko04310,ko04330,ko04722,ko05010,ko05165,map04310,map04330,map04722,map05010,map05165
Pv5-593.03G017200	GO:0003674,GO:0003676,GO:0003677,GO:0003700,GO:0005488,GO:0005515,GO:0005575,GO:0005622,GO:0005623,GO:0005634,GO:0005737,GO:0006139,GO:0006351,GO:0006355,GO:0006725,GO:0006807,GO:0008150,GO:0008152,GO:0009058,GO:0009059,GO:0009507,GO:0009536,GO:0009889,GO:0009987,GO:0010467,GO:0010468,GO:0010556,GO:0016070,GO:0018130,GO:0019219,GO:0019222,GO:0019438,GO:0031323,GO:0031326,GO:0032774,GO:0034641,GO:…	-	-	-
Pv5-593.03G146100	-	-	-	-
Pv5-593.03G140900	GO:0000166,GO:0003674,GO:0003824,GO:0003958,GO:0005488,GO:0005575,GO:0005622,GO:0005623,GO:0005737,GO:0005783,GO:0005789,GO:0006725,GO:0008150,GO:0008152,GO:0009507,GO:0009536,GO:0009698,GO:0009987,GO:0010181,GO:0012505,GO:0016020,GO:0016021,GO:0016491,GO:0016651,GO:0016653,GO:0019748,GO:0031224,GO:0031984,GO:0032553,GO:0036094,GO:0042175,GO:0043167,GO:0043168,GO:0043226,GO:0043227,GO:0043229,GO:…	1.6.2.4	ko:K00327	-
Pv5-593.03G182400	-	-	-	-
Pv5-593.03G047500	-	-	-	-
[truncated: 24,010 more rows]
