# Supplementary material for: Seed coat transcriptomic profiling of 5-593, a genotype important for genetic studies of seed coat color and patterning in common bean (Phaseolus vulgaris L.)
Source: BMC Plant Biol. 2025 Mar 5;25:284. doi: 10.1186/s12870-025-06282-7 (PMC11881399; doi:10.1186/s12870-025-06282-7)
Supplement: Supplementary file 9 — Supplementary Material 9: Global statistics of RNA-seq data and mapping results in four different seed coat pigment acquisition samples in 5-593 [file 12870_2025_6282_MOESM9_ESM.xlsx]

## Sheet: Sheet1
Table S3. Global statistics of RNA-seq data and mapping results in four different seed coat pigment acquisition samples in 5-593
Sample	Sequencing batch	Raw_reads	Prepped_reads	Unmapped	Assigned	No_feature	Ambiguous	Multimapping	%Prepped	%Not_aligned	%Assigned_toFeatures	%Unassigned_noFeatures	%Unassigned_ambiguous
S1_1	1	71270388	70500208	0	51386257	1985608	278305	2971370	98.92	0	72.89	2.82	0.39
S1_2	2	68388759	68050869	0	49686148	2429871	407658	3433959	99.51	0	73.01	3.57	0.6
S1_3	2	71985276	71605814	0	51511499	2713938	404312	3546009	99.47	0	71.94	3.79	0.56
S2_1	1	49783734	49247127	0	31805769	1416600	216140	2034680	98.92	0	64.58	2.88	0.44
S2_2	2	70199606	69913521	0	51455422	2498980	417646	2866364	99.59	0	73.6	3.57	0.6
S2_3	2	56569669	56248536	0	40539917	1999994	285230	2276759	99.43	0	72.07	3.56	0.51
S3_1	1	58749080	58382009	0	42400259	1895181	232780	2234751	99.38	0	72.63	3.25	0.4
S3_2	2	74704023	74428504	0	54427014	3392954	404081	2670348	99.63	0	73.13	4.56	0.54
S3_3	2	46656024	46444496	0	34166436	1885791	250976	1684322	99.55	0	73.56	4.06	0.54
S4_1	1	58918143	58576757	0	43510617	2694980	195252	2167459	99.42	0	74.28	4.6	0.33
S4_2	2	73417961	73047153	0	54001403	3244075	372196	2841582	99.49	0	73.93	4.44	0.51
S4_3	2	61772674	61490896	0	43629894	2711314	329929	2442970	99.54	0	70.95	4.41	0.54
