# Supplementary material for: Seed coat transcriptomic profiling of 5-593, a genotype important for genetic studies of seed coat color and patterning in common bean (Phaseolus vulgaris L.)
Source: BMC Plant Biol. 2025 Mar 5;25:284. doi: 10.1186/s12870-025-06282-7 (PMC11881399; doi:10.1186/s12870-025-06282-7)
Supplement: Supplementary file 10 — Supplementary Material 10: List of differentially expressed genes (DEGs) identified in all pairwise comparisons among different seed coat stages samples in 5-593 [file 12870_2025_6282_MOESM10_ESM.xlsx]

## Sheet: S1 vs. S2
Table S4. List of differentially expressed genes (DEGs) identified in all pairwise comparisons among different seed coat stages samples in 5-593
S1 vs. S2	baseMean	log2FoldChange	lfcSE	stat	pvalue	padj
Pv5-593.01G000300	74.0119	3.25875	0.682324	4.77595	1.78861e-06	6.03896e-05
Pv5-593.01G000400	112.249	1.39034	0.33908	4.10032	4.1258e-05	0.000765388
Pv5-593.01G001800	348.91	1.5417	0.584685	2.6368	0.00836925	0.0450197
Pv5-593.01G003600	344.299	2.14795	0.307748	6.97957	2.96091e-12	6.59145e-10
Pv5-593.01G004200	120.297	-1.82795	0.394157	-4.63763	3.52422e-06	0.0001053
Pv5-593.01G005300	694.157	-1.09164	0.229225	-4.76232	1.91383e-06	6.33503e-05
Pv5-593.01G005700	174.715	3.40285	0.578907	5.87806	4.15104e-09	3.46057e-07
Pv5-593.01G006700	263.436	-1.51086	0.336728	-4.48688	7.22748e-06	0.000188435
Pv5-593.01G010600	54.1327	2.04783	0.742677	2.75736	0.00582702	0.0345359
Pv5-593.01G010800	5275.61	1.04342	0.156398	6.67153	2.53144e-11	4.42086e-09
Pv5-593.01G011000	323.114	1.1383	0.277594	4.10059	4.12092e-05	0.000765184
Pv5-593.01G011200	79.1521	1.53812	0.378488	4.06386	4.82683e-05	0.000872274
Pv5-593.01G011400	266.09	1.19038	0.242962	4.89945	9.61039e-07	3.50157e-05
Pv5-593.01G012200	52.9305	-1.69668	0.548352	-3.09415	0.0019738	0.0155948
Pv5-593.01G013500	89.1458	1.17239	0.300641	3.89964	9.63365e-05	0.00151168
Pv5-593.01G017000	106.823	3.56842	0.458517	7.78252	7.10945e-15	3.00048e-12
Pv5-593.01G017200	805.933	1.28624	0.368303	3.49235	0.000478799	0.0053072
Pv5-593.01G019200	40.3801	1.68514	0.636431	2.6478	0.00810168	0.0440247
Pv5-593.01G020000	25259.2	-2.12133	0.443861	-4.77927	1.75935e-06	5.95907e-05
Pv5-593.01G020900	38.3842	1.88573	0.638275	2.95442	0.00313257	0.0218074
Pv5-593.01G022200	78.5866	1.49524	0.330992	4.51743	6.25937e-06	0.000168173
Pv5-593.01G023100	327.828	1.86555	0.486255	3.83658	0.000124762	0.00186388
Pv5-593.01G023300	27.2503	3.26202	1.17045	2.78697	0.0053203	0.0323121
Pv5-593.01G023400	34.0205	1.18321	0.401339	2.94814	0.00319688	0.022141
Pv5-593.01G025300	38.422	3.7945	0.740887	5.12157	3.03002e-07	1.34906e-05
Pv5-593.01G026200	3612.05	1.5773	0.295997	5.32876	9.88872e-08	5.32781e-06
Pv5-593.01G026900	72.6908	1.86181	0.539853	3.44873	0.00056322	0.00605289
Pv5-593.01G029900	57.3152	1.76099	0.419238	4.20045	2.66383e-05	0.000535887
Pv5-593.01G031300	754.476	1.13301	0.214861	5.27322	1.3405e-07	6.85752e-06
Pv5-593.01G032400	51.0564	3.64862	1.31344	2.77791	0.00547091	0.0329873
Pv5-593.01G033700	70086.9	-1.05337	0.274985	-3.83064	0.000127811	0.00190135
Pv5-593.01G035200	18.9787	2.669	0.888993	3.00227	0.00267974	0.0195555
Pv5-593.01G036200	206.072	1.5908	0.350286	4.54143	5.58736e-06	0.000152831
Pv5-593.01G036700	37.5951	-1.28008	0.465344	-2.75084	0.00594434	0.0350875
Pv5-593.01G038200	206.481	2.04745	0.597641	3.42588	0.000612811	0.00646242
Pv5-593.01G039600	90.6867	3.77096	1.23375	3.0565	0.00223935	0.0171641
Pv5-593.01G042900	34.1492	-3.60547	1.21816	-2.95977	0.00307865	0.0215431
Pv5-593.01G045900	156.316	-1.43544	0.520013	-2.76038	0.00577335	0.0343283
Pv5-593.01G046400	122.371	1.96236	0.715141	2.74401	0.00606928	0.0356279
Pv5-593.01G047600	98.0609	2.52199	0.561024	4.49534	6.9459e-06	0.000182503
Pv5-593.01G055400	125.183	2.29565	0.408895	5.61427	1.97395e-08	1.33294e-06
Pv5-593.01G056600	38.3188	1.56423	0.489422	3.19607	0.00139314	0.0119891
Pv5-593.01G061600	322.268	1.46902	0.409313	3.58899	0.000331966	0.00398234
Pv5-593.01G063500	227.378	1.53398	0.537266	2.85516	0.00430147	0.027672
Pv5-593.01G065700	733.229	3.06821	1.03555	2.96288	0.00304777	0.0213935
Pv5-593.01G066000	24.3639	4.18367	1.49659	2.79547	0.00518237	0.0317431
Pv5-593.01G066600	25.5707	1.19326	0.375101	3.18117	0.00146682	0.0124904
Pv5-593.01G070500	35.4442	-1.1766	0.434547	-2.70765	0.00677611	0.0386568
Pv5-593.01G074600	116.312	1.45041	0.329947	4.3959	1.10314e-05	0.000260155
Pv5-593.01G075900	46.8494	-1.45153	0.407673	-3.56053	0.000370108	0.0043515
Pv5-593.01G080000	146.269	-2.28546	0.418992	-5.45466	4.90667e-08	2.90641e-06
Pv5-593.01G080200	146.855	-2.10483	0.595936	-3.53196	0.000412487	0.00473705
Pv5-593.01G081300	20.303	3.40391	1.04814	3.24756	0.001164	0.0104432
Pv5-593.01G084000	16596.1	-1.57178	0.218704	-7.18679	6.63338e-13	1.79172e-10
Pv5-593.01G084100	827.186	-1.0217	0.265172	-3.85298	0.000116691	0.00176616
Pv5-593.01G084900	15.2371	2.41515	0.795725	3.03516	0.00240412	0.0180916
Pv5-593.01G085900	1385.91	-1.23779	0.245251	-5.04705	4.48693e-07	1.88581e-05
Pv5-593.01G086300	1776.95	-1.46896	0.195361	-7.51917	5.51236e-14	1.77253e-11
Pv5-593.01G090500	268.7	1.11282	0.337607	3.2962	0.000980031	0.00918717
Pv5-593.01G091300	32.0402	1.44575	0.391538	3.6925	0.000222057	0.00294208
Pv5-593.01G091800	5202.72	-1.79385	0.263942	-6.79638	1.07278e-11	2.03106e-09
Pv5-593.01G095300	2595.58	2.02464	0.474549	4.26646	1.98599e-05	0.00042128
Pv5-593.01G095800	2983.73	-1.08715	0.228446	-4.75891	1.94642e-06	6.41149e-05
Pv5-593.01G100800	347.168	-1.19412	0.187582	-6.36588	1.94178e-10	2.57102e-08
Pv5-593.01G101300	49.4312	1.37631	0.409918	3.35753	0.000786422	0.00778278
Pv5-593.01G105600	1359.56	1.297	0.363209	3.57093	0.000355711	0.00421157
Pv5-593.01G106900	30.2799	3.53234	0.772304	4.57376	4.7904e-06	0.000134596
Pv5-593.01G109600	36.439	2.1728	0.768976	2.82558	0.00471953	0.0297382
Pv5-593.01G111300	152.212	2.76995	0.872446	3.17492	0.00149876	0.0126984
Pv5-593.01G114300	4173.27	-1.22858	0.445189	-2.75967	0.00578597	0.034363
Pv5-593.01G114900	70.655	5.54173	1.88096	2.94623	0.00321675	0.022233
Pv5-593.01G115700	70.594	1.82322	0.573516	3.17903	0.00147771	0.0125621
Pv5-593.01G116400	293.686	-1.9648	0.341628	-5.75127	8.85733e-09	6.69522e-07
Pv5-593.01G116500	1342.04	-2.51058	0.337588	-7.43681	1.03148e-13	3.12925e-11
Pv5-593.01G116900	22.6789	5.49694	1.95958	2.80517	0.00502901	0.0311077
Pv5-593.01G119100	68.4066	1.36724	0.431112	3.17142	0.00151695	0.0127937
Pv5-593.01G124100	46.7466	1.36453	0.321676	4.24195	2.21584e-05	0.00046134
Pv5-593.01G126600	50.1587	1.66794	0.45553	3.66153	0.00025071	0.00322674
Pv5-593.01G133100	31.4268	6.05026	0.985047	6.1421	8.14389e-10	8.72904e-08
Pv5-593.01G138100	22.2022	2.67112	0.591461	4.51614	6.29757e-06	0.000168975
Pv5-593.01G140000	4.26619	4.6714	1.73248	2.69637	0.00701002	0.0395678
Pv5-593.01G140200	3293.92	-1.02054	0.186041	-5.48555	4.12184e-08	2.50001e-06
Pv5-593.01G143300	17.4034	2.40244	0.629948	3.81371	0.000136896	0.00200372
Pv5-593.01G146600	84.0898	1.20794	0.462623	2.61107	0.00902601	0.0473921
Pv5-593.01G149600	1524.81	-1.1369	0.210613	-5.39807	6.73616e-08	3.81176e-06
Pv5-593.01G153100	397.779	1.27953	0.407817	3.13751	0.00170388	0.0139458
Pv5-593.01G153500	511.228	-2.60054	0.205788	-12.637	1.32035e-36	5.34953e-33
Pv5-593.01G154500	210.983	1.74521	0.391462	4.45819	8.26557e-06	0.000207489
Pv5-593.01G155600	2582.42	1.27367	0.463095	2.75034	0.00595336	0.0351101
Pv5-593.01G156700	144.631	1.70926	0.64294	2.6585	0.00784882	0.0430781
Pv5-593.01G159400	124.154	-1.39495	0.40933	-3.40788	0.0006547	0.00676679
Pv5-593.01G162200	79.7582	1.90056	0.636151	2.98759	0.00281188	0.020214
Pv5-593.01G167000	69.3755	4.59781	0.733411	6.26909	3.63174e-10	4.35336e-08
Pv5-593.01G167600	110.865	5.42591	1.67854	3.23252	0.00122702	0.0108641
Pv5-593.01G168600	5837.43	-1.04461	0.172558	-6.05371	1.41548e-09	1.38526e-07
Pv5-593.01G169600	1720.87	-1.11161	0.381743	-2.91193	0.00359202	0.0240632
Pv5-593.01G170900	691.888	1.05866	0.190313	5.5627	2.65626e-08	1.70827e-06
Pv5-593.01G174100	262.064	1.44628	0.256281	5.64335	1.66774e-08	1.15702e-06
Pv5-593.01G181000	1162.7	1.14897	0.3903	2.94381	0.00324202	0.0223619
Pv5-593.01G181500	36.406	2.38794	0.823239	2.90067	0.00372365	0.0247405
Pv5-593.01G184000	10.4671	3.93573	1.46349	2.68928	0.00716057	0.0402494
Pv5-593.01G184400	72.9245	1.12322	0.366073	3.06829	0.00215288	0.0166589
Pv5-593.01G184600	467.971	1.09394	0.297882	3.67237	0.000240308	0.00313266
Pv5-593.01G187500	8078.88	-1.31469	0.265938	-4.94359	7.66966e-07	2.96662e-05
Pv5-593.01G188900	73.2273	1.74519	0.674684	2.58667	0.00969072	0.0499214
Pv5-593.01G189400	15.5226	2.91278	0.736663	3.95402	7.68506e-05	0.00126367
Pv5-593.01G190300	114.973	1.99044	0.372996	5.33636	9.48336e-08	5.13674e-06
Pv5-593.01G192100	2147.15	-1.51864	0.297725	-5.10081	3.382e-07	1.47656e-05
Pv5-593.01G193600	145.662	1.01748	0.27494	3.70074	0.000214974	0.00285945
Pv5-593.01G194200	13.7427	2.97066	0.748545	3.96858	7.23009e-05	0.00120482
Pv5-593.01G201000	220.124	2.6036	0.721071	3.61073	0.000305331	0.00373514
Pv5-593.01G202100	2409.56	-1.08751	0.327663	-3.31899	0.000903447	0.00871525
Pv5-593.01G203800	55.5758	1.26064	0.423973	2.9734	0.00294519	0.0208906
Pv5-593.01G204300	4640.62	-1.31121	0.346883	-3.77997	0.000156845	0.00224231
Pv5-593.01G206400	399.019	1.10007	0.13182	8.34529	7.10391e-17	4.11175e-14
Pv5-593.01G207300	70.0076	1.25839	0.445524	2.82452	0.00473518	0.0297997
Pv5-593.01G208000	242.376	2.18779	0.711244	3.076	0.00209799	0.0163403
Pv5-593.01G208300	98.3064	1.92958	0.450105	4.28696	1.81136e-05	0.000388303
Pv5-593.01G209800	102.345	1.52148	0.523542	2.90613	0.0036593	0.0244331
Pv5-593.01G210100	298.603	-3.75898	1.43433	-2.62071	0.00877456	0.0464719
Pv5-593.01G214000	848.07	-1.7617	0.271199	-6.49595	8.25136e-11	1.21127e-08
Pv5-593.01G216900	41.285	2.35854	0.62261	3.78815	0.000151774	0.0021775
Pv5-593.01G217300	52.1275	1.58148	0.401284	3.94104	8.11283e-05	0.0013222
Pv5-593.01G217500	12.5034	2.00641	0.6934	2.89358	0.0038088	0.0251659
Pv5-593.01G217700	836.296	-1.03988	0.187991	-5.53155	3.17416e-08	2.02208e-06
Pv5-593.01G218200	2651.62	-1.27171	0.288551	-4.40722	1.04704e-05	0.000248954
Pv5-593.01G218600	256	3.23113	0.797671	4.0507	5.10653e-05	0.000911437
Pv5-593.01G218700	15289.6	1.37842	0.229404	6.0087	1.87022e-09	1.75402e-07
Pv5-593.01G220300	858.444	1.75868	0.239418	7.34564	2.04782e-13	5.84291e-11
Pv5-593.01G226000	403.189	-1.15994	0.205948	-5.63219	1.77938e-08	1.22192e-06
Pv5-593.01G226500	193.523	1.40679	0.215026	6.54242	6.05311e-11	9.15104e-09
Pv5-593.01G228300	40.4889	2.49494	0.53621	4.65292	3.27273e-06	9.9548e-05
Pv5-593.01G228600	584.798	1.19111	0.32502	3.66474	0.00024759	0.00320286
Pv5-593.01G228700	32.5152	5.94292	1.26561	4.69571	2.65687e-06	8.38361e-05
Pv5-593.01G231300	45.4689	1.91819	0.505093	3.7977	0.000146045	0.00211177
Pv5-593.01G231500	56.7805	1.27544	0.302319	4.21885	2.45553e-05	0.000500444
Pv5-593.01G234200	2621.2	1.21091	0.339923	3.56231	0.000367611	0.00432717
Pv5-593.01G236600	19.3747	1.91964	0.674372	2.84656	0.00441943	0.0282514
Pv5-593.01G236800	106.152	1.81858	0.259273	7.01415	2.31349e-12	5.32577e-10
Pv5-593.01G238300	1171.86	1.43801	0.509476	2.82253	0.00476465	0.0299109
Pv5-593.01G240200	49.998	1.49955	0.40024	3.74663	0.000179228	0.00248934
Pv5-593.01G244300	31.2755	-1.77035	0.459701	-3.8511	0.000117589	0.0017711
Pv5-593.01G244900	12806	-1.2033	0.18241	-6.59669	4.20451e-11	6.75992e-09
Pv5-593.01G246300	131.432	4.48216	0.65668	6.82548	8.76296e-12	1.69067e-09
Pv5-593.01G246400	55.1757	1.44371	0.43084	3.35093	0.00080541	0.00793966
Pv5-593.01G248300	133.299	3.46671	0.488903	7.09078	1.3336e-12	3.21619e-10
Pv5-593.01G248700	297.986	-1.49435	0.329056	-4.54132	5.59029e-06	0.000152831
Pv5-593.01G254400	57.571	3.91656	1.18314	3.3103	0.000931962	0.00889712
Pv5-593.01G256900	58.484	1.39055	0.476813	2.91634	0.00354165	0.023852
Pv5-593.01G258300	308.32	-2.2017	0.259547	-8.48288	2.19684e-17	1.48349e-14
Pv5-593.01G261800	71.9326	1.02306	0.320055	3.19651	0.00139102	0.011981
Pv5-593.01G262600	104.102	1.21916	0.313232	3.89218	9.93468e-05	0.00154102
Pv5-593.01G264000	262.265	1.06401	0.27473	3.87294	0.00010753	0.00165402
Pv5-593.01G265500	46.6587	1.43285	0.407799	3.51361	0.000442054	0.00500008
Pv5-593.01G266200	392.439	2.32665	0.879497	2.64543	0.0081587	0.0442514
Pv5-593.02G004100	8.05312	3.55593	1.08059	3.29072	0.000999303	0.00932039
Pv5-593.02G004600	200.462	1.25809	0.403226	3.12005	0.00180819	0.0145879
Pv5-593.02G005700	58.9769	4.14503	1.14476	3.62089	0.000293596	0.00362001
Pv5-593.02G005800	398.027	1.30397	0.381013	3.42237	0.000620772	0.00650911
Pv5-593.02G008800	1787.17	-1.27984	0.172599	-7.41508	1.2155e-13	3.62113e-11
Pv5-593.02G010900	28.6328	1.60271	0.536045	2.98988	0.00279085	0.0201081
Pv5-593.02G011300	79.837	5.13292	1.19719	4.28746	1.80727e-05	0.000387835
Pv5-593.02G013700	29.7491	2.22152	0.739573	3.00379	0.0026664	0.0194953
Pv5-593.02G014000	13.484	3.31427	0.838853	3.95095	7.78421e-05	0.00127686
Pv5-593.02G014100	44.32	1.07061	0.309068	3.464	0.0005322	0.0057964
Pv5-593.02G014500	44.2667	3.50525	0.673517	5.20439	1.94633e-07	9.50089e-06
Pv5-593.02G015100	1022.77	1.24469	0.250516	4.96851	6.74698e-07	2.65915e-05
Pv5-593.02G015300	1581.84	1.99822	0.235639	8.47998	2.25241e-17	1.48349e-14
Pv5-593.02G016600	835.063	-1.48439	0.286638	-5.17862	2.23536e-07	1.06051e-05
Pv5-593.02G018600	252.123	-1.54089	0.323628	-4.7613	1.92345e-06	6.35649e-05
Pv5-593.02G019800	871.067	-2.26069	0.712562	-3.17262	0.00151072	0.0127464
Pv5-593.02G020500	306.211	-1.8839	0.31943	-5.89768	3.68639e-09	3.11162e-07
Pv5-593.02G020600	1861.04	-1.03453	0.165261	-6.26001	3.84963e-10	4.56058e-08
Pv5-593.02G022000	186.349	-1.0258	0.28133	-3.64626	0.000266081	0.00336261
Pv5-593.02G022500	2216.69	-1.12343	0.307808	-3.64977	0.000262471	0.00333154
Pv5-593.02G023200	355.932	1.19204	0.388569	3.06777	0.00215662	0.0166751
Pv5-593.02G023700	2075.2	1.65218	0.409874	4.03095	5.55519e-05	0.00096836
Pv5-593.02G024500	1594.19	1.10314	0.255747	4.31341	1.60758e-05	0.000355139
Pv5-593.02G025200	247.064	-1.96394	0.568468	-3.4548	0.000550702	0.00594042
Pv5-593.02G025700	442.006	-1.48893	0.311258	-4.78358	1.72197e-06	5.87219e-05
Pv5-593.02G028700	56.5399	3.76143	0.804639	4.67468	2.94416e-06	9.14768e-05
Pv5-593.02G029100	174.864	1.40174	0.365508	3.83505	0.000125538	0.00187409
Pv5-593.02G030500	121.473	1.02548	0.312301	3.28364	0.00102477	0.00950104
Pv5-593.02G032000	231.184	1.07634	0.264313	4.07224	4.65636e-05	0.000845238
Pv5-593.02G035300	332.079	-2.30486	0.579776	-3.97544	7.02502e-05	0.00117809
Pv5-593.02G042000	24.8512	1.81503	0.688749	2.63525	0.0084075	0.0451655
Pv5-593.02G045100	15.7491	4.07029	1.24074	3.28054	0.00103609	0.00956641
Pv5-593.02G046800	66.1996	1.10353	0.323239	3.41399	0.00064018	0.00665747
Pv5-593.02G047200	110.058	2.6402	0.651145	4.0547	5.01978e-05	0.000899121
Pv5-593.02G048800	10.6678	2.5379	0.914534	2.77507	0.00551896	0.0332154
Pv5-593.02G049400	1355.31	-1.20988	0.168842	-7.16572	7.73763e-13	2.04581e-10
Pv5-593.02G051500	20.3463	3.44658	1.32298	2.60516	0.00918306	0.0479089
Pv5-593.02G053100	6369.36	2.37526	0.329994	7.19789	6.11504e-13	1.67403e-10
Pv5-593.02G059100	212.512	1.14423	0.425054	2.69195	0.00710351	0.0399397
Pv5-593.02G059800	60.0343	2.87259	0.755633	3.80157	0.000143781	0.00208349
Pv5-593.02G061700	135.442	1.01107	0.307112	3.29219	0.000994094	0.00928891
Pv5-593.02G063300	351.004	1.14641	0.295216	3.88327	0.00010306	0.0015913
Pv5-593.02G064000	400.225	1.71339	0.324831	5.27472	1.32958e-07	6.81887e-06
Pv5-593.02G064700	16.9697	3.36575	1.16578	2.88711	0.00388801	0.0255725
Pv5-593.02G066800	30.0218	2.28535	0.65967	3.46438	0.000531448	0.00579268
Pv5-593.02G069300	511.954	1.26307	0.232544	5.43155	5.58669e-08	3.24284e-06
Pv5-593.02G073200	22.1686	-1.80682	0.634838	-2.84611	0.00442569	0.0282825
Pv5-593.02G073600	716.973	1.56095	0.22748	6.86191	6.79471e-12	1.36284e-09
Pv5-593.02G074500	15.6689	3.62148	0.981807	3.68858	0.000225505	0.00297933
Pv5-593.02G074700	1340.91	-1.0918	0.231096	-4.72443	2.30762e-06	7.40299e-05
Pv5-593.02G078300	41.652	2.42175	0.81735	2.96292	0.00304732	0.0213935
Pv5-593.02G084300	474.254	-2.6247	0.49293	-5.32468	1.01128e-07	5.43409e-06
Pv5-593.02G092500	56.2492	1.53553	0.580856	2.64356	0.00820384	0.0444011
Pv5-593.02G097600	261.151	2.36896	0.47291	5.00933	5.46203e-07	2.23535e-05
Pv5-593.02G105000	47.5706	4.29014	0.733334	5.85019	4.91007e-09	4.02705e-07
Pv5-593.02G107000	178.494	2.75148	0.715158	3.84737	0.000119394	0.00179561
Pv5-593.02G108800	26.5165	3.91632	1.08181	3.62015	0.000294435	0.00362593
Pv5-593.02G109600	702.679	-1.89923	0.473101	-4.01444	5.95877e-05	0.0010256
Pv5-593.02G111500	97.795	1.52053	0.503551	3.0196	0.00253105	0.0187542
Pv5-593.02G112700	45.4538	3.93813	0.803015	4.90418	9.38161e-07	3.44298e-05
Pv5-593.02G115600	2295.8	-1.09263	0.318157	-3.43425	0.000594192	0.00632414
Pv5-593.02G120600	17.3985	2.93141	0.760339	3.8554	0.00011554	0.00175196
Pv5-593.02G120800	2016.55	-1.09881	0.166693	-6.59184	4.34414e-11	6.92942e-09
Pv5-593.02G120900	863.463	-1.09946	0.162451	-6.76798	1.30596e-11	2.42717e-09
Pv5-593.02G122600	31.7171	1.55863	0.543283	2.8689	0.00411898	0.0267872
Pv5-593.02G124000	94.5733	1.20521	0.408123	2.95305	0.00314651	0.0218696
Pv5-593.02G127300	18.8083	1.35339	0.459796	2.94346	0.00324566	0.0223794
Pv5-593.02G128600	8957.94	-1.15929	0.171639	-6.75424	1.43586e-11	2.59711e-09
Pv5-593.02G129300	2408.17	1.92868	0.670133	2.87805	0.00400141	0.0261486
Pv5-593.02G133600	209.839	1.32639	0.436355	3.0397	0.00236816	0.0178763
Pv5-593.02G136400	454.56	-1.02945	0.361742	-2.84581	0.00442984	0.0283001
Pv5-593.02G136700	1533.79	-1.07766	0.165539	-6.51003	7.51338e-11	1.11099e-08
Pv5-593.02G137300	40.644	2.25389	0.40988	5.49891	3.8215e-08	2.35307e-06
Pv5-593.02G142200	100.704	3.9195	0.883111	4.43828	9.06788e-06	0.000223552
Pv5-593.02G143800	219.191	2.95075	0.731783	4.03227	5.52406e-05	0.000965542
Pv5-593.02G146000	50.0857	2.16316	0.644196	3.35792	0.00078532	0.00778278
Pv5-593.02G148500	52.72	1.88149	0.59253	3.17536	0.00149652	0.0126847
Pv5-593.02G149000	70.5256	1.05761	0.356016	2.97068	0.00297138	0.020994
Pv5-593.02G151200	280.646	2.03798	0.689958	2.95377	0.00313914	0.0218456
Pv5-593.02G153400	4419.01	-1.84282	0.310195	-5.94084	2.83569e-09	2.48681e-07
Pv5-593.02G156900	43.4334	1.3993	0.455214	3.07393	0.0021126	0.0164415
Pv5-593.02G157200	44.0676	-1.19847	0.354242	-3.3832	0.000716465	0.00724982
Pv5-593.02G161200	84.0896	1.21439	0.358731	3.38525	0.000711134	0.00720668
Pv5-593.02G162300	50.2939	1.82499	0.696192	2.62138	0.00875738	0.0464173
Pv5-593.02G163200	361.075	1.89195	0.42337	4.4688	7.86613e-06	0.000200695
Pv5-593.02G164100	180.611	1.06522	0.308975	3.44758	0.000565643	0.00607571
Pv5-593.02G164700	17.2434	3.21064	1.08056	2.97126	0.00296578	0.0209815
Pv5-593.02G165900	28.9786	2.64559	0.573109	4.61621	3.90817e-06	0.000113589
Pv5-593.02G166400	75.4235	2.13235	0.542231	3.93254	8.40521e-05	0.0013505
Pv5-593.02G166800	11.1045	4.86249	1.50736	3.22583	0.00125606	0.0110439
Pv5-593.02G167800	93.5927	1.49831	0.439221	3.41129	0.000646574	0.00670354
Pv5-593.02G169000	25.5917	2.19124	0.845943	2.5903	0.00958933	0.0495437
Pv5-593.02G170300	383.856	1.13763	0.325825	3.49153	0.000480264	0.0053194
Pv5-593.02G179000	59.1713	1.55059	0.516217	3.00376	0.00266667	0.0194953
Pv5-593.02G179500	149.239	-1.11986	0.395707	-2.83001	0.00465467	0.0294026
Pv5-593.02G180000	131	2.29108	0.772665	2.96516	0.00302521	0.021272
Pv5-593.02G180900	26.9473	2.6734	0.933315	2.86441	0.00417781	0.0270742
Pv5-593.02G181500	13.3872	3.48309	1.02717	3.39095	0.000696506	0.00710464
Pv5-593.02G191700	2544.89	-1.40403	0.414335	-3.38863	0.000702425	0.00714703
Pv5-593.02G193700	372.881	1.45642	0.36673	3.97137	7.14606e-05	0.00119345
Pv5-593.02G196400	222.189	1.07846	0.263915	4.08638	4.38158e-05	0.000806979
Pv5-593.02G198700	294.254	-1.77764	0.683788	-2.5997	0.0093305	0.0484908
Pv5-593.02G201000	1924.68	1.8184	0.645275	2.81802	0.00483203	0.0301655
Pv5-593.02G201200	232.252	1.2037	0.463377	2.59767	0.00938592	0.0486788
Pv5-593.02G205200	60.9267	-2.68841	0.642744	-4.1827	2.88066e-05	0.000572121
Pv5-593.02G210800	1826.31	1.39214	0.264267	5.26793	1.37973e-07	7.04047e-06
Pv5-593.02G212200	44.2291	3.08126	0.651383	4.73033	2.24157e-06	7.25396e-05
Pv5-593.02G214400	1499.67	-1.05964	0.326332	-3.24712	0.00116581	0.0104471
Pv5-593.02G218200	935.337	-1.02108	0.33372	-3.05969	0.00221568	0.0170301
Pv5-593.02G218700	105.506	2.21276	0.380943	5.80862	6.29902e-09	4.94595e-07
Pv5-593.02G218900	263.281	-1.06172	0.276027	-3.84643	0.000119854	0.00179985
Pv5-593.02G220100	666.938	-1.16055	0.224481	-5.16993	2.34187e-07	1.10074e-05
Pv5-593.02G220400	187.509	1.52247	0.500037	3.04471	0.00232904	0.0176383
Pv5-593.02G220700	43.8024	-2.2042	0.694595	-3.17336	0.00150686	0.0127403
Pv5-593.02G221300	73.8178	1.70601	0.371961	4.58652	4.50702e-06	0.000127697
Pv5-593.02G222800	127.99	1.46688	0.423949	3.46005	0.000540083	0.00585394
Pv5-593.02G226900	237.175	1.72478	0.397558	4.33844	1.43499e-05	0.000324423
Pv5-593.02G227100	2650.73	1.47411	0.263769	5.58865	2.28847e-08	1.51009e-06
Pv5-593.02G229200	2131.14	-1.67741	0.255589	-6.56294	5.27584e-11	8.22139e-09
Pv5-593.02G232900	3611.47	-1.66979	0.211937	-7.87871	3.30775e-15	1.45671e-12
Pv5-593.02G237800	39.5301	1.99039	0.584267	3.40665	0.000657645	0.00678339
Pv5-593.02G238500	10.9007	-3.20534	1.12445	-2.85059	0.00436376	0.0279839
Pv5-593.02G238600	25705.9	-2.40385	0.281045	-8.55325	1.19673e-17	8.97902e-15
Pv5-593.02G238900	33.0505	1.59469	0.5638	2.82846	0.00467719	0.0295081
Pv5-593.02G239400	20.638	1.56588	0.544348	2.87662	0.00401954	0.0262332
Pv5-593.02G243100	153.699	1.7035	0.610668	2.78956	0.00527793	0.0321565
Pv5-593.02G243600	284.101	-1.16131	0.435354	-2.66751	0.00764153	0.0422149
Pv5-593.02G244100	15.9074	2.71164	0.737604	3.67628	0.000236657	0.00309702
Pv5-593.02G247200	48.7614	2.82307	0.71362	3.95599	7.62173e-05	0.00125529
Pv5-593.02G247900	339.579	1.00334	0.350452	2.863	0.00419655	0.027187
Pv5-593.02G248100	78.1561	1.83819	0.589958	3.11579	0.00183451	0.0147299
Pv5-593.02G249300	83.5825	1.61655	0.255389	6.32978	2.45517e-10	3.10827e-08
Pv5-593.02G251100	1838.05	-1.1664	0.195016	-5.98104	2.21719e-09	2.02323e-07
Pv5-593.02G252200	106.716	1.18565	0.268274	4.41953	9.89143e-06	0.000238684
Pv5-593.02G252300	168.841	-1.01491	0.336445	-3.01656	0.00255663	0.0188954
Pv5-593.02G253000	1812.69	-1.09128	0.359718	-3.03371	0.00241568	0.0181258
Pv5-593.02G255600	1607.54	1.44115	0.210653	6.84136	7.84473e-12	1.52806e-09
Pv5-593.02G256700	24.0339	1.83446	0.543853	3.37309	0.000743308	0.00745909
Pv5-593.02G263200	1744.7	2.17618	0.514741	4.22771	2.36079e-05	0.000484917
Pv5-593.02G265500	75.0685	1.54332	0.535247	2.88338	0.00393428	0.0258176
Pv5-593.02G266800	472.746	-1.69256	0.303713	-5.57287	2.5057e-08	1.63217e-06
Pv5-593.02G267400	2097.19	1.09475	0.26271	4.16715	3.08437e-05	0.000602829
Pv5-593.02G269800	12.952	2.58721	0.854368	3.02822	0.00245999	0.0183485
Pv5-593.02G271000	130.406	1.4689	0.457194	3.21286	0.00131419	0.0114311
Pv5-593.02G271800	93.7929	2.09872	0.744426	2.81925	0.00481367	0.0301066
Pv5-593.02G276800	54.7351	3.62647	1.35032	2.68564	0.00723908	0.0405669
Pv5-593.02G277200	64.6533	2.81388	1.02375	2.74859	0.00598527	0.0352675
Pv5-593.02G277600	218.329	1.0213	0.287353	3.55417	0.000379171	0.00444516
Pv5-593.02G277700	51.8865	1.0838	0.386154	2.80666	0.00500586	0.0310096
Pv5-593.02G277900	12.9844	2.97541	0.901253	3.30141	0.00096199	0.00907413
Pv5-593.02G278000	443.542	1.9051	0.315972	6.02933	1.64644e-09	1.55858e-07
Pv5-593.02G279500	143.685	-1.85127	0.58822	-3.14724	0.00164822	0.0135951
Pv5-593.02G279800	33.0149	1.07697	0.390359	2.75893	0.00579909	0.0344107
Pv5-593.02G285400	24.437	1.796	0.585272	3.06865	0.0021503	0.0166453
Pv5-593.02G286600	991.919	-1.04016	0.356059	-2.9213	0.0034857	0.0236007
Pv5-593.02G288500	114.85	1.04514	0.220529	4.73925	2.14508e-06	7.00887e-05
Pv5-593.02G289600	82.2925	2.25804	0.420356	5.37174	7.79804e-08	4.32802e-06
Pv5-593.02G292200	13.5228	-2.52888	0.649416	-3.89408	9.85738e-05	0.00153255
Pv5-593.02G293700	20.5791	1.69827	0.543457	3.12494	0.00177843	0.014388
Pv5-593.02G295700	2825.09	-1.87713	0.272101	-6.89865	5.24983e-12	1.0964e-09
Pv5-593.02G301400	301.839	1.26439	0.339143	3.7282	0.000192854	0.00263264
Pv5-593.02G303200	59.7322	1.57025	0.593193	2.64711	0.00811833	0.044102
Pv5-593.02G305900	11.9502	1.88757	0.716099	2.6359	0.00839145	0.0451032
Pv5-593.02G306000	173.485	1.13852	0.295323	3.85515	0.000115658	0.00175243
Pv5-593.02G307200	2170.22	-1.04345	0.305441	-3.4162	0.000635011	0.00662071
Pv5-593.02G307700	920.202	1.96575	0.561285	3.50223	0.000461382	0.00516391
Pv5-593.02G309500	644.754	1.45183	0.334175	4.34453	1.39574e-05	0.000316659
Pv5-593.02G309700	32.6876	1.95512	0.580454	3.36825	0.000756462	0.00754154
Pv5-593.02G310500	106.36	1.99473	0.601341	3.31715	0.000909423	0.00874376
Pv5-593.02G311100	33.8991	-1.10917	0.397895	-2.7876	0.00531008	0.0322747
Pv5-593.02G312200	20.7738	3.27657	1.23186	2.65985	0.00781751	0.0429645
Pv5-593.02G312300	1439.2	-1.87196	0.395441	-4.73386	2.20293e-06	7.15175e-05
Pv5-593.02G312900	90.3046	-1.79742	0.493874	-3.63943	0.000273247	0.00343602
Pv5-593.02G313000	115.06	1.70558	0.557891	3.05719	0.00223422	0.0171393
Pv5-593.02G316300	317.383	-1.83498	0.357958	-5.12624	2.9559e-07	1.32479e-05
Pv5-593.02G318900	61.193	1.95338	0.537276	3.63571	0.000277216	0.00347516
Pv5-593.02G320300	46.7717	2.28769	0.782808	2.92241	0.00347333	0.0235867
Pv5-593.02G325300	111.496	1.33983	0.222505	6.02156	1.72745e-09	1.62766e-07
Pv5-593.03G003000	134.149	3.4882	0.524964	6.64465	3.03929e-11	5.2178e-09
Pv5-593.03G003100	878.744	-1.16711	0.214493	-5.44125	5.29084e-08	3.09774e-06
Pv5-593.03G003800	39.224	2.26091	0.716797	3.15418	0.00160948	0.0133189
Pv5-593.03G006800	22.6608	1.48807	0.550836	2.70147	0.00690331	0.03914
Pv5-593.03G009400	23.434	2.10886	0.568776	3.70772	0.000209136	0.00280488
Pv5-593.03G010900	110.898	1.79527	0.475217	3.77778	0.00015823	0.00225614
Pv5-593.03G011400	409.524	1.54241	0.521478	2.95776	0.00309887	0.0216397
Pv5-593.03G013100	366.311	1.51486	0.457534	3.31091	0.000929928	0.00888189
Pv5-593.03G017300	18.9787	1.81861	0.607687	2.99268	0.00276537	0.0199943
Pv5-593.03G020800	25925	-1.01002	0.243885	-4.14139	3.45209e-05	0.000662238
Pv5-593.03G021000	135.916	-2.10355	0.496754	-4.23458	2.28978e-05	0.00047333
Pv5-593.03G024200	339.978	1.32998	0.235495	5.64758	1.62722e-08	1.14063e-06
Pv5-593.03G024400	2132.58	1.90401	0.305916	6.22395	4.84777e-10	5.61178e-08
Pv5-593.03G025000	17.5925	1.96739	0.742706	2.64895	0.00807424	0.0439227
Pv5-593.03G026600	67.0317	2.68186	0.56308	4.76284	1.90889e-06	6.32902e-05
Pv5-593.03G027900	1251.91	-1.14343	0.312588	-3.65793	0.000254261	0.00325589
Pv5-593.03G030100	65.7673	2.95844	0.499633	5.92123	3.19541e-09	2.74291e-07
Pv5-593.03G031500	1343.82	-1.14574	0.188812	-6.06815	1.29389e-09	1.30406e-07
Pv5-593.03G033800	57.7171	-5.13104	1.54392	-3.32338	0.000889344	0.00862438
Pv5-593.03G037100	505.982	-3.29857	0.652403	-5.05602	4.28091e-07	1.81989e-05
Pv5-593.03G037600	451.884	1.26322	0.221725	5.69722	1.21779e-08	8.87413e-07
Pv5-593.03G039600	37.8046	4.86358	1.46585	3.31793	0.000906872	0.00873581
Pv5-593.03G045000	2320.9	-1.22542	0.235898	-5.19473	2.05015e-07	9.84167e-06
Pv5-593.03G045300	52.9412	-1.35977	0.514625	-2.64225	0.0082358	0.044524
Pv5-593.03G047000	1958.44	1.09003	0.399374	2.72933	0.00634622	0.0368477
Pv5-593.03G047400	91.232	-1.72322	0.488392	-3.52835	0.000418153	0.00477505
Pv5-593.03G052400	178.48	1.0693	0.347938	3.07324	0.00211748	0.0164604
Pv5-593.03G054100	73.4289	1.15975	0.364104	3.1852	0.00144652	0.0123487
Pv5-593.03G055600	30.9755	1.53697	0.583271	2.6351	0.00841132	0.0451741
Pv5-593.03G056900	39.9006	1.46036	0.45421	3.21516	0.0013037	0.0113544
Pv5-593.03G058700	45.5758	2.85648	0.642839	4.44354	8.84897e-06	0.000219415
Pv5-593.03G058900	114.374	2.52434	0.644457	3.917	8.96575e-05	0.00142453
Pv5-593.03G061300	123.781	3.41825	1.05864	3.2289	0.00124267	0.0109691
Pv5-593.03G061700	2170.62	-1.23867	0.238163	-5.20095	1.98269e-07	9.586e-06
Pv5-593.03G066300	228.189	1.65938	0.421901	3.93311	8.3853e-05	0.00134924
Pv5-593.03G070300	5.36432	5.57981	1.8369	3.03762	0.00238451	0.0179574
Pv5-593.03G072200	58.1908	1.49427	0.451523	3.3094	0.000934968	0.00891729
Pv5-593.03G074500	40.6285	1.84707	0.697353	2.64869	0.00808046	0.0439329
Pv5-593.03G075400	22.5541	1.68287	0.492262	3.41865	0.000629332	0.00658268
Pv5-593.03G075700	45.229	2.31045	0.68695	3.36335	0.000770032	0.00765798
Pv5-593.03G076300	19.3528	-3.4282	1.07254	-3.19635	0.0013918	0.0119826
Pv5-593.03G077300	131.973	3.69129	1.0468	3.52627	0.000421459	0.00480468
Pv5-593.03G079900	12.734	5.0817	1.94472	2.61307	0.00897326	0.0472402
Pv5-593.03G083100	112.639	1.34873	0.426099	3.1653	0.00154925	0.0130011
Pv5-593.03G083900	235.496	2.60676	0.506237	5.14929	2.61474e-07	1.20385e-05
Pv5-593.03G084000	9629.58	-1.24155	0.306864	-4.04592	5.2118e-05	0.000924524
Pv5-593.03G084100	569.622	-1.62663	0.263619	-6.17039	6.81216e-10	7.4595e-08
Pv5-593.03G088900	12.2309	2.43081	0.664139	3.66009	0.000252128	0.00323676
Pv5-593.03G091000	60.0615	1.00012	0.371455	2.69245	0.00709292	0.0399023
Pv5-593.03G091300	18.4171	-1.94483	0.604923	-3.215	0.00130445	0.0113561
Pv5-593.03G091900	159.274	-1.18061	0.352774	-3.34665	0.000817934	0.00803574
Pv5-593.03G092100	171.62	1.10958	0.401021	2.76689	0.00565942	0.0338396
Pv5-593.03G092600	51.0788	2.34525	0.902822	2.59769	0.00938537	0.0486788
Pv5-593.03G097900	70.9193	4.72731	0.866528	5.45545	4.88479e-08	2.90194e-06
Pv5-593.03G099400	18.4047	1.28818	0.492044	2.61802	0.00884409	0.0467206
Pv5-593.03G099600	1222.88	1.55316	0.386735	4.01609	5.91705e-05	0.00101928
Pv5-593.03G107700	21.9783	1.73086	0.626116	2.76444	0.0057021	0.0340245
Pv5-593.03G109400	2926.08	-1.06255	0.192792	-5.51138	3.56034e-08	2.22609e-06
Pv5-593.03G110200	909.543	1.04662	0.324508	3.22524	0.00125866	0.0110476
Pv5-593.03G110300	235.549	-1.21093	0.351592	-3.44413	0.000572907	0.00613342
Pv5-593.03G110700	4833.1	1.58187	0.343987	4.59864	4.25264e-06	0.000121681
Pv5-593.03G113000	53860.7	-1.64819	0.204448	-8.06167	7.52571e-16	3.71844e-13
Pv5-593.03G118500	9901.85	-1.08672	0.129608	-8.38464	5.08829e-17	3.03172e-14
Pv5-593.03G121900	1402.95	1.64158	0.285542	5.74898	8.97857e-09	6.76163e-07
Pv5-593.03G122900	10268.2	2.12938	0.432233	4.92647	8.37292e-07	3.17638e-05
Pv5-593.03G123700	183.042	1.89846	0.622879	3.04789	0.00230458	0.0175051
Pv5-593.03G125800	41.5921	-2.82215	1.01964	-2.76779	0.00564379	0.033796
Pv5-593.03G125900	33.462	2.21599	0.634345	3.49336	0.00047698	0.00529453
Pv5-593.03G128900	60.7856	-1.13031	0.318455	-3.54937	0.000386154	0.00450357
Pv5-593.03G136200	40.2268	3.84469	1.36394	2.81881	0.00482026	0.0301187
Pv5-593.03G136800	29.5246	1.33421	0.507095	2.63108	0.00851137	0.0455786
Pv5-593.03G137600	371.037	-1.06993	0.182667	-5.85726	4.70556e-09	3.87501e-07
Pv5-593.03G138400	14.5993	2.9464	0.909972	3.2379	0.00120414	0.010713
Pv5-593.03G139400	31.448	-1.09269	0.398428	-2.74249	0.0060975	0.0357313
Pv5-593.03G141500	2060.33	-1.52589	0.215122	-7.09312	1.31125e-12	3.2004e-10
Pv5-593.03G142300	868.943	-1.50556	0.322192	-4.67286	2.97029e-06	9.21473e-05
Pv5-593.03G146400	51.524	1.63858	0.526319	3.11328	0.00185021	0.0148324
Pv5-593.03G147200	276.638	1.88987	0.385227	4.90586	9.3021e-07	3.43246e-05
Pv5-593.03G147700	1987.26	-1.83858	0.287043	-6.40523	1.50144e-10	2.00106e-08
Pv5-593.03G147800	5178.61	-1.40047	0.353876	-3.95751	7.57357e-05	0.00124906
Pv5-593.03G148300	23.275	1.21463	0.454754	2.67096	0.00756345	0.0418864
Pv5-593.03G148500	84.4431	1.23813	0.418444	2.95889	0.00308752	0.0215771
Pv5-593.03G149800	110.662	1.36587	0.448088	3.04821	0.00230209	0.0174927
Pv5-593.03G156200	200.608	-1.97342	0.238072	-8.28916	1.1405e-16	6.41782e-14
Pv5-593.03G161100	210.948	1.59778	0.407506	3.92088	8.82256e-05	0.0014073
Pv5-593.03G161200	85.6098	-1.04995	0.339404	-3.09351	0.00197804	0.0156162
Pv5-593.03G162000	201.942	3.71217	0.72324	5.1327	2.8562e-07	1.29154e-05
Pv5-593.03G165700	2120.29	-1.05575	0.170695	-6.18502	6.20965e-10	6.9805e-08
Pv5-593.03G166000	42.563	2.92533	0.717456	4.07736	4.55505e-05	0.000832066
Pv5-593.03G168500	326.521	2.76106	0.5988	4.61099	4.00748e-06	0.000116142
Pv5-593.03G171400	631.575	1.21512	0.215814	5.63042	1.79768e-08	1.23032e-06
Pv5-593.03G171500	421.513	-1.24958	0.175427	-7.12307	1.05546e-12	2.63968e-10
Pv5-593.03G172100	68.3815	1.42241	0.407489	3.49066	0.000481833	0.00533095
Pv5-593.03G173100	60.2928	1.81427	0.401911	4.5141	6.35868e-06	0.000169939
Pv5-593.03G173200	819.372	-1.44924	0.248009	-5.84348	5.11203e-09	4.14238e-07
Pv5-593.03G173600	86.7764	-1.89795	0.359544	-5.27878	1.3005e-07	6.68667e-06
Pv5-593.03G175100	242.301	-1.30932	0.307622	-4.25625	2.07881e-05	0.000438673
Pv5-593.03G181300	1373.97	1.45771	0.376766	3.86901	0.000109279	0.00167456
Pv5-593.03G182400	513.615	1.31992	0.267831	4.92817	8.30047e-07	3.16668e-05
Pv5-593.03G184600	32.2987	-1.48838	0.544088	-2.73555	0.00622756	0.0363358
Pv5-593.03G187100	229.092	1.06474	0.237672	4.47986	7.4693e-06	0.000193001
Pv5-593.03G188100	78.2416	1.27538	0.408948	3.11868	0.00181666	0.0146271
Pv5-593.03G195800	64.651	1.98458	0.605981	3.27498	0.00105668	0.009708
Pv5-593.03G197600	812.637	-1.11279	0.180728	-6.15727	7.40097e-10	8.01759e-08
Pv5-593.03G199700	838.095	-1.70322	0.265526	-6.41451	1.41281e-10	1.92085e-08
Pv5-593.03G203600	659.224	1.06266	0.217071	4.89543	9.8089e-07	3.55472e-05
Pv5-593.03G204300	145.45	1.66999	0.504792	3.30828	0.000938715	0.00892793
Pv5-593.03G204400	26.9946	-2.32061	0.789386	-2.93976	0.00328468	0.0225946
Pv5-593.03G205200	26.0679	2.7862	0.665104	4.18912	2.80034e-05	0.00055946
Pv5-593.03G207500	37.0783	3.20814	1.12414	2.85387	0.00431897	0.027755
Pv5-593.03G209100	1883.45	1.06925	0.395475	2.70372	0.00685679	0.0389854
Pv5-593.03G210400	1520.27	-1.03666	0.398325	-2.60255	0.00925337	0.0481685
Pv5-593.03G212900	594.621	1.05796	0.307033	3.44575	0.000569477	0.00610692
Pv5-593.03G214000	184.01	1.76963	0.353326	5.00848	5.48617e-07	2.2407e-05
Pv5-593.03G214600	42.1288	2.83632	0.893473	3.17449	0.00150101	0.0127069
Pv5-593.03G216500	599.945	1.10549	0.221708	4.98623	6.15682e-07	2.46492e-05
Pv5-593.03G219600	587.989	-1.00972	0.288055	-3.50529	0.000456117	0.0051248
Pv5-593.03G221500	19.395	-3.35323	0.792694	-4.23017	2.33515e-05	0.000481267
Pv5-593.03G224500	828.96	1.07556	0.241491	4.45381	8.4359e-06	0.000210981
Pv5-593.03G225400	2772.27	-1.57153	0.186783	-8.41367	3.97387e-17	2.43948e-14
Pv5-593.03G226800	185.116	3.18176	0.901641	3.52886	0.000417359	0.00477468
Pv5-593.03G229000	234.156	-2.23595	0.280532	-7.97039	1.5818e-15	7.45213e-13
Pv5-593.03G229600	10449.2	-1.01499	0.145404	-6.98047	2.94193e-12	6.59145e-10
Pv5-593.03G231500	22.3328	2.41222	0.900782	2.67792	0.00740804	0.0412745
Pv5-593.03G232300	83.0496	1.78024	0.67751	2.62763	0.00859829	0.0458452
Pv5-593.03G233800	2977.91	-1.38271	0.452819	-3.05356	0.00226147	0.0172683
Pv5-593.03G236400	36.7386	4.69672	1.07355	4.37495	1.21458e-05	0.000283468
Pv5-593.03G238300	18.6437	2.22667	0.700425	3.17902	0.00147774	0.0125621
Pv5-593.03G239400	40.2853	6.6553	1.56954	4.24027	2.23247e-05	0.000463902
Pv5-593.03G241000	64.8321	1.35616	0.422399	3.21061	0.00132455	0.0115113
Pv5-593.03G244700	116.888	1.1026	0.351965	3.1327	0.00173205	0.0141085
Pv5-593.03G245600	1409.71	1.55024	0.359517	4.31202	1.61773e-05	0.000356217
Pv5-593.03G245800	1227.12	1.25787	0.247712	5.07796	3.81506e-07	1.63741e-05
Pv5-593.03G246000	72.7009	1.60675	0.349745	4.59405	4.34729e-06	0.000123973
Pv5-593.03G246300	279.125	1.63936	0.306186	5.35414	8.59644e-08	4.73225e-06
Pv5-593.03G250400	472.672	1.63281	0.334242	4.8851	1.03376e-06	3.7131e-05
Pv5-593.03G255300	92.9323	1.48852	0.364945	4.07874	4.52799e-05	0.00082787
Pv5-593.03G255400	65.0027	2.07132	0.53184	3.89463	9.83502e-05	0.00153025
Pv5-593.03G257100	38.559	2.44521	0.751072	3.25563	0.00113141	0.0102209
Pv5-593.03G257200	129.17	1.53461	0.551332	2.78345	0.00537842	0.0325728
Pv5-593.03G259900	26.5427	2.82004	0.83056	3.39534	0.000685422	0.00701277
Pv5-593.03G260700	256.719	1.58068	0.305371	5.17628	2.26353e-07	1.06887e-05
Pv5-593.03G262900	70.0458	1.48899	0.512788	2.9037	0.00368776	0.0245327
Pv5-593.03G263600	928.8	1.94287	0.240782	8.069	7.08769e-16	3.58956e-13
Pv5-593.03G266400	34.9853	3.82698	0.766996	4.98957	6.05136e-07	2.43836e-05
Pv5-593.03G270100	49.9649	2.0084	0.687071	2.92314	0.0034652	0.0235564
Pv5-593.03G271400	140.432	-2.54902	0.513941	-4.95974	7.05861e-07	2.76049e-05
Pv5-593.03G274300	104.023	2.15114	0.590281	3.64425	0.000268168	0.00338477
Pv5-593.03G275600	26.6032	3.38995	1.16671	2.90555	0.00366608	0.0244514
Pv5-593.03G276000	82.856	1.12645	0.424269	2.65504	0.00792993	0.043421
Pv5-593.03G276800	30.7428	2.19805	0.83596	2.62937	0.00855435	0.0456758
Pv5-593.03G279900	15019.4	-1.12342	0.373765	-3.00568	0.00264987	0.0194145
Pv5-593.03G281600	1054.64	2.33462	0.819804	2.84778	0.00440255	0.0281702
Pv5-593.03G282500	173.318	3.80484	0.788469	4.82561	1.39574e-06	4.87499e-05
Pv5-593.03G288700	112.286	1.57447	0.527095	2.98707	0.00281667	0.0202413
Pv5-593.03G289200	1113.81	-2.61758	0.411625	-6.35914	2.02884e-10	2.65162e-08
Pv5-593.04G001200	395.312	1.19824	0.31953	3.75001	0.000176829	0.00246878
Pv5-593.04G002700	50237.7	-1.74774	0.294043	-5.94383	2.7844e-09	2.46316e-07
Pv5-593.04G002800	9182.5	-1.48742	0.188626	-7.88554	3.1317e-15	1.44186e-12
Pv5-593.04G006100	134.872	-1.20204	0.28749	-4.18115	2.90035e-05	0.000573761
Pv5-593.04G007200	54.4274	4.17504	1.05695	3.95007	7.81291e-05	0.00128053
Pv5-593.04G011400	46.9556	1.03341	0.360737	2.86472	0.00417379	0.0270616
Pv5-593.04G016900	901.846	1.51845	0.215132	7.05823	1.6864e-12	3.9268e-10
Pv5-593.04G018400	31.8509	-1.1547	0.426812	-2.7054	0.00682224	0.0388435
Pv5-593.04G020900	73.3494	2.14398	0.504418	4.25041	2.13375e-05	0.000446545
Pv5-593.04G022400	212.442	2.59821	0.801757	3.24065	0.00119257	0.0106423
Pv5-593.04G026000	165.534	-1.16065	0.241739	-4.80128	1.57659e-06	5.44391e-05
Pv5-593.04G031100	28.0111	-1.47502	0.544335	-2.70977	0.00673309	0.0385283
Pv5-593.04G032600	10.0774	6.45656	2.2158	2.91387	0.00356978	0.0239776
Pv5-593.04G039400	514.065	1.34104	0.273657	4.90045	9.56184e-07	3.49016e-05
Pv5-593.04G042600	5815.11	-1.1286	0.189017	-5.97087	2.35988e-09	2.13422e-07
Pv5-593.04G046400	5698.5	-1.42732	0.263443	-5.41797	6.02809e-08	3.4594e-06
Pv5-593.04G055300	4406.28	-1.03469	0.150853	-6.85896	6.93654e-12	1.37765e-09
Pv5-593.04G056500	44.9206	1.45389	0.466178	3.11875	0.00181623	0.0146271
Pv5-593.04G058300	242.756	1.62603	0.27402	5.93399	2.95663e-09	2.55963e-07
Pv5-593.04G058400	354.505	1.34723	0.228557	5.89451	3.75795e-09	3.15886e-07
Pv5-593.04G061300	507.93	-1.31445	0.184465	-7.12573	1.03534e-12	2.62174e-10
Pv5-593.04G063900	10304.2	-3.55682	0.384229	-9.25703	2.10192e-20	2.83871e-17
Pv5-593.04G064100	140.719	1.8649	0.454218	4.10574	4.03017e-05	0.000752472
Pv5-593.04G064800	44.4903	1.80114	0.646687	2.78518	0.00534981	0.0324286
Pv5-593.04G066000	466.348	1.79936	0.593599	3.03127	0.00243528	0.0181996
Pv5-593.04G066100	1301.15	2.65125	0.930272	2.84998	0.00437223	0.0280293
Pv5-593.04G068800	42.5295	2.74873	0.624027	4.40483	1.05865e-05	0.000250843
Pv5-593.04G069600	15.6441	1.78903	0.685669	2.60917	0.0090763	0.0475848
Pv5-593.04G072400	2539.41	1.03007	0.39449	2.61115	0.0090238	0.0473921
Pv5-593.04G073500	165.68	1.06432	0.326287	3.2619	0.00110668	0.0100489
Pv5-593.04G076800	75.6788	4.01747	0.868524	4.62563	3.73469e-06	0.000109331
Pv5-593.04G077200	84.3417	-1.08712	0.393408	-2.76333	0.00572147	0.03412
Pv5-593.04G077900	29.8654	3.4939	0.757392	4.61306	3.9678e-06	0.000115157
Pv5-593.04G078900	804.547	-3.11997	1.16054	-2.68837	0.00718019	0.0403461
Pv5-593.04G080000	6125.3	-1.36715	0.210805	-6.48538	8.85104e-11	1.26271e-08
Pv5-593.04G083100	7.26095	2.5043	0.923832	2.71078	0.00671256	0.0384676
Pv5-593.04G083800	10.1614	-2.67723	1.01305	-2.64276	0.00822344	0.0444716
Pv5-593.04G084400	27.518	2.70762	0.63706	4.25018	2.13602e-05	0.000446559
Pv5-593.04G089700	11.0935	2.00009	0.712649	2.80656	0.00500735	0.0310096
Pv5-593.04G090400	141.272	-1.7114	0.564451	-3.03197	0.00242961	0.0181956
Pv5-593.04G091700	25.5886	3.08769	0.838914	3.68058	0.000232702	0.00305315
Pv5-593.04G091800	18.0049	3.72649	1.02607	3.6318	0.000281454	0.00350958
Pv5-593.04G091900	18.8669	4.73148	1.57771	2.99896	0.00270902	0.0197266
Pv5-593.04G092100	7.96842	3.51216	1.14105	3.07799	0.00208399	0.0162437
Pv5-593.04G092300	25.8732	5.76395	1.20535	4.78198	1.73581e-06	5.9e-05
Pv5-593.04G096900	36.7237	3.20869	0.97286	3.2982	0.000973064	0.00913877
Pv5-593.04G099000	35.2833	1.66191	0.553807	3.00087	0.00269206	0.0196219
Pv5-593.04G100800	46.9387	2.13815	0.785677	2.72141	0.00650038	0.0375491
Pv5-593.04G109000	114.32	3.5795	0.85468	4.18812	2.8127e-05	0.000560271
Pv5-593.04G109300	515.037	-1.34375	0.256559	-5.2376	1.62679e-07	8.10895e-06
Pv5-593.04G110300	56.9497	4.87905	0.869215	5.61317	1.98651e-08	1.33697e-06
Pv5-593.04G110400	206.205	1.182	0.280995	4.20648	2.59373e-05	0.000523345
Pv5-593.04G111400	975.2	-1.00626	0.197092	-5.10552	3.29891e-07	1.44652e-05
Pv5-593.04G111800	267.361	4.88075	0.528212	9.24014	2.46169e-20	2.93347e-17
Pv5-593.04G116700	38.8194	-5.22739	1.7817	-2.93393	0.00334695	0.0229295
Pv5-593.04G116900	465.693	-1.82206	0.414209	-4.39888	1.08809e-05	0.000256906
Pv5-593.04G121700	18.0386	-3.79091	1.3671	-2.77296	0.00555492	0.0334219
Pv5-593.04G122200	71.9175	8.14968	2.09458	3.89085	9.98939e-05	0.00154595
Pv5-593.04G123300	99.0508	3.18898	0.692694	4.60373	4.14984e-06	0.000119584
Pv5-593.04G123500	41.5212	2.14257	0.515913	4.15296	3.28202e-05	0.00063624
Pv5-593.04G123600	71.8345	1.30886	0.448093	2.92097	0.00348947	0.0236087
Pv5-593.04G126500	648.116	3.03471	1.14817	2.64308	0.0082155	0.0444524
Pv5-593.04G127300	467.204	1.89032	0.633599	2.98346	0.00285011	0.0204092
Pv5-593.04G129000	386.805	-1.21925	0.150676	-8.09189	5.87448e-16	3.05142e-13
Pv5-593.04G130700	2561.31	1.03493	0.254421	4.06777	4.74647e-05	0.000860824
Pv5-593.04G130900	2397.98	1.41701	0.317211	4.46709	7.92925e-06	0.000201544
Pv5-593.04G132600	505.683	2.13079	0.336479	6.33261	2.41052e-10	3.10341e-08
Pv5-593.04G133000	179.843	1.32735	0.506031	2.62305	0.00871463	0.0462432
Pv5-593.04G134400	31.8596	2.10698	0.47049	4.47827	7.52521e-06	0.000194198
Pv5-593.04G135600	23.4401	2.04598	0.75827	2.69823	0.00697099	0.0393695
Pv5-593.04G139700	149.597	1.10077	0.365862	3.00871	0.0026236	0.0192708
Pv5-593.04G142600	1259.56	-1.71184	0.4088	-4.18748	2.82073e-05	0.000561319
Pv5-593.04G142700	5.90176	3.41494	1.19547	2.85658	0.0042823	0.0275934
Pv5-593.04G144900	1307	-1.00314	0.224187	-4.47456	7.65677e-06	0.000196592
Pv5-593.04G146300	152.639	1.43862	0.281282	5.11449	3.14584e-07	1.39145e-05
Pv5-593.04G147800	952.628	1.277	0.24569	5.19761	2.0187e-07	9.73684e-06
Pv5-593.04G148600	615.107	-1.69006	0.255555	-6.61328	3.75889e-11	6.24161e-09
Pv5-593.04G149300	1159.58	1.20935	0.313937	3.85219	0.000117068	0.0017685
Pv5-593.04G149400	69.9198	1.20466	0.452261	2.66365	0.00772985	0.0425983
Pv5-593.04G151800	63.3187	1.51331	0.557143	2.71619	0.00660376	0.0379907
Pv5-593.04G152100	24.1204	3.70359	0.976159	3.79405	0.000148211	0.0021353
Pv5-593.04G156700	29.4146	-2.33669	0.564636	-4.13841	3.49725e-05	0.000669003
Pv5-593.04G157900	1383.17	1.95001	0.328446	5.93707	2.90155e-09	2.52273e-07
Pv5-593.04G158000	4254.05	1.37728	0.270305	5.09526	3.48254e-07	1.51393e-05
Pv5-593.04G158100	8652.08	1.29038	0.234688	5.49829	3.83487e-08	2.35415e-06
Pv5-593.04G158200	8437.4	1.63674	0.214891	7.61657	2.60497e-14	9.7725e-12
Pv5-593.04G158300	5666.27	1.28043	0.244806	5.23038	1.69157e-07	8.35803e-06
Pv5-593.04G158400	2136.8	1.06964	0.369758	2.89281	0.00381818	0.0252114
Pv5-593.04G160600	88.2859	3.3679	1.00039	3.3666	0.000761007	0.00757939
Pv5-593.04G162500	238.732	1.44025	0.332529	4.3312	1.48297e-05	0.000333061
Pv5-593.04G163000	285.051	-2.03692	0.449984	-4.52666	5.99222e-06	0.000161638
Pv5-593.04G165400	77.7511	2.64011	0.500044	5.27975	1.29359e-07	6.66809e-06
Pv5-593.04G167300	21.2061	-1.32675	0.468681	-2.83082	0.00464292	0.0293743
Pv5-593.04G169400	154.2	-1.37132	0.221481	-6.1916	5.95555e-10	6.74008e-08
Pv5-593.04G171300	64.1422	1.86066	0.341858	5.44279	5.24535e-08	3.08001e-06
Pv5-593.04G175600	40.9165	1.34702	0.44668	3.01562	0.00256453	0.0189193
Pv5-593.04G176200	196.019	1.42791	0.524276	2.72358	0.00645781	0.0373565
Pv5-593.04G176700	84.1622	1.30383	0.39898	3.2679	0.00108348	0.00990489
Pv5-593.04G176800	35.4395	2.61477	0.585238	4.46787	7.90018e-06	0.000201311
Pv5-593.04G179300	90.75	1.69811	0.391234	4.34039	1.4223e-05	0.000321934
Pv5-593.05G001100	343.963	3.44148	1.22148	2.81746	0.00484049	0.0301904
Pv5-593.05G002800	13204.8	-1.2602	0.380277	-3.3139	0.000920053	0.00880834
Pv5-593.05G004200	945.676	1.30647	0.366638	3.56338	0.000366113	0.00431204
Pv5-593.05G005500	70.689	3.23593	1.1206	2.88766	0.00388118	0.0255359
Pv5-593.05G012100	114.246	2.20745	0.742979	2.97109	0.00296747	0.0209815
Pv5-593.05G012600	382.647	-1.34243	0.196052	-6.84734	7.52379e-12	1.47978e-09
Pv5-593.05G016900	43.1444	1.70819	0.628253	2.71895	0.00654891	0.0377541
Pv5-593.05G017400	80.2295	1.99019	0.752355	2.64528	0.00816228	0.0442589
Pv5-593.05G017700	61.57	2.46276	0.786636	3.13076	0.00174357	0.0141738
Pv5-593.05G019800	188.181	1.36794	0.50083	2.73134	0.00630779	0.0366666
Pv5-593.05G023000	715.782	-1.71527	0.573419	-2.99131	0.00277781	0.0200617
Pv5-593.05G023400	5183.17	-1.3075	0.175825	-7.43636	1.03495e-13	3.12925e-11
Pv5-593.05G024000	190.681	1.70181	0.3356	5.07093	3.9587e-07	1.69546e-05
Pv5-593.05G027100	1730.2	-1.23722	0.219794	-5.629	1.81262e-08	1.23637e-06
Pv5-593.05G031500	26.8463	5.91568	1.37103	4.31478	1.59761e-05	0.000353709
Pv5-593.05G034200	305.085	3.32479	1.18313	2.81016	0.00495174	0.0307139
Pv5-593.05G034500	13.9568	2.40586	0.907024	2.65248	0.00799035	0.0436303
Pv5-593.05G037000	26.459	1.54856	0.592577	2.61327	0.00896811	0.0472334
Pv5-593.05G042500	124.532	1.4731	0.367395	4.00959	6.08252e-05	0.00104247
Pv5-593.05G043100	4193.09	1.29325	0.267363	4.83705	1.3178e-06	4.63471e-05
Pv5-593.05G046100	153.68	1.17849	0.226532	5.20233	1.9681e-07	9.53824e-06
Pv5-593.05G050000	80.0811	1.56358	0.52437	2.98182	0.00286539	0.0204968
Pv5-593.05G053200	170.01	1.49109	0.56859	2.62244	0.00873019	0.0462974
Pv5-593.05G055000	83.6658	1.60891	0.354537	4.53805	5.67772e-06	0.000154804
Pv5-593.05G055700	1405.21	-1.0305	0.36506	-2.82281	0.00476044	0.0299029
Pv5-593.05G056000	3249.68	-1.12178	0.150821	-7.43785	1.02334e-13	3.12925e-11
Pv5-593.05G058500	23.1081	2.97207	1.10072	2.70012	0.00693145	0.0392466
Pv5-593.05G061500	4076.59	1.33663	0.239054	5.59131	2.25369e-08	1.492e-06
Pv5-593.05G064200	2835.44	1.09962	0.242654	4.53162	5.85324e-06	0.000158311
Pv5-593.05G064400	63.6674	1.11529	0.410543	2.71663	0.00659499	0.0379657
Pv5-593.05G067500	49.8896	1.87831	0.478278	3.92724	8.59254e-05	0.00137603
Pv5-593.05G067600	430.056	1.69653	0.328447	5.16532	2.40028e-07	1.12558e-05
Pv5-593.05G068000	169.41	1.40224	0.481026	2.9151	0.00355575	0.0239151
Pv5-593.05G073100	281.61	-4.61137	1.73632	-2.65584	0.00791121	0.0433501
Pv5-593.05G075700	3867.42	-2.83084	0.445093	-6.36011	2.01604e-10	2.65162e-08
Pv5-593.05G082800	98.3493	2.51981	0.617748	4.07903	4.52236e-05	0.000827616
Pv5-593.05G084200	39.1452	1.91298	0.630928	3.032	0.00242936	0.0181956
Pv5-593.05G085200	190.141	1.06116	0.344104	3.08384	0.00204346	0.0160141
Pv5-593.05G085600	1408.06	1.58902	0.385466	4.12234	3.75049e-05	0.000708277
Pv5-593.05G085900	563.913	1.38671	0.225754	6.14257	8.1198e-10	8.72904e-08
Pv5-593.05G086100	160.609	2.20002	0.631769	3.48232	0.000497098	0.00546996
Pv5-593.05G091900	87.1876	1.97971	0.428848	4.61634	3.90558e-06	0.000113589
Pv5-593.05G092600	15.327	2.52118	0.965027	2.61254	0.00898712	0.0472886
Pv5-593.05G093900	120.813	1.03899	0.372846	2.78665	0.00532554	0.0323269
Pv5-593.05G097200	25.1639	1.53843	0.591501	2.60089	0.00929813	0.0483598
Pv5-593.05G100700	69.287	1.38049	0.508058	2.71719	0.00658382	0.0379122
Pv5-593.05G101000	273.823	2.63829	0.674906	3.90912	9.26335e-05	0.00145991
Pv5-593.05G102500	6.69811	5.0717	1.9146	2.64896	0.00807391	0.0439227
Pv5-593.05G106700	93.2378	2.87278	0.602641	4.76699	1.87002e-06	6.2513e-05
Pv5-593.05G108900	862.767	-1.25641	0.305259	-4.11589	3.85686e-05	0.000724789
Pv5-593.05G109300	63.6108	-1.76918	0.35612	-4.96794	6.76672e-07	2.66175e-05
Pv5-593.05G110400	112.457	1.90857	0.502977	3.79455	0.000147911	0.00213265
Pv5-593.05G114400	35.6751	1.78228	0.470185	3.7906	0.000150286	0.00215922
Pv5-593.05G115400	427.73	1.46231	0.463664	3.15382	0.00161146	0.0133299
Pv5-593.05G115800	187.994	2.19012	0.40328	5.43077	5.61104e-08	3.24767e-06
Pv5-593.05G116600	36.3389	1.88263	0.626552	3.00474	0.00265807	0.0194605
Pv5-593.05G126500	24.4333	1.39886	0.457046	3.06066	0.0022085	0.0170048
Pv5-593.05G126700	98.2631	2.46042	0.412719	5.9615	2.49927e-09	2.24028e-07
Pv5-593.05G126900	170.52	1.01842	0.285521	3.56687	0.000361269	0.0042674
Pv5-593.05G127900	62.2872	3.74083	1.29829	2.88135	0.0039597	0.0259429
Pv5-593.05G134500	1617.58	-1.07273	0.293671	-3.65282	0.000259371	0.00330357
Pv5-593.05G135000	10.6392	2.48529	0.957155	2.59653	0.00941697	0.0488025
Pv5-593.05G135100	113.242	1.75368	0.446242	3.92989	8.49851e-05	0.00136313
Pv5-593.05G135600	182.808	1.52648	0.255782	5.9679	2.40324e-09	2.16377e-07
Pv5-593.05G139300	264.645	1.21201	0.29018	4.17673	2.9573e-05	0.000582773
Pv5-593.05G140400	1305.36	-1.06734	0.217495	-4.90742	9.22843e-07	3.41149e-05
Pv5-593.05G144200	227.837	2.26776	0.687795	3.29715	0.000976724	0.00916465
Pv5-593.05G148900	83.955	1.0323	0.345679	2.98631	0.00282368	0.0202773
Pv5-593.05G155600	247.343	1.02893	0.221003	4.65571	3.22866e-06	9.85032e-05
Pv5-593.05G159600	21.099	3.91818	1.45875	2.68599	0.00723144	0.0405376
Pv5-593.05G170100	17.6418	4.15175	1.10469	3.75828	0.000171082	0.00239847
Pv5-593.05G170900	929.116	1.05024	0.207824	5.05348	4.33824e-07	1.83474e-05
Pv5-593.05G172100	26.2116	6.85998	1.82788	3.75296	0.000174758	0.00244492
Pv5-593.05G172200	23.3486	6.39016	1.20257	5.31375	1.07391e-07	5.71004e-06
Pv5-593.05G174500	118.47	1.42966	0.242298	5.9004	3.62632e-09	3.07952e-07
Pv5-593.05G175900	49.5353	1.98909	0.590267	3.36981	0.000752213	0.00752745
Pv5-593.05G176000	27.3285	1.95687	0.517047	3.78472	0.000153884	0.00220465
Pv5-593.05G176200	49.5733	1.79472	0.404859	4.43296	9.29464e-06	0.000227404
Pv5-593.05G185300	25.1433	2.23247	0.670265	3.33073	0.00086619	0.00842404
Pv5-593.05G186200	14.5753	5.86693	1.60734	3.6501	0.00026214	0.00332942
Pv5-593.05G186900	184.643	1.93487	0.544535	3.55324	0.00038051	0.00445828
Pv5-593.06G006900	78.3015	1.69302	0.313077	5.40767	6.38517e-08	3.63345e-06
Pv5-593.06G007000	18.7189	2.90348	0.779644	3.72411	0.000196003	0.00266128
Pv5-593.06G007900	51.9656	1.70222	0.402958	4.22431	2.39677e-05	0.000491353
Pv5-593.06G008000	871.726	3.59225	1.12194	3.20182	0.00136564	0.0118069
Pv5-593.06G010600	2683.71	-2.1121	0.231725	-9.11467	7.89078e-20	7.99257e-17
Pv5-593.06G019900	1762.51	-1.03254	0.388966	-2.65457	0.00794087	0.0434421
Pv5-593.06G026500	200.037	-1.66279	0.380922	-4.36517	1.27025e-05	0.000294087
Pv5-593.06G026800	17.0969	-1.73822	0.620013	-2.80353	0.00505468	0.0312317
Pv5-593.06G027400	405.808	-2.33714	0.353176	-6.6175	3.65329e-11	6.11639e-09
Pv5-593.06G033700	102.121	2.80771	0.700367	4.00891	6.09991e-05	0.00104456
Pv5-593.06G034900	790.599	2.33357	0.494975	4.71452	2.42282e-06	7.7172e-05
Pv5-593.06G036000	178.784	1.31744	0.292721	4.50066	6.77417e-06	0.000179038
Pv5-593.06G036100	729.198	2.26042	0.866431	2.60889	0.00908375	0.0475992
Pv5-593.06G038700	30.4906	1.13894	0.4131	2.75707	0.00583227	0.0345569
Pv5-593.06G041100	142.164	2.53479	0.932035	2.71963	0.00653543	0.0377193
Pv5-593.06G044700	42478.5	-1.24831	0.154909	-8.05835	7.73311e-16	3.72994e-13
Pv5-593.06G047000	5378.36	-1.43294	0.312984	-4.57832	4.68725e-06	0.000132248
Pv5-593.06G048700	36.9153	1.71806	0.441346	3.89276	9.91092e-05	0.00153851
Pv5-593.06G052900	85.9405	1.32578	0.406731	3.2596	0.00111567	0.0101125
Pv5-593.06G056600	205.849	1.32586	0.224719	5.90008	3.63316e-09	3.07952e-07
Pv5-593.06G057200	111.149	2.85567	0.721407	3.95848	7.54292e-05	0.00124535
Pv5-593.06G057600	1162.74	-1.76401	0.266976	-6.60736	3.91238e-11	6.44366e-09
Pv5-593.06G058700	32.1746	2.9016	0.623849	4.65113	3.30126e-06	0.000100115
Pv5-593.06G059000	38.5745	3.12586	0.945404	3.30637	0.000945127	0.00896366
Pv5-593.06G060100	206.897	-2.26958	0.383157	-5.92338	3.1539e-09	2.71879e-07
Pv5-593.06G060700	453.7	-2.60699	0.341534	-7.63319	2.29017e-14	8.75364e-12
Pv5-593.06G060800	4971.53	-1.91773	0.347223	-5.52307	3.33134e-08	2.10237e-06
Pv5-593.06G063700	19.4641	3.14721	1.05877	2.97252	0.00295366	0.0209434
Pv5-593.06G065000	96.466	2.68653	0.792399	3.39037	0.000697981	0.0071161
Pv5-593.06G068700	52.0716	3.08128	0.964432	3.19491	0.00139873	0.0120218
Pv5-593.06G071800	870.191	-1.08944	0.25172	-4.32798	1.5048e-05	0.000336987
Pv5-593.06G072400	203.88	1.08274	0.310711	3.48471	0.000492669	0.00542713
Pv5-593.06G073000	482.424	1.10946	0.360368	3.07868	0.00207921	0.0162213
Pv5-593.06G075400	49.6286	1.48185	0.368761	4.01845	5.85818e-05	0.00101086
Pv5-593.06G078600	58.7771	3.08076	0.571775	5.38807	7.12199e-08	4.0077e-06
Pv5-593.06G079400	47.7399	1.32609	0.474402	2.79529	0.00518525	0.0317446
Pv5-593.06G087800	178.76	1.55251	0.593682	2.61505	0.00892133	0.0470279
Pv5-593.06G088700	329.191	1.50285	0.495689	3.03183	0.00243074	0.0181973
Pv5-593.06G089900	63.7439	-1.28723	0.423478	-3.03966	0.00236844	0.0178763
Pv5-593.06G092500	106.821	1.09347	0.312864	3.49502	0.000474027	0.00527139
Pv5-593.06G092900	394.419	-1.05283	0.283054	-3.71953	0.000199597	0.00270103
Pv5-593.06G094400	354.348	-3.08845	0.464387	-6.65058	2.91941e-11	5.05482e-09
Pv5-593.06G094500	210.689	2.19945	0.472124	4.65863	3.18313e-06	9.75551e-05
Pv5-593.06G094700	7.31181	2.37476	0.897867	2.64489	0.00817177	0.0442867
Pv5-593.06G094900	159.884	1.33583	0.47047	2.83936	0.0045204	0.0287247
Pv5-593.06G095000	25.9111	-2.40746	0.569141	-4.23	2.33694e-05	0.000481267
Pv5-593.06G096200	940.706	-1.15739	0.210757	-5.49158	3.98348e-08	2.42335e-06
Pv5-593.06G097300	209.804	1.15033	0.423477	2.71641	0.0065995	0.0379808
Pv5-593.06G098400	170.555	11.4671	1.89041	6.06594	1.31181e-09	1.31558e-07
Pv5-593.06G100600	1632.68	1.14123	0.391144	2.91767	0.00352658	0.0237979
Pv5-593.06G103200	184.761	-1.16815	0.231049	-5.05583	4.28516e-07	1.81989e-05
Pv5-593.06G107400	269.7	1.45994	0.443186	3.29419	0.000987058	0.00924021
Pv5-593.06G108300	263.757	1.172	0.330061	3.55087	0.000383966	0.00449098
Pv5-593.06G108600	6327.79	1.6059	0.416511	3.85561	0.000115442	0.00175196
Pv5-593.06G111700	16.8276	3.16977	1.14768	2.76189	0.00574675	0.0342293
Pv5-593.06G116000	70.0842	1.37491	0.381598	3.60303	0.000314535	0.00381548
Pv5-593.06G116200	60.111	1.61372	0.314862	5.12516	2.97288e-07	1.32946e-05
Pv5-593.06G116400	1056.6	1.05022	0.213267	4.92444	8.46012e-07	3.19763e-05
Pv5-593.06G117000	14.827	3.01621	1.12198	2.6883	0.00718176	0.0403461
Pv5-593.06G117800	51.6042	1.51616	0.420698	3.6039	0.000313474	0.00380489
Pv5-593.06G118500	45.6634	2.84906	1.09579	2.6	0.00932242	0.0484737
Pv5-593.06G119100	30.264	4.19905	1.31458	3.19421	0.00140215	0.012041
Pv5-593.06G119200	3102.21	3.94216	0.951633	4.14252	3.43503e-05	0.000660218
Pv5-593.06G119300	299.66	3.84567	1.32886	2.89396	0.00380416	0.0251517
Pv5-593.06G119500	521.743	1.73563	0.228091	7.60938	2.7541e-14	9.96295e-12
Pv5-593.06G119600	47.3217	1.56767	0.361363	4.33821	1.43651e-05	0.000324423
Pv5-593.06G120900	86.8732	-2.21583	0.389979	-5.68193	1.33183e-08	9.59529e-07
Pv5-593.06G122200	175.542	1.04465	0.333769	3.12986	0.00174888	0.0142114
Pv5-593.06G122300	104.313	1.06659	0.40852	2.61088	0.00903105	0.0473967
Pv5-593.06G122500	41.7462	-1.74975	0.411652	-4.25057	2.13229e-05	0.000446545
Pv5-593.06G125900	91.7768	-1.25194	0.446578	-2.8034	0.00505676	0.0312317
Pv5-593.06G129800	36.3033	-1.69499	0.598906	-2.83014	0.0046528	0.0294
Pv5-593.06G131200	40.7815	3.30929	1.02604	3.22529	0.00125844	0.0110476
Pv5-593.06G132200	493.502	-1.5472	0.367098	-4.21467	2.50144e-05	0.000508266
Pv5-593.06G132300	79.2158	3.33203	0.886009	3.76072	0.000169428	0.00238087
Pv5-593.06G134300	1339.16	5.3742	0.809197	6.64141	3.10706e-11	5.28931e-09
Pv5-593.06G134700	441.15	1.32667	0.332286	3.99254	6.53685e-05	0.00110445
Pv5-593.06G135700	58.1792	3.71577	1.14715	3.23914	0.0011989	0.0106757
Pv5-593.06G136300	17.7466	3.48735	0.95272	3.66041	0.000251807	0.00323469
Pv5-593.06G136400	34.1388	-1.99337	0.475257	-4.1943	2.73721e-05	0.000547929
Pv5-593.06G136800	8.09104	5.18914	1.47642	3.51467	0.000440296	0.00499134
Pv5-593.06G146800	8.2345	2.7842	1.05484	2.63944	0.00830435	0.0447657
Pv5-593.06G148400	101.484	1.67589	0.378179	4.43148	9.35903e-06	0.000228428
Pv5-593.06G149300	1301.58	-1.51274	0.247111	-6.12171	9.25774e-10	9.76788e-08
Pv5-593.06G150400	51.7937	1.39389	0.365102	3.8178	0.000134649	0.00197948
Pv5-593.06G150500	16.1597	2.90476	0.975195	2.97865	0.00289522	0.0206374
Pv5-593.06G151700	87.7121	-1.05384	0.298318	-3.53261	0.000411479	0.00473352
Pv5-593.06G151800	30.0304	1.8036	0.62111	2.90383	0.0036863	0.0245327
Pv5-593.06G152600	343.767	1.60877	0.421909	3.81308	0.000137248	0.00200604
Pv5-593.06G153600	1514.41	-4.10689	1.41928	-2.89364	0.00380807	0.0251659
Pv5-593.06G153700	366.926	-1.36558	0.323605	-4.2199	2.44413e-05	0.000499125
Pv5-593.06G157400	1252.49	1.628	0.523403	3.11042	0.00186821	0.0149598
Pv5-593.06G158700	25797.7	1.08864	0.239352	4.54829	5.40836e-06	0.000149317
Pv5-593.06G159700	791.764	-1.37649	0.280168	-4.91309	8.96527e-07	3.33245e-05
Pv5-593.06G160600	136.958	1.21621	0.400809	3.03438	0.00241033	0.0181061
Pv5-593.06G161400	334.218	-1.51859	0.283263	-5.36108	8.27266e-08	4.5789e-06
Pv5-593.06G163100	81.8896	-1.63063	0.477323	-3.41621	0.000635003	0.00662071
Pv5-593.06G163900	19.4244	3.76647	1.02288	3.68221	0.00023122	0.00303567
Pv5-593.06G164100	6.29198	-5.23929	1.56384	-3.35026	0.000807346	0.00795487
Pv5-593.06G164300	13.2022	-3.28719	1.06057	-3.09945	0.00193881	0.0153965
Pv5-593.06G167000	23.915	-3.44516	0.947771	-3.63501	0.000277967	0.00348026
Pv5-593.06G167500	44.5005	3.33581	0.733673	4.54673	5.44855e-06	0.000150172
Pv5-593.06G167800	24.6615	2.71544	0.793239	3.42324	0.000618803	0.00649518
Pv5-593.06G175800	60.815	1.23262	0.322786	3.81868	0.000134166	0.00197408
Pv5-593.06G176400	577.853	-1.35204	0.271821	-4.97402	6.5577e-07	2.59465e-05
Pv5-593.06G177400	330.536	-2.10918	0.523268	-4.03078	5.5593e-05	0.00096836
Pv5-593.06G179000	38.9686	2.03393	0.674182	3.01689	0.00255385	0.0188817
Pv5-593.06G181500	26.8262	1.48628	0.52657	2.82257	0.00476398	0.0299109
Pv5-593.06G181700	1158.47	1.52348	0.230818	6.60033	4.10255e-11	6.70237e-09
Pv5-593.06G182600	148.431	3.32426	0.74549	4.45916	8.22819e-06	0.000206807
Pv5-593.06G182700	207.02	-1.47373	0.244124	-6.0368	1.572e-09	1.50215e-07
Pv5-593.06G184300	1488.12	-1.3147	0.28367	-4.63462	3.57591e-06	0.000106218
Pv5-593.06G185700	1956.65	-1.71027	0.322627	-5.30108	1.15121e-07	6.02615e-06
Pv5-593.06G185800	1015.68	-1.19735	0.273725	-4.37429	1.21827e-05	0.000284002
Pv5-593.06G185900	1597.88	-2.90037	0.32206	-9.0057	2.143e-19	2.06728e-16
Pv5-593.06G186300	4494.34	-1.1197	0.210862	-5.31012	1.09552e-07	5.77945e-06
Pv5-593.06G187000	115.052	1.10227	0.353719	3.11624	0.00183172	0.0147192
Pv5-593.06G189800	362.004	1.09121	0.254989	4.27943	1.87371e-05	0.000399974
Pv5-593.06G191800	390.105	1.60454	0.420186	3.81865	0.000134185	0.00197408
Pv5-593.06G192700	1114.09	-1.09107	0.369448	-2.95323	0.00314468	0.0218692
Pv5-593.06G197600	51.4517	3.03023	1.03386	2.93097	0.00337902	0.0230867
Pv5-593.06G198400	36.7135	3.54752	1.00456	3.53142	0.000413333	0.00474139
Pv5-593.06G198500	1105.19	-1.51697	0.318294	-4.76594	1.87971e-06	6.27333e-05
Pv5-593.06G199000	310.923	1.9567	0.534054	3.66386	0.000248445	0.00320982
Pv5-593.06G200500	27.711	1.47702	0.554952	2.66153	0.00777868	0.0427976
Pv5-593.06G202200	28.0558	2.3845	0.758295	3.14456	0.00166337	0.0137089
Pv5-593.06G204200	113.792	1.82139	0.381851	4.76991	1.84311e-06	6.17151e-05
Pv5-593.06G204700	2547.61	-2.0209	0.452768	-4.46343	8.06581e-06	0.00020433
Pv5-593.06G205200	49.0092	3.91595	0.986752	3.96852	7.23199e-05	0.00120482
Pv5-593.06G205300	220.54	3.20144	0.64845	4.93707	7.93047e-07	3.05429e-05
Pv5-593.06G205500	907.707	-1.32085	0.259637	-5.08732	3.63164e-07	1.57201e-05
Pv5-593.06G207100	991.689	-1.13218	0.0998887	-11.3344	8.86456e-30	1.99531e-26
Pv5-593.06G209400	18.77	2.524	0.767568	3.28831	0.00100791	0.00937908
Pv5-593.06G210100	31.3957	2.12642	0.816098	2.60559	0.0091716	0.0478842
Pv5-593.06G213200	303.616	-2.58358	0.334494	-7.72385	1.12866e-14	4.66618e-12
Pv5-593.06G213600	121.105	-1.05188	0.290847	-3.61662	0.000298473	0.00366675
Pv5-593.06G215100	1054.06	1.82612	0.378508	4.82454	1.4033e-06	4.89119e-05
Pv5-593.06G216000	332.962	1.83298	0.269444	6.80281	1.02596e-11	1.96074e-09
Pv5-593.06G216200	23.1273	2.41374	0.825829	2.92281	0.00346893	0.0235659
Pv5-593.06G219800	86.3391	1.31791	0.310447	4.24519	2.18405e-05	0.00045566
Pv5-593.06G220700	218.442	5.85294	1.23772	4.72881	2.25839e-06	7.29671e-05
Pv5-593.06G221500	113.465	1.19905	0.434406	2.76019	0.00577669	0.0343376
Pv5-593.06G223800	140.617	1.20799	0.304656	3.96509	7.33681e-05	0.00121727
Pv5-593.06G224200	2197.03	1.62825	0.464092	3.50846	0.000450705	0.00508374
Pv5-593.06G225100	20.8878	1.67285	0.598325	2.79589	0.00517562	0.0317144
Pv5-593.06G228100	36.3222	1.26685	0.349931	3.62028	0.000294283	0.00362593
Pv5-593.07G006000	1457.48	2.28502	0.698424	3.27169	0.00106908	0.00980418
Pv5-593.07G006600	72.1779	1.71587	0.438453	3.91348	9.0977e-05	0.00143985
Pv5-593.07G008800	786.957	2.14395	0.247545	8.66083	4.68327e-18	3.79495e-15
Pv5-593.07G008900	16.5583	2.14325	0.779796	2.74847	0.00598741	0.0352699
Pv5-593.07G010400	131.253	2.32918	0.717924	3.24432	0.0011773	0.0105204
Pv5-593.07G012500	111.044	2.35041	0.603053	3.89752	9.71826e-05	0.00152163
Pv5-593.07G015300	33.1855	-1.45996	0.521625	-2.79888	0.00512808	0.0315471
Pv5-593.07G017500	386.855	1.4664	0.489395	2.99636	0.00273226	0.0198245
Pv5-593.07G017600	1408.76	-1.00097	0.283218	-3.53427	0.000408898	0.00471455
Pv5-593.07G018200	541.073	1.75007	0.558775	3.13198	0.00173634	0.0141303
Pv5-593.07G022200	76.7043	1.97728	0.595677	3.31938	0.000902187	0.00870724
Pv5-593.07G024500	23.4188	1.36699	0.45433	3.0088	0.00262284	0.0192708
Pv5-593.07G025600	308.258	1.81535	0.533681	3.40157	0.000669998	0.00688292
Pv5-593.07G025800	928.231	2.77646	0.835675	3.32242	0.000892417	0.0086388
Pv5-593.07G028300	70.213	2.33071	0.667167	3.49344	0.000476837	0.00529453
Pv5-593.07G033400	439.188	1.26272	0.290091	4.35284	1.34386e-05	0.000307442
Pv5-593.07G035300	139.998	-1.64624	0.510146	-3.22699	0.00125098	0.0110136
Pv5-593.07G036900	145.445	2.43464	0.817719	2.97735	0.0029075	0.020703
Pv5-593.07G037800	178.792	1.04702	0.398	2.63072	0.00852054	0.0456035
Pv5-593.07G039000	5825.56	-3.74055	0.683231	-5.4748	4.38e-08	2.63294e-06
Pv5-593.07G041600	233.913	3.21333	1.20348	2.67003	0.00758439	0.0419794
Pv5-593.07G044500	4195.1	1.02316	0.259212	3.94721	7.90658e-05	0.00129275
Pv5-593.07G045900	1030.52	-1.04945	0.204688	-5.12706	2.94297e-07	1.32479e-05
Pv5-593.07G052200	69.3454	1.62016	0.617409	2.62413	0.008687	0.0461288
Pv5-593.07G055200	12.8584	2.57113	0.844018	3.04629	0.00231681	0.0175651
Pv5-593.07G055300	1589.31	1.60097	0.33635	4.75982	1.93762e-06	6.39289e-05
Pv5-593.07G059200	4494.26	1.19778	0.294915	4.06145	4.87691e-05	0.000878971
Pv5-593.07G060000	65.1714	1.98028	0.38414	5.15509	2.5351e-07	1.17251e-05
Pv5-593.07G060400	1942.34	1.1458	0.23976	4.77896	1.76201e-06	5.95907e-05
Pv5-593.07G064800	27.8204	-2.21774	0.537294	-4.1276	3.66566e-05	0.000693361
Pv5-593.07G065900	18038.6	-1.03129	0.291455	-3.5384	0.000402559	0.00466514
Pv5-593.07G067500	83.1587	2.16002	0.458152	4.71462	2.42157e-06	7.7172e-05
Pv5-593.07G070300	2847.18	-1.28312	0.290804	-4.41231	1.02276e-05	0.000244366
Pv5-593.07G072600	54.3727	2.35697	0.875182	2.69312	0.00707877	0.0398781
Pv5-593.07G072800	18.5117	3.1378	0.741809	4.22993	2.33768e-05	0.000481267
Pv5-593.07G077200	14.113	2.61506	0.807209	3.23962	0.00119687	0.0106671
Pv5-593.07G077700	966.685	2.72208	0.457104	5.95505	2.59991e-09	2.32022e-07
Pv5-593.07G079500	580.844	1.16025	0.337482	3.43795	0.000586125	0.00625262
Pv5-593.07G080000	1494.94	1.68205	0.359212	4.68261	2.8325e-06	8.86717e-05
Pv5-593.07G082200	380.728	2.9607	0.493429	6.00026	1.97005e-09	1.8307e-07
Pv5-593.07G082400	8664.96	-1.43063	0.23037	-6.21013	5.29395e-10	6.05903e-08
Pv5-593.07G086300	158.287	2.20776	0.395605	5.58071	2.39539e-08	1.57042e-06
Pv5-593.07G094500	51.787	1.53716	0.563976	2.72558	0.00641883	0.0371734
Pv5-593.07G098600	1606.77	-1.05128	0.298453	-3.52242	0.000427621	0.00486944
Pv5-593.07G100100	1268.22	1.47371	0.445436	3.30846	0.0009381	0.00892628
Pv5-593.07G100500	6.53391	3.92585	1.16137	3.38036	0.000723908	0.00730325
Pv5-593.07G101700	32.1719	2.95244	0.726786	4.06233	4.85853e-05	0.00087722
Pv5-593.07G102000	88.952	-1.23394	0.304193	-4.05645	4.9825e-05	0.000894818
Pv5-593.07G102400	311.53	1.94612	0.44452	4.37802	1.19762e-05	0.000280154
Pv5-593.07G108100	28.7218	3.5261	0.652651	5.40274	6.56306e-08	3.72422e-06
Pv5-593.07G109600	461.744	2.52119	0.485279	5.19534	2.04351e-07	9.83314e-06
Pv5-593.07G111100	4770.11	-3.00365	0.231686	-12.9643	1.94968e-38	1.31655e-34
Pv5-593.07G115800	274.139	1.17036	0.372234	3.14416	0.00166565	0.0137222
Pv5-593.07G116100	371.449	1.04849	0.32206	3.25556	0.00113167	0.0102209
Pv5-593.07G116900	56.373	-1.31732	0.417435	-3.15576	0.00160082	0.0132799
Pv5-593.07G119100	58.3777	1.33765	0.366316	3.65163	0.000260583	0.0033138
Pv5-593.07G124300	29.4394	1.89207	0.680783	2.77926	0.00544825	0.0328876
Pv5-593.07G125600	155.559	5.2706	1.46726	3.59214	0.000327971	0.00394773
Pv5-593.07G127100	33.3654	3.54658	0.791123	4.48297	7.36121e-06	0.000191099
Pv5-593.07G127300	49.9952	3.78491	0.661264	5.72375	1.042e-08	7.67592e-07
Pv5-593.07G127400	83.9059	2.6906	0.608044	4.425	9.64424e-06	0.00023398
Pv5-593.07G135200	120.658	3.42478	0.651899	5.25354	1.49207e-07	7.55656e-06
Pv5-593.07G135900	14269.4	-2.37994	0.645406	-3.6875	0.000226466	0.0029885
Pv5-593.07G136100	75.2345	4.18056	0.660559	6.32883	2.47029e-10	3.10827e-08
Pv5-593.07G136700	106.679	-1.13949	0.359413	-3.17044	0.0015221	0.0128211
Pv5-593.07G137500	1193.29	-1.13417	0.239515	-4.73527	2.1876e-06	7.12481e-05
Pv5-593.07G139100	20.5052	1.9523	0.663598	2.942	0.00326104	0.0224549
Pv5-593.07G139600	68.7256	-3.9413	1.32273	-2.97966	0.00288567	0.0205983
Pv5-593.07G139700	24.054	-4.73148	1.72382	-2.74477	0.00605531	0.0355664
Pv5-593.07G140600	1608.82	3.12465	0.366522	8.52511	1.52659e-17	1.10449e-14
Pv5-593.07G144200	251.975	1.8958	0.712858	2.65944	0.00782717	0.0429942
Pv5-593.07G147100	29.5143	1.36013	0.521457	2.60833	0.00909847	0.0476329
Pv5-593.07G148000	52.58	1.27284	0.300186	4.24018	2.2334e-05	0.000463902
Pv5-593.07G154700	591.657	1.6013	0.391168	4.09365	4.24644e-05	0.000784894
Pv5-593.07G155900	32.4989	3.69105	1.15447	3.19718	0.00138777	0.0119683
Pv5-593.07G157900	63892.5	-1.22752	0.206516	-5.94392	2.78282e-09	2.46316e-07
Pv5-593.07G158300	5888.98	-1.34891	0.374166	-3.6051	0.000312033	0.00378966
Pv5-593.07G158400	73.1948	2.5821	0.540706	4.77541	1.79341e-06	6.04509e-05
Pv5-593.07G158800	43.3009	2.85516	0.922325	3.09561	0.00196408	0.0155484
Pv5-593.07G162700	523.748	1.06368	0.314981	3.37696	0.000732914	0.00737574
Pv5-593.07G163200	59.6793	-2.38116	0.780635	-3.05029	0.00228618	0.017398
Pv5-593.07G163700	51.285	4.29662	1.32303	3.24755	0.00116402	0.0104432
Pv5-593.07G165400	48.0747	1.36238	0.522445	2.60771	0.00911508	0.0476971
Pv5-593.07G166200	113.834	1.06588	0.336661	3.16603	0.00154537	0.0129792
Pv5-593.07G166300	537.603	2.02647	0.350932	5.77453	7.71679e-09	5.96667e-07
Pv5-593.07G170900	311.71	1.95544	0.537174	3.64024	0.000272388	0.00342735
Pv5-593.07G171800	216.565	-1.56429	0.332091	-4.71042	2.47208e-06	7.84943e-05
Pv5-593.07G172500	29.7155	2.00207	0.693847	2.88546	0.0039084	0.0256786
Pv5-593.07G176100	1325.3	1.07904	0.3477	3.10336	0.00191339	0.0152428
Pv5-593.07G177500	406.896	1.39432	0.212273	6.56851	5.08198e-11	7.98068e-09
Pv5-593.07G178400	11.2652	4.66934	1.47172	3.17271	0.00151025	0.0127464
Pv5-593.07G178500	35.0075	2.70813	0.707464	3.82794	0.000129218	0.00191914
Pv5-593.07G180900	600.747	1.23257	0.404056	3.05051	0.00228457	0.0173922
Pv5-593.07G182900	78.0436	1.06359	0.377227	2.81948	0.00481015	0.0301032
Pv5-593.07G186600	1191.88	1.24909	0.359483	3.4747	0.000511427	0.00560632
Pv5-593.07G188500	122.588	-2.26547	0.421503	-5.37476	7.66867e-08	4.26791e-06
Pv5-593.07G190200	3565.07	-1.23903	0.257204	-4.81732	1.45497e-06	5.05571e-05
Pv5-593.07G194400	210.965	1.06628	0.384932	2.77005	0.0056047	0.0336215
Pv5-593.07G197100	22.1319	-1.18916	0.451841	-2.6318	0.00849336	0.0455181
Pv5-593.07G197700	9.81458	3.13559	0.895804	3.50031	0.000464726	0.005187
Pv5-593.07G200200	37.1645	3.29479	0.691557	4.7643	1.89513e-06	6.30402e-05
Pv5-593.07G202600	14.2015	3.45005	1.12851	3.05716	0.00223442	0.0171393
Pv5-593.07G203600	176.551	-2.06031	0.435489	-4.73104	2.23375e-06	7.24021e-05
Pv5-593.07G207100	34.5683	1.54121	0.570722	2.70045	0.00692455	0.0392385
Pv5-593.07G207600	21.6441	2.21957	0.774781	2.86477	0.00417313	0.0270616
Pv5-593.07G208300	788.746	1.79292	0.29659	6.0451	1.49318e-09	1.44042e-07
Pv5-593.07G208400	230.103	-2.0861	0.764804	-2.72763	0.00637918	0.0369967
Pv5-593.07G209800	23.9257	2.25037	0.743773	3.02562	0.00248124	0.0184714
Pv5-593.07G210100	2329.89	-1.22234	0.377846	-3.23502	0.00121635	0.0107932
Pv5-593.07G212100	349.881	1.86556	0.220847	8.44732	2.9806e-17	1.8869e-14
Pv5-593.07G213500	204.73	1.14414	0.310288	3.68736	0.000226594	0.0029885
Pv5-593.07G215400	23.6015	3.77824	0.875317	4.31643	1.58575e-05	0.000351467
Pv5-593.07G219700	153.049	3.53528	0.846986	4.17395	2.99363e-05	0.000587646
Pv5-593.07G221500	1575.77	1.23084	0.37733	3.26197	0.00110641	0.0100489
Pv5-593.07G222300	314.579	1.05207	0.404371	2.60174	0.00927533	0.048266
Pv5-593.07G222700	78.2697	2.81524	0.715631	3.93392	8.35709e-05	0.00134684
Pv5-593.07G223700	257.71	3.71081	0.756475	4.90539	9.32427e-07	3.43438e-05
Pv5-593.07G225600	399.328	3.37798	0.684905	4.93205	8.13727e-07	3.12362e-05
Pv5-593.07G229500	1275.63	1.06902	0.336727	3.17474	0.00149973	0.0127013
Pv5-593.07G231100	64.089	1.09839	0.365095	3.0085	0.00262538	0.0192719
Pv5-593.07G231500	8.25292	2.59357	0.904842	2.86632	0.00415272	0.0269807
Pv5-593.07G232900	62.2201	1.87718	0.480885	3.9036	9.47736e-05	0.00149062
Pv5-593.07G233500	1226.92	2.66572	0.93736	2.84386	0.00445709	0.0284115
Pv5-593.07G238800	300.56	-3.99756	0.618933	-6.4588	1.05534e-10	1.49504e-08
Pv5-593.07G244700	75.4693	1.23295	0.445653	2.76662	0.00566399	0.0338479
Pv5-593.07G245100	29848.7	-1.31115	0.227541	-5.76223	8.30079e-09	6.34556e-07
Pv5-593.07G246400	173.067	2.41598	0.54498	4.43315	9.28664e-06	0.000227404
Pv5-593.07G247900	21.0137	2.53998	0.752301	3.37629	0.000734709	0.00739013
Pv5-593.07G250100	907.653	1.04422	0.341936	3.05386	0.00225914	0.0172571
Pv5-593.07G252500	6.96366	4.76584	1.30457	3.65317	0.00025902	0.00330222
Pv5-593.07G253300	1283.56	1.44397	0.228806	6.31092	2.77382e-10	3.44736e-08
Pv5-593.07G255000	3719.97	-1.47599	0.246262	-5.99357	2.0529e-09	1.89898e-07
Pv5-593.07G255500	105.803	1.10959	0.337535	3.28735	0.00101136	0.00940689
Pv5-593.07G256800	511.608	-1.5336	0.473977	-3.23559	0.0012139	0.0107795
Pv5-593.07G262900	571.328	-1.19933	0.428316	-2.80011	0.00510856	0.0314557
Pv5-593.07G271100	30.527	2.32267	0.839957	2.76523	0.00568831	0.0339522
Pv5-593.07G272300	367.294	-1.1485	0.281837	-4.07507	4.59997e-05	0.000836502
Pv5-593.07G278900	225.227	3.05254	0.522914	5.83756	5.297e-09	4.27517e-07
Pv5-593.07G279000	413.336	2.25469	0.435522	5.17699	2.25499e-07	1.06733e-05
Pv5-593.08G000900	2053.22	-1.26224	0.186564	-6.76575	1.32622e-11	2.44241e-09
Pv5-593.08G001000	8712.74	-1.04007	0.180941	-5.74812	9.02429e-09	6.77089e-07
Pv5-593.08G002000	203.01	1.25108	0.43854	2.85282	0.00433332	0.0278239
Pv5-593.08G008300	251.623	1.91446	0.623641	3.06981	0.00214197	0.0165922
Pv5-593.08G012000	50.7355	-1.54178	0.503846	-3.06002	0.00221321	0.0170282
Pv5-593.08G015700	50.8705	1.4111	0.414267	3.40627	0.000658581	0.00678613
Pv5-593.08G016800	195.454	1.32204	0.356751	3.70578	0.000210741	0.00281307
Pv5-593.08G019200	170.756	1.15499	0.370656	3.11607	0.00183276	0.0147217
Pv5-593.08G023900	44.7475	2.26442	0.585708	3.86612	0.000110581	0.00168941
Pv5-593.08G025600	100.671	2.41593	0.588564	4.10478	4.04702e-05	0.000754922
Pv5-593.08G028900	51.3515	2.14806	0.414356	5.18409	2.17073e-07	1.03476e-05
Pv5-593.08G029500	67.7878	3.25	0.498143	6.52423	6.83524e-11	1.01815e-08
Pv5-593.08G029800	234.79	-1.63161	0.26383	-6.18432	6.2369e-10	6.9805e-08
Pv5-593.08G031400	483.203	-1.53265	0.282738	-5.42076	5.93468e-08	3.41548e-06
Pv5-593.08G033700	35.541	3.61608	1.01261	3.57104	0.000355565	0.00421157
Pv5-593.08G034400	245.121	1.45965	0.493769	2.95613	0.00311526	0.0217242
Pv5-593.08G035000	66.5139	3.04551	0.847916	3.59176	0.000328451	0.00394845
Pv5-593.08G042100	6.72867	2.62506	0.881945	2.97645	0.00291608	0.0207389
Pv5-593.08G044800	10.8158	2.89026	0.968193	2.98521	0.00283386	0.0203215
Pv5-593.08G046300	114.477	1.25507	0.323251	3.88264	0.000103327	0.00159422
Pv5-593.08G049100	31.9402	3.22218	0.864509	3.72718	0.000193635	0.00263797
Pv5-593.08G051500	55.6046	1.56562	0.481154	3.25388	0.00113842	0.0102681
Pv5-593.08G052800	70.8982	3.35612	0.802891	4.18004	2.91453e-05	0.000575464
Pv5-593.08G054700	421.825	1.2647	0.407909	3.10046	0.00193222	0.0153622
Pv5-593.08G055800	1433.66	2.24506	0.451776	4.9694	6.71593e-07	2.65207e-05
Pv5-593.08G059700	2841.03	-1.07257	0.328433	-3.26573	0.00109181	0.00995649
Pv5-593.08G059900	33.4879	1.5298	0.505638	3.02549	0.00248234	0.0184714
Pv5-593.08G061500	631.011	-1.37757	0.287444	-4.79247	1.64737e-06	5.64677e-05
Pv5-593.08G064200	21.9485	2.79281	1.03494	2.69853	0.00696469	0.0393558
Pv5-593.08G070200	1728.13	-1.00755	0.186996	-5.38808	7.12162e-08	4.0077e-06
Pv5-593.08G071500	31.881	5.92281	1.81731	3.2591	0.00111766	0.0101259
Pv5-593.08G071600	3012.31	-1.16442	0.202153	-5.76011	8.40594e-09	6.37781e-07
Pv5-593.08G078400	171.486	-2.53854	0.551572	-4.60237	4.17715e-06	0.000120029
Pv5-593.08G078500	16.9578	1.91688	0.65541	2.92471	0.00344782	0.0234619
Pv5-593.08G083700	1109.64	-3.41673	0.361065	-9.46293	2.99422e-21	4.33264e-18
Pv5-593.08G087600	7.43545	3.6812	1.26414	2.91201	0.00359107	0.0240632
Pv5-593.08G090500	9.8073	3.35953	1.00031	3.3585	0.000783669	0.00777072
Pv5-593.08G090600	44.4732	1.70835	0.563553	3.0314	0.00243423	0.0181996
Pv5-593.08G091900	83.275	4.81042	1.43011	3.36366	0.000769166	0.00765687
Pv5-593.08G092900	611.23	-1.06166	0.234324	-4.53075	5.87734e-06	0.000158751
Pv5-593.08G093700	2516.64	4.97631	0.345212	14.4152	4.15031e-47	8.4077e-43
Pv5-593.08G093800	129.298	-1.48958	0.33961	-4.38616	1.15372e-05	0.000270196
Pv5-593.08G095300	39.4684	1.01976	0.386318	2.6397	0.00829789	0.0447573
Pv5-593.08G098400	675.201	2.17666	0.565198	3.85114	0.000117568	0.0017711
Pv5-593.08G100500	2970.95	1.02764	0.345593	2.97356	0.0029437	0.0208874
Pv5-593.08G100800	476.894	1.84956	0.250009	7.39795	1.38308e-13	4.00263e-11
Pv5-593.08G107100	644.241	1.58422	0.580622	2.72848	0.00636265	0.0369114
Pv5-593.08G107900	94.1204	3.77797	0.820758	4.60303	4.16392e-06	0.000119819
Pv5-593.08G113100	65.9587	1.9092	0.617385	3.0924	0.00198548	0.0156501
Pv5-593.08G114500	549.332	1.64131	0.31431	5.22196	1.77042e-07	8.68406e-06
Pv5-593.08G119200	173.721	2.40927	0.859625	2.80269	0.00506777	0.031271
Pv5-593.08G119300	84.0401	2.72685	0.935569	2.91464	0.00356093	0.0239421
Pv5-593.08G120000	32.7106	4.54954	1.41981	3.20434	0.00135373	0.0117296
Pv5-593.08G120200	162.398	1.77469	0.644863	2.75204	0.00592254	0.0349966
Pv5-593.08G127600	133.873	-1.089	0.300697	-3.62157	0.000292818	0.00361482
Pv5-593.08G131500	336.43	2.40713	0.582782	4.1304	3.62125e-05	0.000686885
Pv5-593.08G132600	469.833	2.01627	0.452678	4.4541	8.42465e-06	0.00021096
Pv5-593.08G133200	92.8887	1.52102	0.510312	2.98057	0.00287713	0.0205445
Pv5-593.08G135600	105.407	2.13257	0.460382	4.63218	3.6184e-06	0.00010701
Pv5-593.08G135900	103.302	1.96886	0.547674	3.59496	0.000324448	0.00391002
Pv5-593.08G136800	92.855	1.0976	0.419911	2.61387	0.0089522	0.0471661
Pv5-593.08G138800	189.912	1.38576	0.467171	2.96627	0.00301437	0.0212193
Pv5-593.08G139900	70.3916	2.01244	0.685011	2.93782	0.00330528	0.0227131
Pv5-593.08G142200	7848.29	-1.82425	0.559483	-3.2606	0.00111178	0.0100817
Pv5-593.08G145300	81.3089	1.00093	0.350671	2.85433	0.00431275	0.0277358
Pv5-593.08G152800	622.338	-2.11066	0.334063	-6.31814	2.64737e-10	3.31052e-08
Pv5-593.08G152900	52.0753	2.22132	0.617928	3.5948	0.000324645	0.00391002
Pv5-593.08G153700	73.3773	-2.8224	0.591422	-4.77223	1.82196e-06	6.11748e-05
Pv5-593.08G153800	105.999	-2.2284	0.600084	-3.71348	0.000204428	0.00275353
Pv5-593.08G155100	135.617	1.83932	0.510603	3.60224	0.000315482	0.00382239
Pv5-593.08G157100	24.4644	1.68194	0.623825	2.69617	0.00701411	0.0395799
Pv5-593.08G158000	533.348	-1.47252	0.299026	-4.92438	8.46271e-07	3.19763e-05
Pv5-593.08G158700	44.1071	2.56545	0.792547	3.23697	0.00120807	0.0107385
Pv5-593.08G162400	4720.06	-2.80836	0.982493	-2.8584	0.00425782	0.0275135
Pv5-593.08G163500	84.2106	1.43335	0.441271	3.24824	0.00116121	0.0104365
Pv5-593.08G165600	883.408	-1.01166	0.206391	-4.90167	9.50267e-07	3.47482e-05
Pv5-593.08G167600	1442.97	-1.06804	0.229344	-4.65694	3.20942e-06	9.82122e-05
Pv5-593.08G167800	146.879	2.12937	0.481823	4.41941	9.89704e-06	0.000238684
Pv5-593.08G168600	184.835	1.02297	0.377528	2.70966	0.0067352	0.0385283
Pv5-593.08G168700	184.518	2.78998	0.529838	5.26573	1.39631e-07	7.10715e-06
Pv5-593.08G170300	994.983	-4.86739	1.25842	-3.86787	0.00010979	0.00168112
Pv5-593.08G170800	586.94	2.3504	0.455181	5.16367	2.4216e-07	1.13295e-05
Pv5-593.08G171600	124.641	1.51415	0.496835	3.04759	0.00230687	0.0175094
Pv5-593.08G172300	141.065	2.74001	0.407782	6.71929	1.82608e-11	3.27271e-09
Pv5-593.08G173100	22443.9	-1.95415	0.160324	-12.1888	3.5662e-34	1.20407e-30
Pv5-593.08G174100	15.2177	7.24632	2.05347	3.52882	0.000417413	0.00477468
Pv5-593.08G175200	153.002	4.60474	1.3725	3.355	0.000793639	0.00783506
Pv5-593.08G176100	75.8217	2.33828	0.488847	4.78326	1.72473e-06	5.87219e-05
Pv5-593.08G176600	15.2142	-2.00319	0.607342	-3.29829	0.000972763	0.00913877
Pv5-593.08G178000	1833.06	-1.03907	0.241092	-4.30984	1.63372e-05	0.000358959
Pv5-593.08G179500	461.856	1.39612	0.381914	3.65559	0.000256591	0.00327537
Pv5-593.08G181100	46.8149	5.31874	0.847966	6.27234	3.55656e-10	4.28862e-08
Pv5-593.08G185300	69.3918	2.40882	0.740675	3.25219	0.00114517	0.0103198
Pv5-593.08G185700	24.2447	2.08272	0.607859	3.42632	0.000611819	0.00645533
Pv5-593.08G186100	293.685	-2.90563	0.334451	-8.68775	3.69685e-18	3.12045e-15
Pv5-593.08G186400	549.272	-2.17767	0.338485	-6.43357	1.24639e-10	1.75343e-08
Pv5-593.08G189000	260.958	-1.00192	0.242293	-4.13514	3.54734e-05	0.00067603
Pv5-593.08G189600	2537.96	1.37519	0.370059	3.71615	0.000202283	0.0027319
Pv5-593.08G189800	37257.7	-1.23915	0.288069	-4.30158	1.69581e-05	0.000369945
Pv5-593.08G196100	44.0108	3.54536	0.954895	3.71283	0.000204955	0.00275879
Pv5-593.08G199200	46.4373	1.42379	0.34266	4.15511	3.25137e-05	0.000630904
Pv5-593.08G201000	56.7292	-1.78247	0.38929	-4.57876	4.67734e-06	0.000132153
Pv5-593.08G201700	346.988	1.27681	0.35634	3.58311	0.00033953	0.00405558
Pv5-593.08G202600	48.9736	1.69232	0.599612	2.82235	0.00476725	0.0299179
Pv5-593.08G205000	296.903	3.26839	1.22509	2.66787	0.0076334	0.0421815
Pv5-593.08G205900	418.193	1.02091	0.236159	4.32299	1.53928e-05	0.000343044
Pv5-593.08G206400	217.872	3.52415	0.772933	4.55946	5.1286e-06	0.00014291
Pv5-593.08G206900	209.527	1.98551	0.648946	3.05959	0.0022164	0.0170301
Pv5-593.08G207100	29.0828	1.77223	0.620239	2.85733	0.00427215	0.0275709
Pv5-593.08G207300	17027.6	-1.252	0.166241	-7.5312	5.02779e-14	1.66823e-11
Pv5-593.08G208700	367.96	2.8597	0.502026	5.69633	1.22415e-08	8.88849e-07
Pv5-593.08G210200	81031.8	2.76144	0.947545	2.91431	0.00356472	0.0239596
Pv5-593.08G210300	70.6333	2.0817	0.638834	3.2586	0.00111964	0.0101393
Pv5-593.08G212500	329.83	-1.2984	0.306609	-4.2347	2.28861e-05	0.00047333
Pv5-593.08G213400	691.349	-1.48447	0.248532	-5.97293	2.3303e-09	2.11692e-07
Pv5-593.08G215700	819.191	1.59351	0.225317	7.0723	1.52381e-12	3.58946e-10
Pv5-593.08G217100	259.243	-1.49577	0.399066	-3.74818	0.000178121	0.00248169
Pv5-593.08G221500	72.219	2.61558	0.565072	4.62877	3.6785e-06	0.000108155
Pv5-593.08G225100	45.8952	2.55624	0.864511	2.95687	0.00310782	0.0216798
Pv5-593.08G225400	339.154	1.26042	0.424994	2.96575	0.00301949	0.0212465
Pv5-593.08G226200	58.4097	2.34004	0.517364	4.52301	6.09668e-06	0.000164019
Pv5-593.08G227800	96.6782	1.0804	0.348024	3.10437	0.00190683	0.0152158
Pv5-593.08G230000	10.6175	2.07546	0.732315	2.83411	0.00459537	0.0291462
Pv5-593.08G231200	340.629	2.0242	0.551387	3.67111	0.000241503	0.00314217
Pv5-593.08G232500	542.418	-1.49125	0.239816	-6.21832	5.02519e-10	5.78411e-08
Pv5-593.08G235000	88.6123	1.20007	0.393306	3.05125	0.00227891	0.0173557
Pv5-593.08G235600	1133.89	1.54173	0.264364	5.83185	5.48154e-09	4.3547e-07
Pv5-593.08G236500	19.551	4.85441	1.56617	3.09954	0.00193821	0.0153965
Pv5-593.08G238700	2999.97	-1.52736	0.238177	-6.41271	1.42956e-10	1.93067e-08
Pv5-593.08G241100	65.7018	2.61214	0.84329	3.09756	0.00195119	0.0154826
Pv5-593.08G247300	127.707	2.34399	0.380393	6.16203	7.1819e-10	7.82209e-08
Pv5-593.08G252600	90.1844	1.6849	0.435481	3.86907	0.000109252	0.00167456
Pv5-593.08G252800	9633.91	-3.69237	0.292052	-12.6428	1.22558e-36	5.34953e-33
Pv5-593.08G253100	649.335	-1.89161	0.196177	-9.64238	5.29442e-22	8.25034e-19
Pv5-593.08G256000	658.445	-2.3963	0.235686	-10.1673	2.77399e-24	5.61955e-21
Pv5-593.08G258100	32.9472	1.01583	0.38002	2.67309	0.00751569	0.0417017
Pv5-593.08G258400	17.3228	6.61422	1.46184	4.52457	6.05173e-06	0.000163026
Pv5-593.08G258900	8541.02	-1.30592	0.200065	-6.52749	6.68821e-11	1.00363e-08
Pv5-593.08G260700	154.959	1.87076	0.537962	3.4775	0.000506122	0.0055591
Pv5-593.08G267300	33.4727	2.90469	1.04994	2.76653	0.00566568	0.0338479
Pv5-593.08G268800	14.9996	3.28709	1.177	2.79277	0.00522585	0.0319064
Pv5-593.08G270100	14.7408	1.50614	0.560742	2.68598	0.00723185	0.0405376
Pv5-593.08G271100	177.123	-1.00168	0.178538	-5.6105	2.01747e-08	1.35331e-06
Pv5-593.08G274100	22.0861	2.6296	0.749724	3.50742	0.000452468	0.00509227
Pv5-593.08G274300	12.4629	5.22612	1.82962	2.85639	0.0042849	0.0276005
Pv5-593.08G277700	4202.01	2.02499	0.600071	3.37457	0.000739299	0.00742524
Pv5-593.08G282400	3880.54	1.30189	0.367937	3.53835	0.000402636	0.00466514
Pv5-593.08G282900	2601.86	-1.00033	0.258086	-3.87595	0.00010621	0.0016362
Pv5-593.09G003900	290.494	-2.00131	0.223594	-8.95063	3.53473e-19	3.25484e-16
Pv5-593.09G005500	709.733	-1.20114	0.429129	-2.79902	0.00512573	0.0315423
Pv5-593.09G005900	3948.42	1.09962	0.370471	2.96816	0.00299584	0.0211021
Pv5-593.09G006400	1686.93	2.44856	0.660472	3.70729	0.000209489	0.00280677
Pv5-593.09G008100	10.0036	2.61273	0.954514	2.73724	0.00619571	0.0362126
Pv5-593.09G009800	1989.33	1.76751	0.406071	4.35271	1.34462e-05	0.000307442
Pv5-593.09G011200	18.46	3.78965	0.885104	4.28159	1.85564e-05	0.000396536
Pv5-593.09G015300	828.336	1.32904	0.347453	3.82509	0.000130726	0.00193425
Pv5-593.09G015500	196.289	1.07171	0.379995	2.82032	0.00479757	0.0300616
Pv5-593.09G016100	142222	-1.07976	0.237754	-4.5415	5.58541e-06	0.000152831
Pv5-593.09G017200	43.2969	2.94619	1.08379	2.71842	0.00655942	0.0378039
Pv5-593.09G018200	91.7787	2.20981	0.756318	2.9218	0.00348013	0.0235867
Pv5-593.09G018600	31.6988	1.43548	0.547708	2.62089	0.00877018	0.0464608
Pv5-593.09G020300	1332.37	-1.51645	0.23351	-6.49419	8.34827e-11	1.21138e-08
Pv5-593.09G020400	157.808	2.04727	0.371116	5.51651	3.45805e-08	2.17557e-06
Pv5-593.09G023500	1414.77	1.39212	0.425778	3.2696	0.00107701	0.00986351
Pv5-593.09G025000	593.179	1.01496	0.341004	2.97639	0.00291663	0.0207389
Pv5-593.09G025400	135.293	1.53756	0.581969	2.642	0.00824187	0.0445253
Pv5-593.09G027400	1485.67	-1.39283	0.211139	-6.59671	4.20381e-11	6.75992e-09
Pv5-593.09G030900	66.1656	-1.27375	0.402678	-3.1632	0.00156045	0.0130734
Pv5-593.09G031500	88.2615	1.54164	0.331806	4.64623	3.38059e-06	0.000102063
Pv5-593.09G031800	486.696	-1.52904	0.202328	-7.55724	4.11715e-14	1.41365e-11
Pv5-593.09G032100	53.6126	1.29844	0.466897	2.781	0.00541919	0.032761
Pv5-593.09G032800	3584.2	-1.05056	0.154949	-6.78004	1.20143e-11	2.25357e-09
Pv5-593.09G033700	6.13857	4.19305	1.55068	2.704	0.00685093	0.038963
Pv5-593.09G033900	88.2963	6.43556	1.16784	5.51065	3.57504e-08	2.22841e-06
Pv5-593.09G036800	30.832	2.88216	0.850822	3.38751	0.000705311	0.007162
Pv5-593.09G039700	104.166	1.88884	0.460478	4.10191	4.09749e-05	0.00076223
Pv5-593.09G040900	182.832	1.44644	0.538657	2.68527	0.00724714	0.0406008
Pv5-593.09G042600	386.673	1.35078	0.274649	4.91821	8.73384e-07	3.25838e-05
Pv5-593.09G046600	7570.09	-1.58787	0.341712	-4.64679	3.37144e-06	0.000101938
Pv5-593.09G053500	235.477	1.78079	0.67891	2.62302	0.00871541	0.0462432
Pv5-593.09G056400	7550.58	1.05463	0.144253	7.31099	2.65174e-13	7.35875e-11
Pv5-593.09G058200	68.559	1.29244	0.376489	3.43288	0.000597203	0.00634407
Pv5-593.09G059600	89.0363	1.68082	0.594942	2.82518	0.00472541	0.0297584
Pv5-593.09G062300	89.0325	-1.28367	0.287627	-4.46296	8.08363e-06	0.000204442
Pv5-593.09G062800	66.8248	2.57692	0.517092	4.98349	6.24466e-07	2.49024e-05
Pv5-593.09G063700	144.58	1.59667	0.439345	3.63421	0.000278835	0.00348348
Pv5-593.09G064400	327.173	-2.69964	0.436805	-6.18043	6.39273e-10	7.1156e-08
Pv5-593.09G064500	35.4073	-1.13922	0.372547	-3.05793	0.00222875	0.0171087
Pv5-593.09G069400	119.302	-1.41525	0.334687	-4.22857	2.35177e-05	0.000483676
Pv5-593.09G070200	35.4213	-1.38226	0.439841	-3.14264	0.00167432	0.0137712
Pv5-593.09G070300	1235.59	-1.47232	0.190821	-7.71571	1.20311e-14	4.87453e-12
Pv5-593.09G071400	162.614	1.68299	0.554311	3.03619	0.00239589	0.0180364
Pv5-593.09G071600	17.2558	2.56798	0.777155	3.30433	0.000952023	0.00900798
Pv5-593.09G071700	23.458	1.72741	0.565314	3.05567	0.00224559	0.0171895
Pv5-593.09G073100	153.652	-1.17012	0.403663	-2.89876	0.0037464	0.024859
Pv5-593.09G078000	16.675	3.53673	1.16342	3.03994	0.00236621	0.0178728
Pv5-593.09G079100	512.454	1.10956	0.160898	6.89605	5.34691e-12	1.10528e-09
Pv5-593.09G080900	333.12	1.47394	0.560828	2.62815	0.00858503	0.0457913
Pv5-593.09G081000	35.2486	1.46783	0.472831	3.10434	0.00190705	0.0152158
Pv5-593.09G084900	2187.01	1.1944	0.241629	4.94312	7.68821e-07	2.96662e-05
Pv5-593.09G085300	902.718	-1.22045	0.249512	-4.89133	1.00157e-06	3.6103e-05
Pv5-593.09G086700	7914.45	-1.17065	0.163384	-7.16505	7.77605e-13	2.04581e-10
Pv5-593.09G087800	511.859	2.19775	0.449151	4.89312	9.92508e-07	3.584e-05
Pv5-593.09G092800	519.624	-1.06091	0.286211	-3.70673	0.000209949	0.00280922
Pv5-593.09G093200	31.6823	3.2386	0.909665	3.56021	0.000370552	0.00435421
Pv5-593.09G093500	1375.39	2.21181	0.309343	7.15001	8.67707e-13	2.22506e-10
Pv5-593.09G094100	34.4481	2.24775	0.620728	3.62116	0.000293288	0.00361841
Pv5-593.09G095000	39.3049	1.12814	0.403792	2.79386	0.00520823	0.0318564
Pv5-593.09G095300	894.07	1.98329	0.327122	6.06285	1.3373e-09	1.32799e-07
Pv5-593.09G097400	206.091	-1.78179	0.448277	-3.97476	7.04492e-05	0.00118045
Pv5-593.09G098400	47.8447	2.71963	0.72986	3.72623	0.000194364	0.00264079
Pv5-593.09G099200	88.775	1.71048	0.656038	2.60729	0.00912617	0.0477113
Pv5-593.09G099800	613.527	-2.71458	0.204517	-13.2732	3.31344e-40	3.35618e-36
Pv5-593.09G100100	192.04	2.73292	0.440759	6.20049	5.6289e-10	6.40619e-08
Pv5-593.09G100200	8316.69	2.25824	0.299641	7.5365	4.82754e-14	1.62994e-11
Pv5-593.09G102100	49.086	1.78809	0.594529	3.00758	0.00263336	0.0193005
Pv5-593.09G105300	17.8965	-1.45619	0.484048	-3.00836	0.0026266	0.0192719
Pv5-593.09G106700	78.9162	-1.65057	0.406373	-4.06171	4.87141e-05	0.000878762
Pv5-593.09G108300	46.1978	2.4215	0.796996	3.03829	0.00237925	0.0179378
Pv5-593.09G109700	236.989	1.99015	0.399001	4.98783	6.10625e-07	2.44951e-05
Pv5-593.09G111300	504.822	-1.01143	0.276126	-3.66291	0.000249362	0.00321552
Pv5-593.09G113600	29.3295	2.88252	0.705708	4.08458	4.41568e-05	0.000811534
Pv5-593.09G114600	346.428	1.44427	0.354305	4.07634	4.57493e-05	0.000834194
Pv5-593.09G115700	27.9383	2.39407	0.642263	3.72754	0.000193354	0.00263592
Pv5-593.09G117800	195.847	1.1244	0.392406	2.86541	0.00416473	0.0270414
Pv5-593.09G118400	116.41	-1.13033	0.250356	-4.5149	6.33459e-06	0.000169519
Pv5-593.09G118500	23.0802	2.99787	1.03865	2.88631	0.00389793	0.0256211
Pv5-593.09G121300	784.815	1.57645	0.34121	4.62019	3.83386e-06	0.00011175
Pv5-593.09G122800	69.4511	1.35758	0.351505	3.86218	0.000112379	0.001713
Pv5-593.09G123000	33.6728	2.54323	0.815659	3.11801	0.00182078	0.0146443
Pv5-593.09G124700	200.862	1.25012	0.291333	4.29104	1.7784e-05	0.000383264
Pv5-593.09G124800	18.0443	4.90684	1.40807	3.48479	0.000492522	0.00542713
Pv5-593.09G127700	24.0551	2.27898	0.718804	3.17052	0.00152166	0.0128211
Pv5-593.09G128100	278.723	1.03849	0.379414	2.73709	0.00619845	0.0362138
Pv5-593.09G129500	264.08	1.14096	0.243852	4.67888	2.8845e-06	8.98987e-05
Pv5-593.09G129600	1783.02	1.66024	0.219502	7.56365	3.91918e-14	1.36887e-11
Pv5-593.09G130000	10849	-1.25629	0.236572	-5.31041	1.09378e-07	5.77945e-06
Pv5-593.09G130300	931.803	2.80607	0.303374	9.24956	2.25415e-20	2.85403e-17
Pv5-593.09G131000	37.874	3.24208	1.01624	3.19025	0.00142149	0.0121864
Pv5-593.09G133000	263.363	1.97407	0.716682	2.75445	0.00587902	0.0347932
Pv5-593.09G135300	31.9416	-1.48335	0.487425	-3.04323	0.00234053	0.0177184
Pv5-593.09G136100	144.413	2.12277	0.580636	3.65594	0.000256238	0.00327499
Pv5-593.09G137200	29.6943	2.70616	0.621896	4.35147	1.35229e-05	0.000308498
Pv5-593.09G137900	930.516	-1.23535	0.322972	-3.82493	0.000130809	0.00193425
Pv5-593.09G139100	84.696	2.60878	0.689487	3.78366	0.00015454	0.00221249
Pv5-593.09G142900	391.237	2.46986	0.668202	3.69628	0.000218783	0.0029082
Pv5-593.09G152800	48.713	2.0178	0.628459	3.2107	0.00132411	0.0115113
Pv5-593.09G158000	57.3293	-1.40954	0.485162	-2.9053	0.00366901	0.0244577
Pv5-593.09G160000	198.253	1.41801	0.345318	4.10639	4.01885e-05	0.000751051
Pv5-593.09G160100	217.318	3.26243	1.12683	2.89523	0.00378876	0.0250744
Pv5-593.09G160400	97.2975	1.58315	0.545175	2.90393	0.00368512	0.0245327
Pv5-593.09G164800	141470	-1.33937	0.309473	-4.32789	1.50545e-05	0.000336987
Pv5-593.09G166300	75.4796	1.52707	0.546005	2.7968	0.00516107	0.0316635
Pv5-593.09G167000	204.967	-2.29201	0.39948	-5.7375	9.60852e-09	7.13001e-07
Pv5-593.09G167700	10263.8	-1.01065	0.167212	-6.04413	1.50214e-09	1.4422e-07
Pv5-593.09G168200	175.694	1.73417	0.659991	2.62757	0.00859965	0.0458452
Pv5-593.09G171900	40.4318	3.36326	0.84938	3.95966	7.50568e-05	0.00124021
Pv5-593.09G172200	40.9491	2.69395	0.497465	5.41535	6.11675e-08	3.50037e-06
Pv5-593.09G172600	9249.58	-1.47269	0.288971	-5.09631	3.4634e-07	1.50885e-05
Pv5-593.09G175700	8833.24	-3.49149	0.427678	-8.16383	3.2457e-16	1.7303e-13
Pv5-593.09G177600	37.766	1.22477	0.465416	2.63156	0.00849949	0.0455389
Pv5-593.09G178700	79.5912	3.20707	0.845925	3.7912	0.000149922	0.00215551
Pv5-593.09G180100	107.001	2.07345	0.536821	3.86246	0.00011225	0.00171233
Pv5-593.09G181200	33.0787	3.61132	1.26923	2.84528	0.00443724	0.0283206
Pv5-593.09G181300	26.3416	1.92137	0.743022	2.58589	0.00971291	0.0499909
Pv5-593.09G181400	7.4824	5.02677	1.50184	3.34708	0.000816686	0.00802738
Pv5-593.09G183800	918.852	-1.20232	0.234382	-5.12976	2.90106e-07	1.3089e-05
Pv5-593.09G184900	664.998	1.29835	0.277288	4.68233	2.83637e-06	8.86717e-05
Pv5-593.09G185300	29.3546	2.27632	0.664009	3.42815	0.000607712	0.00641534
Pv5-593.09G188300	2628.12	1.28618	0.449556	2.86099	0.00422321	0.027316
Pv5-593.09G189000	3.68865	5.05297	1.89372	2.66829	0.00762394	0.0421522
Pv5-593.09G190000	571.753	-1.5401	0.509345	-3.02368	0.00249722	0.0185443
Pv5-593.09G191000	723.455	1.09931	0.21832	5.03531	4.77081e-07	1.98454e-05
Pv5-593.09G191300	42.8523	2.08425	0.55099	3.78274	0.000155114	0.00221913
Pv5-593.09G191800	421.254	1.09379	0.375937	2.90949	0.00362019	0.0242279
Pv5-593.09G193200	110.217	1.3589	0.313833	4.33	1.49109e-05	0.000334513
Pv5-593.09G194600	55.7718	1.58334	0.318003	4.97902	6.39055e-07	2.54341e-05
Pv5-593.09G198800	1087.79	-1.2002	0.275675	-4.35369	1.33866e-05	0.000306771
Pv5-593.09G198900	6959.71	-1.39216	0.266063	-5.23244	1.67288e-07	8.28588e-06
Pv5-593.09G201300	206.137	1.0569	0.336878	3.13734	0.00170487	0.0139458
Pv5-593.09G202500	10155.9	-1.2682	0.30434	-4.16704	3.08586e-05	0.000602829
Pv5-593.09G203000	68.1068	1.44354	0.38526	3.74692	0.000179017	0.00248934
Pv5-593.09G204900	102.066	-1.82253	0.358717	-5.08069	3.76076e-07	1.61753e-05
Pv5-593.09G206500	2664.12	1.86753	0.16136	11.5737	5.60216e-31	1.62127e-27
Pv5-593.09G208700	61.8403	1.31699	0.473785	2.77972	0.00544064	0.0328514
Pv5-593.09G208900	28.7528	2.18032	0.682008	3.19691	0.00138906	0.0119692
Pv5-593.09G212300	15770.7	-2.35269	0.443153	-5.30898	1.10241e-07	5.80066e-06
Pv5-593.09G212400	3610.2	1.00228	0.317263	3.15913	0.0015824	0.0132027
Pv5-593.09G212500	8161.7	-2.29421	0.383192	-5.98709	2.13627e-09	1.96712e-07
Pv5-593.09G215200	58.531	1.28876	0.429517	3.0005	0.00269538	0.0196343
Pv5-593.09G218300	651.74	1.80014	0.519236	3.4669	0.000526499	0.00575286
Pv5-593.09G222500	4069.17	-1.40493	0.25321	-5.54849	2.88141e-08	1.8472e-06
Pv5-593.09G228700	15514.3	-1.05438	0.157456	-6.69635	2.13696e-11	3.7644e-09
Pv5-593.09G229200	8530.33	-1.33215	0.368317	-3.61685	0.000298208	0.00366572
Pv5-593.09G230700	78.2204	2.76114	0.762389	3.6217	0.000292679	0.00361482
Pv5-593.09G232000	185.088	1.60687	0.34765	4.62208	3.79911e-06	0.000111057
Pv5-593.09G233800	580.956	-1.3226	0.318878	-4.14767	3.35883e-05	0.000648648
Pv5-593.09G235000	18187.4	-1.61597	0.327746	-4.93057	8.19903e-07	3.13981e-05
Pv5-593.09G235700	74.7545	1.23244	0.464267	2.6546	0.00794016	0.0434421
Pv5-593.09G236400	11.5138	2.95229	1.03442	2.85406	0.00431646	0.0277508
Pv5-593.09G237100	46.8962	2.62951	0.901917	2.91547	0.00355159	0.0238951
Pv5-593.09G240100	176.242	1.42825	0.43788	3.26173	0.00110736	0.0100498
Pv5-593.09G244500	11.2248	5.49111	2.02173	2.71604	0.0066068	0.0379907
Pv5-593.09G245700	3588.51	2.02535	0.176147	11.4981	1.34889e-30	3.41573e-27
Pv5-593.09G248400	22.4648	2.62061	0.647632	4.04645	5.20008e-05	0.000923844
Pv5-593.09G252000	81.8856	1.89908	0.668258	2.84184	0.00448545	0.0285563
Pv5-593.09G256100	290.863	1.67856	0.389245	4.31235	1.61526e-05	0.00035606
Pv5-593.09G258400	59.7911	-1.10855	0.314072	-3.52961	0.000416166	0.00476849
Pv5-593.09G259600	175.534	-1.90891	0.303507	-6.28951	3.18465e-10	3.90998e-08
Pv5-593.09G260600	235.709	1.87772	0.481964	3.89599	9.77996e-05	0.00152637
Pv5-593.09G262100	27.0826	3.25719	0.959498	3.39468	0.000687097	0.00702636
Pv5-593.09G264300	1071.45	-1.09867	0.245754	-4.47062	7.79942e-06	0.000199244
Pv5-593.09G265700	23.4835	1.65942	0.625352	2.65358	0.0079643	0.043535
Pv5-593.10G007600	334.145	-1.23578	0.366813	-3.36896	0.000754536	0.00753718
Pv5-593.10G007900	396.874	1.2426	0.24979	4.97457	6.53922e-07	2.59465e-05
Pv5-593.10G008500	3265.89	1.44224	0.334937	4.306	1.66235e-05	0.000364064
Pv5-593.10G012200	6.78859	2.81006	1.0308	2.7261	0.00640881	0.037126
Pv5-593.10G013100	1177.98	1.36806	0.300203	4.55711	5.18624e-06	0.000144317
Pv5-593.10G013300	210.516	-1.0297	0.255015	-4.03781	5.39516e-05	0.00094546
Pv5-593.10G016500	21.3958	1.60939	0.565913	2.84388	0.00445675	0.0284115
Pv5-593.10G016700	47.2211	2.65035	0.566432	4.67902	2.88252e-06	8.98987e-05
Pv5-593.10G018500	58.1983	-1.26047	0.487303	-2.58663	0.00969202	0.0499214
Pv5-593.10G020500	5544.37	-1.5097	0.339961	-4.44082	8.96179e-06	0.000221941
Pv5-593.10G021400	662.511	1.63421	0.305494	5.34941	8.82396e-08	4.83124e-06
Pv5-593.10G022400	113.612	-2.22794	0.474954	-4.69086	2.72063e-06	8.57147e-05
Pv5-593.10G023700	9682.05	-1.05453	0.173435	-6.08025	1.19995e-09	1.22301e-07
Pv5-593.10G027700	1829.72	7.87127	1.02464	7.682	1.56624e-14	6.10169e-12
Pv5-593.10G034600	494.158	-1.18631	0.212708	-5.57716	2.44476e-08	1.59761e-06
Pv5-593.10G037400	304.861	-1.31943	0.301901	-4.37039	1.24022e-05	0.000288455
Pv5-593.10G037700	133.067	1.3053	0.464109	2.81249	0.00491602	0.0305622
Pv5-593.10G038100	36.9131	1.84142	0.50306	3.66044	0.00025178	0.00323469
Pv5-593.10G042200	24.6814	4.82623	1.14719	4.207	2.58784e-05	0.000522776
Pv5-593.10G042300	46.9327	4.45831	1.15275	3.86755	0.000109933	0.00168205
Pv5-593.10G043800	71.6809	1.55772	0.297266	5.24015	1.60443e-07	8.02533e-06
Pv5-593.10G046500	47.1794	1.15223	0.363176	3.17264	0.00151061	0.0127464
Pv5-593.10G051600	78.8334	1.36076	0.390972	3.48046	0.000500553	0.00550201
Pv5-593.10G053600	62.1408	1.11049	0.341449	3.2523	0.00114475	0.0103198
Pv5-593.10G054400	2139.28	-1.57284	0.212486	-7.40209	1.3406e-13	3.93594e-11
Pv5-593.10G054700	26.3176	1.86465	0.613003	3.04182	0.0023515	0.0177749
Pv5-593.10G055700	1720.33	1.71342	0.386869	4.42894	9.46965e-06	0.000230019
Pv5-593.10G057900	77.8221	1.49678	0.441945	3.38679	0.00070715	0.00717642
Pv5-593.10G060200	49.0808	2.31858	0.764109	3.03435	0.00241052	0.0181061
Pv5-593.10G062400	44.2846	-1.61587	0.593682	-2.72179	0.00649302	0.037528
Pv5-593.10G065600	21.7187	3.27829	0.777246	4.21783	2.46664e-05	0.000502202
Pv5-593.10G065800	6.04003	3.32104	1.22628	2.70822	0.00676451	0.0386342
Pv5-593.10G066400	44.3231	3.735	0.998788	3.73954	0.000184361	0.00254067
Pv5-593.10G067500	239.069	2.42894	0.265612	9.14469	5.98019e-20	6.37614e-17
Pv5-593.10G071000	45.7488	6.21537	2.36303	2.63025	0.00853223	0.045629
Pv5-593.10G072500	6512.18	1.50512	0.299139	5.03152	4.86614e-07	2.02005e-05
Pv5-593.10G072600	2178.99	-1.52202	0.26095	-5.8326	5.45689e-09	4.35219e-07
Pv5-593.10G089300	47.7601	2.2013	0.620489	3.54768	0.000388637	0.00452512
Pv5-593.10G089800	455.621	1.36778	0.262894	5.20278	1.96331e-07	9.53783e-06
Pv5-593.10G090600	5.19318	6.61159	2.20166	3.003	0.00267331	0.0195157
Pv5-593.10G090900	15.6074	-2.6417	0.787131	-3.35611	0.00079046	0.00781129
Pv5-593.10G093800	6.1868	4.94216	1.56486	3.15822	0.00158738	0.0132334
Pv5-593.10G101800	136.874	1.92564	0.331318	5.81206	6.17096e-09	4.86425e-07
Pv5-593.10G102000	82.9317	3.32437	0.392068	8.47906	2.27013e-17	1.48349e-14
Pv5-593.10G103600	46.5091	3.10062	1.17891	2.63008	0.00853657	0.045629
Pv5-593.10G106600	2052.08	-1.0622	0.192152	-5.5279	3.24085e-08	2.05809e-06
Pv5-593.10G107600	17.4117	2.15212	0.79705	2.70011	0.00693171	0.0392466
Pv5-593.10G107700	629.711	1.23801	0.424568	2.91593	0.00354632	0.0238755
Pv5-593.10G110600	28093.3	1.54048	0.157387	9.78785	1.26971e-22	2.14349e-19
Pv5-593.10G113600	22.1113	1.4942	0.535	2.79291	0.00522365	0.0319064
Pv5-593.10G113700	748.315	1.47518	0.349464	4.22127	2.4293e-05	0.000496597
Pv5-593.10G114700	76.5341	-2.53216	0.595697	-4.25075	2.13059e-05	0.000446545
Pv5-593.10G115300	97.0466	-1.34125	0.259424	-5.17011	2.33954e-07	1.10074e-05
Pv5-593.10G118000	240.231	-1.69278	0.277475	-6.10067	1.05624e-09	1.10296e-07
Pv5-593.10G118800	188.094	1.46984	0.437754	3.35768	0.000785998	0.00778278
Pv5-593.10G119500	537.173	1.3495	0.268771	5.021	5.14042e-07	2.11656e-05
Pv5-593.10G119700	120.193	-1.14514	0.420916	-2.72058	0.00651667	0.0376218
Pv5-593.10G120100	821.235	-1.35512	0.217016	-6.2443	4.25697e-10	4.98484e-08
Pv5-593.10G120900	50.5801	1.52162	0.500173	3.04219	0.00234867	0.0177601
Pv5-593.10G121100	124.349	5.32158	1.01508	5.2425	1.58413e-07	7.96309e-06
Pv5-593.10G121200	11.2267	6.25655	1.81237	3.45214	0.000556158	0.0059929
Pv5-593.10G122300	254.699	1.09071	0.410161	2.65922	0.00783209	0.0430096
Pv5-593.10G123700	1370.43	2.44472	0.757649	3.22671	0.00125221	0.0110196
Pv5-593.10G123800	391.513	1.64699	0.453807	3.62927	0.000284223	0.00353673
Pv5-593.10G123900	3632.47	-2.08258	0.242723	-8.58009	9.47953e-18	7.38601e-15
Pv5-593.10G124300	41.7954	2.98297	0.600573	4.96688	6.80399e-07	2.67123e-05
Pv5-593.10G125000	8.76906	3.04683	0.899247	3.3882	0.000703529	0.00715466
Pv5-593.10G125800	6474.01	-2.03011	0.29162	-6.96148	3.36715e-12	7.41431e-10
Pv5-593.10G129200	1494.59	-1.08925	0.216746	-5.02548	5.02173e-07	2.0719e-05
Pv5-593.10G130900	394.948	-1.23503	0.291015	-4.24387	2.19693e-05	0.000457875
Pv5-593.10G132400	81.228	2.48725	0.841856	2.95448	0.00313196	0.0218074
Pv5-593.10G132900	103.614	1.2072	0.31023	3.89129	9.97121e-05	0.00154432
Pv5-593.10G133300	95.5273	-2.94115	0.523158	-5.62191	1.88854e-08	1.27953e-06
Pv5-593.10G134500	838.67	-1.35308	0.34107	-3.96717	7.27322e-05	0.0012087
Pv5-593.10G134900	208.594	1.86496	0.321233	5.80564	6.41207e-09	5.01528e-07
Pv5-593.10G138000	9.11439	2.50576	0.881212	2.84353	0.00446163	0.0284315
Pv5-593.10G139400	199.751	-1.4284	0.416984	-3.42555	0.000613556	0.00646572
Pv5-593.10G139900	13.2063	2.61399	0.809753	3.22813	0.00124602	0.0109795
Pv5-593.10G142800	161.308	-1.28933	0.29952	-4.30465	1.6725e-05	0.00036589
Pv5-593.10G143400	3159	-1.27997	0.210169	-6.09018	1.12784e-09	1.16571e-07
Pv5-593.10G143500	2347.76	-1.15371	0.268603	-4.29521	1.74525e-05	0.000378132
Pv5-593.10G145500	45.2084	1.89055	0.697304	2.71123	0.00670343	0.0384262
Pv5-593.10G146900	2757.78	5.27181	0.684252	7.7045	1.31362e-14	5.21789e-12
Pv5-593.10G149900	490.878	-2.46941	0.344926	-7.15925	8.11219e-13	2.10688e-10
Pv5-593.10G151400	869.858	2.07028	0.473928	4.36834	1.25196e-05	0.000290519
Pv5-593.10G151900	398.655	1.05516	0.219926	4.79778	1.60435e-06	5.52736e-05
Pv5-593.10G152300	179.041	1.26127	0.377285	3.34302	0.000828729	0.00812211
Pv5-593.10G154300	30.2578	3.30797	0.820927	4.02955	5.58836e-05	0.000971752
Pv5-593.10G156100	181.346	1.85832	0.636578	2.91923	0.00350898	0.0237068
Pv5-593.10G159500	303.633	2.47809	0.532409	4.65449	3.24787e-06	9.89403e-05
Pv5-593.10G161300	10.1187	3.01167	1.05723	2.84865	0.0043905	0.0281287
Pv5-593.10G162900	47.5757	3.75944	0.693289	5.42262	5.87324e-08	3.38975e-06
Pv5-593.10G163000	1081.09	-1.27031	0.228117	-5.56866	2.56708e-08	1.66147e-06
Pv5-593.10G164700	17.295	2.31135	0.809919	2.8538	0.00431991	0.027755
Pv5-593.10G166600	167.428	1.203	0.376584	3.19452	0.00140064	0.0120331
Pv5-593.10G166700	157.993	1.75786	0.549859	3.19693	0.00138897	0.0119692
Pv5-593.11G000200	433.156	3.28099	1.23781	2.65064	0.00803399	0.043786
Pv5-593.11G006000	1660.46	-1.1193	0.293918	-3.80821	0.000139978	0.00204006
Pv5-593.11G007200	31.0819	3.41153	0.775403	4.39969	1.08407e-05	0.000256256
Pv5-593.11G008800	2131.43	-2.50514	0.405708	-6.17474	6.6271e-10	7.29629e-08
Pv5-593.11G009300	443.416	2.01356	0.468955	4.29371	1.75716e-05	0.000380304
Pv5-593.11G011400	46.7014	1.20214	0.46311	2.5958	0.00943713	0.048882
Pv5-593.11G012400	97.2835	1.10447	0.314339	3.51363	0.000442029	0.00500008
Pv5-593.11G012800	1484.33	-1.03244	0.353348	-2.92188	0.0034793	0.0235867
Pv5-593.11G013500	47.9051	2.87626	1.09181	2.6344	0.00842854	0.0452545
Pv5-593.11G014300	162.097	1.40361	0.367685	3.81742	0.000134855	0.00198107
Pv5-593.11G017100	288.915	-3.01279	0.533986	-5.64208	1.68009e-08	1.16162e-06
Pv5-593.11G017200	36153.9	-1.32579	0.218747	-6.06086	1.35397e-09	1.33798e-07
Pv5-593.11G017300	708.093	-1.20833	0.245255	-4.92684	8.35705e-07	3.17631e-05
Pv5-593.11G021200	76.7204	2.10621	0.720122	2.9248	0.00344677	0.0234619
Pv5-593.11G023700	21868.1	-1.31973	0.390344	-3.38093	0.000722414	0.00729181
Pv5-593.11G024200	38.5307	2.62201	0.858128	3.05549	0.00224691	0.0171895
Pv5-593.11G025600	70.928	2.88272	0.549139	5.24953	1.52487e-07	7.70344e-06
Pv5-593.11G029000	423.781	1.14726	0.349913	3.27871	0.00104285	0.00960271
Pv5-593.11G029400	42.0062	1.1827	0.376736	3.13934	0.00169327	0.0138876
Pv5-593.11G029600	207.891	1.21973	0.343575	3.5501	0.000385083	0.0044966
Pv5-593.11G034000	179.315	1.90231	0.52079	3.65275	0.000259452	0.00330357
Pv5-593.11G034700	63.6798	2.83339	0.819503	3.45744	0.000545328	0.00589817
Pv5-593.11G035100	100.24	3.43748	0.601048	5.71915	1.0706e-08	7.85807e-07
Pv5-593.11G036600	254.281	-1.36391	0.479052	-2.84711	0.00441184	0.0282207
Pv5-593.11G039900	13.8026	2.5619	0.740175	3.46121	0.000537758	0.00584061
Pv5-593.11G041400	7389.54	1.17752	0.445233	2.64473	0.00817556	0.0442954
Pv5-593.11G048600	16178	-1.17614	0.228096	-5.15634	2.51821e-07	1.16737e-05
Pv5-593.11G048900	435.434	-1.9804	0.362666	-5.46067	4.7435e-08	2.82629e-06
Pv5-593.11G049400	32.3613	1.6546	0.605423	2.73297	0.00627667	0.0365592
Pv5-593.11G049700	40.9177	-1.42236	0.448818	-3.16912	0.00152902	0.0128633
Pv5-593.11G049800	263.979	1.31891	0.36831	3.58096	0.000342331	0.00407698
Pv5-593.11G050500	76.599	2.1582	0.645434	3.3438	0.000826381	0.00810301
Pv5-593.11G050800	139.37	1.31869	0.508823	2.59165	0.00955177	0.0494
Pv5-593.11G051200	177.482	4.86651	1.68703	2.88466	0.00391838	0.0257222
Pv5-593.11G056800	104.684	3.49912	0.668642	5.23318	1.66614e-07	8.27271e-06
Pv5-593.11G057300	100.523	1.13121	0.377263	2.99847	0.00271341	0.0197372
Pv5-593.11G058900	24.4305	3.1046	0.868704	3.57383	0.000351791	0.00417247
Pv5-593.11G059900	14.7085	2.58716	0.941231	2.7487	0.0059833	0.0352661
Pv5-593.11G060200	34.5504	2.01658	0.567032	3.55638	0.000375998	0.00441052
Pv5-593.11G066200	305.835	1.26404	0.439274	2.87757	0.00400753	0.0261717
Pv5-593.11G067300	11.3811	2.9548	0.993402	2.97442	0.0029354	0.0208577
Pv5-593.11G074300	482.149	2.11787	0.384544	5.50747	3.64017e-08	2.26204e-06
Pv5-593.11G081300	61.9297	1.08748	0.364585	2.9828	0.0028562	0.0204383
Pv5-593.11G083600	114.643	3.17301	0.836461	3.79337	0.000148616	0.00213825
Pv5-593.11G086000	12.0866	2.82376	0.819226	3.44687	0.00056713	0.00608846
Pv5-593.11G090500	130.99	1.02411	0.29665	3.45223	0.000555978	0.0059929
Pv5-593.11G091500	17.4165	3.33243	1.06847	3.11887	0.00181546	0.0146271
Pv5-593.11G094400	1060.54	-1.0524	0.309274	-3.40282	0.000666948	0.00686188
Pv5-593.11G094800	29.6434	2.33889	0.696584	3.35766	0.000786041	0.00778278
Pv5-593.11G096400	693.027	1.59511	0.423617	3.76546	0.000166244	0.00234688
Pv5-593.11G097000	146.798	-4.24635	1.28497	-3.30462	0.00095104	0.00900798
Pv5-593.11G098200	284.959	1.66874	0.343868	4.85284	1.21707e-06	4.30287e-05
Pv5-593.11G098300	126.904	1.22822	0.394873	3.1104	0.00186831	0.0149598
Pv5-593.11G099000	111.429	1.27369	0.372976	3.41494	0.000637952	0.00664112
Pv5-593.11G100900	51.4901	1.40951	0.40265	3.50058	0.000464242	0.005187
Pv5-593.11G101900	45.4689	1.61761	0.494959	3.26817	0.00108246	0.00989997
Pv5-593.11G102100	122.076	2.00771	0.538698	3.72696	0.0001938	0.00263844
Pv5-593.11G102800	19.3129	3.02982	0.928932	3.26162	0.00110777	0.0100498
Pv5-593.11G104300	51.1304	5.35932	1.1444	4.6831	2.8257e-06	8.86717e-05
Pv5-593.11G104800	106.325	2.80691	0.735983	3.81383	0.000136829	0.00200372
Pv5-593.11G105100	103.453	1.58528	0.368015	4.30766	1.64993e-05	0.000362126
Pv5-593.11G107500	175.614	1.83381	0.44211	4.14786	3.35592e-05	0.000648648
Pv5-593.11G108800	431.691	1.24346	0.367464	3.38391	0.000714621	0.00723839
Pv5-593.11G111100	2173.93	-1.00969	0.331289	-3.04776	0.00230557	0.0175061
Pv5-593.11G111200	937.959	-1.07151	0.277637	-3.85941	0.000113662	0.00172735
Pv5-593.11G125600	42.3314	2.85906	0.980203	2.9168	0.00353639	0.0238483
Pv5-593.11G128200	4308.52	1.81661	0.655285	2.77225	0.0055671	0.0334455
Pv5-593.11G137300	113.881	1.46753	0.414809	3.53784	0.00040341	0.00466721
Pv5-593.11G139100	147.069	1.33102	0.410854	3.23965	0.00119675	0.0106671
Pv5-593.11G141100	19.5398	1.51881	0.578402	2.62586	0.00864293	0.0460033
Pv5-593.11G141400	928.484	1.29608	0.224871	5.76365	8.23127e-09	6.31625e-07
Pv5-593.11G141900	130.368	-1.09633	0.351299	-3.1208	0.00180363	0.0145627
Pv5-593.11G144800	3218.88	-1.28778	0.269363	-4.78085	1.74559e-06	5.92331e-05
Pv5-593.11G146000	147.672	1.18871	0.298437	3.98311	6.80198e-05	0.00114352
Pv5-593.11G146200	9.27351	2.16755	0.834152	2.5985	0.00936312	0.0486168
Pv5-593.11G146800	318.149	1.06629	0.293898	3.6281	0.000285517	0.00354629
Pv5-593.11G148000	26.0786	1.64669	0.527952	3.11901	0.0018146	0.0146271
Pv5-593.11G148100	737.268	-1.10321	0.192366	-5.73498	9.75211e-09	7.21016e-07
Pv5-593.11G148400	394.684	5.68019	0.573597	9.90275	4.04973e-23	7.45813e-20
Pv5-593.11G150800	43.6	2.50212	0.540365	4.63043	3.64912e-06	0.000107604
Pv5-593.11G153300	448.252	1.8785	0.545185	3.44562	0.000569754	0.00610692
Pv5-593.11G156500	22.6847	1.99368	0.671346	2.96967	0.00298118	0.0210281
Pv5-593.11G157900	885.413	-1.1828	0.225588	-5.24316	1.57845e-07	7.95431e-06
Pv5-593.11G158300	11.2204	3.3492	1.14409	2.92739	0.00341824	0.0232997
Pv5-593.11G161800	34.0768	2.23776	0.555789	4.02627	5.66684e-05	0.000982026
Pv5-593.11G163800	619.595	-2.56381	0.981244	-2.61282	0.00897985	0.0472626
Pv5-593.11G164100	4540.57	-1.38855	0.395444	-3.51137	0.000445797	0.00503398
Pv5-593.11G168400	1985.61	1.01149	0.340701	2.96885	0.0029892	0.02107
Pv5-593.11G176700	122.861	2.05494	0.335569	6.12374	9.14048e-10	9.69466e-08
Pv5-593.11G182900	70541.1	1.85024	0.343623	5.38452	7.26381e-08	4.07618e-06
Pv5-593.11G183600	19.5251	-3.08539	0.80926	-3.81261	0.000137509	0.00200841
Pv5-593.11G183900	3509.14	-1.74966	0.336237	-5.20364	1.95418e-07	9.51631e-06
Pv5-593.11G184100	27.0643	2.31877	0.740024	3.13337	0.00172812	0.0140878
Pv5-593.11G187000	67.0161	1.60851	0.447885	3.59134	0.000328985	0.00395055
Pv5-593.11G191200	15.0975	1.54152	0.575643	2.67792	0.00740815	0.0412745
Pv5-593.11G198600	290.418	-1.55466	0.412385	-3.76993	0.000163294	0.00230846
Pv5-593.11G203600	173.979	3.2431	0.65824	4.92692	8.35341e-07	3.17631e-05
Pv5-593.11G204000	137.555	2.68246	0.290762	9.2256	2.81968e-20	3.17339e-17
Pv5-593.11G204100	273.881	2.33481	0.359546	6.49377	8.37164e-11	1.21138e-08
Pv5-593.11G204200	337.045	4.58046	0.581334	7.87922	3.29429e-15	1.45671e-12
Pv5-593.11G204900	9.51098	2.84806	0.994166	2.86478	0.00417304	0.0270616
Pv5-593.11G205700	61588.4	-1.82325	0.278221	-6.55325	5.62991e-11	8.6402e-09
Pv5-593.11G207400	9.80812	4.10732	1.30091	3.15728	0.00159249	0.0132542
Pv5-593.11G207500	29.7838	2.77274	1.04917	2.64279	0.0082225	0.0444716
Pv5-593.11G207600	26.6218	2.07627	0.788908	2.63183	0.00849256	0.0455181
Pv5-593.11G208100	176.176	1.01698	0.244406	4.16101	3.1684e-05	0.00061672
Pv5-593.11G208900	484.655	-2.18222	0.660373	-3.30453	0.000951349	0.00900798
Pv5-593.11G209700	192.058	1.24913	0.244624	5.10635	3.28434e-07	1.44326e-05
Pv5-593.11G211400	105.383	-1.72182	0.475078	-3.62429	0.00028976	0.00358799
Pv5-593.11G212900	26.7814	1.52736	0.519262	2.94141	0.00326725	0.02249

## Sheet:  S2 vs. S3
Table S4. List of differentially expressed genes (DEGs) identified in all pairwise comparisons among different seed coat stages samples in 5-593
S2 vs. S3	baseMean	log2FoldChange	lfcSE	stat	pvalue	padj
Pv5-593.01G000300	74.0119	2.85633	0.834601	3.42239	0.000620732	0.0037604
Pv5-593.01G000400	112.249	1.28998	0.359849	3.58478	0.000337358	0.00228187
Pv5-593.01G000600	305.63	-1.80557	0.423778	-4.26064	2.03841e-05	0.000213407
Pv5-593.01G001500	221.012	1.52652	0.339944	4.49051	7.10539e-06	8.59863e-05
Pv5-593.01G001800	348.91	-1.71705	0.584788	-2.93619	0.00332269	0.0146328
Pv5-593.01G001900	3210.97	1.17424	0.411277	2.85511	0.00430225	0.0179479
Pv5-593.01G002900	17.3203	4.66899	1.28385	3.63672	0.000276129	0.00192625
Pv5-593.01G003600	344.299	1.16152	0.319399	3.63657	0.000276289	0.0019267
Pv5-593.01G004700	114.841	1.6313	0.551785	2.95641	0.0031124	0.0139001
Pv5-593.01G004800	270.234	1.9339	0.357207	5.41394	6.16515e-08	1.40015e-06
Pv5-593.01G005700	174.715	8.36449	1.31216	6.3746	1.83444e-10	7.67813e-09
Pv5-593.01G006700	263.436	2.51943	0.34211	7.36437	1.77988e-13	1.35045e-11
Pv5-593.01G008400	155.036	1.0073	0.207736	4.84895	1.24116e-06	1.9077e-05
Pv5-593.01G010600	54.1327	-2.5809	0.741297	-3.48161	0.000498413	0.00315406
Pv5-593.01G011400	266.09	1.98434	0.260564	7.61554	2.62589e-14	2.33312e-12
Pv5-593.01G012200	52.9305	-1.32849	0.471567	-2.81719	0.00484464	0.0197828
Pv5-593.01G012600	23207.1	1.38548	0.239538	5.78396	7.29625e-09	2.05003e-07
Pv5-593.01G013100	22.3815	-3.09663	0.941699	-3.28834	0.0010078	0.00559342
Pv5-593.01G013200	133.546	-1.35119	0.470361	-2.87267	0.00407023	0.0172031
Pv5-593.01G013500	89.1458	1.39062	0.329691	4.21797	2.46516e-05	0.000252857
Pv5-593.01G013700	60.2213	1.72832	0.477187	3.6219	0.000292451	0.00202269
Pv5-593.01G014800	62.217	1.35555	0.454157	2.98477	0.00283793	0.0129416
Pv5-593.01G017000	106.823	7.44029	1.26343	5.88895	3.88653e-09	1.16642e-07
Pv5-593.01G017200	805.933	1.38316	0.371776	3.72041	0.000198897	0.00145723
Pv5-593.01G018000	4886.72	-1.14821	0.177747	-6.45979	1.04846e-10	4.56768e-09
Pv5-593.01G019800	1477.51	-1.43728	0.23395	-6.14352	8.07132e-10	2.89396e-08
Pv5-593.01G020000	25259.2	-2.08502	0.443615	-4.70007	2.60074e-06	3.64596e-05
Pv5-593.01G021700	166.383	-2.10166	0.501164	-4.19355	2.74623e-05	0.000277333
Pv5-593.01G022200	78.5866	1.96558	0.379312	5.18196	2.19562e-07	4.216e-06
Pv5-593.01G023100	327.828	1.37801	0.49338	2.79301	0.00522205	0.0209856
Pv5-593.01G023200	6987.45	-1.53575	0.242666	-6.32866	2.47301e-10	1.01004e-08
Pv5-593.01G024100	934.981	-1.51572	0.261302	-5.80065	6.60578e-09	1.86899e-07
Pv5-593.01G024900	79305.7	-1.17594	0.204223	-5.75813	8.50514e-09	2.36024e-07
Pv5-593.01G025300	38.422	3.83753	1.25551	3.05656	0.00223896	0.01071
Pv5-593.01G026200	3612.05	2.50355	0.298079	8.39895	4.505e-17	6.56564e-15
Pv5-593.01G026800	42.2144	2.49148	1.01536	2.45379	0.0141358	0.0458108
Pv5-593.01G026900	72.6908	3.04307	0.627263	4.85135	1.22624e-06	1.88763e-05
Pv5-593.01G027500	413.81	-1.24744	0.238237	-5.23614	1.63966e-07	3.25331e-06
Pv5-593.01G028100	179.033	1.72994	0.367404	4.70856	2.49478e-06	3.52681e-05
Pv5-593.01G028500	274.273	2.2814	0.580463	3.93032	8.48332e-05	0.000711616
Pv5-593.01G029100	9.82756	5.0892	1.61392	3.15332	0.00161427	0.00820008
Pv5-593.01G029900	57.3152	1.85479	0.477999	3.88032	0.000104319	0.000842955
Pv5-593.01G031300	754.476	1.12882	0.218871	5.15745	2.50332e-07	4.75283e-06
Pv5-593.01G031600	3093.95	1.6793	0.276567	6.07193	1.2638e-09	4.33199e-08
Pv5-593.01G033700	70086.9	-1.75619	0.274924	-6.38792	1.68158e-10	7.06752e-09
Pv5-593.01G036200	206.072	2.55686	0.378925	6.74767	1.50241e-11	7.88492e-10
Pv5-593.01G036800	391.713	-1.47472	0.304694	-4.83999	1.29846e-06	1.98073e-05
Pv5-593.01G040700	20.3197	3.3689	1.12803	2.98655	0.00282148	0.0128937
Pv5-593.01G041500	1462.69	1.41338	0.173682	8.13772	4.02779e-16	5.06801e-14
Pv5-593.01G042100	106.238	1.57148	0.421024	3.73251	0.000189582	0.00140013
Pv5-593.01G042900	34.1492	-2.22661	0.88291	-2.5219	0.0116723	0.0392721
Pv5-593.01G043500	38.6759	1.62296	0.437706	3.70787	0.000209011	0.00152191
Pv5-593.01G045500	25.8197	2.10638	0.712905	2.95464	0.00313035	0.0139557
Pv5-593.01G046000	300.306	1.97861	0.202923	9.75056	1.83453e-22	7.47059e-20
Pv5-593.01G046500	16.6688	3.23141	0.774002	4.17494	2.98064e-05	0.000296863
Pv5-593.01G047600	98.0609	1.92076	0.604279	3.17859	0.00147991	0.00763044
Pv5-593.01G048400	169.893	2.4597	0.710161	3.46359	0.000533025	0.00332451
Pv5-593.01G049100	16.0734	2.54518	0.73168	3.47855	0.000504133	0.00318113
Pv5-593.01G049800	9.2926	4.09436	1.40265	2.91902	0.00351136	0.0152522
Pv5-593.01G050700	16.8894	-2.09504	0.747618	-2.80229	0.0050742	0.0205012
Pv5-593.01G051000	54.5599	1.88603	0.397824	4.74087	2.12806e-06	3.08592e-05
Pv5-593.01G055400	125.183	2.68245	0.471555	5.68851	1.28155e-08	3.40704e-07
Pv5-593.01G056600	38.3188	2.52491	0.594492	4.24718	2.16482e-05	0.000224897
Pv5-593.01G061600	322.268	-1.40647	0.409826	-3.43187	0.000599432	0.00365322
Pv5-593.01G065700	733.229	3.71385	1.05636	3.5157	0.000438599	0.00284052
Pv5-593.01G065800	1643.51	2.02263	0.710674	2.84608	0.0044261	0.0183512
Pv5-593.01G068800	556.292	3.31483	1.05589	3.13938	0.00169303	0.00852889
Pv5-593.01G068900	17.5755	4.14776	1.26398	3.2815	0.00103255	0.00570207
Pv5-593.01G069300	17.8067	-3.04708	0.925592	-3.29203	0.000994659	0.00554023
Pv5-593.01G073200	81.5012	-1.43639	0.532731	-2.69628	0.00701189	0.0264126
Pv5-593.01G074600	116.312	2.86762	0.391304	7.32837	2.32969e-13	1.71618e-11
Pv5-593.01G076900	529.858	1.93976	0.215981	8.98117	2.67902e-19	6.03018e-17
Pv5-593.01G077600	25.2078	3.00829	0.778429	3.86457	0.000111286	0.000890024
Pv5-593.01G080000	146.269	-2.20374	0.296718	-7.42704	1.11055e-13	8.85731e-12
Pv5-593.01G080200	146.855	-2.4344	0.522802	-4.65645	3.21712e-06	4.37105e-05
Pv5-593.01G081600	8027.6	1.51358	0.298068	5.07796	3.81508e-07	6.80334e-06
Pv5-593.01G082400	37.6337	-3.97599	0.900663	-4.41451	1.01238e-05	0.000116926
Pv5-593.01G084000	16596.1	-1.18967	0.21837	-5.44796	5.09514e-08	1.17694e-06
Pv5-593.01G085600	34.852	-1.92349	0.782546	-2.45799	0.0139716	0.0453877
Pv5-593.01G086300	1776.95	-1.36826	0.191452	-7.14677	8.88418e-13	5.95946e-11
Pv5-593.01G087000	387.128	-1.01	0.16705	-6.04612	1.48376e-09	4.99304e-08
Pv5-593.01G087500	1961.36	1.29936	0.146034	8.89767	5.70306e-19	1.22907e-16
Pv5-593.01G087600	61.7406	2.66382	0.469192	5.67746	1.3671e-08	3.62024e-07
Pv5-593.01G090500	268.7	1.20501	0.345622	3.4865	0.000489376	0.00311265
Pv5-593.01G090600	124.913	1.02719	0.397135	2.58651	0.00969541	0.0339927
Pv5-593.01G091800	5202.72	-1.36018	0.262775	-5.17621	2.26435e-07	4.32747e-06
Pv5-593.01G094600	36.3188	-3.59327	0.719495	-4.99416	5.90931e-07	9.9759e-06
Pv5-593.01G095300	2595.58	-2.08631	0.474585	-4.39608	1.10223e-05	0.000124952
Pv5-593.01G095400	711.961	1.8678	0.593785	3.14559	0.00165754	0.00838623
Pv5-593.01G095500	32.3456	2.52306	0.954735	2.64268	0.00822517	0.0299579
Pv5-593.01G095900	388.16	1.76201	0.475223	3.70776	0.000209104	0.00152191
Pv5-593.01G097200	4829.83	-1.66512	0.158501	-10.5054	8.15573e-26	4.85938e-23
Pv5-593.01G098400	12.0643	4.03865	1.26975	3.18066	0.0014694	0.00758588
Pv5-593.01G099000	3392.29	1.3375	0.25557	5.23341	1.66409e-07	3.29531e-06
Pv5-593.01G103400	864.14	1.25554	0.272093	4.61437	3.94296e-06	5.20369e-05
Pv5-593.01G105900	342.177	-2.88878	0.657943	-4.39063	1.13023e-05	0.000127769
Pv5-593.01G106900	30.2799	4.59295	1.40644	3.26566	0.00109208	0.00597281
Pv5-593.01G109700	3433.13	1.30277	0.218757	5.95534	2.5953e-09	8.2278e-08
Pv5-593.01G110700	1781.53	1.13974	0.2095	5.44029	5.31944e-08	1.22317e-06
Pv5-593.01G111300	152.212	2.28151	0.923015	2.4718	0.0134435	0.0439965
Pv5-593.01G112500	209.593	3.89831	0.651088	5.98738	2.13248e-09	6.88993e-08
Pv5-593.01G113700	96.6991	1.67148	0.585793	2.85337	0.00432583	0.0180277
Pv5-593.01G114000	1402.79	1.01872	0.249882	4.0768	4.56591e-05	0.00042684
Pv5-593.01G115700	70.594	1.60799	0.606998	2.64909	0.00807091	0.0294978
Pv5-593.01G116400	293.686	-1.7879	0.317507	-5.63106	1.79106e-08	4.61034e-07
Pv5-593.01G116500	1342.04	-1.10818	0.332537	-3.3325	0.000860691	0.00491978
Pv5-593.01G119100	68.4066	2.60871	0.495199	5.26801	1.37911e-07	2.80421e-06
Pv5-593.01G121600	111.307	2.1092	0.517643	4.07463	4.60874e-05	0.000429852
Pv5-593.01G123500	342.56	2.38816	0.491489	4.85903	1.1796e-06	1.81998e-05
Pv5-593.01G131100	206.362	3.19666	0.41458	7.7106	1.25232e-14	1.19668e-12
Pv5-593.01G133500	297.826	1.3454	0.393863	3.41592	0.000635673	0.0038303
Pv5-593.01G135600	21.7837	4.42818	1.39231	3.18046	0.00147042	0.00758924
Pv5-593.01G142500	569.743	-1.46658	0.421296	-3.48111	0.00049934	0.00315719
Pv5-593.01G143300	17.4034	3.40288	1.04518	3.2558	0.00113075	0.00614945
Pv5-593.01G144600	10.8487	3.75386	1.5224	2.46574	0.0136729	0.0445673
Pv5-593.01G144700	3112.22	1.28831	0.121904	10.5683	4.18161e-26	2.64722e-23
Pv5-593.01G144900	236.375	2.86479	0.576008	4.97352	6.57489e-07	1.09625e-05
Pv5-593.01G145900	81.9673	3.40593	0.613649	5.5503	2.85185e-08	6.92718e-07
Pv5-593.01G147500	50.0862	1.29164	0.311157	4.15108	3.30905e-05	0.000323839
Pv5-593.01G149600	1524.81	-1.04974	0.208283	-5.03999	4.65551e-07	8.0746e-06
Pv5-593.01G150000	11.0194	4.53465	1.8472	2.45488	0.0140932	0.0456799
Pv5-593.01G150300	84.7951	3.22853	0.749827	4.30571	1.66454e-05	0.000178792
Pv5-593.01G150400	199.262	2.91751	0.575232	5.07188	3.93897e-07	6.97514e-06
Pv5-593.01G151700	29.9658	4.51802	0.87813	5.14504	2.67458e-07	5.01257e-06
Pv5-593.01G152100	1520.47	-1.26369	0.196597	-6.4278	1.29462e-10	5.54469e-09
Pv5-593.01G153100	397.779	2.43257	0.418224	5.81643	6.01171e-09	1.72256e-07
Pv5-593.01G153900	992.926	1.14212	0.286075	3.99236	6.54198e-05	0.00057272
Pv5-593.01G154000	278.53	1.18857	0.264376	4.49577	6.93193e-06	8.42899e-05
Pv5-593.01G154200	11.2252	3.77774	1.42481	2.6514	0.00801581	0.029358
Pv5-593.01G154500	210.983	2.60999	0.420282	6.21009	5.29538e-10	1.99876e-08
Pv5-593.01G155200	17.8324	3.04041	1.02212	2.97462	0.00293355	0.0132703
Pv5-593.01G155500	42.0464	2.13806	0.587423	3.63972	0.000272931	0.0019059
Pv5-593.01G155600	2582.42	1.2331	0.463715	2.65918	0.00783304	0.028846
Pv5-593.01G156000	86.1964	1.51349	0.34356	4.40532	1.05627e-05	0.000120888
Pv5-593.01G157300	72.1862	2.70585	0.549953	4.92015	8.64773e-07	1.3959e-05
Pv5-593.01G159100	5.13715	4.52591	1.67376	2.70403	0.00685042	0.0259397
Pv5-593.01G160300	318.418	-1.76267	0.363748	-4.84586	1.26061e-06	1.93174e-05
Pv5-593.01G161900	1078.05	-1.03382	0.122189	-8.46084	2.65449e-17	4.16858e-15
Pv5-593.01G162200	79.7582	2.11815	0.676534	3.13089	0.00174279	0.00873302
Pv5-593.01G164100	5942.02	1.28173	0.211957	6.04711	1.47463e-09	4.98484e-08
Pv5-593.01G167000	69.3755	2.4274	0.950324	2.55428	0.0106406	0.0365228
Pv5-593.01G169600	1720.87	1.90188	0.39091	4.86527	1.143e-06	1.77026e-05
Pv5-593.01G169900	545.491	2.52537	0.523587	4.82321	1.41269e-06	2.13251e-05
Pv5-593.01G170900	691.888	1.47389	0.196249	7.51029	5.89958e-14	4.8191e-12
Pv5-593.01G172000	1289.83	-1.16051	0.195502	-5.93607	2.91934e-09	9.08566e-08
Pv5-593.01G173000	88.5059	-1.98639	0.628686	-3.15959	0.00157993	0.00804579
Pv5-593.01G173100	11.8661	-3.19837	0.770724	-4.14982	3.32734e-05	0.000325472
Pv5-593.01G174700	252.261	1.68678	0.440626	3.82813	0.00012912	0.00101149
Pv5-593.01G175300	3865.87	-1.86712	0.271954	-6.86559	6.62183e-12	3.78941e-10
Pv5-593.01G176100	18.6744	1.67994	0.59791	2.80968	0.00495908	0.0201648
Pv5-593.01G176600	4438.81	2.20505	0.415101	5.31207	1.08389e-07	2.2801e-06
Pv5-593.01G176700	4329.65	2.36637	0.635154	3.72566	0.000194802	0.00143241
Pv5-593.01G177800	22.9559	4.46494	1.20617	3.70173	0.00021413	0.00155296
Pv5-593.01G178800	8.58497	2.76559	1.0224	2.705	0.00683042	0.0258976
Pv5-593.01G180200	5.99122	5.22119	1.69377	3.08259	0.00205209	0.00995479
Pv5-593.01G181200	43.4288	-3.37121	1.19236	-2.82735	0.00469352	0.0192511
Pv5-593.01G181900	9.2246	-2.19467	0.84396	-2.60045	0.00931018	0.0330365
Pv5-593.01G182400	63.4687	1.07031	0.397104	2.69529	0.00703276	0.0264756
Pv5-593.01G182600	174.968	1.02893	0.360354	2.85534	0.00429908	0.0179384
Pv5-593.01G183800	279.005	1.1286	0.3099	3.64181	0.000270733	0.00189382
Pv5-593.01G188900	73.2273	2.16643	0.712181	3.04197	0.00235035	0.0111298
Pv5-593.01G193800	2256.71	1.78055	0.282957	6.29264	3.12109e-10	1.24218e-08
Pv5-593.01G194000	2522.99	1.15056	0.465509	2.47162	0.0134501	0.0440109
Pv5-593.01G194600	33.3695	2.92933	0.627088	4.67132	2.99269e-06	4.10467e-05
Pv5-593.01G194800	1220.27	1.08978	0.104137	10.4648	1.25317e-25	7.25336e-23
Pv5-593.01G195300	1032.62	3.45455	0.536153	6.44321	1.16971e-10	5.03098e-09
Pv5-593.01G196600	709.959	2.01118	0.261143	7.70143	1.34553e-14	1.27373e-12
Pv5-593.01G196900	562.204	1.80367	0.269203	6.70002	2.08386e-11	1.05012e-09
Pv5-593.01G198700	666.432	1.33074	0.38625	3.44528	0.000570461	0.00350725
Pv5-593.01G198900	47.6927	1.45506	0.40043	3.63374	0.000279338	0.00194261
Pv5-593.01G201000	220.124	3.76342	0.770841	4.88222	1.04898e-06	1.65243e-05
Pv5-593.01G202400	5.2657	3.01728	1.0963	2.75225	0.00591873	0.0231918
Pv5-593.01G205600	548.032	-1.10927	0.248372	-4.46618	7.96276e-06	9.48323e-05
Pv5-593.01G206200	185.453	1.50797	0.328313	4.59309	4.36725e-06	5.7005e-05
Pv5-593.01G206400	399.019	-1.51093	0.13122	-11.5145	1.11524e-30	1.12963e-27
Pv5-593.01G208000	242.376	3.95677	0.780338	5.07059	3.96584e-07	6.99825e-06
Pv5-593.01G208200	758.015	3.77371	0.51533	7.32289	2.42685e-13	1.78127e-11
Pv5-593.01G208300	98.3064	2.5779	0.505972	5.09494	3.48855e-07	6.29867e-06
Pv5-593.01G209300	1818.55	1.60338	0.153842	10.4223	1.96135e-25	1.1037e-22
Pv5-593.01G210800	677.112	1.67573	0.222221	7.54082	4.67026e-14	3.92573e-12
Pv5-593.01G210900	18.031	2.53497	0.907905	2.79211	0.00523656	0.0210147
Pv5-593.01G211600	3390.83	-1.52351	0.380383	-4.00521	6.19613e-05	0.00054622
Pv5-593.01G213800	175.447	4.30265	0.563202	7.63963	2.17843e-14	1.97012e-12
Pv5-593.01G214500	105.582	3.86383	0.899051	4.29768	1.72596e-05	0.000184218
Pv5-593.01G214600	177.324	-1.30157	0.200372	-6.49576	8.26137e-11	3.73569e-09
Pv5-593.01G216300	24.3993	2.13743	0.466433	4.58251	4.59435e-06	5.95854e-05
Pv5-593.01G216500	42.8829	1.64791	0.477028	3.45452	0.000551269	0.00341831
Pv5-593.01G216900	41.285	2.09899	0.714974	2.93575	0.00332738	0.0146439
Pv5-593.01G217300	52.1275	3.47002	0.56172	6.1775	6.51254e-10	2.39875e-08
Pv5-593.01G218700	15289.6	1.00693	0.229598	4.38564	1.15647e-05	0.00013047
Pv5-593.01G220200	361.505	-1.89408	0.243989	-7.76295	8.29734e-15	8.32116e-13
Pv5-593.01G220300	858.444	1.51018	0.245045	6.16284	7.14533e-10	2.60342e-08
Pv5-593.01G222400	288.07	-1.30501	0.535897	-2.43519	0.014884	0.047641
Pv5-593.01G223500	554.091	2.81305	0.57116	4.92515	8.42937e-07	1.3661e-05
Pv5-593.01G224300	82.8681	3.83898	0.635718	6.0388	1.55265e-09	5.20754e-08
Pv5-593.01G225400	2582.64	1.18152	0.140674	8.39895	4.50495e-17	6.56564e-15
Pv5-593.01G227100	11452.8	1.58566	0.294766	5.37939	7.47407e-08	1.65114e-06
Pv5-593.01G227400	74.6228	-1.02533	0.386113	-2.65551	0.00791885	0.0290985
Pv5-593.01G228300	40.4889	3.03882	0.73543	4.13204	3.59562e-05	0.000347354
Pv5-593.01G228500	73.1928	1.29419	0.414073	3.12551	0.00177498	0.0088631
Pv5-593.01G228600	584.798	1.72177	0.332287	5.18157	2.20027e-07	4.22093e-06
Pv5-593.01G231500	56.7805	1.30209	0.346092	3.76226	0.000168386	0.00126527
Pv5-593.01G232000	12.7297	4.9073	1.23958	3.95885	7.53109e-05	0.000645464
Pv5-593.01G233100	12.249	3.17094	0.756059	4.19404	2.74027e-05	0.000277008
Pv5-593.01G236100	20.7548	6.55608	1.28983	5.0829	3.71718e-07	6.65217e-06
Pv5-593.01G236500	443.03	1.30056	0.28608	4.54614	5.46385e-06	6.88778e-05
Pv5-593.01G236600	19.3747	4.38843	1.20994	3.62698	0.000286759	0.00198604
Pv5-593.01G238000	40.8387	2.02938	0.628354	3.22968	0.00123929	0.00661894
Pv5-593.01G238300	1171.86	-2.25051	0.509236	-4.41939	9.89787e-06	0.000114711
Pv5-593.01G240800	140.576	1.01447	0.399112	2.54183	0.0110275	0.0375326
Pv5-593.01G244900	12806	-1.47693	0.181946	-8.11739	4.76313e-16	5.95626e-14
Pv5-593.01G246200	12.4766	6.01953	1.6774	3.58861	0.000332441	0.00225539
Pv5-593.01G246300	131.432	6.88455	1.34818	5.10656	3.28083e-07	5.99306e-06
Pv5-593.01G246400	55.1757	1.75141	0.485963	3.604	0.000313361	0.00214824
Pv5-593.01G247100	24.4454	-4.18422	0.897566	-4.66174	3.13548e-06	4.27159e-05
Pv5-593.01G247500	131.747	1.51394	0.494742	3.06007	0.00221287	0.0106103
Pv5-593.01G248300	133.299	3.32661	0.649962	5.11817	3.0852e-07	5.68181e-06
Pv5-593.01G249000	189355	1.90449	0.404813	4.70462	2.54336e-06	3.5805e-05
Pv5-593.01G249200	327.979	-1.03295	0.231831	-4.45559	8.36617e-06	9.91869e-05
Pv5-593.01G250300	3147.44	2.09296	0.273069	7.66458	1.79419e-14	1.65213e-12
Pv5-593.01G253100	18.8453	1.83223	0.619831	2.95602	0.0031164	0.0139149
Pv5-593.01G254000	1453.86	1.44626	0.182235	7.93623	2.08417e-15	2.41263e-13
Pv5-593.01G255200	299.113	-1.2039	0.340455	-3.53616	0.000405987	0.00267376
Pv5-593.01G258200	122.806	1.85177	0.456266	4.05854	4.9381e-05	0.000454296
Pv5-593.01G260500	244.61	2.34415	0.592082	3.95917	7.5211e-05	0.00064533
Pv5-593.01G261200	497.386	-1.0578	0.162907	-6.49326	8.39989e-11	3.78144e-09
Pv5-593.01G261300	1370.02	-1.13622	0.350216	-3.24433	0.00117727	0.00635264
Pv5-593.01G263400	12231.7	1.26188	0.371987	3.39228	0.000693138	0.00411415
Pv5-593.01G264500	73.4481	1.58308	0.351317	4.50613	6.60205e-06	8.08238e-05
Pv5-593.01G264600	532.445	1.17861	0.399498	2.95022	0.00317552	0.0141229
Pv5-593.01G266200	392.439	2.87516	0.891571	3.22483	0.00126049	0.00671093
Pv5-593.01G266400	779.335	3.54344	0.369315	9.59463	8.42208e-22	2.99324e-19
Pv5-593.02G001900	1768.31	-1.24074	0.408642	-3.03625	0.00239539	0.0113087
Pv5-593.02G002500	116.014	1.50572	0.597345	2.52069	0.0117125	0.0393719
Pv5-593.02G003600	29.333	-1.42934	0.533928	-2.67703	0.0074277	0.0276854
Pv5-593.02G004600	200.462	1.46711	0.414362	3.54065	0.000399147	0.00263729
Pv5-593.02G005100	11.2167	2.52801	0.871824	2.89968	0.00373542	0.016056
Pv5-593.02G005700	58.9769	-4.30001	1.14508	-3.7552	0.000173206	0.00129524
Pv5-593.02G005800	398.027	1.22468	0.386302	3.17027	0.00152295	0.00781008
Pv5-593.02G007200	197.714	2.51797	0.780138	3.2276	0.00124834	0.00665756
Pv5-593.02G007400	113.801	2.74771	0.65283	4.20893	2.56587e-05	0.000261729
Pv5-593.02G007500	14.8602	2.9336	0.948883	3.09164	0.00199055	0.00971209
Pv5-593.02G007900	56.3291	2.16414	0.621955	3.47957	0.00050222	0.00317242
Pv5-593.02G008600	86.9991	2.57819	0.768123	3.35648	0.000789419	0.00459409
Pv5-593.02G008800	1787.17	-1.0342	0.170142	-6.07845	1.21353e-09	4.1809e-08
Pv5-593.02G009000	148.602	1.41012	0.313615	4.49633	6.91364e-06	8.41685e-05
Pv5-593.02G010000	10.9474	2.92961	1.00001	2.92959	0.00339408	0.0148859
Pv5-593.02G012300	55.3893	-1.1422	0.421562	-2.70944	0.0067396	0.02563
Pv5-593.02G012800	20.1463	3.98225	0.896667	4.44117	8.94706e-06	0.000104829
Pv5-593.02G013100	213.474	1.34136	0.333097	4.02694	5.65081e-05	0.000507421
Pv5-593.02G013400	2779.81	3.1186	0.26482	11.7763	5.17148e-32	6.16258e-29
Pv5-593.02G014100	44.32	1.10303	0.353037	3.12441	0.00178164	0.00888757
Pv5-593.02G014500	44.2667	2.60376	0.927824	2.8063	0.00501134	0.0203121
Pv5-593.02G014600	68.4649	1.0617	0.305881	3.47095	0.000518628	0.00325375
Pv5-593.02G016600	835.063	-1.19379	0.281639	-4.23872	2.24801e-05	0.000232942
Pv5-593.02G017300	1659.02	2.17148	0.30919	7.02314	2.16934e-12	1.36905e-10
Pv5-593.02G017700	211.023	3.03127	0.758655	3.99558	6.45369e-05	0.000566214
Pv5-593.02G018800	186.069	1.63606	0.356184	4.59331	4.36266e-06	5.69818e-05
Pv5-593.02G019400	244.498	1.1173	0.238906	4.67675	2.91451e-06	4.01102e-05
Pv5-593.02G019500	473.21	1.31635	0.218972	6.01149	1.83827e-09	6.03562e-08
Pv5-593.02G019800	871.067	-2.53246	0.706237	-3.58585	0.000335984	0.00227485
Pv5-593.02G020500	306.211	-1.17026	0.301637	-3.8797	0.000104586	0.000844443
Pv5-593.02G021100	2362.61	1.101	0.265952	4.13983	3.47559e-05	0.000337054
Pv5-593.02G021600	1232.54	1.16952	0.230284	5.0786	3.80225e-07	6.78643e-06
Pv5-593.02G021800	311.499	-1.61335	0.354343	-4.55308	5.2865e-06	6.70594e-05
Pv5-593.02G022100	82.0297	1.06751	0.327136	3.26318	0.00110169	0.00601724
Pv5-593.02G022500	2216.69	-2.02303	0.305681	-6.61809	3.63868e-11	1.76345e-09
Pv5-593.02G023800	19.9046	-1.26552	0.477312	-2.65135	0.00801701	0.029358
Pv5-593.02G024500	1594.19	1.57158	0.257892	6.09393	1.10171e-09	3.848e-08
Pv5-593.02G025200	247.064	-3.67687	0.500043	-7.35311	1.93641e-13	1.44752e-11
Pv5-593.02G025400	629.031	1.74079	0.290455	5.99331	2.05609e-09	6.66437e-08
Pv5-593.02G026900	35.5416	5.86426	1.6984	3.45281	0.000554771	0.00343582
Pv5-593.02G028700	56.5399	-2.37348	0.812561	-2.92099	0.00348926	0.0151763
Pv5-593.02G029000	1815.62	3.85728	0.422486	9.12995	6.85306e-20	1.75733e-17
Pv5-593.02G029100	174.864	1.10532	0.377041	2.93156	0.00337265	0.0148127
Pv5-593.02G032000	231.184	1.10579	0.274254	4.032	5.53037e-05	0.00049993
Pv5-593.02G033300	27.553	2.15338	0.602381	3.57478	0.000350516	0.00235787
Pv5-593.02G035300	332.079	-1.75289	0.563984	-3.10804	0.00188331	0.00927597
Pv5-593.02G036100	89.8643	2.0373	0.74499	2.73467	0.00624421	0.0241173
Pv5-593.02G038700	3177.52	1.69804	0.309878	5.4797	4.2604e-08	9.95469e-07
Pv5-593.02G038800	3882.13	1.40469	0.315387	4.45386	8.43407e-06	9.98583e-05
Pv5-593.02G038900	962.732	1.60514	0.287246	5.58804	2.29646e-08	5.74341e-07
Pv5-593.02G039100	586.67	1.16319	0.290241	4.00767	6.13198e-05	0.000542452
Pv5-593.02G039200	676.791	2.10313	0.404694	5.19685	2.02697e-07	3.92191e-06
Pv5-593.02G039300	1309.26	1.70505	0.251672	6.77487	1.24516e-11	6.62057e-10
Pv5-593.02G039400	290.775	1.70823	0.345999	4.93711	7.92887e-07	1.29352e-05
Pv5-593.02G039500	430.388	2.05016	0.461057	4.44666	8.72162e-06	0.000102544
Pv5-593.02G040300	2634.35	1.28883	0.207483	6.21175	5.2399e-10	1.99156e-08
Pv5-593.02G042400	121.192	1.06841	0.289042	3.69637	0.000218704	0.00158233
Pv5-593.02G043300	35.8378	1.48664	0.443096	3.35512	0.000793304	0.00461008
Pv5-593.02G045000	149.442	2.44603	0.457595	5.34541	9.02116e-08	1.9483e-06
Pv5-593.02G045100	15.7491	4.25969	1.70796	2.49402	0.0126306	0.041828
Pv5-593.02G045600	4043.95	1.32094	0.240492	5.49268	3.95889e-08	9.31465e-07
Pv5-593.02G047600	179.026	1.1168	0.3043	3.67005	0.000242506	0.00173043
Pv5-593.02G047900	729.072	1.13264	0.173477	6.52906	6.61859e-11	3.04726e-09
Pv5-593.02G053100	6369.36	1.63549	0.330866	4.94306	7.69064e-07	1.25947e-05
Pv5-593.02G056700	99.0165	1.47924	0.32425	4.56203	5.06615e-06	6.471e-05
Pv5-593.02G059100	212.512	1.97791	0.437948	4.51631	6.29279e-06	7.77313e-05
Pv5-593.02G059800	60.0343	-3.27234	0.754752	-4.33565	1.45331e-05	0.000159227
Pv5-593.02G061800	23.4255	1.30028	0.500659	2.59714	0.00940045	0.0332288
Pv5-593.02G063300	351.004	1.35333	0.302912	4.46774	7.90514e-06	9.42568e-05
Pv5-593.02G063400	145.65	1.65442	0.271215	6.10003	1.06048e-09	3.71682e-08
Pv5-593.02G064000	400.225	1.34723	0.332844	4.04763	5.17391e-05	0.000473191
Pv5-593.02G066800	30.0218	2.85904	0.830172	3.44392	0.000573354	0.00351863
Pv5-593.02G069200	63.5186	-1.34256	0.469404	-2.86014	0.00423455	0.0177202
Pv5-593.02G069700	2053.32	1.81419	0.429876	4.22026	2.44019e-05	0.000250676
Pv5-593.02G072600	954.78	1.42582	0.247403	5.76314	8.2565e-09	2.30069e-07
Pv5-593.02G073200	22.1686	1.95406	0.644797	3.0305	0.00244148	0.0114862
Pv5-593.02G073600	716.973	1.25291	0.23282	5.38144	7.3894e-08	1.63608e-06
Pv5-593.02G074300	42.3903	3.12269	1.18786	2.62883	0.00856784	0.0309444
Pv5-593.02G074400	1471.26	1.4379	0.194403	7.39651	1.39814e-13	1.09781e-11
Pv5-593.02G074900	6.34809	-4.18374	1.43082	-2.92403	0.00345536	0.0151005
Pv5-593.02G076800	145.285	4.70494	0.87977	5.34792	8.897e-08	1.92559e-06
Pv5-593.02G079600	9.6204	5.53827	1.6276	3.40272	0.000667189	0.00399406
Pv5-593.02G079900	54.8197	1.34389	0.405628	3.3131	0.000922672	0.00519641
Pv5-593.02G080100	52.0388	1.8862	0.71638	2.63296	0.00846435	0.0306417
Pv5-593.02G080700	2383.69	1.19823	0.344988	3.47323	0.000514226	0.00323315
Pv5-593.02G082200	62.9816	-1.61401	0.479876	-3.3634	0.000769896	0.00450377
Pv5-593.02G082700	5342.7	1.2182	0.460095	2.64771	0.00810388	0.0295906
Pv5-593.02G083200	1942.72	1.04207	0.286528	3.63689	0.000275945	0.00192563
Pv5-593.02G084300	474.254	1.47356	0.491026	3.00099	0.00269099	0.0124037
Pv5-593.02G085700	20.3069	5.62694	1.18975	4.72953	2.25037e-06	3.23548e-05
Pv5-593.02G085900	65.3362	2.75373	0.584482	4.71139	2.46029e-06	3.48535e-05
Pv5-593.02G086600	363.972	1.21206	0.213869	5.66727	1.45094e-08	3.79755e-07
Pv5-593.02G086800	546.787	-2.52308	0.190688	-13.2314	5.77888e-40	1.67241e-36
Pv5-593.02G087500	1532.89	1.1764	0.299161	3.93235	8.41194e-05	0.000706506
Pv5-593.02G090300	891.19	2.25925	0.38328	5.89451	3.75789e-09	1.13793e-07
Pv5-593.02G092200	1199.09	1.06103	0.277869	3.81846	0.00013429	0.00104592
Pv5-593.02G092500	56.2492	1.96031	0.621902	3.15211	0.00162093	0.00822769
Pv5-593.02G093000	204.984	1.11525	0.239156	4.66329	3.11198e-06	4.24243e-05
Pv5-593.02G094600	12.5075	-3.43131	0.995364	-3.44729	0.000566248	0.00348876
Pv5-593.02G095700	44.2062	-1.33286	0.491048	-2.71431	0.00664144	0.0253375
Pv5-593.02G097600	261.151	2.61251	0.500737	5.21732	1.81533e-07	3.56346e-06
Pv5-593.02G098200	884.574	1.10194	0.183035	6.02035	1.74038e-09	5.74874e-08
Pv5-593.02G098300	127.488	-1.05337	0.273255	-3.85491	0.000115774	0.000920318
Pv5-593.02G101000	1982.77	-2.74535	1.08976	-2.51923	0.0117613	0.0394863
Pv5-593.02G105100	36.9152	3.68353	0.929169	3.96433	7.36017e-05	0.000634478
Pv5-593.02G106200	11.0447	2.10186	0.706805	2.97375	0.00294183	0.0132937
Pv5-593.02G107000	178.494	3.39277	0.769656	4.40817	1.04246e-05	0.000119463
Pv5-593.02G108500	3503.71	-1.27995	0.274995	-4.65445	3.24846e-06	4.40477e-05
Pv5-593.02G108900	425.205	2.63994	0.333392	7.91841	2.40563e-15	2.75329e-13
Pv5-593.02G109000	14993.1	2.99741	0.41491	7.22424	5.03906e-13	3.55684e-11
Pv5-593.02G109600	702.679	-3.60637	0.438428	-8.22569	1.94071e-16	2.621e-14
Pv5-593.02G110200	2600.64	-2.03344	0.439448	-4.62727	3.70521e-06	4.94142e-05
Pv5-593.02G110600	532.321	2.81661	0.527582	5.33872	9.36063e-08	2.0109e-06
Pv5-593.02G111500	97.795	2.62085	0.546602	4.7948	1.62835e-06	2.43269e-05
Pv5-593.02G111700	67.2436	1.5444	0.529689	2.91568	0.00354914	0.0153892
Pv5-593.02G113400	658.741	1.89081	0.576949	3.27726	0.0010482	0.00577338
Pv5-593.02G113500	411.923	2.38278	0.928415	2.5665	0.0102731	0.0355808
Pv5-593.02G115100	61.4948	-1.13415	0.35099	-3.23127	0.00123241	0.0065926
Pv5-593.02G115300	468.957	1.98153	0.42469	4.66582	3.07385e-06	4.19892e-05
Pv5-593.02G115700	799.15	-1.14374	0.243481	-4.69747	2.63398e-06	3.67994e-05
Pv5-593.02G115800	503.951	1.03056	0.322225	3.19827	0.00138256	0.00722413
Pv5-593.02G116400	7584.4	-1.40034	0.14713	-9.51768	1.77093e-21	5.97925e-19
Pv5-593.02G116800	94.6157	-1.86718	0.62552	-2.98501	0.00283568	0.012941
Pv5-593.02G117900	3135.48	1.25675	0.202828	6.19614	5.78635e-10	2.17074e-08
Pv5-593.02G118200	1654.87	1.64085	0.245784	6.67599	2.45568e-11	1.22833e-09
Pv5-593.02G121200	50.1978	2.35715	0.638535	3.6915	0.000222934	0.00160604
Pv5-593.02G122300	12.5415	2.43802	0.855126	2.85107	0.00435722	0.0181362
Pv5-593.02G122400	18.807	3.09457	0.834664	3.70756	0.000209268	0.00152221
Pv5-593.02G126900	305.338	-1.13589	0.206995	-5.48751	4.07643e-08	9.58008e-07
Pv5-593.02G128700	123.422	2.57499	0.529875	4.85961	1.17618e-06	1.81609e-05
Pv5-593.02G129300	2408.17	-2.55429	0.670081	-3.8119	0.0001379	0.00107034
Pv5-593.02G133000	3674.1	1.25383	0.355654	3.52542	0.000422818	0.00276203
Pv5-593.02G133100	436.343	-1.40149	0.396664	-3.53318	0.000410595	0.00270147
Pv5-593.02G134300	21.4305	1.88503	0.751301	2.50902	0.0121068	0.0404253
Pv5-593.02G134400	10918.4	1.03876	0.293426	3.54009	0.000399984	0.00264196
Pv5-593.02G136400	454.56	-1.84099	0.35449	-5.19335	2.06548e-07	3.97743e-06
Pv5-593.02G137300	40.644	1.16857	0.48045	2.43224	0.0150056	0.0479771
Pv5-593.02G138000	191.598	1.03609	0.339175	3.05473	0.00225266	0.0107654
Pv5-593.02G141900	5955.62	-1.05394	0.218476	-4.82407	1.4066e-06	2.1249e-05
Pv5-593.02G143800	219.191	2.91021	0.768948	3.78466	0.000153917	0.00117573
Pv5-593.02G145600	610.073	2.09267	0.564412	3.7077	0.000209151	0.00152191
Pv5-593.02G145700	490.794	1.28631	0.209033	6.15363	7.57284e-10	2.73459e-08
Pv5-593.02G148000	1430.91	1.2017	0.371506	3.23467	0.00121783	0.00652321
Pv5-593.02G148200	260.328	-1.48857	0.361139	-4.12188	3.75799e-05	0.000361422
Pv5-593.02G148900	1245.84	-1.29122	0.179281	-7.20219	5.92527e-13	4.11076e-11
Pv5-593.02G149400	5489.95	1.45217	0.297756	4.87704	1.0769e-06	1.69115e-05
Pv5-593.02G150600	156.785	1.71044	0.541945	3.1561	0.00159891	0.00813022
Pv5-593.02G151100	62.4087	-1.0146	0.310284	-3.2699	0.00107587	0.00590171
Pv5-593.02G151200	280.646	1.96482	0.701668	2.80022	0.00510684	0.0206085
Pv5-593.02G151400	481.925	2.47937	0.826529	2.99974	0.00270206	0.0124462
Pv5-593.02G151600	393.568	2.1986	0.476198	4.61699	3.89337e-06	5.15225e-05
Pv5-593.02G152500	38.7498	2.50771	0.953683	2.6295	0.00855102	0.0309051
Pv5-593.02G153400	4419.01	-1.59168	0.308618	-5.15745	2.50334e-07	4.75283e-06
Pv5-593.02G154800	89.079	1.7139	0.509239	3.36562	0.000763731	0.00447675
Pv5-593.02G155600	2290.66	1.07279	0.15384	6.97345	3.09266e-12	1.87018e-10
Pv5-593.02G158600	93.9903	2.55001	0.560343	4.5508	5.34432e-06	6.76235e-05
Pv5-593.02G158800	497.552	1.12259	0.210849	5.32414	1.01429e-07	2.15609e-06
Pv5-593.02G159700	43.9473	1.36006	0.404382	3.3633	0.000770155	0.00450398
Pv5-593.02G159800	17.6449	3.26535	0.741923	4.4012	1.07652e-05	0.000122724
Pv5-593.02G160600	382.502	2.51584	0.384448	6.54403	5.98822e-11	2.78872e-09
Pv5-593.02G161000	299.358	1.22894	0.201251	6.1065	1.01839e-09	3.59417e-08
Pv5-593.02G161200	84.0896	1.33607	0.383469	3.48417	0.000493659	0.00313202
Pv5-593.02G161900	5023.56	1.71005	0.198704	8.60602	7.5639e-18	1.32094e-15
Pv5-593.02G162300	50.2939	2.50202	0.760461	3.29013	0.0010014	0.00557167
Pv5-593.02G163200	361.075	3.55246	0.455594	7.79742	6.31832e-15	6.53043e-13
Pv5-593.02G163900	10347	-1.40746	0.445363	-3.16025	0.00157635	0.00803162
Pv5-593.02G164100	180.611	3.23445	0.35596	9.08658	1.02208e-19	2.5562e-17
Pv5-593.02G164500	369.777	1.05157	0.198747	5.29102	1.21638e-07	2.51443e-06
Pv5-593.02G165900	28.9786	2.73168	0.81431	3.3546	0.000794798	0.00461744
Pv5-593.02G166000	377.771	1.06529	0.198097	5.37762	7.54751e-08	1.66193e-06
Pv5-593.02G166600	1138.76	1.24642	0.234811	5.3082	1.10714e-07	2.31937e-06
Pv5-593.02G167500	80.6817	-1.63212	0.331698	-4.9205	8.63214e-07	1.3945e-05
Pv5-593.02G167800	93.5927	1.63629	0.465183	3.51753	0.000435588	0.00282539
Pv5-593.02G169000	25.5917	3.15131	1.03118	3.05602	0.00224293	0.0107265
Pv5-593.02G169800	48.9879	2.65462	0.454839	5.8364	5.334e-09	1.55301e-07
Pv5-593.02G170300	383.856	1.36203	0.332121	4.10099	4.11379e-05	0.000391021
Pv5-593.02G170400	73.2341	-2.73813	0.630387	-4.34358	1.4018e-05	0.000154419
Pv5-593.02G172000	435.1	1.20435	0.201291	5.98312	2.18908e-09	7.05029e-08
Pv5-593.02G172300	437.358	2.71792	0.578101	4.70146	2.58302e-06	3.62374e-05
Pv5-593.02G175400	54.6522	1.06068	0.320522	3.30922	0.000935571	0.0052632
Pv5-593.02G176800	131.097	2.47894	0.519071	4.77572	1.79063e-06	2.65553e-05
Pv5-593.02G177900	37.9504	4.34952	0.882911	4.92634	8.37852e-07	1.35894e-05
Pv5-593.02G178000	114.581	3.82531	0.877698	4.35834	1.31053e-05	0.000145472
Pv5-593.02G178500	21867.7	-1.0319	0.216358	-4.76941	1.84768e-06	2.73014e-05
Pv5-593.02G179000	59.1713	2.5685	0.581587	4.41636	1.00375e-05	0.000116061
Pv5-593.02G179500	149.239	-1.01828	0.383325	-2.65644	0.00789702	0.0290341
Pv5-593.02G180000	131	-3.03801	0.771586	-3.93735	8.23851e-05	0.000693308
Pv5-593.02G180700	89.3368	-2.0707	0.77082	-2.68636	0.00722343	0.0270335
Pv5-593.02G181100	1339.38	1.50808	0.24341	6.19563	5.80515e-10	2.17377e-08
Pv5-593.02G185300	157.126	4.1109	0.508581	8.08309	6.31458e-16	7.70607e-14
Pv5-593.02G188100	40.3101	1.9788	0.406154	4.87205	1.10446e-06	1.71845e-05
Pv5-593.02G188800	67.6309	1.95467	0.595797	3.28076	0.00103529	0.00571155
Pv5-593.02G188900	11.8456	4.33775	1.29266	3.35566	0.000791753	0.00460371
Pv5-593.02G189700	287.639	1.75636	0.42043	4.17753	2.94694e-05	0.000294085
Pv5-593.02G191200	1844.53	-1.18983	0.151321	-7.86294	3.75211e-15	4.10866e-13
Pv5-593.02G193000	9091.86	-1.37657	0.245744	-5.60164	2.12335e-08	5.36259e-07
Pv5-593.02G193700	372.881	1.2833	0.373067	3.43987	0.000581996	0.00356227
Pv5-593.02G194400	20.7932	3.0799	0.947801	3.24953	0.00115597	0.00626223
Pv5-593.02G196400	222.189	1.61483	0.279056	5.78678	7.17493e-09	2.01875e-07
Pv5-593.02G197800	84.0312	-1.37121	0.337167	-4.06686	4.76505e-05	0.000441989
Pv5-593.02G198700	294.254	-5.71172	0.447759	-12.7563	2.87683e-37	6.47543e-34
Pv5-593.02G201000	1924.68	5.01113	0.656143	7.63725	2.21911e-14	1.99798e-12
Pv5-593.02G201200	232.252	2.69448	0.481908	5.59127	2.25412e-08	5.65849e-07
Pv5-593.02G201500	29.6612	3.14861	0.693629	4.53933	5.64344e-06	7.08332e-05
Pv5-593.02G204200	2117.52	1.30333	0.324455	4.01698	5.89492e-05	0.00052492
Pv5-593.02G204300	83.0128	1.64284	0.380568	4.31681	1.58302e-05	0.0001714
Pv5-593.02G205100	233.052	1.14059	0.436552	2.61272	0.00898251	0.0321214
Pv5-593.02G205200	60.9267	1.83488	0.633461	2.8966	0.00377234	0.0161804
Pv5-593.02G205500	57.8529	1.00955	0.321069	3.14433	0.00166468	0.00841395
Pv5-593.02G207400	46.8229	1.73875	0.556686	3.12339	0.00178783	0.0089097
Pv5-593.02G208800	121.314	1.13302	0.240988	4.70155	2.58192e-06	3.62374e-05
Pv5-593.02G209000	14.2499	2.61774	0.95293	2.74705	0.00601346	0.0234496
Pv5-593.02G209400	11.6724	6.59767	1.4268	4.6241	3.76234e-06	5.01101e-05
Pv5-593.02G210300	1107.46	1.91912	0.430168	4.46132	8.14553e-06	9.68382e-05
Pv5-593.02G210800	1826.31	1.40536	0.266191	5.27951	1.29528e-07	2.65855e-06
Pv5-593.02G212000	12.8868	-3.08432	0.816973	-3.7753	0.000159814	0.00121255
Pv5-593.02G212800	14008.1	1.34079	0.260532	5.14634	2.65622e-07	4.99112e-06
Pv5-593.02G216800	3138.04	1.60308	0.431444	3.71561	0.000202711	0.0014832
Pv5-593.02G217700	37.2121	-1.35851	0.464396	-2.92532	0.00344097	0.0150576
Pv5-593.02G218100	456.136	-1.47801	0.274248	-5.3893	7.07342e-08	1.57812e-06
Pv5-593.02G218200	935.337	-1.85203	0.329406	-5.62232	1.88412e-08	4.81318e-07
Pv5-593.02G218700	105.506	2.09765	0.433466	4.83925	1.30329e-06	1.9866e-05
Pv5-593.02G219400	861.213	4.83765	0.401504	12.0488	1.96731e-33	2.8467e-30
Pv5-593.02G220400	187.509	1.98683	0.515153	3.85678	0.000114892	0.000914415
Pv5-593.02G220700	43.8024	-1.86907	0.55207	-3.38557	0.000710306	0.0042025
Pv5-593.02G221300	73.8178	1.06934	0.401161	2.66562	0.00768466	0.0283925
Pv5-593.02G222800	127.99	2.49675	0.461251	5.413	6.19781e-08	1.40134e-06
Pv5-593.02G223000	10922	-1.15285	0.265749	-4.33812	1.43708e-05	0.000157961
Pv5-593.02G224900	42.8028	1.89509	0.534742	3.54393	0.000394204	0.00261059
Pv5-593.02G225800	815.53	1.22681	0.49698	2.46854	0.0135665	0.0443119
Pv5-593.02G226900	237.175	2.51735	0.420863	5.98139	2.21238e-09	7.11404e-08
Pv5-593.02G227100	2650.73	-1.28082	0.263904	-4.85338	1.21377e-06	1.86986e-05
Pv5-593.02G227200	740.326	-2.27085	0.307876	-7.37586	1.63287e-13	1.26254e-11
Pv5-593.02G227300	155.481	2.29575	0.69812	3.28848	0.0010073	0.00559218
Pv5-593.02G227500	71.4824	1.31768	0.342137	3.85131	0.00011749	0.000933008
Pv5-593.02G229200	2131.14	-1.25177	0.253089	-4.94596	7.57684e-07	1.24385e-05
Pv5-593.02G232900	3611.47	1.15472	0.211832	5.45111	5.00571e-08	1.1576e-06
Pv5-593.02G234100	165.122	1.46572	0.351065	4.17506	2.9791e-05	0.000296855
Pv5-593.02G234300	107.798	-1.82723	0.415501	-4.39766	1.09426e-05	0.000124397
Pv5-593.02G234500	2216.3	-1.20003	0.318121	-3.77226	0.000161778	0.00122424
Pv5-593.02G238000	193.417	-1.3067	0.425399	-3.0717	0.00212843	0.0102522
Pv5-593.02G238700	17.1089	-2.64838	0.819166	-3.23302	0.0012249	0.00655591
Pv5-593.02G239400	20.638	1.89771	0.659234	2.87866	0.00399371	0.0169398
Pv5-593.02G240900	260.888	3.13987	0.621767	5.0499	4.4203e-07	7.69961e-06
Pv5-593.02G243500	1277.08	1.54197	0.161003	9.57728	9.96388e-22	3.48014e-19
Pv5-593.02G243600	284.101	-2.23982	0.419015	-5.34544	9.01952e-08	1.9483e-06
Pv5-593.02G243900	107.516	2.0756	0.341382	6.08	1.20183e-09	4.14764e-08
Pv5-593.02G247000	7.24403	-2.85995	1.15117	-2.48438	0.0129778	0.0427695
Pv5-593.02G247900	339.579	1.58583	0.357331	4.43799	9.08026e-06	0.000106267
Pv5-593.02G248100	78.1561	2.48025	0.638634	3.88367	0.00010289	0.000833735
Pv5-593.02G248300	3542.05	1.15904	0.168412	6.88216	5.895e-12	3.4218e-10
Pv5-593.02G248700	203.189	1.38098	0.260624	5.29874	1.16606e-07	2.42776e-06
Pv5-593.02G249300	83.5825	1.96781	0.317968	6.1887	6.06638e-10	2.25906e-08
Pv5-593.02G249400	56.5835	1.8013	0.454669	3.96178	7.43939e-05	0.000639674
Pv5-593.02G249900	54.9979	1.45984	0.57544	2.53692	0.0111833	0.0379548
Pv5-593.02G251700	65.3798	1.10864	0.328157	3.37837	0.000729162	0.00430194
Pv5-593.02G252300	168.841	-1.09527	0.317647	-3.44808	0.000564576	0.00347952
Pv5-593.02G252400	672.958	2.78125	0.510979	5.44298	5.23973e-08	1.20758e-06
Pv5-593.02G252700	169.832	-1.024	0.3789	-2.70256	0.00688071	0.0260249
Pv5-593.02G255400	62.1002	1.09691	0.433137	2.53248	0.011326	0.0382978
Pv5-593.02G255500	164.344	2.42367	0.438973	5.52122	3.36659e-08	8.05198e-07
Pv5-593.02G255800	11.9747	2.81002	1.04549	2.68774	0.00719368	0.0269371
Pv5-593.02G256000	1160.93	2.31455	0.698026	3.31585	0.000913656	0.00515854
Pv5-593.02G256700	24.0339	1.57348	0.630919	2.49396	0.0126328	0.041828
Pv5-593.02G257500	1217.02	-1.13417	0.343557	-3.30126	0.000962527	0.00539537
Pv5-593.02G260500	1134.21	-1.11143	0.277131	-4.01049	6.05935e-05	0.000537201
Pv5-593.02G262400	85.6357	1.30209	0.320582	4.06165	4.87274e-05	0.000450123
Pv5-593.02G263100	422.566	2.35737	0.56633	4.16254	3.1473e-05	0.000311318
Pv5-593.02G263200	1744.7	-2.35301	0.514764	-4.57105	4.85283e-06	6.24182e-05
Pv5-593.02G266800	472.746	-1.02438	0.295622	-3.46516	0.000529914	0.00331123
Pv5-593.02G267400	2097.19	1.36238	0.264171	5.15719	2.50685e-07	4.75504e-06
Pv5-593.02G268200	261.356	1.53797	0.274567	5.60145	2.12566e-08	5.36259e-07
Pv5-593.02G270200	635.212	-1.55824	0.279455	-5.57601	2.46104e-08	6.07257e-07
Pv5-593.02G271000	130.406	2.24726	0.485207	4.63155	3.62932e-06	4.8594e-05
Pv5-593.02G271400	6653.88	-1.46547	0.225627	-6.49509	8.29814e-11	3.74396e-09
Pv5-593.02G275600	457.066	2.97242	0.380121	7.81966	5.29642e-15	5.54925e-13
Pv5-593.02G275800	178.366	-1.04748	0.414272	-2.52847	0.011456	0.0386599
Pv5-593.02G276400	124.26	1.46571	0.235265	6.23005	4.66286e-10	1.79582e-08
Pv5-593.02G277500	11.4096	4.11871	1.41362	2.91358	0.0035731	0.0154832
Pv5-593.02G277600	218.329	1.75467	0.302164	5.80702	6.35935e-09	1.80431e-07
Pv5-593.02G278000	443.542	1.56955	0.32525	4.82568	1.39528e-06	2.10938e-05
Pv5-593.02G279800	33.0149	3.09104	0.545238	5.66915	1.43507e-08	3.76576e-07
Pv5-593.02G282200	2554.86	1.80647	0.307676	5.87133	4.32301e-09	1.28222e-07
Pv5-593.02G283400	466.275	1.57263	0.416393	3.77678	0.000158866	0.00120717
Pv5-593.02G283600	187.901	1.05321	0.301023	3.49878	0.000467387	0.00298968
Pv5-593.02G284100	30.7604	2.05907	0.82887	2.48419	0.0129846	0.0427849
Pv5-593.02G285100	276.71	1.34536	0.240845	5.58599	2.32371e-08	5.79726e-07
Pv5-593.02G285300	11165.1	1.37924	0.381696	3.61344	0.00030216	0.00208203
Pv5-593.02G285400	24.437	2.09394	0.707636	2.95906	0.00308577	0.0138208
Pv5-593.02G286000	503.042	1.96692	0.495858	3.9667	7.28737e-05	0.000629811
Pv5-593.02G286600	991.919	-1.30824	0.353392	-3.70194	0.000213953	0.00155294
Pv5-593.02G286800	74.0592	1.2958	0.470219	2.75573	0.00585611	0.0229909
Pv5-593.02G288500	114.85	1.2951	0.246889	5.24567	1.55717e-07	3.10484e-06
Pv5-593.02G289600	82.2925	2.94174	0.528271	5.56861	2.56776e-08	6.30518e-07
Pv5-593.02G290500	2373.72	1.83206	0.162624	11.2656	1.93989e-29	1.87135e-26
Pv5-593.02G295700	2825.09	-3.21381	0.26335	-12.2036	2.9755e-34	5.02314e-31
Pv5-593.02G297300	198.401	-1.71634	0.443084	-3.87361	0.000107234	0.000863409
Pv5-593.02G298100	668.269	1.25787	0.282059	4.4596	8.21131e-06	9.75629e-05
Pv5-593.02G298800	54.2914	-3.91543	0.525118	-7.45629	8.89946e-14	7.1259e-12
Pv5-593.02G299800	117.444	1.5528	0.577	2.69116	0.00712038	0.0267219
Pv5-593.02G300300	9.42253	1.96808	0.795396	2.47434	0.0133483	0.0437555
Pv5-593.02G300600	44.8281	2.15029	0.532539	4.0378	5.39543e-05	0.000490357
Pv5-593.02G300800	97.189	1.54032	0.331985	4.63972	3.48881e-06	4.68365e-05
Pv5-593.02G301500	160.013	1.09644	0.278077	3.94293	8.04936e-05	0.000679717
Pv5-593.02G301700	436.385	3.75146	0.526234	7.12887	1.01194e-12	6.69928e-11
Pv5-593.02G302400	294.095	1.9386	0.167001	11.6083	3.73906e-31	4.20811e-28
Pv5-593.02G303000	27.0682	2.14103	0.535318	3.99956	6.3461e-05	0.000557258
Pv5-593.02G304900	1261.81	-1.29342	0.260163	-4.97158	6.64104e-07	1.10274e-05
Pv5-593.02G307000	45.3192	3.15504	1.08786	2.90022	0.00372897	0.0160419
Pv5-593.02G307700	920.202	2.02692	0.565831	3.5822	0.000340711	0.00230301
Pv5-593.02G307800	165.965	1.04279	0.266604	3.91139	9.17651e-05	0.000760214
Pv5-593.02G309500	644.754	2.97551	0.346475	8.58794	8.85391e-18	1.53301e-15
Pv5-593.02G309700	32.6876	3.6407	0.818393	4.44859	8.64353e-06	0.000101827
Pv5-593.02G310500	106.36	-1.59849	0.604139	-2.64589	0.0081476	0.0297234
Pv5-593.02G310800	40.1403	2.94292	0.890787	3.30373	0.000954065	0.00535238
Pv5-593.02G312100	1989.52	1.35974	0.156719	8.67628	4.08925e-18	7.53091e-16
Pv5-593.02G312300	1439.2	-1.1203	0.392978	-2.8508	0.00436099	0.0181444
Pv5-593.02G312900	90.3046	-1.32984	0.460015	-2.89087	0.00384172	0.0164051
Pv5-593.02G313000	115.06	-2.95968	0.552199	-5.35981	8.33088e-08	1.81665e-06
Pv5-593.02G313500	1244.32	2.4214	0.27742	8.7283	2.5854e-18	4.89485e-16
Pv5-593.02G314000	1430.6	1.15748	0.404482	2.86162	0.00421479	0.0176558
Pv5-593.02G318900	61.193	2.32373	0.612999	3.79075	0.000150191	0.00115205
Pv5-593.02G321900	212.61	1.39235	0.524648	2.65387	0.0079574	0.0291925
Pv5-593.02G322200	131.583	-2.48087	0.618538	-4.01087	6.04961e-05	0.000536572
Pv5-593.02G325000	2029.83	1.24533	0.177134	7.03044	2.05885e-12	1.30338e-10
Pv5-593.02G325300	111.496	-1.2896	0.225058	-5.73008	1.00381e-08	2.72955e-07
Pv5-593.02G326300	45.3876	1.36959	0.326614	4.19331	2.74917e-05	0.000277492
Pv5-593.02G326900	590.887	1.11408	0.244071	4.56458	5.005e-06	6.40501e-05
Pv5-593.02G327200	14.2082	1.81927	0.722006	2.51974	0.011744	0.0394419
Pv5-593.03G000800	56.3174	1.86096	0.711835	2.61432	0.00894055	0.0320052
Pv5-593.03G002400	38.1902	-1.11951	0.39104	-2.86291	0.00419775	0.0175989
Pv5-593.03G002500	340.01	-1.26923	0.269187	-4.71504	2.41662e-06	3.4331e-05
Pv5-593.03G002700	16.3412	-1.62461	0.604214	-2.6888	0.00717085	0.0268714
Pv5-593.03G003000	134.149	3.302	0.655996	5.03357	4.81436e-07	8.32161e-06
Pv5-593.03G003800	39.224	7.08683	1.3771	5.14618	2.65842e-07	4.99112e-06
Pv5-593.03G005100	20.1049	-1.52531	0.568255	-2.6842	0.00727032	0.0271939
Pv5-593.03G007500	76.7965	1.2764	0.389455	3.27739	0.00104771	0.00577338
Pv5-593.03G010400	46.957	1.24352	0.426818	2.91346	0.00357445	0.0154857
Pv5-593.03G010800	28.4526	2.40673	0.74955	3.21089	0.00132322	0.00696618
Pv5-593.03G011400	409.524	-2.08847	0.521192	-4.0071	6.14696e-05	0.000543095
Pv5-593.03G013100	366.311	-1.16251	0.458379	-2.53613	0.0112086	0.0380087
Pv5-593.03G014500	57.2233	-1.51463	0.458001	-3.30704	0.000942874	0.0052984
Pv5-593.03G014900	87.1985	1.40505	0.385138	3.64818	0.000264103	0.00185835
Pv5-593.03G016200	50.199	3.34212	1.01541	3.29139	0.000996922	0.00554826
Pv5-593.03G016300	1197.47	1.11885	0.385794	2.90012	0.00373017	0.0160437
Pv5-593.03G016400	514.788	2.31097	0.411118	5.62118	1.89654e-08	4.8388e-07
Pv5-593.03G018800	337.701	2.49261	0.663738	3.75542	0.000173053	0.00129524
Pv5-593.03G020500	3719.17	-1.27279	0.143459	-8.87215	7.17489e-19	1.49844e-16
Pv5-593.03G020600	4369.61	-1.17361	0.271421	-4.32393	1.53271e-05	0.000166844
Pv5-593.03G020800	25925	-2.05658	0.24366	-8.44039	3.16293e-17	4.81765e-15
Pv5-593.03G021900	198.642	1.59892	0.235731	6.78282	1.17853e-11	6.37276e-10
Pv5-593.03G023200	725.167	-1.06362	0.246628	-4.31265	1.61311e-05	0.000174192
Pv5-593.03G023300	18.5269	-3.51424	1.27871	-2.74827	0.00599102	0.0233936
Pv5-593.03G024200	339.978	1.1063	0.24407	4.5327	5.82346e-06	7.26505e-05
Pv5-593.03G024400	2132.58	1.63978	0.308012	5.32376	1.01646e-07	2.15844e-06
Pv5-593.03G025000	17.5925	2.66563	0.939277	2.83796	0.00454031	0.0187442
Pv5-593.03G025100	134.018	-3.8	1.00227	-3.79138	0.000149812	0.00114958
Pv5-593.03G025300	13.5505	2.97133	1.08914	2.72814	0.0063692	0.0244828
Pv5-593.03G026600	67.0317	3.11581	0.700575	4.4475	8.68752e-06	0.000102202
Pv5-593.03G028300	1532.43	1.76625	0.370503	4.76717	1.8683e-06	2.75453e-05
Pv5-593.03G028500	86.8071	1.50667	0.526604	2.8611	0.00422173	0.0176744
Pv5-593.03G029200	40.8345	-1.46619	0.411865	-3.55987	0.000371035	0.00247577
Pv5-593.03G029600	484.803	2.03029	0.22537	9.00866	2.0859e-19	4.85702e-17
Pv5-593.03G029900	1008.4	2.79355	0.415146	6.72908	1.70738e-11	8.85536e-10
Pv5-593.03G030600	481.227	1.98602	0.576408	3.44552	0.000569961	0.00350524
Pv5-593.03G033200	182.916	1.30226	0.255556	5.09578	3.47301e-07	6.2762e-06
Pv5-593.03G033900	2070.43	1.84729	0.464828	3.97415	7.0631e-05	0.000611994
Pv5-593.03G034000	643.199	-1.45115	0.185504	-7.82275	5.1683e-15	5.48164e-13
Pv5-593.03G035400	15.1164	3.30409	1.04321	3.16724	0.00153895	0.00787673
Pv5-593.03G035700	95.4636	2.28142	0.648553	3.5177	0.000435307	0.00282461
Pv5-593.03G036400	896.864	1.45217	0.487817	2.97687	0.0029121	0.0132083
Pv5-593.03G036600	603.94	-1.10757	0.163236	-6.7851	1.16006e-11	6.33439e-10
Pv5-593.03G037100	505.982	-2.45105	0.626343	-3.91327	9.10539e-05	0.00075517
Pv5-593.03G039300	422.856	-3.32227	0.489983	-6.78038	1.1986e-11	6.44801e-10
Pv5-593.03G040900	2454.83	3.181	0.441108	7.21138	5.53865e-13	3.88242e-11
Pv5-593.03G042700	2134.82	1.28532	0.16372	7.8507	4.1373e-15	4.482e-13
Pv5-593.03G045000	2320.9	-3.31881	0.223003	-14.8824	4.29103e-50	2.17319e-46
Pv5-593.03G045300	52.9412	1.42752	0.518976	2.75064	0.00594785	0.0232639
Pv5-593.03G046000	19.6869	2.53707	0.776201	3.26858	0.0010809	0.00592285
Pv5-593.03G047000	1958.44	1.12315	0.400288	2.80586	0.00501822	0.0203278
Pv5-593.03G047100	27.9022	1.4695	0.571649	2.57063	0.0101515	0.03525
Pv5-593.03G050500	6411.83	1.0132	0.268862	3.76848	0.000164247	0.00123738
Pv5-593.03G050800	75.3875	1.32356	0.397642	3.32851	0.000873113	0.00498381
Pv5-593.03G051800	64.6455	1.35629	0.271352	4.99826	5.78509e-07	9.79886e-06
Pv5-593.03G051900	1371.11	1.00109	0.372513	2.68739	0.00720128	0.0269605
Pv5-593.03G052400	178.48	1.21451	0.360083	3.37287	0.000743881	0.00437432
Pv5-593.03G054100	73.4289	1.87741	0.404121	4.64567	3.38976e-06	4.57799e-05
Pv5-593.03G054300	40.5838	2.4857	0.553699	4.48926	7.14703e-06	8.64385e-05
Pv5-593.03G054500	178.143	1.63309	0.483818	3.37542	0.000737026	0.00433905
Pv5-593.03G055600	30.9755	1.7154	0.647952	2.64742	0.00811084	0.0296106
Pv5-593.03G056500	13.303	4.84573	1.40517	3.44851	0.000563684	0.00347614
Pv5-593.03G057300	727.839	2.6526	0.384458	6.89959	5.21519e-12	3.04803e-10
Pv5-593.03G057500	874.787	2.18052	0.372996	5.84596	5.03669e-09	1.47447e-07
Pv5-593.03G057700	366.342	2.77337	0.413852	6.70137	2.06479e-11	1.04311e-09
Pv5-593.03G058000	1309.89	1.33216	0.194555	6.84724	7.52899e-12	4.25093e-10
Pv5-593.03G058900	114.374	2.69317	0.696925	3.86436	0.00011138	0.000890428
Pv5-593.03G059200	2559.65	1.10887	0.367636	3.01622	0.00255949	0.011928
Pv5-593.03G060500	2781.92	3.37539	0.69229	4.87568	1.08432e-06	1.69886e-05
Pv5-593.03G060600	126.053	-1.42322	0.268702	-5.29664	1.17952e-07	2.4465e-06
Pv5-593.03G061700	2170.62	-1.28858	0.236375	-5.45143	4.99652e-08	1.15679e-06
Pv5-593.03G062000	437.957	2.24369	0.371063	6.04665	1.47887e-09	4.98484e-08
Pv5-593.03G062700	8.09557	4.45754	1.37563	3.24037	0.00119374	0.00641282
Pv5-593.03G064300	214.044	1.37461	0.364169	3.77465	0.000160232	0.00121481
Pv5-593.03G065200	654.702	1.00452	0.215101	4.66999	3.01213e-06	4.12296e-05
Pv5-593.03G065700	379.282	2.55212	0.278698	9.1573	5.32121e-20	1.38201e-17
Pv5-593.03G068400	196.004	2.53372	0.881481	2.87439	0.00404808	0.0171202
Pv5-593.03G068800	2677.64	1.64421	0.311895	5.27168	1.35178e-07	2.76332e-06
Pv5-593.03G071100	118.533	3.18428	0.791876	4.02119	5.79053e-05	0.000518063
Pv5-593.03G076700	89.2791	1.52694	0.479272	3.18595	0.00144277	0.00746555
Pv5-593.03G076900	291.197	2.78752	0.664003	4.19806	2.69213e-05	0.000272822
Pv5-593.03G077700	665.821	1.28955	0.323955	3.98066	6.87254e-05	0.000597527
Pv5-593.03G078500	9.99219	4.3256	1.52011	2.84559	0.00443298	0.0183685
Pv5-593.03G079300	309.621	2.21034	0.534337	4.1366	3.52492e-05	0.000341175
Pv5-593.03G090900	158.949	3.67531	0.473538	7.7614	8.39981e-15	8.38243e-13
Pv5-593.03G091900	159.274	-1.03284	0.337899	-3.05666	0.00223816	0.0107087
Pv5-593.03G092100	171.62	1.66048	0.416171	3.9899	6.60998e-05	0.000577675
Pv5-593.03G092600	51.0788	3.25263	1.05359	3.08718	0.00202067	0.00984006
Pv5-593.03G092800	102.632	3.04044	0.521199	5.83355	5.4261e-09	1.57481e-07
Pv5-593.03G098300	387.875	2.67511	0.266513	10.0374	1.04345e-23	4.91589e-21
Pv5-593.03G099400	18.4047	2.18371	0.645667	3.38211	0.000719326	0.00425459
Pv5-593.03G100100	352.363	-1.36369	0.350671	-3.88881	0.000100738	0.000821226
Pv5-593.03G101200	4.369	5.22224	1.95021	2.67779	0.00741098	0.0276384
Pv5-593.03G102200	29.6275	3.61325	0.77334	4.67226	2.97904e-06	4.08871e-05
Pv5-593.03G104600	88.7577	1.32209	0.379581	3.48302	0.000495791	0.00314088
Pv5-593.03G106800	6845.82	1.09541	0.383382	2.85722	0.00427365	0.017858
Pv5-593.03G106900	6313.58	1.06667	0.141746	7.52521	5.26347e-14	4.33445e-12
Pv5-593.03G109400	2926.08	-1.5778	0.191048	-8.25868	1.47298e-16	2.01619e-14
Pv5-593.03G110500	796.946	-1.21698	0.253502	-4.80065	1.58149e-06	2.36791e-05
Pv5-593.03G110700	4833.1	1.19901	0.344563	3.4798	0.000501794	0.00317072
Pv5-593.03G111400	7.89287	3.85079	1.30814	2.94371	0.00324306	0.0143791
Pv5-593.03G111900	363.581	2.05537	0.423934	4.84831	1.24518e-06	1.91243e-05
Pv5-593.03G112600	2748.52	1.18999	0.407053	2.92342	0.0034621	0.0151147
Pv5-593.03G112700	5.05391	4.82839	1.65533	2.91688	0.00353551	0.0153422
Pv5-593.03G115700	10.6005	2.93229	1.09728	2.67231	0.00753305	0.0279803
Pv5-593.03G116200	54.8116	-3.50547	0.901637	-3.88789	0.00010112	0.000822687
Pv5-593.03G116600	33.6837	4.74631	0.894371	5.30687	1.11525e-07	2.33156e-06
Pv5-593.03G117300	167.45	1.86159	0.35038	5.31305	1.07804e-07	2.27253e-06
Pv5-593.03G117900	37.664	-1.7859	0.610762	-2.92406	0.00345501	0.0151005
Pv5-593.03G118800	9.1853	4.17934	1.46156	2.85951	0.00424295	0.0177517
Pv5-593.03G120500	7379.67	4.07982	0.440338	9.26518	1.9474e-20	5.33115e-18
Pv5-593.03G120700	491.412	3.8276	0.46803	8.17811	2.8834e-16	3.79298e-14
Pv5-593.03G121600	22.6107	4.49123	1.07949	4.16053	3.17509e-05	0.000313518
Pv5-593.03G122000	2202.64	2.21794	0.263405	8.42024	3.7571e-17	5.63787e-15
Pv5-593.03G122800	14.0843	3.52237	1.42067	2.47936	0.0131617	0.0432757
Pv5-593.03G122900	10268.2	2.33226	0.432824	5.38847	7.10597e-08	1.58364e-06
Pv5-593.03G123100	854.286	1.25211	0.237761	5.26624	1.39244e-07	2.82e-06
Pv5-593.03G125700	99.7312	1.20399	0.374644	3.21369	0.00131041	0.00692134
Pv5-593.03G125800	41.5921	-1.94029	0.798114	-2.4311	0.0150531	0.048091
Pv5-593.03G126000	4037.65	1.32066	0.349723	3.77631	0.000159169	0.00120887
Pv5-593.03G126100	15530.8	1.10619	0.352117	3.14155	0.00168054	0.00847928
Pv5-593.03G128400	39.1962	2.06374	0.552281	3.73675	0.000186413	0.00137874
Pv5-593.03G130400	6798.24	-1.24584	0.169961	-7.33016	2.29875e-13	1.70579e-11
Pv5-593.03G133400	1211.52	2.82195	0.692953	4.07236	4.65397e-05	0.000433273
Pv5-593.03G136800	29.5246	-1.51998	0.507984	-2.99217	0.00276999	0.0126898
Pv5-593.03G141500	2060.33	-1.20165	0.212613	-5.65181	1.58769e-08	4.13411e-07
Pv5-593.03G142300	868.943	1.13222	0.321913	3.51717	0.000436178	0.00282665
Pv5-593.03G142600	34.9691	-2.86037	0.879034	-3.25399	0.00113796	0.00617964
Pv5-593.03G144000	4858.51	2.7641	0.430114	6.42643	1.30634e-10	5.5831e-09
Pv5-593.03G145100	14.8665	2.35066	0.826804	2.84307	0.0044681	0.0185026
Pv5-593.03G146400	51.524	2.21386	0.587433	3.7687	0.000164099	0.00123672
Pv5-593.03G147200	276.638	2.46628	0.407347	6.05449	1.40864e-09	4.78796e-08
Pv5-593.03G147800	5178.61	1.24783	0.353895	3.526	0.000421885	0.00275695
Pv5-593.03G149600	266.579	2.49833	0.471593	5.29764	1.17309e-07	2.43737e-06
Pv5-593.03G150100	1964.28	-1.54915	0.200453	-7.72825	1.09036e-14	1.06211e-12
Pv5-593.03G150800	349.717	2.62631	0.50722	5.17785	2.24457e-07	4.29371e-06
Pv5-593.03G151000	37.9398	1.99429	0.559775	3.56267	0.000367107	0.00245198
Pv5-593.03G151500	14.3718	2.55777	0.945836	2.70424	0.00684605	0.0259326
Pv5-593.03G154100	12.1989	5.36069	1.50899	3.55251	0.000381568	0.0025327
Pv5-593.03G154600	33.064	1.59215	0.454523	3.5029	0.000460227	0.00295415
Pv5-593.03G155400	307.599	2.26296	0.469992	4.81489	1.47281e-06	2.21665e-05
Pv5-593.03G156000	1516.01	1.27166	0.1895	6.71061	1.93817e-11	9.86517e-10
Pv5-593.03G157900	66.0357	-1.42552	0.561431	-2.53908	0.0111146	0.0377594
Pv5-593.03G158100	29350	-1.48453	0.29582	-5.01837	5.21121e-07	8.93136e-06
Pv5-593.03G158200	208.581	3.59533	0.471899	7.61885	2.55944e-14	2.28411e-12
Pv5-593.03G158300	95.906	3.00541	0.90081	3.33635	0.000848876	0.00486463
Pv5-593.03G159200	632.322	1.00602	0.173103	5.81172	6.18339e-09	1.76427e-07
Pv5-593.03G161100	210.948	2.73611	0.435735	6.2793	3.40095e-10	1.3378e-08
Pv5-593.03G161900	41.655	1.01638	0.384764	2.64156	0.00825243	0.0300193
Pv5-593.03G163900	1274.73	1.96027	0.494875	3.96114	7.45913e-05	0.000640827
Pv5-593.03G165400	62.5424	-1.69231	0.413887	-4.08882	4.3357e-05	0.000408595
Pv5-593.03G166000	42.563	2.39745	0.847739	2.82806	0.00468315	0.0192203
Pv5-593.03G166900	195.419	1.09953	0.255679	4.30045	1.70449e-05	0.000182406
Pv5-593.03G168000	47.7642	1.02957	0.386191	2.66596	0.00767695	0.0283733
Pv5-593.03G168400	1439.09	2.69183	0.825987	3.25892	0.00111836	0.00609188
Pv5-593.03G168500	326.521	1.87303	0.61561	3.04256	0.00234574	0.0111184
Pv5-593.03G169200	6.46398	3.1442	1.17855	2.66786	0.00763365	0.0282504
Pv5-593.03G170100	47.6079	1.7581	0.706452	2.48863	0.0128237	0.042358
Pv5-593.03G170300	244.4	1.06214	0.24077	4.41145	1.02683e-05	0.000118325
Pv5-593.03G172400	215.037	1.95789	0.253567	7.72137	1.15088e-14	1.11021e-12
Pv5-593.03G173100	60.2928	3.04042	0.529527	5.74175	9.37013e-09	2.57209e-07
Pv5-593.03G174600	181.354	2.75096	0.517253	5.3184	1.04681e-07	2.21824e-06
Pv5-593.03G174900	574.021	1.42405	0.467302	3.04739	0.0023084	0.0109877
Pv5-593.03G175100	242.301	-1.23741	0.291623	-4.24318	2.20372e-05	0.000228704
Pv5-593.03G177900	14.4508	-2.13993	0.627361	-3.411	0.000647256	0.00388968
Pv5-593.03G179400	176.885	3.24895	0.59973	5.41735	6.04875e-08	1.37835e-06
Pv5-593.03G181000	184.055	1.72458	0.339876	5.07414	3.89244e-07	6.91087e-06
Pv5-593.03G181600	67.2252	2.68718	0.587863	4.5711	4.8518e-06	6.24182e-05
Pv5-593.03G182800	24.9155	1.88979	0.704302	2.68321	0.00729199	0.0272498
Pv5-593.03G184800	2023.97	1.20331	0.43867	2.74309	0.00608637	0.0236883
Pv5-593.03G186800	104.271	1.15636	0.429845	2.69018	0.00714132	0.0267806
Pv5-593.03G187100	229.092	1.2158	0.249841	4.86629	1.13712e-06	1.76384e-05
Pv5-593.03G187700	24.4489	1.96384	0.809344	2.42646	0.0152468	0.0485568
Pv5-593.03G187900	159.409	1.29142	0.269893	4.78493	1.71046e-06	2.54409e-05
Pv5-593.03G188000	852.464	2.79982	0.34958	8.00911	1.15542e-15	1.38003e-13
Pv5-593.03G188100	78.2416	1.67644	0.440042	3.80973	0.000139117	0.00107648
Pv5-593.03G190800	21.9167	2.20726	0.603607	3.65678	0.000255404	0.00180781
Pv5-593.03G191300	42.1428	1.96046	0.6142	3.1919	0.00141343	0.00735796
Pv5-593.03G191800	49.7084	2.92463	0.817394	3.578	0.000346239	0.0023357
Pv5-593.03G192600	13408.9	1.67878	0.434247	3.86596	0.000110653	0.00088636
Pv5-593.03G192700	2296.93	1.5497	0.270374	5.73169	9.94322e-09	2.70739e-07
Pv5-593.03G192800	25.2782	1.40954	0.54544	2.58423	0.00975967	0.0341588
Pv5-593.03G193300	1349.28	1.45143	0.14981	9.68848	3.37507e-22	1.29004e-19
Pv5-593.03G194100	45.4196	2.40516	0.390518	6.15891	7.32461e-10	2.65442e-08
Pv5-593.03G195800	64.651	2.51014	0.668719	3.75366	0.000174272	0.00130225
Pv5-593.03G197300	17.2595	-3.10009	0.687683	-4.50802	6.54363e-06	8.034e-05
Pv5-593.03G198300	117.185	1.11611	0.333954	3.34211	0.000831435	0.004785
Pv5-593.03G198800	81.0158	2.14467	0.523538	4.09649	4.19458e-05	0.000397632
Pv5-593.03G199200	297.765	1.03136	0.288646	3.57311	0.000352772	0.0023703
Pv5-593.03G199700	838.095	-2.02093	0.253487	-7.97254	1.55444e-15	1.82022e-13
Pv5-593.03G200400	116.255	-1.18303	0.411031	-2.87821	0.0039994	0.0169576
Pv5-593.03G202700	2734.79	1.55881	0.205627	7.58076	3.43537e-14	2.99973e-12
Pv5-593.03G203700	70.7633	1.07348	0.320656	3.34776	0.00081467	0.00470389
Pv5-593.03G204000	12.1168	4.94936	1.18684	4.17018	3.0436e-05	0.000302242
Pv5-593.03G204400	26.9946	-1.52171	0.579759	-2.62474	0.00867163	0.0312413
Pv5-593.03G205500	342.674	1.92614	0.438038	4.3972	1.09658e-05	0.000124511
Pv5-593.03G205600	207.73	1.34459	0.261069	5.15032	2.60042e-07	4.90497e-06
Pv5-593.03G206700	47.3331	1.41296	0.462916	3.05231	0.00227087	0.0108447
Pv5-593.03G207500	37.0783	4.1635	1.5205	2.73825	0.00617666	0.023934
Pv5-593.03G207600	1512.48	1.03674	0.27772	3.73303	0.000189186	0.00139772
Pv5-593.03G208100	35.6452	2.61624	0.957687	2.73183	0.0062983	0.0242522
Pv5-593.03G208400	83.6575	1.14655	0.306291	3.74333	0.000181596	0.00135051
Pv5-593.03G208600	88.7002	-1.53664	0.27696	-5.54826	2.8853e-08	7.00004e-07
Pv5-593.03G209100	1883.45	-1.63269	0.395386	-4.12936	3.63778e-05	0.000351092
Pv5-593.03G209300	852.001	1.46432	0.152389	9.60912	7.31716e-22	2.64698e-19
Pv5-593.03G210200	65.0123	1.14007	0.264658	4.30772	1.64947e-05	0.000177362
Pv5-593.03G210300	882.163	1.36021	0.491638	2.76668	0.00566306	0.0223936
Pv5-593.03G211000	187.941	1.41771	0.269136	5.26763	1.38195e-07	2.80517e-06
Pv5-593.03G211200	3357.7	2.1848	0.266286	8.20473	2.31105e-16	3.05994e-14
Pv5-593.03G213000	9529.57	-1.693	0.214401	-7.89642	2.87031e-15	3.21253e-13
Pv5-593.03G213300	3021.07	1.2184	0.154217	7.90053	2.77729e-15	3.12568e-13
Pv5-593.03G214100	18.02	1.6645	0.608854	2.73383	0.00626026	0.0241613
Pv5-593.03G214300	3264.78	5.16006	1.08425	4.75911	1.94449e-06	2.85032e-05
Pv5-593.03G214400	8014.04	3.93386	0.755219	5.2089	1.89966e-07	3.69677e-06
Pv5-593.03G214900	2315.94	1.29332	0.30064	4.30189	1.69346e-05	0.000181322
Pv5-593.03G215400	17.8265	-1.43159	0.490438	-2.919	0.00351153	0.0152522
Pv5-593.03G215600	1580.8	1.67414	0.233929	7.15662	8.26892e-13	5.56517e-11
Pv5-593.03G221600	6230.72	-1.20075	0.258242	-4.64969	3.32435e-06	4.50165e-05
Pv5-593.03G223500	1462.25	4.05981	0.643518	6.30878	2.81247e-10	1.12822e-08
Pv5-593.03G224500	828.96	1.94318	0.246943	7.86897	3.5757e-15	3.94126e-13
Pv5-593.03G225900	108.646	1.80105	0.463196	3.88832	0.000100942	0.000822064
Pv5-593.03G226900	109.373	2.72112	0.70675	3.85019	0.000118025	0.000936161
Pv5-593.03G227000	16.88	2.04683	0.674481	3.03467	0.002408	0.011355
Pv5-593.03G227100	648.477	1.0569	0.189533	5.57633	2.45646e-08	6.06865e-07
Pv5-593.03G227600	47.1014	1.39313	0.350307	3.97688	6.98263e-05	0.000605799
Pv5-593.03G227700	1349.78	1.45685	0.49086	2.96796	0.00299779	0.0134984
Pv5-593.03G228400	334.281	1.93131	0.280925	6.87481	6.20706e-12	3.57223e-10
Pv5-593.03G228800	12.5871	2.26615	0.878903	2.57838	0.00992635	0.0346285
Pv5-593.03G228900	279.463	2.01884	0.534946	3.77391	0.000160707	0.00121796
Pv5-593.03G229000	234.156	-1.23929	0.248827	-4.98053	6.34108e-07	1.06163e-05
Pv5-593.03G230900	15.112	3.98221	1.20696	3.29937	0.000969029	0.00542132
Pv5-593.03G232100	645.387	2.73347	0.445485	6.13594	8.46584e-10	3.01408e-08
Pv5-593.03G233400	5527.1	2.49109	0.440793	5.65137	1.59173e-08	4.13933e-07
Pv5-593.03G234000	168.722	1.32279	0.53849	2.45648	0.0140306	0.0455175
Pv5-593.03G234100	125.018	1.18583	0.300404	3.94744	7.89903e-05	0.000669254
Pv5-593.03G234500	26.8754	1.36195	0.517991	2.6293	0.00855619	0.0309134
Pv5-593.03G237700	228.492	2.27312	0.782763	2.90397	0.00368465	0.0158801
Pv5-593.03G237900	45.4587	1.59865	0.661283	2.4175	0.0156275	0.0494967
Pv5-593.03G238300	18.6437	3.62069	1.08597	3.33407	0.000855843	0.00489765
Pv5-593.03G238700	9.10215	4.63933	1.59975	2.90004	0.00373121	0.0160448
Pv5-593.03G238900	1575.89	-1.4862	0.290596	-5.11432	3.14879e-07	5.78316e-06
Pv5-593.03G241000	64.8321	1.12519	0.448075	2.51116	0.0120336	0.0402138
Pv5-593.03G241200	352.812	1.46099	0.376298	3.88254	0.000103372	0.000836636
Pv5-593.03G242800	306.563	3.14747	0.645847	4.87341	1.0969e-06	1.71062e-05
Pv5-593.03G243800	12.0798	2.11164	0.794788	2.65686	0.0078872	0.0290032
Pv5-593.03G244700	116.888	1.09123	0.367258	2.9713	0.00296546	0.0133676
Pv5-593.03G245200	479.546	1.50288	0.455815	3.29713	0.000976791	0.0054542
Pv5-593.03G245300	433.971	-1.72836	0.32528	-5.31345	1.07567e-07	2.2699e-06
Pv5-593.03G245400	574.192	1.22067	0.388383	3.14295	0.00167253	0.00844521
Pv5-593.03G246000	72.7009	1.64073	0.393138	4.17341	3.00074e-05	0.00029857
Pv5-593.03G246300	279.125	1.23285	0.316957	3.88963	0.000100395	0.00081933
Pv5-593.03G246700	257.677	2.01431	0.397237	5.07079	3.9616e-07	6.99687e-06
Pv5-593.03G247100	3021.78	-1.29709	0.225148	-5.76105	8.35904e-09	2.32606e-07
Pv5-593.03G248500	959.609	3.78431	0.360021	10.5114	7.6588e-26	4.70158e-23
Pv5-593.03G249200	429.123	1.08024	0.196663	5.49288	3.95426e-08	9.31459e-07
Pv5-593.03G250400	472.672	1.17667	0.340087	3.45989	0.000540391	0.00336011
Pv5-593.03G252600	3014.7	-1.01766	0.186286	-5.46289	4.68456e-08	1.09206e-06
Pv5-593.03G254200	569.875	1.33074	0.258476	5.14842	2.62695e-07	4.95039e-06
Pv5-593.03G255400	65.0027	1.45176	0.570737	2.54365	0.0109701	0.0373917
Pv5-593.03G256900	24186.7	1.29493	0.222522	5.81935	5.90772e-09	1.69757e-07
Pv5-593.03G257200	129.17	-2.30277	0.549843	-4.18804	2.81374e-05	0.000282742
Pv5-593.03G257600	9.5458	3.55552	1.20968	2.93921	0.00329052	0.0145386
Pv5-593.03G258300	1303.05	-2.51563	0.666266	-3.77572	0.000159546	0.00121097
Pv5-593.03G260600	137.153	1.04361	0.355439	2.93612	0.00332345	0.014633
Pv5-593.03G260700	256.719	1.94924	0.323248	6.03018	1.63782e-09	5.47506e-08
Pv5-593.03G263700	3483.88	-1.11306	0.163719	-6.7986	1.05641e-11	5.81541e-10
Pv5-593.03G265000	2222.28	-1.32096	0.2127	-6.21044	5.28375e-10	1.99876e-08
Pv5-593.03G266100	394.251	1.05186	0.326015	3.22641	0.00125352	0.00668084
Pv5-593.03G267600	696.766	1.23333	0.331936	3.71558	0.000202736	0.0014832
Pv5-593.03G268800	5155.44	-3.20492	1.03478	-3.09719	0.00195364	0.00956425
Pv5-593.03G269500	686.17	1.11411	0.115114	9.67833	3.72757e-22	1.37296e-19
Pv5-593.03G271100	379.073	-1.22655	0.286606	-4.27958	1.8725e-05	0.000198084
Pv5-593.03G272300	4044.77	6.70054	0.979781	6.83881	7.98537e-12	4.4811e-10
Pv5-593.03G272400	100.559	2.93101	0.673871	4.3495	1.36445e-05	0.000151009
Pv5-593.03G273800	1336.76	1.16217	0.166613	6.97522	3.05393e-12	1.85785e-10
Pv5-593.03G273900	367.391	1.57091	0.361326	4.34763	1.37615e-05	0.000151841
Pv5-593.03G275300	6.99742	-5.38941	1.45856	-3.69502	0.000219869	0.00158735
Pv5-593.03G276500	5.29885	-4.22193	1.62408	-2.59958	0.00933385	0.0330858
Pv5-593.03G277400	2728.03	1.6101	0.323527	4.97672	6.46696e-07	1.08003e-05
Pv5-593.03G279500	257.876	1.84974	0.299321	6.17977	6.41939e-10	2.37306e-08
Pv5-593.03G279700	14.1225	3.71301	1.00785	3.6841	0.000229517	0.00164878
Pv5-593.03G281400	964.005	1.57035	0.240069	6.54121	6.10211e-11	2.83082e-09
Pv5-593.03G282100	136.024	3.00719	0.599748	5.01409	5.32848e-07	9.08623e-06
Pv5-593.03G282200	276.347	1.7168	0.443382	3.87206	0.000107919	0.000868236
Pv5-593.03G283100	76.7974	1.14466	0.459063	2.49346	0.0126503	0.0418673
Pv5-593.03G285300	313.449	1.06305	0.242395	4.38559	1.1567e-05	0.00013047
Pv5-593.03G285700	63.1078	-1.20835	0.420303	-2.87495	0.0040409	0.017097
Pv5-593.03G286600	95.4245	2.3684	0.509655	4.64707	3.36687e-06	4.55011e-05
Pv5-593.03G288400	485.606	1.29655	0.367807	3.52509	0.000423335	0.00276328
Pv5-593.03G289000	627.968	1.18613	0.197544	6.00438	1.92065e-09	6.2554e-08
Pv5-593.03G289200	1113.81	-2.97338	0.391228	-7.60012	2.95846e-14	2.59448e-12
Pv5-593.03G290200	1425.48	1.3295	0.162823	8.1653	3.20639e-16	4.19065e-14
Pv5-593.03G290400	103.149	1.97078	0.393308	5.01079	5.42057e-07	9.22773e-06
Pv5-593.03G291100	12.5496	2.58385	0.946567	2.72971	0.00633905	0.024386
Pv5-593.04G001200	395.312	1.46642	0.326387	4.49289	7.02629e-06	8.51817e-05
Pv5-593.04G001800	77.1504	3.6432	0.533974	6.82281	8.92754e-12	4.96852e-10
Pv5-593.04G002700	50237.7	-2.80921	0.293709	-9.5646	1.12638e-21	3.8675e-19
Pv5-593.04G003000	51.9383	2.69942	0.846035	3.19067	0.00141944	0.0073782
Pv5-593.04G004100	137.659	4.93532	1.52269	3.24119	0.00119032	0.00639785
Pv5-593.04G005300	20.4478	2.49892	0.76666	3.25949	0.00111614	0.00608468
Pv5-593.04G006900	67.0778	1.26884	0.481281	2.63638	0.00837959	0.0303783
Pv5-593.04G012700	85.6656	-1.4375	0.281154	-5.11284	3.17351e-07	5.82327e-06
Pv5-593.04G013300	44.1564	2.29208	0.512643	4.4711	7.78165e-06	9.30583e-05
Pv5-593.04G016800	282.173	1.54094	0.295775	5.20984	1.89008e-07	3.68166e-06
Pv5-593.04G016900	901.846	1.00287	0.21882	4.58307	4.58192e-06	5.94623e-05
Pv5-593.04G017500	127.071	-1.44761	0.210939	-6.86269	6.75761e-12	3.85621e-10
Pv5-593.04G017600	543.139	-1.13121	0.183308	-6.17111	6.78124e-10	2.48416e-08
Pv5-593.04G019200	170.463	-1.24644	0.380094	-3.2793	0.00104065	0.00573805
Pv5-593.04G020700	7705.72	1.24983	0.177264	7.05066	1.78077e-12	1.14161e-10
Pv5-593.04G020900	73.3494	2.15042	0.561558	3.82938	0.000128467	0.00100676
Pv5-593.04G021600	81.3428	1.69366	0.43171	3.92314	8.74028e-05	0.000729545
Pv5-593.04G021900	432.18	1.58958	0.204278	7.78143	7.17115e-15	7.33703e-13
Pv5-593.04G022200	1654.72	1.00509	0.395413	2.54188	0.0110259	0.0375326
Pv5-593.04G022400	212.442	3.40512	0.843932	4.03483	5.46422e-05	0.000494933
Pv5-593.04G027100	5.54846	5.3642	1.92211	2.79078	0.00525806	0.0210718
Pv5-593.04G027400	36.1837	3.80687	0.713882	5.33263	9.68025e-08	2.07078e-06
Pv5-593.04G030500	787.83	1.98037	0.353713	5.59881	2.15823e-08	5.43798e-07
Pv5-593.04G031300	20765.2	-1.15621	0.154218	-7.49723	6.51811e-14	5.30297e-12
Pv5-593.04G031500	255.256	1.03349	0.406871	2.54009	0.0110824	0.0376754
Pv5-593.04G032500	24.0351	-3.09545	1.05338	-2.93859	0.00329713	0.0145572
Pv5-593.04G032700	137.073	-1.97732	0.606223	-3.26171	0.00110741	0.00604526
Pv5-593.04G033200	9.55408	4.37207	1.41506	3.08967	0.00200382	0.00976506
Pv5-593.04G041400	12.8812	5.40411	1.68948	3.19868	0.0013806	0.00721944
Pv5-593.04G041500	13.9452	3.06932	1.21028	2.53604	0.0112113	0.0380114
Pv5-593.04G043100	194.212	1.89783	0.594761	3.19092	0.00141822	0.00737431
Pv5-593.04G043500	109.645	1.13628	0.402242	2.82486	0.0047301	0.0193855
Pv5-593.04G045200	183.62	2.60439	0.301242	8.64553	5.3558e-18	9.6873e-16
Pv5-593.04G045300	240.683	1.90741	0.344506	5.53666	3.08287e-08	7.43764e-07
Pv5-593.04G045500	1066.57	-2.01927	0.303507	-6.65311	2.86969e-11	1.4179e-09
Pv5-593.04G046100	1864.5	3.08611	0.760882	4.05597	4.99271e-05	0.000459112
Pv5-593.04G046400	5698.5	-1.39017	0.262559	-5.2947	1.19212e-07	2.46679e-06
Pv5-593.04G046500	65.4301	-1.97063	0.416491	-4.73151	2.22859e-06	3.20644e-05
Pv5-593.04G046900	562.578	1.17586	0.225145	5.22267	1.76365e-07	3.46538e-06
Pv5-593.04G048800	5.39985	3.78151	1.45979	2.59045	0.00958513	0.0337014
Pv5-593.04G049300	266.334	1.99098	0.504892	3.94338	8.03398e-05	0.000678825
Pv5-593.04G049400	5.75753	4.95659	1.46594	3.38117	0.000721787	0.00426669
Pv5-593.04G053200	221.15	2.3604	0.38943	6.06116	1.35142e-09	4.60894e-08
Pv5-593.04G053300	2100.62	3.69742	0.655388	5.64158	1.68499e-08	4.35388e-07
Pv5-593.04G053400	343.42	-1.2024	0.495095	-2.42862	0.0151564	0.0483167
Pv5-593.04G054900	398.394	2.32669	0.303825	7.65797	1.88891e-14	1.73148e-12
Pv5-593.04G056500	44.9206	1.41182	0.509362	2.77174	0.00557568	0.0221041
Pv5-593.04G057500	830.89	-1.19032	0.261466	-4.55251	5.301e-06	6.72013e-05
Pv5-593.04G058300	242.756	1.84055	0.293533	6.27033	3.60284e-10	1.409e-08
Pv5-593.04G058400	354.505	1.01176	0.237075	4.26769	1.97506e-05	0.000207956
Pv5-593.04G059200	227.007	-1.46398	0.521314	-2.80825	0.00498117	0.0202303
Pv5-593.04G059500	91.3167	1.82165	0.439702	4.14292	3.42908e-05	0.000333812
Pv5-593.04G059600	173.945	-1.01635	0.199861	-5.08528	3.67088e-07	6.57513e-06
Pv5-593.04G060600	830.832	1.19987	0.204169	5.87687	4.1809e-09	1.24189e-07
Pv5-593.04G060900	24.2997	-1.44316	0.464613	-3.10615	0.00189543	0.00932435
Pv5-593.04G061300	507.93	-1.1081	0.174952	-6.3337	2.39346e-10	9.81513e-09
Pv5-593.04G063900	10304.2	-2.85763	0.379474	-7.53049	5.05486e-14	4.19678e-12
Pv5-593.04G064100	140.719	2.68034	0.494696	5.41817	6.02138e-08	1.37521e-06
Pv5-593.04G064800	44.4903	1.91368	0.699124	2.73725	0.00619551	0.0239638
Pv5-593.04G065900	116.002	1.51385	0.43916	3.44715	0.000566544	0.00348953
Pv5-593.04G066000	466.348	-2.06949	0.593592	-3.48639	0.000489589	0.00311303
Pv5-593.04G066100	1301.15	-3.76118	0.930106	-4.04382	5.25864e-05	0.000479
Pv5-593.04G068800	42.5295	3.65523	0.897012	4.0749	4.60348e-05	0.000429757
Pv5-593.04G069700	34.3315	3.27073	0.633422	5.16359	2.42258e-07	4.61246e-06
Pv5-593.04G070900	491.757	-1.35488	0.302677	-4.47633	7.59388e-06	9.10816e-05
Pv5-593.04G071700	65.0631	1.0739	0.421323	2.54887	0.0108071	0.0369628
Pv5-593.04G073400	35.9847	3.09532	0.621621	4.97944	6.37701e-07	1.06677e-05
Pv5-593.04G074900	121.36	1.74053	0.540927	3.21769	0.00129229	0.00684245
Pv5-593.04G075900	34.6814	2.59959	0.672622	3.86486	0.000111154	0.000889673
Pv5-593.04G077300	290.623	1.73445	0.296104	5.85759	4.69622e-09	1.3831e-07
Pv5-593.04G077900	29.8654	3.60305	1.24119	2.9029	0.00369721	0.0159256
Pv5-593.04G078100	38.2575	1.25531	0.41623	3.01591	0.0025621	0.0119345
Pv5-593.04G078200	18.1232	1.54029	0.532729	2.89131	0.0038364	0.0163858
Pv5-593.04G079100	318.67	-1.18504	0.325431	-3.64144	0.000271113	0.00189583
Pv5-593.04G079600	649.055	1.55961	0.316674	4.92498	8.43673e-07	1.3662e-05
Pv5-593.04G080000	6125.3	-1.2614	0.210017	-6.00617	1.89955e-09	6.20663e-08
Pv5-593.04G080600	211.375	1.28212	0.217697	5.88946	3.87452e-09	1.16454e-07
Pv5-593.04G082700	4000.26	1.43605	0.216271	6.64005	3.13585e-11	1.53816e-09
Pv5-593.04G083000	959.219	1.23908	0.30748	4.02978	5.58281e-05	0.000502776
Pv5-593.04G087000	37424.3	-1.50832	0.253578	-5.94813	2.71219e-09	8.51838e-08
Pv5-593.04G087900	74.903	1.46608	0.328009	4.46963	7.83549e-06	9.34814e-05
Pv5-593.04G090500	145.018	-1.64885	0.484318	-3.40448	0.000662901	0.00397191
Pv5-593.04G092900	7.34469	3.58482	1.06556	3.36426	0.000767503	0.00449237
Pv5-593.04G093500	10561.8	-1.65132	0.179259	-9.21196	3.20227e-20	8.64954e-18
Pv5-593.04G096900	36.7237	5.93988	1.52584	3.89287	9.9065e-05	0.000810852
Pv5-593.04G097200	66932.8	2.70485	0.426279	6.34524	2.22074e-10	9.14384e-09
Pv5-593.04G098300	10.4173	5.60883	1.3894	4.03688	5.41657e-05	0.000491617
Pv5-593.04G099700	1077.84	-1.07925	0.152614	-7.07176	1.52982e-12	9.8698e-11
Pv5-593.04G100700	12.8493	3.63403	0.86091	4.22115	2.4306e-05	0.000249939
Pv5-593.04G101100	116.366	-1.21228	0.236234	-5.13169	2.87157e-07	5.3369e-06
Pv5-593.04G101800	2394.75	1.24271	0.495074	2.51014	0.0120682	0.0403162
Pv5-593.04G104200	6.70441	5.03592	1.63444	3.08113	0.00206217	0.0099989
Pv5-593.04G104600	1944.94	1.16294	0.453629	2.56364	0.0103581	0.0358141
Pv5-593.04G104900	12.7679	3.23152	1.28512	2.51457	0.0119178	0.0399256
Pv5-593.04G105700	102.73	2.59009	0.829786	3.1214	0.00179994	0.00895681
Pv5-593.04G107500	84.0663	1.09185	0.398176	2.74213	0.00610427	0.0237352
Pv5-593.04G108200	4891.6	1.07132	0.227661	4.70577	2.52908e-06	3.56535e-05
Pv5-593.04G109500	132.473	2.76131	0.646733	4.26963	1.95795e-05	0.000206261
Pv5-593.04G110300	56.9497	3.14288	1.28414	2.44747	0.0143865	0.0464283
Pv5-593.04G110400	206.205	1.00548	0.291939	3.44416	0.000572846	0.00351863
Pv5-593.04G111800	267.361	2.37117	0.622176	3.81109	0.000138357	0.00107337
Pv5-593.04G112000	51.8703	2.53601	0.591167	4.28983	1.78807e-05	0.000190245
Pv5-593.04G113200	92.5783	1.90982	0.476941	4.00431	6.21986e-05	0.000548072
Pv5-593.04G113400	116.379	1.66853	0.540999	3.08416	0.00204128	0.00991729
Pv5-593.04G114000	2354.18	-2.66997	0.230998	-11.5584	6.69516e-31	7.13845e-28
Pv5-593.04G115200	263.876	-1.84361	0.357642	-5.15491	2.53752e-07	4.80421e-06
Pv5-593.04G115300	49.7932	1.1008	0.419309	2.62527	0.00865805	0.0312179
Pv5-593.04G115800	485.063	1.08041	0.418721	2.58025	0.00987284	0.0344835
Pv5-593.04G116900	465.693	-1.75229	0.402888	-4.34932	1.36563e-05	0.000151009
Pv5-593.04G117200	4183.24	1.92714	0.294461	6.54464	5.96406e-11	2.78387e-09
Pv5-593.04G118300	678.001	1.02851	0.316752	3.24704	0.00116611	0.00630119
Pv5-593.04G119400	2256.6	1.35738	0.374609	3.62345	0.000290695	0.00201124
Pv5-593.04G119800	111.321	-3.5032	0.836933	-4.18575	2.84221e-05	0.000285037
Pv5-593.04G120900	45.5633	1.20842	0.445023	2.71541	0.00661928	0.0252603
Pv5-593.04G121700	18.0386	-2.66458	0.753307	-3.53717	0.000404437	0.00266963
Pv5-593.04G123600	71.8345	2.30773	0.49581	4.65446	3.24826e-06	4.40477e-05
Pv5-593.04G127100	70.3259	2.34811	0.946297	2.48137	0.013088	0.0430905
Pv5-593.04G127300	467.204	2.0686	0.640466	3.22984	0.0012386	0.00661699
Pv5-593.04G128300	1224.86	-1.00265	0.235721	-4.25357	2.10388e-05	0.000219466
Pv5-593.04G128800	1199.59	1.63518	0.44823	3.64807	0.000264213	0.00185848
Pv5-593.04G130700	2561.31	1.19234	0.255683	4.66334	3.11112e-06	4.24243e-05
Pv5-593.04G130800	7736.19	1.47484	0.250608	5.88505	3.97924e-09	1.18896e-07
Pv5-593.04G130900	2397.98	2.74847	0.320738	8.5692	1.04205e-17	1.77393e-15
Pv5-593.04G131000	996.919	-1.3119	0.27311	-4.80354	1.55886e-06	2.33575e-05
Pv5-593.04G132600	505.683	1.5496	0.345055	4.49088	7.09296e-06	8.58871e-05
Pv5-593.04G132700	1148.76	1.21944	0.285839	4.26618	1.98846e-05	0.000208933
Pv5-593.04G133700	121.953	-1.16334	0.307441	-3.78394	0.000154365	0.00117871
Pv5-593.04G138200	129.084	3.23224	0.597742	5.40742	6.39389e-08	1.44079e-06
Pv5-593.04G139300	91.8082	2.87063	0.716314	4.0075	6.13645e-05	0.000542611
Pv5-593.04G139400	29.388	-1.57667	0.585608	-2.69236	0.00709473	0.0266503
Pv5-593.04G139700	149.597	2.43816	0.393494	6.19617	5.78548e-10	2.17074e-08
Pv5-593.04G141500	961.434	-4.518	1.01568	-4.44827	8.65666e-06	0.000101898
Pv5-593.04G142600	1259.56	-2.6776	0.402172	-6.65785	2.77862e-11	1.37627e-09
Pv5-593.04G144100	80.1687	-1.02219	0.366502	-2.78905	0.00528624	0.021168
Pv5-593.04G144600	349.436	2.35355	0.524922	4.48362	7.33866e-06	8.83868e-05
Pv5-593.04G147200	280.832	1.14419	0.19006	6.02017	1.74239e-09	5.74874e-08
Pv5-593.04G148600	615.107	-1.37773	0.245604	-5.60956	2.0284e-08	5.14284e-07
Pv5-593.04G148800	74.8015	2.28795	0.878947	2.60306	0.00923947	0.0328317
Pv5-593.04G149200	16.4046	3.15519	0.919976	3.42965	0.000604364	0.00367774
Pv5-593.04G149300	1159.58	1.01689	0.31575	3.22055	0.00127943	0.00679566
Pv5-593.04G150100	29.8062	6.06933	1.53476	3.95458	7.66694e-05	0.000653966
Pv5-593.04G151100	1606.4	-2.22537	0.309809	-7.18304	6.81766e-13	4.65024e-11
Pv5-593.04G151700	373.088	2.58011	0.29923	8.6225	6.55052e-18	1.16404e-15
Pv5-593.04G151800	63.3187	2.75321	0.620836	4.43468	9.22106e-06	0.000107604
Pv5-593.04G153900	5.91413	3.79036	1.46838	2.58133	0.00984211	0.0344058
Pv5-593.04G154800	13.1755	1.91421	0.759685	2.51974	0.0117442	0.0394419
Pv5-593.04G154900	1227.72	1.50668	0.518437	2.9062	0.00365851	0.015779
Pv5-593.04G156700	29.4146	1.77244	0.557155	3.18123	0.00146652	0.00757344
Pv5-593.04G157100	2035.27	1.29805	0.253801	5.11446	3.14642e-07	5.78316e-06
Pv5-593.04G157900	1383.17	2.84136	0.335568	8.46731	2.51134e-17	4.00589e-15
Pv5-593.04G158000	4254.05	1.8961	0.271468	6.98463	2.85617e-12	1.75334e-10
Pv5-593.04G158100	8652.08	1.63266	0.235239	6.94042	3.90928e-12	2.33611e-10
Pv5-593.04G158200	8437.4	3.36742	0.217068	15.5132	2.82512e-54	1.90771e-50
Pv5-593.04G158300	5666.27	1.86115	0.245724	7.57413	3.61541e-14	3.12995e-12
Pv5-593.04G160600	88.2859	2.73314	1.08215	2.52566	0.0115482	0.0388933
Pv5-593.04G160700	18.1131	2.85301	1.13188	2.52059	0.0117159	0.0393731
Pv5-593.04G162500	238.732	2.40373	0.354287	6.78469	1.16333e-11	6.33517e-10
Pv5-593.04G162700	1933.44	1.24715	0.403781	3.08868	0.0020105	0.00979527
Pv5-593.04G163000	285.051	-1.59006	0.431237	-3.68721	0.000226723	0.00163102
Pv5-593.04G163500	813.869	1.49907	0.21049	7.12182	1.06513e-12	7.00081e-11
Pv5-593.04G163700	134.352	1.93172	0.238408	8.10258	5.38057e-16	6.67464e-14
Pv5-593.04G164200	4210.69	1.00875	0.197571	5.10575	3.29479e-07	6.00772e-06
Pv5-593.04G165400	77.7511	6.82452	1.27879	5.33672	9.46411e-08	2.03097e-06
Pv5-593.04G165500	1279.21	1.18951	0.129285	9.20065	3.55795e-20	9.4838e-18
Pv5-593.04G165600	1441.18	1.09206	0.259004	4.21638	2.48254e-05	0.000254254
Pv5-593.04G171900	3671.9	1.25424	0.211777	5.92246	3.17152e-09	9.79399e-08
Pv5-593.04G174300	127.586	1.54573	0.515772	2.99692	0.00272719	0.0125254
Pv5-593.04G174400	1066.25	1.03881	0.318087	3.26581	0.00109152	0.00597137
Pv5-593.04G174600	77.9202	1.91404	0.543906	3.51906	0.000433081	0.00281197
Pv5-593.04G175200	161.082	4.41335	0.946165	4.66447	3.0942e-06	4.22388e-05
Pv5-593.04G175400	9.24752	4.90844	1.81485	2.7046	0.00683861	0.025914
Pv5-593.04G175600	40.9165	1.49012	0.495749	3.0058	0.00264879	0.0122426
Pv5-593.04G176200	196.019	4.13834	0.579618	7.13977	9.3489e-13	6.20951e-11
Pv5-593.04G176400	934.633	-2.05754	0.220844	-9.31672	1.19993e-20	3.4726e-18
Pv5-593.04G176800	35.4395	3.83828	0.923511	4.15618	3.23614e-05	0.000318242
Pv5-593.04G177100	254.088	2.17428	0.608348	3.57407	0.000351475	0.00236315
Pv5-593.04G177800	853.206	1.38144	0.275448	5.01527	5.29592e-07	9.04593e-06
Pv5-593.04G178000	353.209	2.50471	0.242189	10.342	4.5505e-25	2.49146e-22
Pv5-593.05G002800	13204.8	-1.17567	0.380083	-3.09319	0.00198015	0.00967768
Pv5-593.05G004700	113.013	9.12727	1.23995	7.361	1.82532e-13	1.37462e-11
Pv5-593.05G006600	22.9277	2.23321	0.779507	2.86491	0.00417132	0.0175104
Pv5-593.05G007600	1178.37	1.62935	0.313709	5.19382	2.06028e-07	3.9739e-06
Pv5-593.05G008600	1118.95	1.29549	0.519219	2.49508	0.012593	0.0417459
Pv5-593.05G010800	14.8112	3.49088	1.05257	3.31654	0.000911386	0.00515434
Pv5-593.05G010900	212.379	1.09889	0.29413	3.73606	0.000186926	0.00138202
Pv5-593.05G011600	119.875	1.21386	0.354131	3.4277	0.00060872	0.00369792
Pv5-593.05G012100	114.246	2.24681	0.772499	2.90849	0.00363175	0.0156903
Pv5-593.05G017700	61.57	6.58737	1.41537	4.65417	3.25288e-06	4.40782e-05
Pv5-593.05G017800	50188.6	2.27774	0.817901	2.78486	0.00535514	0.0213805
Pv5-593.05G019800	188.181	-1.75912	0.500539	-3.51446	0.00044065	0.00285153
Pv5-593.05G023400	5183.17	-1.14648	0.174846	-6.55708	5.48721e-11	2.57314e-09
Pv5-593.05G023900	591.779	2.95646	0.563182	5.24957	1.52453e-07	3.04575e-06
Pv5-593.05G024000	190.681	1.16708	0.350536	3.32942	0.000870271	0.00496898
Pv5-593.05G025200	323.012	1.18814	0.271999	4.36818	1.25284e-05	0.000139681
Pv5-593.05G025600	8948.81	3.84235	0.434622	8.84066	9.51527e-19	1.94707e-16
Pv5-593.05G025700	636.193	1.65432	0.505875	3.27022	0.00107464	0.00589655
Pv5-593.05G026100	53.2251	2.45464	0.440853	5.56793	2.57785e-08	6.32229e-07
Pv5-593.05G027100	1730.2	1.66357	0.220337	7.55013	4.34829e-14	3.68568e-12
Pv5-593.05G029400	24382.6	2.35662	0.434969	5.4179	6.03024e-08	1.37568e-06
Pv5-593.05G029500	61.7278	-4.48492	0.54001	-8.30525	9.96082e-17	1.40129e-14
Pv5-593.05G030500	2122.08	2.50353	0.89767	2.78892	0.00528839	0.021172
Pv5-593.05G034300	2602.73	1.95564	0.320867	6.09486	1.09534e-09	3.83237e-08
Pv5-593.05G034400	40.4955	3.39257	1.09106	3.10942	0.00187457	0.00924347
Pv5-593.05G035600	31.0105	-1.73392	0.640225	-2.7083	0.00676294	0.0256994
Pv5-593.05G036100	432.657	1.72777	0.544668	3.17215	0.00151317	0.00776832
Pv5-593.05G038300	239.366	1.44858	0.438889	3.30057	0.000964888	0.00540263
Pv5-593.05G038700	27.5284	1.76982	0.724588	2.44252	0.0145851	0.0469141
Pv5-593.05G038800	7589.87	1.37891	0.19569	7.04639	1.83616e-12	1.16971e-10
Pv5-593.05G040000	7.86783	2.54087	1.04052	2.44192	0.0146092	0.0469768
Pv5-593.05G040100	431.338	1.29793	0.300848	4.31424	1.60155e-05	0.00017322
Pv5-593.05G041200	198.605	2.04551	0.302444	6.76327	1.34911e-11	7.13584e-10
Pv5-593.05G043600	95.8468	1.42984	0.398546	3.58764	0.00033368	0.00226152
Pv5-593.05G046100	153.68	2.55435	0.272126	9.38665	6.19384e-21	1.93038e-18
Pv5-593.05G046500	191.871	3.5333	0.903826	3.90927	9.25744e-05	0.000765771
Pv5-593.05G047200	272.552	-1.18694	0.326549	-3.63481	0.000278186	0.0019366
Pv5-593.05G049500	52.4129	2.01663	0.503971	4.00148	6.29465e-05	0.000553219
Pv5-593.05G050000	80.0811	1.35467	0.546821	2.47736	0.0132358	0.0434616
Pv5-593.05G053200	170.01	2.83928	0.604111	4.69993	2.60246e-06	3.64596e-05
Pv5-593.05G058000	4271.94	1.08656	0.424228	2.56126	0.0104293	0.0359851
Pv5-593.05G058500	23.1081	-3.5615	1.09778	-3.24427	0.00117752	0.00635264
Pv5-593.05G059000	13478.1	-1.16275	0.171585	-6.77651	1.23109e-11	6.56303e-10
Pv5-593.05G059400	3471.82	2.7901	0.329997	8.45491	2.79294e-17	4.35225e-15
Pv5-593.05G061100	94.3236	1.8552	0.742571	2.49835	0.0124772	0.0414231
Pv5-593.05G063700	937.033	-2.01872	0.450384	-4.48223	7.38676e-06	8.89132e-05
Pv5-593.05G067500	49.8896	1.53363	0.530357	2.8917	0.00383166	0.016369
Pv5-593.05G067600	430.056	1.7139	0.337738	5.07463	3.88241e-07	6.8991e-06
Pv5-593.05G068000	169.41	2.09766	0.500678	4.18964	2.79403e-05	0.000281459
Pv5-593.05G070000	180.154	1.09488	0.363883	3.00888	0.00262211	0.0121497
Pv5-593.05G072800	62.8533	1.26987	0.452851	2.80417	0.00504461	0.0204009
Pv5-593.05G073400	92.6147	1.04334	0.271741	3.83946	0.000123305	0.000971573
Pv5-593.05G073600	18456.1	1.47089	0.260083	5.65546	1.55425e-08	4.05748e-07
Pv5-593.05G075700	3867.42	-1.63031	0.440417	-3.70175	0.000214116	0.00155296
Pv5-593.05G078100	184.137	1.0232	0.203307	5.03278	4.83411e-07	8.34862e-06
Pv5-593.05G079200	20.6293	4.07128	0.94242	4.32003	1.56007e-05	0.000169314
Pv5-593.05G079300	4117.11	-1.20479	0.179179	-6.72397	1.76837e-11	9.11541e-10
Pv5-593.05G080500	167.33	3.77217	0.523613	7.20412	5.8418e-13	4.06678e-11
Pv5-593.05G081500	10.263	5.05216	1.41329	3.57474	0.000350572	0.00235787
Pv5-593.05G082800	98.3493	2.32716	0.673582	3.4549	0.000550494	0.00341454
Pv5-593.05G083000	1196.68	1.68398	0.186103	9.04866	1.44737e-19	3.44952e-17
Pv5-593.05G088100	1402.68	3.08533	0.345191	8.93802	3.96215e-19	8.72447e-17
Pv5-593.05G089300	993.965	4.00454	0.335544	11.9345	7.82655e-33	1.057e-29
Pv5-593.05G089800	16.015	4.14769	1.31405	3.15641	0.00159726	0.00812383
Pv5-593.05G090800	102.492	3.28664	0.574206	5.72381	1.04163e-08	2.8248e-07
Pv5-593.05G091200	12067.7	1.35728	0.418899	3.2401	0.00119486	0.00641715
Pv5-593.05G091900	87.1876	1.10646	0.454995	2.4318	0.0150242	0.0480138
Pv5-593.05G092600	15.327	-2.65036	0.966586	-2.74198	0.00610696	0.0237411
Pv5-593.05G093000	126.777	-2.12971	0.605511	-3.51722	0.000436098	0.00282665
Pv5-593.05G093900	120.813	1.06286	0.386814	2.74772	0.00600109	0.0234194
Pv5-593.05G100700	69.287	1.29894	0.531599	2.44346	0.0145472	0.0468218
Pv5-593.05G100800	28.2688	2.0334	0.810494	2.50884	0.0121129	0.0404321
Pv5-593.05G101000	273.823	4.07106	0.73622	5.52968	3.20819e-08	7.7187e-07
Pv5-593.05G101900	2024.35	1.19492	0.305942	3.90572	9.39453e-05	0.000775092
Pv5-593.05G102100	14.4836	5.19347	1.33566	3.88832	0.00010094	0.000822064
Pv5-593.05G106700	93.2378	-2.09618	0.606113	-3.4584	0.000543401	0.00337572
Pv5-593.05G107400	15.8065	2.66601	1.06867	2.49469	0.0126069	0.0417793
Pv5-593.05G108100	24.9547	1.88809	0.699306	2.69995	0.006935	0.026196
Pv5-593.05G108200	74.0734	-1.5764	0.605898	-2.60175	0.00927486	0.0329272
Pv5-593.05G108800	1023.61	1.17657	0.111131	10.5872	3.4157e-26	2.23211e-23
Pv5-593.05G109100	56.8735	2.92335	0.526013	5.55756	2.73574e-08	6.68524e-07
Pv5-593.05G109500	394.961	-1.39577	0.261924	-5.32891	9.88043e-08	2.10914e-06
Pv5-593.05G110300	2254.58	-1.05041	0.348054	-3.01796	0.00254486	0.011887
Pv5-593.05G110400	112.457	2.09244	0.535897	3.90455	9.44016e-05	0.000778026
Pv5-593.05G111800	195.781	1.96074	0.68511	2.86193	0.0042107	0.0176423
Pv5-593.05G112300	738.957	1.39942	0.338038	4.13983	3.47569e-05	0.000337054
Pv5-593.05G113400	8.60703	2.9621	1.18665	2.49619	0.0125535	0.0416352
Pv5-593.05G113500	37.9343	1.14391	0.413806	2.76436	0.00570338	0.0225135
Pv5-593.05G114400	35.6751	1.73156	0.543355	3.1868	0.00143857	0.00744574
Pv5-593.05G115200	803.458	1.06951	0.210952	5.06994	3.97937e-07	7.00383e-06
Pv5-593.05G115400	427.73	2.30559	0.472	4.88473	1.03572e-06	1.63408e-05
Pv5-593.05G115800	187.994	1.05231	0.418322	2.51556	0.0118845	0.0398339
Pv5-593.05G117000	47.2527	1.45687	0.577873	2.52109	0.0116993	0.0393367
Pv5-593.05G117200	1477.93	1.57042	0.215544	7.28582	3.19709e-13	2.29669e-11
Pv5-593.05G118100	111.105	-1.75132	0.391335	-4.47524	7.63241e-06	9.14896e-05
Pv5-593.05G118600	520.765	-1.285	0.383826	-3.34787	0.000814365	0.00470389
Pv5-593.05G119300	3512.48	1.21908	0.22004	5.54025	3.02039e-08	7.31902e-07
Pv5-593.05G120600	32.2959	1.91261	0.529013	3.61543	0.000299844	0.00206959
Pv5-593.05G121900	78.8471	2.00211	0.323839	6.18241	6.31291e-10	2.34225e-08
Pv5-593.05G124900	133.613	1.37216	0.491522	2.79166	0.00524382	0.0210355
Pv5-593.05G125000	1098.08	-1.16024	0.171121	-6.78022	1.19997e-11	6.44801e-10
Pv5-593.05G125100	547.414	1.95971	0.420916	4.65582	3.22697e-06	4.3815e-05
Pv5-593.05G125300	11.3088	-2.81817	0.976772	-2.88519	0.00391177	0.0166375
Pv5-593.05G125700	215.717	1.00596	0.229764	4.37825	1.19638e-05	0.000134641
Pv5-593.05G126700	98.2631	4.80349	0.7082	6.78268	1.17968e-11	6.37276e-10
Pv5-593.05G130300	1697.42	1.0926	0.382554	2.85608	0.00428905	0.0179112
Pv5-593.05G130400	52998.1	1.22622	0.195732	6.26477	3.73368e-10	1.45455e-08
Pv5-593.05G132200	109.978	3.78567	0.461379	8.20512	2.3037e-16	3.05994e-14
Pv5-593.05G134500	1617.58	-2.48934	0.289065	-8.61169	7.19886e-18	1.26813e-15
Pv5-593.05G135000	10.6392	5.07476	1.51222	3.35584	0.000791252	0.00460212
Pv5-593.05G135200	483.697	1.58691	0.226806	6.99678	2.61913e-12	1.6203e-10
Pv5-593.05G136600	15.1976	-1.74598	0.639068	-2.73208	0.00629361	0.024243
Pv5-593.05G137000	438.376	1.00744	0.207155	4.86321	1.15497e-06	1.78606e-05
Pv5-593.05G137700	3367.99	1.33167	0.196178	6.7881	1.13622e-11	6.22096e-10
Pv5-593.05G140000	1068.29	-2.15818	0.333085	-6.47936	9.21109e-11	4.09207e-09
Pv5-593.05G143500	13.0746	-7.08779	1.79878	-3.94033	8.13705e-05	0.000685407
Pv5-593.05G144700	430.875	2.15915	0.580546	3.71917	0.000199878	0.00146389
Pv5-593.05G146200	528.676	1.1426	0.302577	3.77625	0.00015921	0.00120887
Pv5-593.05G148200	167.949	1.31465	0.297192	4.42359	9.70732e-06	0.000112694
Pv5-593.05G148700	200.043	-1.58341	0.231484	-6.84025	7.90525e-12	4.44846e-10
Pv5-593.05G150300	228.805	5.29171	0.395678	13.3738	8.60475e-41	2.90525e-37
Pv5-593.05G150400	284.804	1.19264	0.244569	4.87652	1.07974e-06	1.69298e-05
Pv5-593.05G151700	1674.9	-1.04265	0.207464	-5.02571	5.01583e-07	8.6257e-06
Pv5-593.05G152200	68.1521	2.77713	0.806932	3.4416	0.000578292	0.00354464
Pv5-593.05G154000	10672.2	1.18631	0.172714	6.86864	6.48165e-12	3.71969e-10
Pv5-593.05G154900	104.528	1.75657	0.275657	6.3723	1.86208e-10	7.77775e-09
Pv5-593.05G157300	248.428	2.3616	0.32567	7.25151	4.12142e-13	2.93985e-11
Pv5-593.05G159200	208.781	1.26795	0.237345	5.34222	9.1813e-08	1.97657e-06
Pv5-593.05G160100	26.2754	3.9863	1.50426	2.65002	0.0080488	0.0294391
Pv5-593.05G162100	55.7243	2.17695	0.493697	4.40949	1.03613e-05	0.00011894
Pv5-593.05G162500	1497.95	1.16647	0.212171	5.49779	3.8459e-08	9.08045e-07
Pv5-593.05G163200	42.5133	2.95017	0.638985	4.61697	3.89382e-06	5.15225e-05
Pv5-593.05G167200	195.014	1.04573	0.342257	3.0554	0.00224763	0.0107464
Pv5-593.05G169900	374.07	-1.22804	0.271797	-4.51822	6.23607e-06	7.70776e-05
Pv5-593.05G170700	11.6129	4.68205	1.68275	2.78238	0.00539617	0.0215061
Pv5-593.05G172100	26.2116	-6.08624	1.83181	-3.32252	0.000892078	0.00507549
Pv5-593.05G173000	332.904	1.90676	0.312975	6.09239	1.11234e-09	3.87845e-08
Pv5-593.05G174500	118.47	1.05456	0.266599	3.95562	7.63352e-05	0.000651939
Pv5-593.05G175200	491.866	1.67249	0.264195	6.33051	2.44346e-10	9.99992e-09
Pv5-593.05G175900	49.5353	1.83159	0.647313	2.82952	0.00466176	0.019148
Pv5-593.05G176100	30.4579	-1.70062	0.546415	-3.11231	0.00185628	0.00917629
Pv5-593.05G176200	49.5733	1.43291	0.458681	3.12398	0.00178423	0.00889833
Pv5-593.05G176800	5177.84	-1.75577	0.237709	-7.38622	1.51058e-13	1.18152e-11
Pv5-593.05G177700	87.8424	1.01012	0.368817	2.7388	0.00616639	0.0238987
Pv5-593.05G178300	648.218	1.67042	0.236252	7.07049	1.54383e-12	9.92855e-11
Pv5-593.05G179600	2525.15	1.1189	0.188647	5.93117	3.00787e-09	9.32109e-08
Pv5-593.05G181800	41.6926	1.75383	0.642879	2.72809	0.00637026	0.0244828
Pv5-593.05G182100	15.9178	1.46807	0.600742	2.44376	0.0145353	0.046791
Pv5-593.05G182200	1269.74	2.12595	0.327622	6.48903	8.63935e-11	3.87203e-09
Pv5-593.05G183700	30.8313	2.21759	0.865429	2.56241	0.0103948	0.0359163
Pv5-593.05G186900	184.643	1.60006	0.557894	2.86804	0.00413017	0.0173804
Pv5-593.05G187100	521.642	1.63547	0.310408	5.26879	1.37327e-07	2.79594e-06
Pv5-593.06G003000	11.3216	2.16476	0.766956	2.82253	0.00476464	0.0195112
Pv5-593.06G007000	18.7189	4.27367	1.35755	3.14807	0.00164352	0.00832985
Pv5-593.06G007900	51.9656	2.41456	0.49307	4.89699	9.73169e-07	1.54761e-05
Pv5-593.06G008300	76.2109	2.89025	0.669511	4.31696	1.5819e-05	0.00017137
Pv5-593.06G008900	73.7601	1.70063	0.695486	2.44524	0.0144755	0.0466414
Pv5-593.06G009900	13.3061	-1.79506	0.727348	-2.46796	0.0135887	0.0443715
Pv5-593.06G010600	2683.71	-1.1716	0.22885	-5.11952	3.06312e-07	5.65178e-06
Pv5-593.06G010800	85.2486	2.47872	0.486342	5.09666	3.45698e-07	6.25282e-06
Pv5-593.06G011800	598.08	1.27764	0.269832	4.73494	2.19117e-06	3.16385e-05
Pv5-593.06G012200	71.8454	2.18875	0.884097	2.47569	0.0132979	0.0436328
Pv5-593.06G012400	247.37	-1.62079	0.52939	-3.06162	0.00220143	0.0105654
Pv5-593.06G014400	170.909	1.73782	0.431032	4.03178	5.53562e-05	0.000499958
Pv5-593.06G016000	480.992	1.02897	0.191788	5.36516	8.08793e-08	1.76939e-06
Pv5-593.06G017600	3242.38	1.69243	0.604283	2.80072	0.0050989	0.0205857
Pv5-593.06G017700	957.71	1.72149	0.315322	5.45948	4.77534e-08	1.10939e-06
Pv5-593.06G019200	105.518	2.52207	0.703458	3.58524	0.00033677	0.00227941
Pv5-593.06G019900	1762.51	-1.36516	0.387706	-3.52112	0.000429733	0.00279422
Pv5-593.06G021200	99.1364	3.0388	0.473865	6.4128	1.42873e-10	6.05508e-09
Pv5-593.06G021300	56.883	2.21837	0.711328	3.11863	0.00181693	0.00902807
Pv5-593.06G023900	1541.84	-2.29439	0.410718	-5.58631	2.31951e-08	5.79391e-07
Pv5-593.06G026500	200.037	-1.36261	0.359928	-3.78579	0.00015322	0.00117262
Pv5-593.06G027400	405.808	-2.07133	0.323796	-6.39702	1.5844e-10	6.70079e-09
Pv5-593.06G028300	39.1706	3.41801	0.63152	5.41235	6.22042e-08	1.40483e-06
Pv5-593.06G028400	9.29509	2.80579	0.947991	2.95972	0.00307915	0.0138034
Pv5-593.06G033200	74.8427	-1.05727	0.403007	-2.62345	0.00870432	0.0313312
Pv5-593.06G033700	102.121	3.02436	0.775387	3.90046	9.60109e-05	0.000790325
Pv5-593.06G034300	21.6972	-4.65438	1.07969	-4.31084	1.62634e-05	0.00017529
Pv5-593.06G035600	217.637	1.92462	0.299293	6.43056	1.27135e-10	5.45655e-09
Pv5-593.06G035700	319.67	1.52328	0.256001	5.9503	2.67654e-09	8.43257e-08
Pv5-593.06G036100	729.198	-3.59623	0.865798	-4.15366	3.27197e-05	0.000321297
Pv5-593.06G037100	16.7953	5.05241	1.52098	3.3218	0.000894375	0.00508368
Pv5-593.06G037200	45.5714	-1.93334	0.468366	-4.12783	3.66195e-05	0.000353088
Pv5-593.06G041700	52.2312	3.19871	0.495165	6.45989	1.04782e-10	4.56768e-09
Pv5-593.06G041900	121.07	-3.94208	1.51668	-2.59915	0.00934538	0.0331092
Pv5-593.06G046100	150.214	1.86438	0.285669	6.52636	6.73856e-11	3.08846e-09
Pv5-593.06G047200	7.1321	4.72376	1.53408	3.07921	0.00207549	0.0100448
Pv5-593.06G048300	19.0616	3.90604	1.03229	3.78385	0.000154423	0.00117871
Pv5-593.06G048700	36.9153	3.61809	0.673613	5.37118	7.82239e-08	1.71686e-06
Pv5-593.06G049500	19.5529	1.3097	0.513827	2.54891	0.0108061	0.0369628
Pv5-593.06G053600	47.4515	2.38277	0.427777	5.57013	2.54554e-08	6.26581e-07
Pv5-593.06G053800	569.635	2.34933	0.499602	4.7024	2.57121e-06	3.61485e-05
Pv5-593.06G057200	111.149	5.22981	1.0153	5.15098	2.59131e-07	4.89233e-06
Pv5-593.06G057300	63.7803	2.11751	0.402059	5.26667	1.38922e-07	2.8171e-06
Pv5-593.06G057400	121.412	-1.06353	0.335132	-3.17347	0.00150627	0.00774269
Pv5-593.06G059000	38.5745	3.4042	1.18055	2.88357	0.00393199	0.016706
Pv5-593.06G060400	454.478	-3.00742	0.541215	-5.5568	2.74763e-08	6.70619e-07
Pv5-593.06G060600	21.8426	1.38117	0.534079	2.58608	0.00970738	0.0340287
Pv5-593.06G060700	453.7	-1.3859	0.32264	-4.2955	1.74298e-05	0.000185838
Pv5-593.06G060800	4971.53	-1.13052	0.346377	-3.26385	0.0010991	0.00600471
Pv5-593.06G062600	54.8615	-4.3389	0.726463	-5.97264	2.33446e-09	7.48282e-08
Pv5-593.06G063700	19.4641	3.95654	1.54358	2.56322	0.0103705	0.0358507
Pv5-593.06G063900	1541.38	1.41817	0.238913	5.93593	2.92183e-09	9.08566e-08
Pv5-593.06G066600	235.495	2.41176	0.511542	4.71468	2.42094e-06	3.43682e-05
Pv5-593.06G066700	30.6137	1.34573	0.450694	2.9859	0.00282741	0.0129149
Pv5-593.06G068000	37384.5	1.52523	0.362047	4.2128	2.52229e-05	0.000257933
Pv5-593.06G068500	10.349	4.20597	1.54644	2.71977	0.00653268	0.0250026
Pv5-593.06G069600	172.98	-1.61228	0.49112	-3.28287	0.00102756	0.0056875
Pv5-593.06G070000	1565.27	2.39505	0.270464	8.85534	8.34286e-19	1.72459e-16
Pv5-593.06G071400	66.4359	2.72015	0.972764	2.79631	0.00516905	0.0208107
Pv5-593.06G071800	870.191	-1.27395	0.247908	-5.13879	2.76509e-07	5.16269e-06
Pv5-593.06G073000	482.424	1.21715	0.364485	3.33938	0.000839659	0.00482274
Pv5-593.06G073400	466.009	1.46375	0.48842	2.99691	0.0027273	0.0125254
Pv5-593.06G073500	412.041	1.37411	0.549405	2.50108	0.0123815	0.0411726
Pv5-593.06G074100	118.941	2.45793	0.804005	3.0571	0.00223486	0.0106955
Pv5-593.06G074200	895.172	2.22836	0.910907	2.44631	0.0144328	0.0465424
Pv5-593.06G074400	153.739	1.23627	0.250632	4.9326	8.11436e-07	1.32245e-05
Pv5-593.06G074800	1134.1	3.19481	0.375965	8.49761	1.93527e-17	3.13638e-15
Pv5-593.06G075300	486.117	-1.64685	0.168907	-9.75005	1.84386e-22	7.47059e-20
Pv5-593.06G076200	427.74	1.30088	0.293177	4.4372	9.11355e-06	0.000106533
Pv5-593.06G076400	319.478	2.14073	0.714079	2.99789	0.00271855	0.0125079
Pv5-593.06G076600	362.796	-2.22976	0.400491	-5.56757	2.5831e-08	6.32749e-07
Pv5-593.06G077000	8.41147	2.773	1.01787	2.72432	0.00644336	0.0247215
Pv5-593.06G078600	58.7771	2.99207	0.746303	4.00919	6.09264e-05	0.000539444
Pv5-593.06G079000	71.7837	3.74801	0.402172	9.31942	1.16973e-20	3.43426e-18
Pv5-593.06G079400	47.7399	1.99198	0.530228	3.75684	0.000172076	0.00128869
Pv5-593.06G082400	157.675	2.26924	0.371854	6.10251	1.04413e-09	3.66585e-08
Pv5-593.06G088200	170.957	1.79088	0.325818	5.49657	3.8724e-08	9.13237e-07
Pv5-593.06G088700	329.191	-2.50774	0.494612	-5.07011	3.97584e-07	7.0037e-06
Pv5-593.06G092200	2272.44	1.04134	0.180941	5.75512	8.65793e-09	2.38954e-07
Pv5-593.06G094200	1592.51	2.0249	0.236573	8.5593	1.13552e-17	1.91694e-15
Pv5-593.06G094300	13.5756	2.84195	0.941456	3.01868	0.00253882	0.0118642
Pv5-593.06G094400	354.348	-4.0752	0.335214	-12.157	5.26441e-34	8.20356e-31
Pv5-593.06G094500	210.689	3.64745	0.532386	6.85114	7.32613e-12	4.15722e-10
Pv5-593.06G094600	198.309	1.70807	0.296594	5.75895	8.46404e-09	2.35205e-07
Pv5-593.06G094900	159.884	2.6006	0.495986	5.24329	1.57734e-07	3.13888e-06
Pv5-593.06G095600	701.136	1.08358	0.242283	4.47236	7.73601e-06	9.25671e-05
Pv5-593.06G097200	798.757	1.3844	0.283962	4.87532	1.08631e-06	1.69934e-05
Pv5-593.06G099700	3165.38	1.12003	0.222121	5.04243	4.5965e-07	7.98593e-06
Pv5-593.06G100600	1632.68	1.30237	0.392661	3.31678	0.000910601	0.00515418
Pv5-593.06G103200	184.761	-1.65572	0.197489	-8.38384	5.12294e-17	7.36031e-15
Pv5-593.06G103900	13476	1.55686	0.595789	2.6131	0.00897251	0.032097
Pv5-593.06G105700	8.51237	4.46754	1.41751	3.15169	0.00162328	0.0082376
Pv5-593.06G106400	279.214	-1.04991	0.319235	-3.28883	0.00100604	0.00558672
Pv5-593.06G107400	269.7	2.45923	0.45924	5.355	8.55586e-08	1.85572e-06
Pv5-593.06G107500	2832.31	1.73162	0.229528	7.5443	4.5472e-14	3.83822e-12
Pv5-593.06G108000	54.4052	2.25951	0.636428	3.55031	0.000384783	0.0025507
Pv5-593.06G108100	2189.75	1.18219	0.140581	8.40929	4.12495e-17	6.09951e-15
Pv5-593.06G108300	263.757	1.7188	0.34111	5.03886	4.68321e-07	8.11569e-06
Pv5-593.06G108600	6327.79	1.92901	0.41707	4.62515	3.74333e-06	4.98897e-05
Pv5-593.06G109200	46.0098	1.1784	0.452652	2.60333	0.00923236	0.0328179
Pv5-593.06G110100	154.048	-1.90345	0.699384	-2.72161	0.00649648	0.024897
Pv5-593.06G111200	19.4047	1.65821	0.685387	2.41938	0.015547	0.049319
Pv5-593.06G115000	5.14908	-4.34453	1.67794	-2.58921	0.00961965	0.0337855
Pv5-593.06G116600	217.576	1.17618	0.485777	2.42124	0.0154676	0.0491442
Pv5-593.06G117800	51.6042	2.37379	0.498511	4.76175	1.91918e-06	2.8173e-05
Pv5-593.06G118200	996.419	1.01025	0.369013	2.73772	0.00618676	0.0239548
Pv5-593.06G118800	192.085	-1.77155	0.705719	-2.51028	0.0120637	0.0403077
Pv5-593.06G119100	30.264	4.7188	1.7632	2.67627	0.00744469	0.0277436
Pv5-593.06G119200	3102.21	4.13905	0.960371	4.30985	1.63368e-05	0.000175851
Pv5-593.06G119300	299.66	4.03724	1.38208	2.92114	0.00348749	0.0151763
Pv5-593.06G119500	521.743	1.46572	0.237208	6.17905	6.44892e-10	2.37964e-08
Pv5-593.06G120100	2285.15	1.04912	0.256907	4.08367	4.43295e-05	0.000416525
Pv5-593.06G120600	41.4882	1.94612	0.617341	3.15242	0.00161925	0.00822329
Pv5-593.06G122100	87.1936	1.97392	0.404931	4.8747	1.08972e-06	1.70327e-05
Pv5-593.06G122300	104.313	1.24987	0.424951	2.9412	0.00326942	0.0144769
Pv5-593.06G122500	41.7462	1.00985	0.402852	2.50675	0.0121848	0.0406322
Pv5-593.06G122700	215.765	1.13019	0.397364	2.84422	0.00445207	0.01844
Pv5-593.06G124400	1133.44	-1.14129	0.406556	-2.80722	0.00499716	0.0202708
Pv5-593.06G126500	14.6202	3.82288	1.23859	3.08647	0.00202549	0.00986119
Pv5-593.06G127600	52.3732	-1.371	0.49493	-2.77009	0.00560403	0.0221948
Pv5-593.06G128100	278.83	8.64037	1.83141	4.71789	2.38305e-06	3.40039e-05
Pv5-593.06G128600	104.845	1.37028	0.483325	2.83511	0.00458098	0.0188628
Pv5-593.06G129200	89.8713	3.93815	0.509971	7.72231	1.14243e-14	1.10734e-12
Pv5-593.06G130200	49.8871	2.97326	1.11936	2.65621	0.00790255	0.0290439
Pv5-593.06G132300	79.2158	2.61578	0.963051	2.71613	0.00660491	0.0252314
Pv5-593.06G134300	1339.16	2.57418	0.829569	3.10304	0.00191544	0.0094019
Pv5-593.06G134700	441.15	1.66044	0.339743	4.88735	1.02203e-06	1.61499e-05
Pv5-593.06G136300	17.7466	4.92773	1.51194	3.25921	0.00111724	0.00608908
Pv5-593.06G136600	1126.23	4.05617	0.857664	4.72932	2.25269e-06	3.23653e-05
Pv5-593.06G137500	440.491	2.87755	0.532944	5.39934	6.68865e-08	1.5022e-06
Pv5-593.06G137600	12.0468	4.08602	1.21232	3.37042	0.000750545	0.00440839
Pv5-593.06G139000	83.8748	2.04992	0.451869	4.53654	5.71841e-06	7.15841e-05
Pv5-593.06G141000	454.605	-1.56568	0.280102	-5.58969	2.27471e-08	5.69606e-07
Pv5-593.06G141900	527.893	3.85583	0.663977	5.80717	6.35368e-09	1.80431e-07
Pv5-593.06G142600	693.604	1.20345	0.291009	4.13545	3.54256e-05	0.000342718
Pv5-593.06G142700	20.0482	1.7327	0.701604	2.46963	0.0135252	0.0442212
Pv5-593.06G144800	15.115	3.5106	0.716626	4.8988	9.64251e-07	1.53568e-05
Pv5-593.06G145000	82.9312	1.82921	0.605658	3.02019	0.00252613	0.0118158
Pv5-593.06G146800	8.2345	4.09754	1.57273	2.60537	0.00917758	0.0326831
Pv5-593.06G147100	15.3331	3.5071	1.27447	2.7518	0.00592688	0.0232148
Pv5-593.06G150400	51.7937	1.005	0.39998	2.51263	0.0119833	0.0400856
Pv5-593.06G150600	32.5672	2.10994	0.772994	2.72957	0.00634177	0.0243918
Pv5-593.06G151600	354.369	1.33896	0.429011	3.12104	0.00180211	0.00896319
Pv5-593.06G152400	6495.94	-2.36176	0.242724	-9.73021	2.24131e-22	8.73164e-20
Pv5-593.06G152600	343.767	1.32151	0.42861	3.08324	0.00204759	0.00994009
Pv5-593.06G152700	76.9936	1.08198	0.438317	2.46849	0.0135683	0.0443119
Pv5-593.06G155200	20912	1.21488	0.266711	4.55503	5.2377e-06	6.66072e-05
Pv5-593.06G155900	42.9773	4.1997	0.76074	5.52054	3.37952e-08	8.07311e-07
Pv5-593.06G157200	23.1323	3.33275	0.654857	5.08927	3.59438e-07	6.46095e-06
Pv5-593.06G157400	1252.49	-2.38939	0.523228	-4.56663	4.95629e-06	6.35069e-05
Pv5-593.06G157700	723.829	-2.10291	0.311007	-6.76161	1.36465e-11	7.19923e-10
Pv5-593.06G157900	482.935	1.66669	0.226059	7.37281	1.67072e-13	1.28506e-11
Pv5-593.06G159700	791.764	-1.79793	0.271056	-6.63306	3.28793e-11	1.60886e-09
Pv5-593.06G159900	44.0528	1.81687	0.575491	3.15707	0.0015936	0.00810729
Pv5-593.06G160000	15.0436	4.03618	1.05133	3.83913	0.000123469	0.000972108
Pv5-593.06G160600	136.958	3.59408	0.465059	7.72823	1.09053e-14	1.06211e-12
Pv5-593.06G161700	54.1445	1.39045	0.412404	3.37157	0.000747408	0.00439124
Pv5-593.06G162300	46.9289	3.88191	0.826207	4.69848	2.6211e-06	3.66701e-05
Pv5-593.06G162600	64.0173	-1.85377	0.528717	-3.50616	0.000454623	0.00292931
Pv5-593.06G164200	2875.98	-1.42869	0.218563	-6.53672	6.28816e-11	2.90834e-09
Pv5-593.06G165900	303.724	-1.98403	0.302155	-6.56628	5.15863e-11	2.43031e-09
Pv5-593.06G166700	4457.04	1.40999	0.23628	5.96746	2.40981e-09	7.7e-08
Pv5-593.06G167600	75.9089	2.21497	0.571741	3.87408	0.00010703	0.000862111
Pv5-593.06G168800	1001.85	-1.50274	0.296896	-5.0615	4.15971e-07	7.28956e-06
Pv5-593.06G169200	20.988	-1.43994	0.511074	-2.81748	0.00484016	0.0197702
Pv5-593.06G170800	1360.01	1.77486	0.280965	6.31703	2.6663e-10	1.07598e-08
Pv5-593.06G171700	39.7198	4.33469	0.806541	5.37441	7.68336e-08	1.69001e-06
Pv5-593.06G172000	59.9527	3.76821	0.773824	4.8696	1.11827e-06	1.73726e-05
Pv5-593.06G173600	175.375	1.13713	0.18484	6.15198	7.65209e-10	2.75829e-08
Pv5-593.06G173900	49.9165	2.46481	0.793822	3.10499	0.00190285	0.00935402
Pv5-593.06G174000	146.33	1.49063	0.399841	3.72806	0.000192956	0.00142194
Pv5-593.06G175100	88.9619	2.02779	0.801843	2.52891	0.0114419	0.0386213
Pv5-593.06G177900	89.8235	1.77059	0.451164	3.92449	8.69147e-05	0.00072577
Pv5-593.06G178500	31.8752	-1.23423	0.410671	-3.00539	0.00265239	0.0122536
Pv5-593.06G179000	38.9686	2.99642	0.814033	3.68096	0.000232354	0.00166621
Pv5-593.06G179300	24.9821	2.50343	0.680301	3.67988	0.000233344	0.00167094
Pv5-593.06G182000	92.7929	1.27326	0.520196	2.44765	0.0143791	0.0464136
Pv5-593.06G182300	73.6996	1.72783	0.714286	2.41896	0.015565	0.049356
Pv5-593.06G182700	207.02	-1.17925	0.223804	-5.26911	1.37084e-07	2.79381e-06
Pv5-593.06G183900	36.8404	1.82997	0.643063	2.84571	0.00443125	0.018365
Pv5-593.06G184200	30.525	7.45974	1.46499	5.09202	3.5426e-07	6.38488e-06
Pv5-593.06G185900	1597.88	-1.77106	0.313343	-5.65215	1.58456e-08	4.13126e-07
Pv5-593.06G186500	76.2225	1.63052	0.441421	3.6938	0.000220926	0.00159328
Pv5-593.06G187000	115.052	1.28068	0.370663	3.45511	0.000550066	0.00341293
Pv5-593.06G187200	16.391	3.05514	0.965518	3.16424	0.00155486	0.00794409
Pv5-593.06G189900	709.789	-1.34563	0.2858	-4.7083	2.49787e-06	3.52871e-05
Pv5-593.06G190600	577.146	1.47897	0.548389	2.69694	0.00699804	0.0263751
Pv5-593.06G191100	463.965	1.00551	0.264919	3.79552	0.000147333	0.00113356
Pv5-593.06G191500	43399.3	-1.25765	0.360488	-3.48875	0.00048528	0.0030895
Pv5-593.06G191800	390.105	2.93752	0.437089	6.72064	1.80932e-11	9.30282e-10
Pv5-593.06G192500	70.392	1.00508	0.297286	3.38083	0.000722669	0.00426885
Pv5-593.06G192700	1114.09	1.1033	0.369672	2.98455	0.00283996	0.012946
Pv5-593.06G194900	224.46	1.00018	0.283229	3.53134	0.000413453	0.00271586
Pv5-593.06G195900	41.9386	-1.83559	0.427514	-4.29364	1.75766e-05	0.000187207
Pv5-593.06G198300	61.2714	2.83119	0.500339	5.65855	1.52656e-08	3.99033e-07
Pv5-593.06G198500	1105.19	-1.18425	0.314565	-3.76472	0.000166734	0.00125379
Pv5-593.06G199000	310.923	-1.50695	0.535019	-2.81664	0.00485295	0.0198088
Pv5-593.06G199700	422.034	1.22772	0.207871	5.90616	3.50177e-09	1.06355e-07
Pv5-593.06G200200	145.36	1.08632	0.447162	2.42936	0.0151256	0.0482664
Pv5-593.06G200300	227.226	2.00693	0.225954	8.88201	6.56657e-19	1.40027e-16
Pv5-593.06G200500	27.711	2.31245	0.664269	3.48119	0.000499186	0.00315719
Pv5-593.06G201800	433.387	3.96129	0.423489	9.35393	8.44463e-21	2.59199e-18
Pv5-593.06G202200	28.0558	2.20184	0.871912	2.5253	0.0115599	0.0389263
Pv5-593.06G202300	954.342	1.53261	0.450476	3.4022	0.000668465	0.00400014
Pv5-593.06G202800	690.465	1.04804	0.365096	2.87058	0.00409723	0.0172873
Pv5-593.06G204200	113.792	2.41205	0.433144	5.56871	2.56633e-08	6.30518e-07
Pv5-593.06G205200	49.0092	3.48292	1.25345	2.77866	0.0054583	0.021711
Pv5-593.06G206000	44.6624	2.23954	0.698646	3.20554	0.00134808	0.00708231
Pv5-593.06G207700	38.7793	-1.41294	0.446773	-3.16254	0.00156399	0.0079827
Pv5-593.06G211800	3284.15	1.80068	0.442445	4.06985	4.70436e-05	0.00043696
Pv5-593.06G212900	87.4517	2.30237	0.506555	4.54517	5.48921e-06	6.91545e-05
Pv5-593.06G213200	303.616	-2.51976	0.25534	-9.86827	5.71426e-23	2.57243e-20
Pv5-593.06G216000	332.962	2.57108	0.296535	8.67042	4.3053e-18	7.85736e-16
Pv5-593.06G216800	69.3962	2.74372	0.593653	4.62176	3.80498e-06	5.05694e-05
Pv5-593.06G218200	12869.3	-1.33605	0.112829	-11.8414	2.38548e-32	3.02031e-29
Pv5-593.06G219400	379.54	1.08816	0.24497	4.44201	8.91218e-06	0.000104541
Pv5-593.06G224300	335.526	-2.18018	0.512173	-4.25672	2.07447e-05	0.000216807
Pv5-593.06G228200	23.4647	1.60448	0.621871	2.58009	0.00987745	0.0344936
Pv5-593.06G229100	17.9303	3.75557	1.47541	2.54545	0.0109136	0.0372335
Pv5-593.07G001300	26.7909	2.02914	0.528065	3.84259	0.000121743	0.000961882
Pv5-593.07G001600	561.834	1.82717	0.593548	3.07839	0.00208125	0.0100625
Pv5-593.07G001700	83.636	1.62137	0.305393	5.30912	1.10156e-07	2.31249e-06
Pv5-593.07G002200	55799.2	3.47816	0.575065	6.04828	1.46396e-09	4.95935e-08
Pv5-593.07G005300	30.8308	-1.44455	0.439219	-3.2889	0.0010058	0.00558672
Pv5-593.07G006000	1457.48	-3.24174	0.698246	-4.64269	3.4391e-06	4.63535e-05
Pv5-593.07G007800	7.89733	-5.26188	1.46548	-3.59056	0.000329968	0.00224011
Pv5-593.07G009200	4878.22	-2.45768	0.226003	-10.8745	1.52421e-27	1.23509e-24
Pv5-593.07G009500	5253.66	1.03947	0.127668	8.14199	3.88849e-16	4.92332e-14
Pv5-593.07G010400	131.253	-3.02447	0.716901	-4.21881	2.45598e-05	0.000252171
Pv5-593.07G012200	61.6315	1.3427	0.488687	2.74755	0.00600415	0.0234268
Pv5-593.07G012300	189.065	3.06459	0.771681	3.97132	7.14764e-05	0.000618598
Pv5-593.07G012500	111.044	2.68043	0.658089	4.07305	4.64005e-05	0.000432275
Pv5-593.07G012700	60.3395	3.02548	0.532939	5.67698	1.37097e-08	3.62574e-07
Pv5-593.07G013200	291.816	-1.18584	0.463318	-2.55945	0.0104837	0.0360942
Pv5-593.07G015200	105.132	-1.16395	0.248982	-4.67486	2.94158e-06	4.04552e-05
Pv5-593.07G015800	1555.06	1.58814	0.48795	3.25472	0.00113505	0.00616789
Pv5-593.07G016600	51.4909	2.14508	0.326647	6.56698	5.13469e-11	2.42467e-09
Pv5-593.07G018200	541.073	-1.61712	0.559043	-2.89265	0.00382002	0.01634
Pv5-593.07G020400	783.418	1.45811	0.239508	6.08794	1.14372e-09	3.96739e-08
Pv5-593.07G021100	12.7691	3.82902	1.35903	2.81746	0.00484057	0.0197702
Pv5-593.07G022200	76.7043	2.89636	0.667957	4.33614	1.45004e-05	0.000158955
Pv5-593.07G022500	13383	1.36686	0.108045	12.6507	1.10822e-36	2.24503e-33
Pv5-593.07G023000	142.059	2.19378	0.82522	2.65842	0.00785083	0.028901
Pv5-593.07G023100	431.877	2.48169	0.254927	9.73489	2.14046e-22	8.50223e-20
Pv5-593.07G024200	71.7267	-1.43158	0.464985	-3.07876	0.00207863	0.0100547
Pv5-593.07G024600	117.687	1.88514	0.605362	3.11407	0.00184523	0.00913283
Pv5-593.07G025600	308.258	2.67966	0.551072	4.86263	1.15838e-06	1.78997e-05
Pv5-593.07G025800	928.231	6.44551	0.911109	7.07436	1.50143e-12	9.71759e-11
Pv5-593.07G026100	490.557	-1.12456	0.247878	-4.53675	5.71269e-06	7.15694e-05
Pv5-593.07G028200	19.1764	3.69352	0.75279	4.90644	9.2744e-07	1.4864e-05
Pv5-593.07G028300	70.213	4.18146	0.85323	4.90074	9.54774e-07	1.52178e-05
Pv5-593.07G029400	74.3511	3.87201	0.504375	7.67684	1.63058e-14	1.50832e-12
Pv5-593.07G031100	945.111	1.0346	0.241307	4.28749	1.80701e-05	0.000192059
Pv5-593.07G033400	439.188	1.50576	0.297295	5.06485	4.08712e-07	7.17477e-06
Pv5-593.07G036500	262.368	1.346	0.284434	4.73221	2.22085e-06	3.19758e-05
Pv5-593.07G036900	145.445	2.47345	0.845123	2.92673	0.00342548	0.0150007
Pv5-593.07G039000	5825.56	-3.15061	0.677871	-4.6478	3.35492e-06	4.54001e-05
Pv5-593.07G039200	755.026	2.2308	0.891978	2.50096	0.0123857	0.041175
Pv5-593.07G040400	2591.44	1.30786	0.272994	4.79079	1.66129e-06	2.47641e-05
Pv5-593.07G042200	137.937	-2.42669	0.534932	-4.53645	5.72094e-06	7.15841e-05
Pv5-593.07G042300	311.788	4.4369	0.411544	10.7811	4.22761e-27	3.29396e-24
Pv5-593.07G043500	939.068	-1.15495	0.396803	-2.91065	0.00360683	0.0156026
Pv5-593.07G044300	1428.12	2.01675	0.319782	6.30664	2.85167e-10	1.14168e-08
Pv5-593.07G044500	4195.1	5.97936	0.274814	21.7578	5.82455e-105	1.17994e-100
Pv5-593.07G045500	25.3581	2.65379	0.758074	3.5007	0.000464042	0.0029711
Pv5-593.07G047700	610.924	2.40722	0.618815	3.89005	0.000100224	0.000818688
Pv5-593.07G048100	38.723	1.44913	0.407872	3.5529	0.000381005	0.00253062
Pv5-593.07G048300	61.0174	4.1565	0.640232	6.49218	8.46041e-11	3.80024e-09
Pv5-593.07G050200	29.0411	2.66736	0.584816	4.56102	5.09056e-06	6.49398e-05
Pv5-593.07G050700	15.1468	2.33388	0.951817	2.45203	0.0142054	0.045958
Pv5-593.07G051000	12.4753	2.23233	0.85925	2.598	0.00937686	0.033157
Pv5-593.07G052300	574.093	-2.46196	0.857084	-2.87249	0.00407253	0.0172093
Pv5-593.07G052900	380.571	1.17375	0.36207	3.24178	0.00118787	0.0063881
Pv5-593.07G054100	88.5433	3.89706	0.792376	4.9182	8.73448e-07	1.40878e-05
Pv5-593.07G054800	10.3084	-2.65466	0.98998	-2.68153	0.00732864	0.0273665
Pv5-593.07G055400	66411.3	1.09961	0.153077	7.18339	6.80013e-13	4.65024e-11
Pv5-593.07G055800	9.40744	3.8199	1.5409	2.47901	0.0131748	0.0433059
Pv5-593.07G057100	2427.09	1.37706	0.236856	5.81393	6.10233e-09	1.7436e-07
Pv5-593.07G057700	52.3599	2.02569	0.410889	4.93002	8.22217e-07	1.33787e-05
Pv5-593.07G059200	4494.26	1.32584	0.295607	4.48514	7.28656e-06	8.78638e-05
Pv5-593.07G059500	363.146	1.75968	0.394941	4.45556	8.36758e-06	9.91869e-05
Pv5-593.07G059600	195.208	1.65307	0.445891	3.70735	0.000209439	0.0015229
Pv5-593.07G059700	7056.46	1.58338	0.366901	4.31556	1.59199e-05	0.000172279
Pv5-593.07G059800	7812.24	1.57233	0.292107	5.38271	7.33733e-08	1.62982e-06
Pv5-593.07G060400	1942.34	1.36126	0.24145	5.63785	1.72184e-08	4.43778e-07
Pv5-593.07G062700	68034.4	1.85665	0.344945	5.38245	7.34783e-08	1.63036e-06
Pv5-593.07G063000	34.1046	3.72024	0.777449	4.78519	1.70822e-06	2.54262e-05
Pv5-593.07G063800	746.946	1.96081	0.591206	3.31663	0.000911103	0.00515418
Pv5-593.07G064300	1054.79	1.27058	0.156929	8.09648	5.65723e-16	6.94571e-14
Pv5-593.07G064900	897.648	1.23913	0.235089	5.27092	1.35741e-07	2.77201e-06
Pv5-593.07G065100	124.161	1.04352	0.324621	3.21457	0.0013064	0.00690632
Pv5-593.07G065900	18038.6	-2.23691	0.291134	-7.68346	1.54849e-14	1.43896e-12
Pv5-593.07G066000	142.348	-1.31766	0.511065	-2.57826	0.00992987	0.0346349
Pv5-593.07G066400	173.783	-1.07032	0.431474	-2.48061	0.0131157	0.0431397
Pv5-593.07G067800	626.397	1.10342	0.362698	3.04224	0.00234821	0.0111249
Pv5-593.07G068000	63.2937	3.63835	0.465231	7.82053	5.26026e-15	5.54925e-13
Pv5-593.07G068800	400.107	-1.59235	0.288169	-5.52576	3.28067e-08	7.86506e-07
Pv5-593.07G069000	355.944	1.36457	0.207294	6.58278	4.61744e-11	2.19064e-09
Pv5-593.07G070100	2681.1	1.36775	0.274103	4.98991	6.04081e-07	1.01725e-05
Pv5-593.07G070400	80.2251	3.43492	0.687592	4.99559	5.86574e-07	9.9106e-06
Pv5-593.07G070600	144.744	4.40997	1.79965	2.45047	0.0142672	0.0461184
Pv5-593.07G072600	54.3727	2.33529	0.952291	2.45229	0.0141949	0.0459363
Pv5-593.07G074300	8.33915	3.57283	1.32966	2.68701	0.00720939	0.0269859
Pv5-593.07G076000	723.476	1.71252	0.248863	6.88137	5.92794e-12	3.43109e-10
Pv5-593.07G077500	11.6417	2.3457	0.853489	2.74837	0.00598928	0.0233913
Pv5-593.07G077700	966.685	1.82589	0.46293	3.94421	8.00648e-05	0.000676942
Pv5-593.07G078300	20578.7	1.84667	0.323657	5.70563	1.15912e-08	3.11838e-07
Pv5-593.07G079800	4560.33	1.34929	0.441248	3.05789	0.00222904	0.0106751
Pv5-593.07G080000	1494.94	2.19314	0.362522	6.04968	1.45135e-09	4.92487e-08
Pv5-593.07G081300	195.033	1.29947	0.287861	4.51423	6.35484e-06	7.84021e-05
Pv5-593.07G081600	154.401	-1.32566	0.414039	-3.20178	0.0013658	0.00716613
Pv5-593.07G082200	380.728	4.60905	0.588105	7.83712	4.60988e-15	4.9411e-13
Pv5-593.07G082400	8664.96	-1.24616	0.229854	-5.42153	5.90919e-08	1.35111e-06
Pv5-593.07G082900	47.8039	1.41429	0.354594	3.98847	6.65011e-05	0.000580931
Pv5-593.07G084600	2010.03	-2.26633	0.166116	-13.643	2.22112e-42	8.9991e-39
Pv5-593.07G085500	385.557	1.6471	0.177162	9.29717	1.4423e-20	4.11524e-18
Pv5-593.07G085600	211.055	1.92431	0.260636	7.38314	1.54605e-13	1.20461e-11
Pv5-593.07G089600	38.2303	2.94569	0.744075	3.95885	7.53102e-05	0.000645464
Pv5-593.07G092300	507.73	1.38741	0.384231	3.61088	0.000305158	0.00209912
Pv5-593.07G093400	1062.8	3.59795	0.34827	10.3309	5.10593e-25	2.722e-22
Pv5-593.07G093900	642.298	1.11058	0.274129	4.05133	5.09281e-05	0.000467045
Pv5-593.07G094500	51.787	1.63132	0.60265	2.70691	0.00679128	0.0257878
Pv5-593.07G098600	1606.77	1.25541	0.298726	4.20256	2.63912e-05	0.00026839
Pv5-593.07G100100	1268.22	4.59867	0.460014	9.99679	1.5741e-23	7.24731e-21
Pv5-593.07G101700	32.1719	3.02016	0.96877	3.11752	0.00182377	0.00905317
Pv5-593.07G101800	247.047	2.49273	0.529123	4.71106	2.46431e-06	3.48861e-05
Pv5-593.07G102000	88.952	1.16655	0.306254	3.80907	0.000139489	0.00107895
Pv5-593.07G102400	311.53	2.7577	0.46597	5.9182	3.25494e-09	9.99069e-08
Pv5-593.07G102800	6.85468	4.75836	1.81885	2.61614	0.00889309	0.0318748
Pv5-593.07G103500	936.511	1.33455	0.23548	5.66735	1.4502e-08	3.79755e-07
Pv5-593.07G106100	11.5697	2.86201	0.943028	3.03491	0.00240604	0.0113484
Pv5-593.07G106400	47.1294	1.66358	0.572425	2.9062	0.00365845	0.015779
Pv5-593.07G106500	161.501	1.4438	0.45038	3.20573	0.0013472	0.00707955
Pv5-593.07G107100	40.3522	1.80433	0.550812	3.27576	0.00105379	0.00579628
Pv5-593.07G107200	88.0876	3.51921	0.84898	4.14523	3.39479e-05	0.000330951
Pv5-593.07G107800	860.577	2.16179	0.843835	2.56186	0.0104114	0.0359492
Pv5-593.07G108600	175.644	1.70503	0.447769	3.80784	0.000140188	0.00108394
Pv5-593.07G109300	14.0326	1.81304	0.640397	2.83111	0.00463866	0.0190647
Pv5-593.07G110000	278.106	-1.76034	0.398445	-4.41802	9.96098e-06	0.000115308
Pv5-593.07G110200	108.797	-1.79134	0.460793	-3.88752	0.000101273	0.000823597
Pv5-593.07G111100	4770.11	-2.13375	0.226081	-9.438	3.79973e-21	1.20273e-18
Pv5-593.07G115800	274.139	2.05647	0.38545	5.33524	9.54166e-08	2.04545e-06
Pv5-593.07G116100	371.449	1.38105	0.328886	4.19917	2.67895e-05	0.000271623
Pv5-593.07G121500	367.181	-1.23165	0.490999	-2.50845	0.0121264	0.0404638
Pv5-593.07G122700	6.17247	-5.5989	1.45455	-3.84923	0.000118488	0.000939099
Pv5-593.07G123900	119.787	1.50734	0.39649	3.8017	0.000143705	0.0011086
Pv5-593.07G124200	20.1168	1.4388	0.544713	2.64139	0.00825674	0.0300296
Pv5-593.07G125900	156.539	-2.00039	0.341741	-5.85353	4.8126e-09	1.41091e-07
Pv5-593.07G127100	33.3654	3.94774	1.27012	3.10815	0.00188262	0.00927481
Pv5-593.07G128400	51.3045	2.59441	0.685467	3.78488	0.000153784	0.00117516
Pv5-593.07G129500	317.28	1.23716	0.320041	3.86562	0.000110807	0.000887248
Pv5-593.07G130200	13.9181	1.89235	0.770495	2.45602	0.0140484	0.0455639
Pv5-593.07G134900	18.7268	2.36684	0.911787	2.59582	0.00943644	0.0333037
Pv5-593.07G136100	75.2345	3.7479	1.02761	3.6472	0.000265118	0.00186226
Pv5-593.07G136700	106.679	-1.70877	0.318942	-5.3576	8.43356e-08	1.83621e-06
Pv5-593.07G137100	28.8944	-1.30336	0.451666	-2.88567	0.00390586	0.0166229
Pv5-593.07G138100	55.4049	1.77821	0.550796	3.22844	0.00124467	0.00664064
Pv5-593.07G138300	117.617	1.73069	0.399504	4.33209	1.47703e-05	0.000161303
Pv5-593.07G139100	20.5052	3.63179	0.982817	3.69528	0.000219641	0.00158627
Pv5-593.07G139600	68.7256	-3.26808	0.83253	-3.92548	8.65565e-05	0.000723673
Pv5-593.07G140600	1608.82	1.49423	0.370907	4.02859	5.61123e-05	0.000504537
Pv5-593.07G143700	580.526	-1.46379	0.267594	-5.47019	4.49549e-08	1.04919e-06
Pv5-593.07G144100	147.983	2.68332	0.638914	4.19982	2.67127e-05	0.000270979
Pv5-593.07G145000	1277.68	-1.13155	0.232207	-4.87302	1.09906e-06	1.71268e-05
Pv5-593.07G146100	346.723	-1.66051	0.231775	-7.16431	7.81819e-13	5.29702e-11
Pv5-593.07G146800	2172.99	1.27173	0.280437	4.53482	5.76527e-06	7.20943e-05
Pv5-593.07G149800	3346.91	1.48776	0.298468	4.98464	6.20759e-07	1.04205e-05
Pv5-593.07G150800	119.042	3.00987	0.398519	7.55262	4.26581e-14	3.63095e-12
Pv5-593.07G158300	5888.98	1.06661	0.374216	2.85025	0.00436844	0.0181679
Pv5-593.07G159200	203.621	2.92363	0.476536	6.13516	8.5074e-10	3.02356e-08
Pv5-593.07G160100	197.407	-1.10872	0.234189	-4.73431	2.19796e-06	3.17139e-05
Pv5-593.07G160400	96.9493	1.01162	0.301829	3.35162	0.000803395	0.0046567
Pv5-593.07G160500	516.504	1.73409	0.24338	7.12503	1.04057e-12	6.8664e-11
Pv5-593.07G162300	49.6521	1.04493	0.352305	2.96598	0.00301724	0.0135709
Pv5-593.07G162700	523.748	1.29939	0.319617	4.06544	4.79413e-05	0.000444279
Pv5-593.07G163200	59.6793	-2.50889	0.655904	-3.82508	0.00013073	0.00102133
Pv5-593.07G164400	37.7204	-1.54644	0.441619	-3.50175	0.000462209	0.00296218
Pv5-593.07G164700	28.3298	2.2312	0.507033	4.4005	1.08e-05	0.000122983
Pv5-593.07G166300	537.603	1.34531	0.357597	3.76208	0.000168508	0.00126572
Pv5-593.07G167100	173.527	2.22646	0.315923	7.04748	1.82193e-12	1.16431e-10
Pv5-593.07G169800	131.38	1.82912	0.387888	4.71559	2.41015e-06	3.43035e-05
Pv5-593.07G170900	311.71	-2.07884	0.537347	-3.86871	0.000109413	0.000878513
Pv5-593.07G171100	195.807	1.58063	0.262744	6.01584	1.78954e-09	5.89473e-08
Pv5-593.07G172900	2254.61	3.4965	0.815893	4.28549	1.82338e-05	0.000193576
Pv5-593.07G177100	46.754	2.44143	0.567915	4.29894	1.71618e-05	0.000183271
Pv5-593.07G178000	80.418	1.39115	0.339128	4.10214	4.0935e-05	0.000389325
Pv5-593.07G180000	80.0422	2.66754	0.333075	8.00883	1.15808e-15	1.38003e-13
Pv5-593.07G180200	205.92	1.66519	0.285496	5.83264	5.45575e-09	1.58115e-07
Pv5-593.07G180400	3110.9	1.13455	0.25693	4.41581	1.00633e-05	0.000116294
Pv5-593.07G180500	499.837	3.1017	0.593681	5.22452	1.74604e-07	3.44078e-06
Pv5-593.07G180900	600.747	-1.08146	0.404397	-2.67425	0.00748976	0.0278876
Pv5-593.07G181700	18.1317	1.91436	0.729268	2.62505	0.0086637	0.0312294
Pv5-593.07G182200	74.9511	1.29207	0.326593	3.95622	7.61449e-05	0.000650588
Pv5-593.07G182300	7.55555	5.78408	1.58333	3.6531	0.000259089	0.00182879
Pv5-593.07G182400	1915.45	1.0088	0.116238	8.67882	3.99904e-18	7.43234e-16
Pv5-593.07G182900	78.0436	1.18857	0.398394	2.98342	0.00285049	0.0129911
Pv5-593.07G184800	135.142	1.3176	0.301422	4.37127	1.23526e-05	0.000138101
Pv5-593.07G185100	227.83	2.41775	0.627196	3.85485	0.000115801	0.000920318
Pv5-593.07G188400	74.2437	1.78009	0.519311	3.4278	0.000608497	0.00369792
Pv5-593.07G188900	10.1076	2.34182	0.905613	2.58589	0.0097127	0.0340415
Pv5-593.07G190200	3565.07	-1.65286	0.255329	-6.47343	9.58e-11	4.21895e-09
Pv5-593.07G190800	9.37061	3.08599	1.25496	2.45903	0.0139315	0.045279
Pv5-593.07G191100	11.2977	2.76689	1.07161	2.582	0.00982294	0.0343447
Pv5-593.07G192500	119.743	3.18285	0.414095	7.6863	1.51456e-14	1.41391e-12
Pv5-593.07G192600	35.1227	-3.35997	0.719631	-4.66902	3.02638e-06	4.13688e-05
Pv5-593.07G194400	210.965	1.9866	0.399578	4.97173	6.63576e-07	1.10274e-05
Pv5-593.07G195200	3206.15	1.02794	0.237962	4.31977	1.56188e-05	0.000169383
Pv5-593.07G196400	258.718	2.53702	0.615625	4.12105	3.77144e-05	0.000362437
Pv5-593.07G196900	31.654	1.11511	0.446057	2.49992	0.012422	0.0412735
Pv5-593.07G198500	517.06	-1.01832	0.13525	-7.52912	5.10836e-14	4.22388e-12
Pv5-593.07G203700	88.4951	-5.05427	1.0763	-4.69596	2.65354e-06	3.70216e-05
Pv5-593.07G204000	23.2037	2.00933	0.553016	3.63341	0.000279703	0.00194382
Pv5-593.07G204600	1930.22	1.10539	0.271462	4.072	4.66116e-05	0.000433743
Pv5-593.07G204700	5926.58	1.43	0.232548	6.14924	7.78534e-10	2.80134e-08
Pv5-593.07G206300	21.235	2.20487	0.733439	3.00621	0.00264527	0.0122291
Pv5-593.07G207100	34.5683	2.02781	0.640575	3.16561	0.00154757	0.00791484
Pv5-593.07G207600	21.6441	3.47788	1.07132	3.24634	0.00116899	0.00631338
Pv5-593.07G208300	788.746	3.36165	0.314454	10.6904	1.12841e-26	7.88254e-24
Pv5-593.07G208700	21.7067	4.70329	1.0818	4.34763	1.37614e-05	0.000151841
Pv5-593.07G209400	4.93543	4.55628	1.61529	2.82073	0.00479151	0.0196054
Pv5-593.07G210200	6.69684	4.45424	1.44395	3.08475	0.0020372	0.00990868
Pv5-593.07G210600	832.078	-1.04126	0.298051	-3.49355	0.000476636	0.00304021
Pv5-593.07G212100	349.881	1.4175	0.235418	6.02121	1.73122e-09	5.73057e-08
Pv5-593.07G212500	76.9746	-3.16515	1.12229	-2.82026	0.0047985	0.0196181
Pv5-593.07G213000	573.431	-3.54977	0.78451	-4.52482	6.04462e-06	7.49399e-05
Pv5-593.07G214400	894.292	1.68474	0.341828	4.92862	8.28131e-07	1.34533e-05
Pv5-593.07G215200	814.95	1.23617	0.290378	4.2571	2.07093e-05	0.000216587
Pv5-593.07G215500	688.671	1.45924	0.216702	6.73383	1.65253e-11	8.62806e-10
Pv5-593.07G216400	310.136	3.65584	0.702966	5.20059	1.98657e-07	3.84741e-06
Pv5-593.07G216500	32.3614	1.92255	0.652106	2.94821	0.0031962	0.0141992
Pv5-593.07G216600	112.913	-2.34222	0.70485	-3.323	0.000890534	0.00506896
Pv5-593.07G217800	206.524	1.31141	0.297448	4.40886	1.03915e-05	0.000119203
Pv5-593.07G219200	667.724	1.13091	0.300111	3.76831	0.000164355	0.00123773
Pv5-593.07G219500	17.3614	2.75139	0.854022	3.22169	0.00127439	0.00677421
Pv5-593.07G220400	71.5027	3.33415	1.30876	2.54756	0.010848	0.0370651
Pv5-593.07G220900	168.411	1.30782	0.27786	4.70677	2.51674e-06	3.5529e-05
Pv5-593.07G221300	90.1473	2.86665	0.466712	6.14221	8.13794e-10	2.90756e-08
Pv5-593.07G221500	1575.77	1.70857	0.379179	4.50597	6.60698e-06	8.08238e-05
Pv5-593.07G221800	244.392	1.11148	0.412101	2.69711	0.00699447	0.0263715
Pv5-593.07G222700	78.2697	3.15038	0.833264	3.78077	0.000156345	0.00119114
Pv5-593.07G223700	257.71	2.61101	0.808151	3.23085	0.00123424	0.00660063
Pv5-593.07G224600	151.102	1.22285	0.394836	3.0971	0.00195422	0.00956477
Pv5-593.07G226900	6.9894	5.2808	1.89712	2.78359	0.00537604	0.0214512
Pv5-593.07G227900	39.9783	-1.47073	0.403277	-3.64695	0.000265369	0.00186273
Pv5-593.07G229500	1275.63	-1.07633	0.336854	-3.19523	0.0013972	0.00728935
Pv5-593.07G231100	64.089	1.83343	0.406798	4.50697	6.57587e-06	8.06381e-05
Pv5-593.07G232400	19.1526	4.86097	1.00272	4.84779	1.24844e-06	1.91597e-05
Pv5-593.07G232900	62.2201	1.97162	0.534832	3.68642	0.000227429	0.00163552
Pv5-593.07G233000	36.674	2.47347	0.718372	3.44317	0.000574944	0.00352626
Pv5-593.07G234800	1575.82	1.21503	0.277692	4.37548	1.21168e-05	0.00013584
Pv5-593.07G235600	601.835	1.41689	0.379152	3.73698	0.000186242	0.00137797
Pv5-593.07G238000	111.373	3.00787	0.475616	6.32416	2.54607e-10	1.03312e-08
Pv5-593.07G238100	46.7145	3.40972	0.756939	4.50462	6.64912e-06	8.12412e-05
Pv5-593.07G239700	15.6114	2.20187	0.777441	2.8322	0.00462286	0.0190114
Pv5-593.07G244500	52.3725	-2.82428	1.06398	-2.65444	0.00794399	0.0291574
Pv5-593.07G244700	75.4693	1.34229	0.471012	2.84979	0.00437476	0.018183
Pv5-593.07G244800	52126.6	-1.25038	0.24559	-5.09134	3.55546e-07	6.40235e-06
Pv5-593.07G246400	173.067	6.71057	0.989911	6.77896	1.21043e-11	6.4816e-10
Pv5-593.07G247300	55.0254	1.44619	0.423145	3.41773	0.000631461	0.00381286
Pv5-593.07G247800	5774.74	1.41218	0.235776	5.98951	2.10473e-09	6.81113e-08
Pv5-593.07G248100	103.346	1.29133	0.371728	3.47385	0.000513039	0.00322768
Pv5-593.07G253200	1228.91	-1.39293	0.323536	-4.30533	1.66738e-05	0.000178908
Pv5-593.07G254200	29.3885	-1.13644	0.446241	-2.5467	0.0108748	0.0371315
Pv5-593.07G255000	3719.97	-2.06178	0.244169	-8.44405	3.06534e-17	4.70437e-15
Pv5-593.07G255300	2587.76	1.3301	0.246611	5.39353	6.90873e-08	1.54478e-06
Pv5-593.07G255500	105.803	1.16148	0.356379	3.25911	0.00111764	0.00608961
Pv5-593.07G257300	794.549	1.14239	0.264443	4.31998	1.56041e-05	0.000169314
Pv5-593.07G258200	33.7562	2.44101	0.956411	2.55226	0.0107027	0.0366801
Pv5-593.07G262100	12.0425	6.22117	1.71822	3.6207	0.000293807	0.00203069
Pv5-593.07G262200	5.44503	3.62986	1.48232	2.44877	0.0143344	0.0462987
Pv5-593.07G262700	19.2669	1.18111	0.486968	2.42544	0.0152899	0.0486788
Pv5-593.07G262900	571.328	3.10732	0.433033	7.17571	7.1935e-13	4.89013e-11
Pv5-593.07G264800	943.444	3.19489	0.796357	4.01188	6.02381e-05	0.000534517
Pv5-593.07G266600	5350.09	1.07079	0.226947	4.71821	2.37925e-06	3.39907e-05
Pv5-593.07G267500	12.1053	3.20478	1.10655	2.89618	0.00377735	0.0161923
Pv5-593.07G269300	24.9568	1.42137	0.449827	3.15981	0.00157874	0.00804175
Pv5-593.07G269400	1416.05	3.22384	0.37617	8.57017	1.03331e-17	1.77393e-15
Pv5-593.07G271100	30.527	2.87182	0.990698	2.89878	0.00374612	0.0160961
Pv5-593.07G272500	2565.91	-1.23185	0.244851	-5.031	4.8792e-07	8.40499e-06
Pv5-593.07G274300	24.4574	-4.19034	0.951352	-4.40462	1.05969e-05	0.00012101
Pv5-593.07G276200	289.591	1.00926	0.249222	4.04964	5.12955e-05	0.000469776
Pv5-593.07G277000	217.093	1.06374	0.265927	4.00013	6.33084e-05	0.000556159
Pv5-593.07G278500	90.8253	-3.34605	0.787413	-4.24943	2.14319e-05	0.000223107
Pv5-593.07G278900	225.227	4.21501	0.64226	6.56277	5.28165e-11	2.4825e-09
Pv5-593.07G279000	413.336	1.8894	0.44644	4.23215	2.31473e-05	0.000239244
Pv5-593.08G001000	8712.74	-1.6321	0.180265	-9.0539	1.37957e-19	3.32707e-17
Pv5-593.08G001700	532.139	4.38689	0.969172	4.52643	5.99897e-06	7.44652e-05
Pv5-593.08G002000	203.01	1.28189	0.447685	2.86338	0.00419144	0.0175797
Pv5-593.08G009100	1863.88	1.62236	0.208804	7.76979	7.86192e-15	7.92372e-13
Pv5-593.08G010300	11.3843	3.28674	1.10495	2.97457	0.00293403	0.0132703
Pv5-593.08G010500	14.9714	3.69064	0.878537	4.20089	2.65868e-05	0.000269972
Pv5-593.08G012200	57.1391	4.35369	0.648232	6.71626	1.86444e-11	9.56201e-10
Pv5-593.08G016800	195.454	1.82014	0.373329	4.87543	1.08574e-06	1.69934e-05
Pv5-593.08G017400	5796.74	1.16446	0.13192	8.82702	1.07506e-18	2.17785e-16
Pv5-593.08G018600	86.0912	-1.50355	0.489036	-3.07451	0.00210849	0.0101796
Pv5-593.08G018700	886.287	-1.1843	0.363582	-3.2573	0.00112477	0.00611859
Pv5-593.08G019200	170.756	1.95623	0.388755	5.03203	4.8531e-07	8.36715e-06
Pv5-593.08G021300	148.756	1.3791	0.30466	4.52668	5.99186e-06	7.44652e-05
Pv5-593.08G022400	4438.32	1.4238	0.29995	4.74677	2.06687e-06	3.00796e-05
Pv5-593.08G023900	44.7475	4.50629	0.931916	4.83551	1.32807e-06	2.01982e-05
Pv5-593.08G024200	253.853	2.5133	0.478198	5.25578	1.47401e-07	2.95941e-06
Pv5-593.08G024300	42.6432	1.59787	0.396156	4.03343	5.4968e-05	0.000497117
Pv5-593.08G025600	100.671	2.5398	0.642983	3.95003	7.81414e-05	0.000663727
Pv5-593.08G026700	68.8711	1.18222	0.400464	2.95213	0.00315591	0.014048
Pv5-593.08G027500	81.3344	-1.47926	0.356312	-4.15159	3.30176e-05	0.000323438
Pv5-593.08G028800	51.4844	-3.43934	0.768703	-4.47421	7.66956e-06	9.18805e-05
Pv5-593.08G028900	51.3515	1.12983	0.46439	2.43293	0.0149771	0.0479013
Pv5-593.08G029200	65.7192	-1.08011	0.300485	-3.59455	0.000324958	0.00221277
Pv5-593.08G029700	368.202	2.52764	0.351038	7.20048	6.00031e-13	4.14861e-11
Pv5-593.08G029800	234.79	1.63806	0.265226	6.17607	6.57155e-10	2.41609e-08
Pv5-593.08G030300	299.007	1.54523	0.492226	3.13927	0.0016937	0.00852889
Pv5-593.08G030800	316.993	2.81196	0.458142	6.13776	8.36937e-10	2.98498e-08
Pv5-593.08G031400	483.203	-1.71159	0.272503	-6.28099	3.36418e-10	1.32591e-08
Pv5-593.08G032000	27.0806	1.22796	0.494815	2.48166	0.0130771	0.0430617
Pv5-593.08G032100	1350.9	1.93711	0.246473	7.85929	3.86304e-15	4.20739e-13
Pv5-593.08G032900	5178.15	-1.03826	0.206721	-5.0225	5.1002e-07	8.76335e-06
Pv5-593.08G033700	35.541	4.63471	1.55162	2.98702	0.0028171	0.0128766
Pv5-593.08G033900	189.456	1.7285	0.438053	3.94588	7.95067e-05	0.000673066
Pv5-593.08G034400	245.121	2.21397	0.507353	4.36378	1.27837e-05	0.000142292
Pv5-593.08G036700	31.7743	4.11043	0.945058	4.34939	1.36516e-05	0.000151009
Pv5-593.08G038300	2162.46	3.30632	0.722268	4.57769	4.70134e-06	6.07784e-05
Pv5-593.08G039300	54.3534	1.18941	0.404637	2.93944	0.00328802	0.0145307
Pv5-593.08G039600	103.672	-4.16598	0.67517	-6.17027	6.81755e-10	2.49296e-08
Pv5-593.08G040600	43.3842	-4.87221	0.971203	-5.01668	5.25721e-07	8.99497e-06
Pv5-593.08G043600	1927.57	1.4579	0.264116	5.51991	3.39167e-08	8.07311e-07
Pv5-593.08G044800	10.8158	3.81946	1.51887	2.51466	0.0119146	0.0399215
Pv5-593.08G048400	150.87	-1.21687	0.369265	-3.29537	0.000982909	0.00548534
Pv5-593.08G048900	641.829	1.74102	0.228847	7.60781	2.7878e-14	2.45545e-12
Pv5-593.08G049800	324.229	1.34542	0.205848	6.53598	6.31944e-11	2.91615e-09
Pv5-593.08G049900	159.082	2.09459	0.397749	5.26611	1.39344e-07	2.82e-06
Pv5-593.08G051500	55.6046	2.18271	0.542225	4.02547	5.68622e-05	0.000510374
Pv5-593.08G052800	70.8982	2.28042	0.883487	2.58116	0.00984677	0.0344161
Pv5-593.08G054700	421.825	-1.96676	0.407353	-4.82815	1.3781e-06	2.08807e-05
Pv5-593.08G054800	189916	1.72883	0.171006	10.1097	5.00213e-24	2.45299e-21
Pv5-593.08G055800	1433.66	-1.16841	0.452195	-2.58386	0.00977003	0.0341892
Pv5-593.08G056000	164.321	1.00546	0.3767	2.66912	0.00760504	0.0281857
Pv5-593.08G058000	611.341	1.64577	0.205064	8.02562	1.01011e-15	1.21802e-13
Pv5-593.08G058300	15403	1.05516	0.289317	3.64706	0.000265262	0.00186262
Pv5-593.08G058900	16.0213	-3.19256	1.07751	-2.9629	0.0030476	0.013677
Pv5-593.08G059200	3272.92	1.14238	0.256577	4.4524	8.49169e-06	0.000100423
Pv5-593.08G059900	33.4879	1.55198	0.565862	2.74268	0.00609399	0.0237089
Pv5-593.08G062700	66.9845	-1.86062	0.429243	-4.33465	1.4599e-05	0.000159863
Pv5-593.08G067200	7.03232	3.97234	1.64134	2.42017	0.0155131	0.0492424
Pv5-593.08G069000	6.2928	5.8719	1.49475	3.92834	8.55333e-05	0.000716598
Pv5-593.08G070100	4407.65	2.26504	0.205825	11.0047	3.62917e-28	3.19651e-25
Pv5-593.08G070500	115.112	-1.7897	0.489898	-3.6532	0.000258993	0.00182875
Pv5-593.08G070900	223.571	-1.3769	0.466391	-2.95224	0.00315477	0.014046
Pv5-593.08G073200	199.172	-1.01762	0.329004	-3.09304	0.00198119	0.00967809
Pv5-593.08G074100	13.8627	2.9978	0.911834	3.28766	0.00101024	0.0056039
Pv5-593.08G076900	5090.83	2.18235	0.336486	6.48571	8.83151e-11	3.94942e-09
Pv5-593.08G078400	171.486	-1.53963	0.524021	-2.9381	0.00330233	0.0145685
Pv5-593.08G078500	16.9578	4.641	1.27059	3.65265	0.000259552	0.00183142
Pv5-593.08G080200	31.8749	3.16126	0.92346	3.42328	0.000618698	0.00375032
Pv5-593.08G080300	109.624	2.86441	0.560749	5.10818	3.25271e-07	5.94707e-06
Pv5-593.08G080400	2374.54	1.02833	0.176219	5.83555	5.36122e-09	1.55822e-07
Pv5-593.08G080500	1575.34	1.17514	0.317575	3.70036	0.000215291	0.00155953
Pv5-593.08G080800	291.559	1.63604	0.276908	5.90824	3.45784e-09	1.05298e-07
Pv5-593.08G082200	15.0651	3.11869	1.19871	2.60171	0.00927613	0.0329272
Pv5-593.08G083700	1109.64	-2.90325	0.323037	-8.98736	2.5325e-19	5.82121e-17
Pv5-593.08G085100	7264.76	1.04992	0.210036	4.99875	5.77037e-07	9.7903e-06
Pv5-593.08G086200	1220.47	1.32823	0.187082	7.09969	1.25036e-12	8.14461e-11
Pv5-593.08G087900	168.492	-3.68339	0.43096	-8.54694	1.26399e-17	2.09885e-15
Pv5-593.08G090300	6972.92	1.08969	0.121261	8.98628	2.55745e-19	5.82121e-17
Pv5-593.08G090400	64.1225	2.01965	0.581054	3.47584	0.000509254	0.00320785
Pv5-593.08G090600	44.4732	2.80756	0.678244	4.13945	3.48137e-05	0.000337443
Pv5-593.08G090900	2756.59	1.19845	0.420515	2.84996	0.00437251	0.0181774
Pv5-593.08G093400	16.6819	1.83791	0.705781	2.60409	0.00921199	0.0327742
Pv5-593.08G094500	20.0481	1.47445	0.491543	2.99964	0.00270301	0.0124477
Pv5-593.08G095300	39.4684	-1.14169	0.388253	-2.94058	0.00327603	0.0144903
Pv5-593.08G095700	4417.91	2.40588	0.681594	3.52978	0.000415905	0.00272315
Pv5-593.08G098600	7169.72	1.08493	0.405451	2.67585	0.00745408	0.0277736
Pv5-593.08G100200	255.871	1.19594	0.158763	7.5329	4.96254e-14	4.13709e-12
Pv5-593.08G100500	2970.95	2.53521	0.347176	7.30237	2.82748e-13	2.0604e-11
Pv5-593.08G104500	31.6398	2.51012	0.808498	3.10467	0.00190489	0.00935953
Pv5-593.08G105100	202.787	-2.00847	0.379087	-5.29817	1.16971e-07	2.43286e-06
Pv5-593.08G106800	62.2345	-1.99026	0.521564	-3.81594	0.000135663	0.00105499
Pv5-593.08G107100	644.241	-2.23758	0.580327	-3.85572	0.000115391	0.000917785
Pv5-593.08G108900	90.2744	3.86389	0.585598	6.5982	4.16183e-11	1.98845e-09
Pv5-593.08G111400	24.7503	-1.12764	0.445094	-2.53349	0.0112932	0.0381998
Pv5-593.08G111500	1134.16	1.16515	0.235835	4.94051	7.7918e-07	1.27398e-05
Pv5-593.08G112100	92.6088	2.28312	0.590202	3.86838	0.000109562	0.000879362
Pv5-593.08G112400	57.0551	3.35691	0.682608	4.91777	8.75335e-07	1.4107e-05
Pv5-593.08G113100	65.9587	1.96452	0.657968	2.98573	0.00282899	0.0129163
Pv5-593.08G113500	446.53	-1.44157	0.370624	-3.88956	0.000100424	0.00081933
Pv5-593.08G114100	43.0652	3.56871	0.663283	5.38037	7.43326e-08	1.64392e-06
Pv5-593.08G116500	25.3093	2.71053	1.10518	2.45257	0.0141841	0.0459159
Pv5-593.08G117900	16.3592	3.13177	0.907307	3.45172	0.000557019	0.00344553
Pv5-593.08G119200	173.721	3.78778	0.916182	4.13431	3.56023e-05	0.000344263
Pv5-593.08G119800	123.146	2.19004	0.849116	2.5792	0.00990291	0.0345646
Pv5-593.08G120200	162.398	2.04193	0.665581	3.06789	0.00215573	0.0103731
Pv5-593.08G120500	10.7777	2.24564	0.874828	2.56695	0.0102598	0.035547
Pv5-593.08G120600	290.035	2.13177	0.361924	5.8901	3.85966e-09	1.1618e-07
Pv5-593.08G128000	21.1855	-3.72329	0.749286	-4.96912	6.72563e-07	1.11496e-05
Pv5-593.08G128800	28.3443	2.80231	0.788412	3.55437	0.00037888	0.00251816
Pv5-593.08G131500	336.43	2.16999	0.597884	3.62945	0.000284023	0.00197046
Pv5-593.08G131600	5.64196	4.31297	1.46768	2.93863	0.00329666	0.0145572
Pv5-593.08G133200	92.8887	1.70181	0.534398	3.18453	0.00144991	0.00749482
Pv5-593.08G133400	247.072	1.60765	0.322034	4.99216	5.97086e-07	1.00641e-05
Pv5-593.08G135600	105.407	1.40224	0.489297	2.86583	0.00415914	0.0174733
Pv5-593.08G135800	1708.57	2.37196	0.438029	5.41507	6.12631e-08	1.39289e-06
Pv5-593.08G136800	92.855	1.51525	0.441882	3.42907	0.000605644	0.00368275
Pv5-593.08G137800	471.506	1.55763	0.338203	4.60561	4.11261e-06	5.40293e-05
Pv5-593.08G139200	147.466	3.2264	0.577867	5.58329	2.36009e-08	5.86635e-07
Pv5-593.08G140300	59.5667	-2.13296	0.437783	-4.87218	1.10374e-06	1.71845e-05
Pv5-593.08G142000	12416.1	1.26261	0.203179	6.21426	5.15665e-10	1.9636e-08
Pv5-593.08G143500	81.9961	1.45991	0.551585	2.64676	0.00812682	0.029659
Pv5-593.08G144100	1480.36	1.09917	0.371594	2.95799	0.00309655	0.0138507
Pv5-593.08G145300	81.3089	2.50352	0.4015	6.23543	4.50543e-10	1.74181e-08
Pv5-593.08G148300	414.386	1.34509	0.304884	4.41183	1.02502e-05	0.000118184
Pv5-593.08G149400	7671.2	2.11872	0.21881	9.68294	3.56327e-22	1.33676e-19
Pv5-593.08G152200	60.8571	2.63303	0.847779	3.1058	0.00189763	0.00933065
Pv5-593.08G152800	622.338	-2.21779	0.316181	-7.01431	2.31085e-12	1.45174e-10
Pv5-593.08G155100	135.617	1.47315	0.527759	2.79133	0.0052492	0.0210404
Pv5-593.08G155700	105.227	1.92185	0.413903	4.64324	3.42981e-06	4.62591e-05
Pv5-593.08G157100	24.4644	2.70495	0.772149	3.50314	0.000459809	0.00295333
Pv5-593.08G158000	533.348	-1.11128	0.292968	-3.79318	0.000148731	0.00114215
Pv5-593.08G158100	417.368	-1.44099	0.3349	-4.30276	1.68686e-05	0.000180806
Pv5-593.08G159300	9.99877	4.56318	1.38797	3.28766	0.00101022	0.0056039
Pv5-593.08G159900	31.9259	3.30407	1.18612	2.78561	0.00534266	0.0213475
Pv5-593.08G161300	22.2259	2.69019	0.898229	2.995	0.00274446	0.0125899
Pv5-593.08G164200	39315.8	-1.03384	0.102278	-10.1081	5.08568e-24	2.45299e-21
Pv5-593.08G165300	31.666	1.85806	0.555393	3.34549	0.000821365	0.00473999
Pv5-593.08G165400	26.9171	2.12195	0.803588	2.6406	0.00827596	0.0300833
Pv5-593.08G167600	1442.97	-1.04116	0.227435	-4.57785	4.6978e-06	6.07715e-05
Pv5-593.08G167800	146.879	5.50426	0.727543	7.56555	3.86237e-14	3.31542e-12
Pv5-593.08G168000	43.0479	1.25281	0.478182	2.61993	0.00879474	0.0315949
Pv5-593.08G168600	184.835	2.99811	0.407948	7.34923	1.99349e-13	1.48471e-11
Pv5-593.08G168700	184.518	1.72962	0.553705	3.12371	0.00178584	0.00890369
Pv5-593.08G170500	5097.85	1.78194	0.597385	2.98289	0.00285536	0.0130015
Pv5-593.08G170900	5113.45	1.03251	0.163271	6.32393	2.54991e-10	1.03312e-08
Pv5-593.08G172500	947.773	1.50569	0.21755	6.92112	4.48102e-12	2.63885e-10
Pv5-593.08G176100	75.8217	1.59576	0.539932	2.95548	0.00312182	0.0139361
Pv5-593.08G177800	78.2896	1.5812	0.450838	3.50725	0.000452766	0.00291827
Pv5-593.08G178800	3227.16	-1.17878	0.136429	-8.64024	5.60939e-18	1.00562e-15
Pv5-593.08G180800	44.5894	1.80893	0.588896	3.07172	0.00212826	0.0102522
Pv5-593.08G181500	255.012	1.92306	0.307594	6.25195	4.05363e-10	1.57617e-08
Pv5-593.08G182100	54.8815	4.31288	0.693792	6.21638	5.08752e-10	1.94458e-08
Pv5-593.08G183000	103.911	1.18459	0.367945	3.21949	0.00128419	0.00681234
Pv5-593.08G184800	2564.5	2.72661	0.910682	2.99403	0.00275316	0.0126242
Pv5-593.08G185300	69.3918	2.16093	0.799151	2.70403	0.0068505	0.0259397
Pv5-593.08G185500	191.717	1.64963	0.262554	6.28299	3.32127e-10	1.31668e-08
Pv5-593.08G186100	293.685	-1.79225	0.279439	-6.41374	1.41988e-10	6.03016e-09
Pv5-593.08G186400	549.272	-1.3723	0.325028	-4.22211	2.42028e-05	0.000249009
Pv5-593.08G188000	28.2431	3.28582	1.0767	3.05176	0.00227507	0.0108596
Pv5-593.08G188100	27.1555	2.05149	0.777342	2.63911	0.00831252	0.0301675
Pv5-593.08G188700	37520.9	-1.18671	0.195887	-6.05814	1.37703e-09	4.6884e-08
Pv5-593.08G189600	2537.96	-1.36236	0.370123	-3.68082	0.000232481	0.00166653
Pv5-593.08G190100	605.387	1.99226	0.545852	3.64982	0.000262419	0.00184779
Pv5-593.08G190900	8084.49	3.35385	0.956854	3.50508	0.000456468	0.00293933
Pv5-593.08G191000	4938.92	3.49145	0.970613	3.59716	0.000321708	0.00219424
Pv5-593.08G191200	62.3277	2.37411	0.858021	2.76696	0.00565809	0.0223783
Pv5-593.08G191300	44.1966	2.25691	0.912064	2.4745	0.0133422	0.0437426
Pv5-593.08G191500	110.761	6.02912	1.66266	3.62618	0.000287641	0.00199146
Pv5-593.08G191700	17.03	6.89569	1.4462	4.76815	1.85923e-06	2.74426e-05
Pv5-593.08G194500	62.7794	-1.28506	0.439501	-2.92391	0.00345668	0.0151013
Pv5-593.08G196100	44.0108	4.75503	1.44394	3.29309	0.000990922	0.00552245
Pv5-593.08G196200	90.4915	1.29088	0.325494	3.9659	7.31188e-05	0.000631121
Pv5-593.08G197800	23.4012	1.54653	0.536287	2.88377	0.00392943	0.0167021
Pv5-593.08G198800	551.67	-1.4002	0.524387	-2.67016	0.00758154	0.0281346
Pv5-593.08G199200	46.4373	2.29162	0.435305	5.26441	1.40642e-07	2.84343e-06
Pv5-593.08G200500	255.675	1.21384	0.329792	3.68061	0.00023268	0.00166736
Pv5-593.08G201500	86.1646	1.61177	0.356524	4.5208	6.16066e-06	7.62853e-05
Pv5-593.08G201800	275.872	1.32911	0.232577	5.71472	1.09882e-08	2.96799e-07
Pv5-593.08G202600	48.9736	3.0945	0.708302	4.3689	1.24872e-05	0.000139516
Pv5-593.08G202700	18.8386	3.18168	0.802977	3.96236	7.42135e-05	0.000638778
Pv5-593.08G203000	9462.83	2.08325	0.409436	5.08809	3.61687e-07	6.49561e-06
Pv5-593.08G203400	23.7805	1.59079	0.540468	2.94336	0.00324674	0.0143922
Pv5-593.08G203500	189.735	2.55686	0.304828	8.38789	4.94954e-17	7.16198e-15
Pv5-593.08G204500	10.4518	2.30236	0.870018	2.64634	0.00813681	0.0296894
Pv5-593.08G205500	300.55	2.30595	0.451693	5.10513	3.30576e-07	6.02231e-06
Pv5-593.08G206400	217.872	4.17233	0.885208	4.71338	2.43637e-06	3.4563e-05
Pv5-593.08G206500	6941.64	3.09281	0.446419	6.92804	4.26711e-12	2.52021e-10
Pv5-593.08G207100	29.0828	3.08584	0.790358	3.90436	9.44762e-05	0.000778324
Pv5-593.08G207200	17.4537	1.89628	0.782293	2.42401	0.0153504	0.04881
Pv5-593.08G207700	289.577	2.02378	0.216461	9.34939	8.81571e-21	2.6655e-18
Pv5-593.08G208700	367.96	3.34491	0.542952	6.16059	7.24741e-10	2.63115e-08
Pv5-593.08G209900	24.4258	2.69988	1.09245	2.47139	0.013459	0.0440329
Pv5-593.08G210200	81031.8	7.3498	0.949015	7.74466	9.58361e-15	9.47048e-13
Pv5-593.08G210300	70.6333	4.2108	0.814931	5.16706	2.37803e-07	4.53476e-06
Pv5-593.08G211800	52.4286	2.84225	0.864061	3.2894	0.00100399	0.00558301
Pv5-593.08G216500	308.427	1.53746	0.238021	6.45934	1.05157e-10	4.56865e-09
Pv5-593.08G216800	260.519	1.06556	0.297036	3.5873	0.000334121	0.00226376
Pv5-593.08G217300	7.74248	2.52526	0.967111	2.61114	0.00902418	0.0322306
Pv5-593.08G218500	1673.03	1.18156	0.292019	4.04615	5.2066e-05	0.000475114
Pv5-593.08G220100	29.4726	7.06975	1.3803	5.12189	3.02488e-07	5.60128e-06
Pv5-593.08G221500	72.219	1.5573	0.616439	2.52629	0.0115275	0.0388494
Pv5-593.08G224100	606.024	3.69319	1.23483	2.99085	0.00278204	0.0127361
Pv5-593.08G224800	241.043	1.38462	0.244128	5.67171	1.41376e-08	3.7243e-07
Pv5-593.08G225400	339.154	1.6076	0.431702	3.72387	0.000196189	0.00144052
Pv5-593.08G225600	12.432	-2.56865	0.821156	-3.12808	0.0017595	0.00880057
Pv5-593.08G225900	50.4693	1.82485	0.702328	2.59829	0.00936884	0.0331416
Pv5-593.08G226200	58.4097	2.51049	0.612886	4.09618	4.20029e-05	0.000397801
Pv5-593.08G230000	10.6175	4.40644	1.38043	3.19208	0.00141251	0.00735594
Pv5-593.08G230400	305.858	1.64677	0.252669	6.51752	7.14773e-11	3.25391e-09
Pv5-593.08G231200	340.629	2.72502	0.567863	4.79873	1.59676e-06	2.389e-05
Pv5-593.08G232000	18.7713	4.20187	1.46095	2.87612	0.00402598	0.0170517
Pv5-593.08G232300	3440.09	1.50685	0.413292	3.64598	0.00026638	0.00186788
Pv5-593.08G232500	542.418	-1.05771	0.23241	-4.55106	5.3376e-06	6.75806e-05
Pv5-593.08G234400	245.57	1.342	0.190876	7.03074	2.05444e-12	1.30338e-10
Pv5-593.08G235000	88.6123	2.60091	0.443217	5.86826	4.40391e-09	1.3043e-07
Pv5-593.08G235300	426.139	-1.46586	0.237192	-6.18007	6.40712e-10	2.37286e-08
Pv5-593.08G235500	320.059	-1.37711	0.322947	-4.26421	2.00612e-05	0.000210679
Pv5-593.08G236400	119.502	1.36514	0.511859	2.66702	0.00765269	0.0283105
Pv5-593.08G236600	198.152	1.90322	0.403643	4.7151	2.41593e-06	3.4331e-05
Pv5-593.08G237800	22.5977	3.46905	0.892189	3.88824	0.000100972	0.000822064
Pv5-593.08G238700	2999.97	-1.25071	0.23651	-5.28818	1.23537e-07	2.54848e-06
Pv5-593.08G238800	629.083	-1.75995	0.370323	-4.75249	2.00929e-06	2.93682e-05
Pv5-593.08G239000	772.811	1.12134	0.236953	4.73234	2.21942e-06	3.19758e-05
Pv5-593.08G239900	8964.18	1.31583	0.265405	4.9578	7.1296e-07	1.17424e-05
Pv5-593.08G240800	330.168	-1.17404	0.176162	-6.66454	2.65499e-11	1.32149e-09
Pv5-593.08G241100	65.7018	5.05868	1.16327	4.34866	1.36973e-05	0.000151369
Pv5-593.08G241500	60.7939	-2.20368	0.904105	-2.43742	0.0147925	0.0474135
Pv5-593.08G242900	660.757	1.82457	0.171621	10.6314	2.12888e-26	1.43756e-23
Pv5-593.08G246400	129.493	1.69511	0.370953	4.56962	4.88615e-06	6.27671e-05
Pv5-593.08G246500	62.7464	1.78253	0.606172	2.94063	0.00327543	0.0144903
Pv5-593.08G248600	216.84	1.02938	0.212402	4.84637	1.25744e-06	1.92833e-05
Pv5-593.08G249200	305.666	-1.11794	0.380161	-2.9407	0.00327472	0.0144903
Pv5-593.08G249900	177.692	2.50319	0.576036	4.34554	1.38932e-05	0.000153127
Pv5-593.08G250000	66.6998	2.03866	0.534971	3.81078	0.000138528	0.00107356
Pv5-593.08G251600	334.539	1.58531	0.303515	5.22317	1.75881e-07	3.45923e-06
Pv5-593.08G252200	11.2192	1.65258	0.646186	2.55744	0.0105445	0.0362482
Pv5-593.08G252500	6163.25	-2.195	0.345642	-6.35049	2.14631e-10	8.90056e-09
Pv5-593.08G252900	21.2	2.61672	0.675903	3.87145	0.00010819	0.000869725
Pv5-593.08G254000	14.1343	4.29411	1.28571	3.33988	0.00083814	0.00481675
Pv5-593.08G254400	1680.02	4.34019	0.494737	8.77273	1.74383e-18	3.39677e-16
Pv5-593.08G256000	658.445	-2.10245	0.206821	-10.1656	2.82509e-24	1.43077e-21
Pv5-593.08G258100	32.9472	2.06091	0.462914	4.45205	8.50547e-06	0.000100527
Pv5-593.08G258800	31.8597	1.24036	0.458325	2.7063	0.00680384	0.0258209
Pv5-593.08G258900	8541.02	-1.19104	0.199508	-5.96989	2.3742e-09	7.59818e-08
Pv5-593.08G260700	154.959	2.88404	0.574614	5.0191	5.19151e-07	8.90513e-06
Pv5-593.08G261100	168.386	3.22914	0.50484	6.39635	1.5913e-10	6.71594e-09
Pv5-593.08G261500	44.3361	1.0473	0.419056	2.4992	0.0124474	0.0413511
Pv5-593.08G262000	26.5745	3.64848	0.707947	5.15361	2.55515e-07	4.82856e-06
Pv5-593.08G262200	16961.5	1.52374	0.619524	2.45953	0.0139118	0.0452296
Pv5-593.08G262300	1345.43	1.20197	0.413236	2.90869	0.00362947	0.0156872
Pv5-593.08G264800	7.57781	2.32428	0.953998	2.43636	0.0148359	0.0475097
Pv5-593.08G265100	2767.18	1.5104	0.243171	6.21128	5.25545e-10	1.99372e-08
Pv5-593.08G267000	104.579	1.17239	0.405337	2.89238	0.00382334	0.0163472
Pv5-593.08G267300	33.4727	3.67033	1.35423	2.71028	0.00672264	0.0255751
Pv5-593.08G268400	7.46934	4.26931	1.46627	2.91167	0.00359498	0.0155614
Pv5-593.08G269600	12.7907	2.6472	0.922822	2.86859	0.00412304	0.0173575
Pv5-593.08G270100	14.7408	1.78556	0.697529	2.55984	0.010472	0.0360683
Pv5-593.08G271600	289.915	-1.93499	0.595698	-3.24827	0.00116109	0.00628408
Pv5-593.08G272000	1058.71	-1.48367	0.324206	-4.57631	4.73257e-06	6.11042e-05
Pv5-593.08G273800	26.287	-2.67307	1.06325	-2.51406	0.0119349	0.0399566
Pv5-593.08G274100	22.0861	3.3912	1.12846	3.00515	0.00265452	0.0122607
Pv5-593.08G274300	12.4629	-4.79336	1.84628	-2.59623	0.00942541	0.0332764
Pv5-593.08G280200	1106.28	1.23035	0.266779	4.61188	3.99037e-06	5.26282e-05
Pv5-593.08G281400	266.092	1.01947	0.302916	3.36552	0.000764002	0.00447704
Pv5-593.08G282200	173.217	2.76102	0.338609	8.154	3.52081e-16	4.51422e-14
Pv5-593.08G282400	3880.54	-1.17759	0.368003	-3.19996	0.00137448	0.0071949
Pv5-593.08G282900	2601.86	-1.06462	0.257113	-4.14069	3.46266e-05	0.000336112
Pv5-593.08G285600	579.087	-1.03512	0.22733	-4.55336	5.27946e-06	6.70121e-05
Pv5-593.09G003000	88.9646	1.22011	0.437794	2.78696	0.00532052	0.0212646
Pv5-593.09G003600	11.6589	3.73254	1.23775	3.01559	0.00256477	0.0119365
Pv5-593.09G003900	290.494	-1.46002	0.189744	-7.69467	1.41855e-14	1.33042e-12
Pv5-593.09G004300	64.2187	2.4372	0.712786	3.41926	0.000627928	0.0037982
Pv5-593.09G005900	3948.42	1.18255	0.370994	3.18752	0.001435	0.00743104
Pv5-593.09G006400	1686.93	4.22394	0.670312	6.30145	2.94878e-10	1.17823e-08
Pv5-593.09G009800	1989.33	-1.17194	0.406289	-2.8845	0.00392039	0.0166707
Pv5-593.09G011200	18.46	3.62493	1.45984	2.48311	0.0130242	0.0429014
Pv5-593.09G014100	19.8045	-1.57033	0.566504	-2.77196	0.005572	0.0220982
Pv5-593.09G014300	10.1881	4.22182	1.20712	3.49743	0.000469768	0.00300302
Pv5-593.09G015300	828.336	2.7332	0.354837	7.7027	1.33221e-14	1.26704e-12
Pv5-593.09G017000	275.854	1.52703	0.173372	8.80783	1.27595e-18	2.55923e-16
Pv5-593.09G017500	3672.12	1.20234	0.227827	5.27742	1.31015e-07	2.68362e-06
Pv5-593.09G018700	3786.88	1.18773	0.171348	6.9317	4.15818e-12	2.46306e-10
Pv5-593.09G019300	13.8233	4.29569	1.43325	2.99716	0.00272509	0.0125242
Pv5-593.09G019400	916.865	1.63785	0.223484	7.32874	2.32324e-13	1.71618e-11
Pv5-593.09G020000	3354.33	1.43178	0.213339	6.71126	1.92954e-11	9.846e-10
Pv5-593.09G020300	1332.37	1.08986	0.233365	4.67021	3.00889e-06	4.12296e-05
Pv5-593.09G020400	157.808	1.88713	0.399562	4.723	2.32386e-06	3.32698e-05
Pv5-593.09G020600	44.0184	1.6658	0.47179	3.5308	0.000414301	0.00271879
Pv5-593.09G021400	1000.48	3.69628	0.495215	7.46398	8.39491e-14	6.80257e-12
Pv5-593.09G021700	289368	2.39237	0.320573	7.46281	8.46946e-14	6.8085e-12
Pv5-593.09G023100	493.942	3.0213	0.541111	5.58351	2.35711e-08	5.86614e-07
Pv5-593.09G023300	418.527	3.23508	0.396379	8.16157	3.30687e-16	4.29427e-14
Pv5-593.09G023500	1414.77	-1.0343	0.425985	-2.42802	0.0151815	0.0483793
Pv5-593.09G025000	593.179	-1.60989	0.340621	-4.72635	2.28591e-06	3.27728e-05
Pv5-593.09G028000	2867.28	2.52658	0.324823	7.77834	7.34815e-15	7.48034e-13
Pv5-593.09G028100	20725.3	1.36005	0.338227	4.02111	5.79235e-05	0.000518063
Pv5-593.09G029000	1280.12	3.32849	0.326906	10.1818	2.39124e-24	1.2421e-21
Pv5-593.09G030900	66.1656	1.33971	0.406359	3.29686	0.000977708	0.00545781
Pv5-593.09G031400	18.7761	3.87691	1.12325	3.4515	0.000557479	0.00344732
Pv5-593.09G031500	88.2615	1.82573	0.37322	4.89184	9.98957e-07	1.58596e-05
Pv5-593.09G031900	9790.6	1.33907	0.238708	5.60966	2.02721e-08	5.14284e-07
Pv5-593.09G032200	30.9764	-1.83157	0.480682	-3.81036	0.000138765	0.00107458
Pv5-593.09G032900	84.4691	1.6071	0.380521	4.22343	2.40614e-05	0.000247807
Pv5-593.09G033000	207.612	1.08477	0.292039	3.71447	0.000203631	0.00148815
Pv5-593.09G035300	258.619	2.39214	0.53734	4.45182	8.5144e-06	0.000100574
Pv5-593.09G035600	1784.22	1.10519	0.181526	6.0883	1.14115e-09	3.96526e-08
Pv5-593.09G036600	8.63539	4.98667	1.59799	3.12058	0.00180494	0.00897285
Pv5-593.09G036800	30.832	3.33032	1.13874	2.92457	0.00344929	0.0150822
Pv5-593.09G037100	290.211	1.22804	0.234166	5.24433	1.56853e-07	3.1244e-06
Pv5-593.09G037300	92.2548	1.71402	0.625795	2.73895	0.00616357	0.023893
Pv5-593.09G039700	104.166	3.59903	0.55821	6.44743	1.13759e-10	4.90326e-09
Pv5-593.09G040900	182.832	1.41846	0.55047	2.57682	0.00997139	0.0347557
Pv5-593.09G041900	148.684	1.35455	0.39323	3.44469	0.000571717	0.00351391
Pv5-593.09G042800	27.0808	2.98287	0.652138	4.57398	4.78536e-06	6.17464e-05
Pv5-593.09G043800	59.285	2.09965	0.475177	4.41867	9.9311e-06	0.000115028
Pv5-593.09G044700	298.445	1.46852	0.500942	2.93152	0.00337305	0.0148127
Pv5-593.09G044900	979.733	1.35072	0.336047	4.01943	5.83401e-05	0.00052087
Pv5-593.09G048200	7860.89	1.07333	0.284062	3.77849	0.000157781	0.00119982
Pv5-593.09G051100	206.184	-2.44606	0.751719	-3.25395	0.00113813	0.00617964
Pv5-593.09G052100	826.864	-1.2506	0.189244	-6.60842	3.88452e-11	1.86475e-09
Pv5-593.09G053500	235.477	5.05939	0.761379	6.64504	3.03141e-11	1.49417e-09
Pv5-593.09G054100	416.911	-1.64735	0.20851	-7.90057	2.77639e-15	3.12568e-13
Pv5-593.09G054700	1398.91	1.53818	0.180448	8.52425	1.53808e-17	2.53321e-15
Pv5-593.09G055500	1364.7	1.27561	0.163002	7.82575	5.0465e-15	5.38063e-13
Pv5-593.09G059600	89.0363	1.83957	0.620291	2.96566	0.00302032	0.0135787
Pv5-593.09G060700	20.206	3.67994	1.12975	3.25731	0.00112475	0.00611859
Pv5-593.09G061500	40019.2	1.00025	0.182404	5.48369	4.16548e-08	9.7554e-07
Pv5-593.09G062800	66.8248	3.41928	0.695603	4.91556	8.85291e-07	1.42448e-05
[truncated: 546 more rows]

## Sheet: S3 vs. S4
Table S4. List of differentially expressed genes (DEGs) identified in all pairwise comparisons among different seed coat stages samples in 5-593
S3 vs. S4	baseMean	log2FoldChange	lfcSE	stat	pvalue	padj
Pv5-593.01G003300	127.637	-4.435	0.86277	-5.14042	2.74131e-07	4.64136e-05
Pv5-593.01G006700	263.436	1.76267	0.367922	4.79087	1.66059e-06	0.000191377
Pv5-593.01G011400	266.09	1.80242	0.31093	5.79688	6.75617e-09	2.31977e-06
Pv5-593.01G012600	23207.1	1.00652	0.239692	4.19921	2.67842e-05	0.00167986
Pv5-593.01G022200	78.5866	1.65064	0.49126	3.36002	0.000779365	0.0217172
Pv5-593.01G024100	934.981	-1.39852	0.256135	-5.46009	4.75903e-08	1.17571e-05
Pv5-593.01G028500	274.273	1.88824	0.607595	3.10773	0.0018853	0.0402873
Pv5-593.01G028800	533.411	-2.13499	0.655506	-3.25701	0.00112592	0.0285469
Pv5-593.01G032400	51.0564	-5.85675	1.39555	-4.19674	2.7079e-05	0.0016879
Pv5-593.01G036200	206.072	1.62311	0.449642	3.60978	0.000306454	0.010918
Pv5-593.01G037000	33.6906	-4.08228	1.22382	-3.33569	0.000850882	0.0231994
Pv5-593.01G038000	1030.25	-1.03963	0.297641	-3.49289	0.000477829	0.0150777
Pv5-593.01G042400	86.638	-2.82449	0.884543	-3.19317	0.00140722	0.0331481
Pv5-593.01G065200	80.0976	-3.91917	1.23033	-3.18547	0.00144521	0.0337681
Pv5-593.01G077600	25.2078	-2.5824	0.781837	-3.30299	0.000956612	0.0253321
Pv5-593.01G080000	146.269	-1.33728	0.254527	-5.25397	1.48856e-07	2.87193e-05
Pv5-593.01G082400	37.6337	-1.9187	0.605306	-3.1698	0.00152545	0.0348001
Pv5-593.01G110800	606.708	-2.74344	0.848751	-3.23233	0.00122784	0.0300579
Pv5-593.01G111300	152.212	-4.01757	0.915125	-4.39019	1.13251e-05	0.000856058
Pv5-593.01G123500	342.56	2.42631	0.518541	4.6791	2.88132e-06	0.000290397
Pv5-593.01G131500	367.159	-2.12336	0.542204	-3.91617	8.99682e-05	0.00427835
Pv5-593.01G140600	3004.91	-2.71123	0.735778	-3.68484	0.000228844	0.00886411
Pv5-593.01G141800	3153.58	-3.32066	0.958853	-3.46316	0.000533869	0.0165369
Pv5-593.01G153300	52.5452	-1.59167	0.479562	-3.319	0.000903394	0.0242718
Pv5-593.01G154500	210.983	1.72863	0.496923	3.47867	0.00050391	0.0156808
Pv5-593.01G167600	110.865	-5.30256	1.64886	-3.2159	0.00130037	0.031249
Pv5-593.01G169900	545.491	2.7249	0.548282	4.9699	6.69881e-07	9.42392e-05
Pv5-593.01G183400	2630.47	-3.3228	0.883034	-3.76294	0.000167928	0.00704766
Pv5-593.01G183800	279.005	1.41589	0.321748	4.4006	1.0795e-05	0.000834172
Pv5-593.01G184300	175.918	-4.02619	0.914603	-4.40212	1.07199e-05	0.000834172
Pv5-593.01G185100	397.258	-1.84415	0.591715	-3.11661	0.00182943	0.0394462
Pv5-593.01G186100	353.28	1.02709	0.22516	4.56159	5.07679e-06	0.000461065
Pv5-593.01G187200	114.505	-1.73374	0.565519	-3.06574	0.00217131	0.044515
Pv5-593.01G196900	562.204	1.09425	0.280454	3.90172	9.5513e-05	0.00451026
Pv5-593.01G204900	272.366	-3.26372	0.763765	-4.27321	1.92683e-05	0.00130112
Pv5-593.01G208200	758.015	2.952	0.565741	5.21794	1.80925e-07	3.36256e-05
Pv5-593.01G210100	298.603	-4.16549	1.21576	-3.42624	0.000612	0.0182578
Pv5-593.01G213000	298.514	-2.59312	0.65714	-3.94607	7.9445e-05	0.00389622
Pv5-593.01G214100	337.707	-3.53904	0.720331	-4.91308	8.96557e-07	0.000116426
Pv5-593.01G222300	1023.08	-1.70935	0.513832	-3.32667	0.000878896	0.023872
Pv5-593.01G225100	46.9245	-2.2401	0.741696	-3.02025	0.00252569	0.0495789
Pv5-593.01G232800	225.441	-2.90752	0.807785	-3.59937	0.000318993	0.0112385
Pv5-593.01G234200	2621.2	-1.17211	0.34015	-3.44587	0.000569214	0.0172364
Pv5-593.01G241300	409.854	-1.1099	0.288204	-3.85109	0.000117593	0.0053174
Pv5-593.01G243500	108.836	1.00696	0.29394	3.42573	0.000613148	0.0182578
Pv5-593.01G250300	3147.44	1.03285	0.274698	3.75993	0.000169962	0.00708457
Pv5-593.01G251500	892.846	-1.61586	0.437414	-3.69411	0.000220657	0.0086556
Pv5-593.01G253300	360.777	-1.40582	0.407636	-3.44871	0.000563261	0.0171846
Pv5-593.02G003200	317.87	-2.70422	0.699218	-3.8675	0.000109959	0.00505113
Pv5-593.02G013400	2779.81	2.02669	0.273872	7.40014	1.36045e-13	3.445e-10
Pv5-593.02G014000	13.484	-3.38997	1.01043	-3.35496	0.000793757	0.0220273
Pv5-593.02G014600	68.4649	1.16951	0.336681	3.47365	0.000513421	0.0159279
Pv5-593.02G021100	2362.61	1.12366	0.267329	4.20328	2.63076e-05	0.00166544
Pv5-593.02G021800	311.499	-1.27777	0.343901	-3.71551	0.000202797	0.00811909
Pv5-593.02G029000	1815.62	1.75257	0.434127	4.03701	5.41377e-05	0.00289372
Pv5-593.02G045000	149.442	1.55837	0.503714	3.09376	0.00197639	0.0416192
Pv5-593.02G053100	6369.36	1.5489	0.333055	4.65057	3.31015e-06	0.000319319
Pv5-593.02G056700	99.0165	1.48381	0.363643	4.0804	4.49585e-05	0.00254405
Pv5-593.02G063400	145.65	1.02362	0.303557	3.37207	0.000746046	0.0211081
Pv5-593.02G069700	2053.32	1.52733	0.432028	3.53525	0.000407393	0.0133759
Pv5-593.02G073600	716.973	1.15095	0.242231	4.75145	2.01967e-06	0.000223577
Pv5-593.02G078300	41.652	-2.77626	0.824779	-3.36606	0.000762492	0.0214172
Pv5-593.02G090500	230.503	-3.85478	1.04263	-3.69716	0.000218026	0.00862649
Pv5-593.02G101000	1982.77	-4.10008	1.085	-3.77889	0.00015753	0.00671841
Pv5-593.02G109000	14993.1	1.39416	0.415484	3.35552	0.000792155	0.022013
Pv5-593.02G116800	94.6157	-2.01012	0.592058	-3.39513	0.000685953	0.0199084
Pv5-593.02G149400	5489.95	1.02527	0.298441	3.43543	0.000591622	0.0177557
Pv5-593.02G151100	62.4087	1.07525	0.308052	3.49048	0.000482149	0.0151903
Pv5-593.02G160000	246.649	-2.42011	0.792247	-3.05474	0.00225252	0.0457689
Pv5-593.02G160600	382.502	2.31265	0.414924	5.57368	2.4942e-08	6.82804e-06
Pv5-593.02G161900	5023.56	1.03936	0.200216	5.1912	2.08939e-07	3.74234e-05
Pv5-593.02G180700	89.3368	-2.52929	0.726619	-3.48091	0.000499716	0.0156245
Pv5-593.02G182700	59.4437	2.28035	0.682634	3.34051	0.000836234	0.0230169
Pv5-593.02G193300	100.57	-3.86546	1.06625	-3.62529	0.000288634	0.0104197
Pv5-593.02G195800	66.3613	-5.26054	1.15909	-4.53851	5.66535e-06	0.000503504
Pv5-593.02G201500	29.6612	-3.16487	0.692237	-4.57194	4.83226e-06	0.000444963
Pv5-593.02G212100	16.9603	-3.08819	0.995427	-3.10238	0.00191971	0.0408312
Pv5-593.02G218900	263.281	1.00385	0.283428	3.54183	0.00039736	0.0131531
Pv5-593.02G227200	740.326	-1.21868	0.300682	-4.05304	5.05553e-05	0.00274571
Pv5-593.02G240900	260.888	2.08103	0.652642	3.18862	0.00142954	0.033518
Pv5-593.02G247900	339.579	1.24937	0.371483	3.36321	0.000770425	0.0215273
Pv5-593.02G252300	168.841	-1.31248	0.303279	-4.32763	1.5072e-05	0.0010751
Pv5-593.02G252400	672.958	-2.60602	0.510956	-5.10028	3.39148e-07	5.45274e-05
Pv5-593.02G253000	1812.69	-1.48678	0.357753	-4.15587	3.24052e-05	0.00194796
Pv5-593.02G255500	164.344	1.54186	0.484846	3.1801	0.00147226	0.0341247
Pv5-593.02G255600	1607.54	1.29156	0.215735	5.98678	2.14034e-09	9.2253e-07
Pv5-593.02G261600	28.0683	-2.75627	0.83752	-3.29099	0.000998353	0.0262657
Pv5-593.02G265600	46.8699	-2.81263	0.765292	-3.67524	0.000237628	0.00916926
Pv5-593.02G275600	457.066	1.92151	0.419098	4.58487	4.54271e-06	0.000426048
Pv5-593.02G276800	54.7351	-3.57048	1.18335	-3.01727	0.00255065	0.0496941
Pv5-593.02G278000	443.542	1.15386	0.341623	3.37759	0.000731235	0.0208053
Pv5-593.02G282200	2554.86	1.27652	0.310082	4.11672	3.84309e-05	0.00223076
Pv5-593.02G284800	117.175	1.09659	0.247353	4.43332	9.27945e-06	0.000743016
Pv5-593.02G287100	599.124	-2.98971	0.868894	-3.44082	0.000579947	0.017457
Pv5-593.02G288600	39.0239	-2.67079	0.866656	-3.08172	0.00205808	0.0428054
Pv5-593.02G293900	43.9527	-2.21577	0.654645	-3.38469	0.00071258	0.0204595
Pv5-593.02G300800	97.189	1.32025	0.373926	3.53077	0.000414349	0.0135491
Pv5-593.02G301500	160.013	-1.55805	0.274099	-5.68425	1.31388e-08	3.91421e-06
Pv5-593.02G301700	436.385	2.02822	0.570711	3.55384	0.000379646	0.0127332
Pv5-593.02G309500	644.754	1.11373	0.369161	3.01691	0.00255364	0.0496941
Pv5-593.02G312100	1989.52	1.12944	0.159623	7.07566	1.48741e-12	2.15229e-09
Pv5-593.02G313500	1244.32	1.18449	0.284059	4.1699	3.0474e-05	0.0018548
Pv5-593.03G000400	26.3751	-2.22088	0.692394	-3.20755	0.00133873	0.0319059
Pv5-593.03G024200	339.978	1.0249	0.257465	3.98072	6.87077e-05	0.00349719
Pv5-593.03G024400	2132.58	1.54689	0.313296	4.93747	7.91443e-07	0.000106179
Pv5-593.03G029600	484.803	1.05899	0.241436	4.38624	1.15327e-05	0.000864755
Pv5-593.03G031200	16.4409	-2.83867	0.918348	-3.09106	0.00199443	0.0418685
Pv5-593.03G033800	57.7171	-3.02639	0.978555	-3.09272	0.00198334	0.0417222
Pv5-593.03G040900	2454.83	1.75562	0.446271	3.93398	8.35493e-05	0.00402986
Pv5-593.03G045000	2320.9	-1.52617	0.215457	-7.08339	1.40668e-12	2.15229e-09
Pv5-593.03G051800	64.6455	1.00444	0.309557	3.24478	0.00117543	0.029325
Pv5-593.03G054300	40.5838	-1.82429	0.559564	-3.26021	0.00111331	0.0283806
Pv5-593.03G057300	727.839	1.45164	0.3994	3.63455	0.000278464	0.0101459
Pv5-593.03G057500	874.787	1.98716	0.387111	5.13331	2.84693e-07	4.73832e-05
Pv5-593.03G057700	366.342	2.06502	0.45342	4.55431	5.25566e-06	0.000473196
Pv5-593.03G060500	2781.92	2.87077	0.698276	4.11122	3.93566e-05	0.00227147
Pv5-593.03G062000	437.957	1.3325	0.382805	3.48087	0.000499786	0.0156245
Pv5-593.03G065100	109.196	-4.7281	1.48234	-3.18962	0.00142459	0.0334787
Pv5-593.03G068800	2677.64	1.0743	0.313332	3.42862	0.000606651	0.0181262
Pv5-593.03G084500	139.771	1.32503	0.307794	4.30493	1.67039e-05	0.00117496
Pv5-593.03G088600	1270	-1.65166	0.521808	-3.16526	0.00154946	0.03515
Pv5-593.03G092600	51.0788	-4.23791	1.04457	-4.05708	4.96891e-05	0.00272792
Pv5-593.03G092700	9601.52	-5.39584	1.20662	-4.47184	7.75483e-06	0.000646491
Pv5-593.03G098300	387.875	1.47386	0.306312	4.81163	1.49704e-06	0.000175301
Pv5-593.03G109600	2169.93	-3.50203	1.08229	-3.23576	0.00121318	0.029935
Pv5-593.03G116600	33.6837	-3.10788	0.914647	-3.3979	0.000679048	0.0197646
Pv5-593.03G117300	167.45	-1.55891	0.35089	-4.44273	8.88238e-06	0.000719757
Pv5-593.03G117400	3614.87	-3.10734	0.909372	-3.41701	0.00063312	0.0187369
Pv5-593.03G120200	3025.35	1.13801	0.20102	5.66118	1.50334e-08	4.41371e-06
Pv5-593.03G120500	7379.67	1.45091	0.443184	3.27383	0.001061	0.0275208
Pv5-593.03G122000	2202.64	1.46259	0.268207	5.45321	4.94682e-08	1.19301e-05
Pv5-593.03G123100	854.286	1.12822	0.242241	4.65745	3.20144e-06	0.000313308
Pv5-593.03G128400	39.1962	2.43806	0.746271	3.26699	0.00108699	0.0279092
Pv5-593.03G130700	773.974	-1.49751	0.406931	-3.68002	0.000233214	0.00901613
Pv5-593.03G134900	421.346	1.0462	0.286853	3.64715	0.000265166	0.00977264
Pv5-593.03G136200	40.2268	-5.75926	1.68819	-3.4115	0.000646066	0.0189957
Pv5-593.03G140400	275.809	-3.87041	1.08076	-3.58119	0.00034203	0.0118399
Pv5-593.03G144000	4858.51	1.75844	0.43237	4.06697	4.7628e-05	0.00265799
Pv5-593.03G147800	5178.61	1.14337	0.354268	3.22741	0.00124916	0.030458
Pv5-593.03G149800	110.662	1.53859	0.487251	3.15769	0.00159025	0.0356363
Pv5-593.03G151500	14.3718	-2.91768	0.93666	-3.11498	0.00183958	0.0395608
Pv5-593.03G152200	265.099	1.13822	0.161109	7.06489	1.60747e-12	2.17095e-09
Pv5-593.03G170300	244.4	1.07947	0.254555	4.24063	2.22898e-05	0.00146131
Pv5-593.03G172400	215.037	1.89964	0.310037	6.12715	8.94646e-10	5.11324e-07
Pv5-593.03G173300	253.85	-1.87218	0.594444	-3.14946	0.00163571	0.0364133
Pv5-593.03G188000	852.464	1.80707	0.364047	4.96384	6.91137e-07	9.6559e-05
Pv5-593.03G189300	116.625	-1.08988	0.295203	-3.69195	0.000222537	0.00868623
Pv5-593.03G193300	1349.28	1.06539	0.154375	6.90131	5.15235e-12	5.49349e-09
Pv5-593.03G194300	82.5546	-2.88861	0.88908	-3.24899	0.00115816	0.0290013
Pv5-593.03G194400	2100.2	-1.20468	0.274257	-4.39251	1.12051e-05	0.000856058
Pv5-593.03G196800	193.631	-2.21459	0.370982	-5.96954	2.3792e-09	1.00412e-06
Pv5-593.03G199200	297.765	1.34303	0.300906	4.46328	8.07147e-06	0.000659322
Pv5-593.03G204300	145.45	-2.6006	0.491728	-5.28871	1.23185e-07	2.54642e-05
Pv5-593.03G209300	852.001	1.15777	0.159783	7.2459	4.29586e-13	7.91141e-10
Pv5-593.03G211200	3357.7	1.32259	0.268485	4.92611	8.38808e-07	0.000111063
Pv5-593.03G214300	3264.78	5.00378	1.13917	4.39247	1.12072e-05	0.000856058
Pv5-593.03G221500	19.395	2.22135	0.677399	3.27924	0.00104088	0.027208
Pv5-593.03G224500	828.96	1.06158	0.256599	4.13712	3.51697e-05	0.00207112
Pv5-593.03G226800	185.116	-2.98499	0.91069	-3.27773	0.00104646	0.0272484
Pv5-593.03G227200	240.732	1.03417	0.27101	3.81601	0.000135628	0.00597296
Pv5-593.03G231100	37.9414	1.41406	0.445706	3.17263	0.00151066	0.0345796
Pv5-593.03G232100	645.387	1.65526	0.4601	3.59761	0.000321151	0.0112754
Pv5-593.03G234000	168.722	2.47023	0.567081	4.35604	1.32435e-05	0.000971867
Pv5-593.03G238800	40.6027	-3.99323	1.15942	-3.44415	0.000572861	0.0173209
Pv5-593.03G246700	257.677	1.2628	0.416324	3.03322	0.00241959	0.0479925
Pv5-593.03G246800	80.6964	-3.21057	1.03451	-3.10348	0.00191257	0.0407412
Pv5-593.03G247400	161.333	-1.52714	0.418996	-3.64477	0.000267632	0.00980415
Pv5-593.03G248500	959.609	1.64993	0.383016	4.30775	1.64927e-05	0.00116821
Pv5-593.03G254100	26.4128	-2.29576	0.721431	-3.18223	0.00146147	0.0339914
Pv5-593.03G268000	147.938	-1.95703	0.607663	-3.22059	0.00127926	0.0308515
Pv5-593.03G272300	4044.77	4.45796	1.09815	4.05952	4.91737e-05	0.00271434
Pv5-593.03G276200	31.5196	-1.41932	0.398288	-3.56355	0.000365878	0.0123604
Pv5-593.03G282200	276.347	1.50051	0.457725	3.2782	0.00104472	0.027238
Pv5-593.03G288800	22.1052	-4.13134	1.23386	-3.3483	0.000813104	0.0225025
Pv5-593.04G016900	901.846	1.00159	0.224368	4.46406	8.04199e-06	0.000659322
Pv5-593.04G021600	81.3428	3.06553	0.577033	5.31258	1.08085e-07	2.25731e-05
Pv5-593.04G022400	212.442	-2.60064	0.846048	-3.07387	0.00211298	0.0436714
Pv5-593.04G025900	12.0042	4.50679	1.48093	3.04321	0.00234071	0.0468096
Pv5-593.04G027800	14.0983	-3.21468	0.91005	-3.53243	0.000411765	0.0134976
Pv5-593.04G032500	24.0351	-2.74403	0.768816	-3.56916	0.000358129	0.0121798
Pv5-593.04G044300	65.3019	-2.66804	0.747559	-3.56901	0.000358336	0.0121798
Pv5-593.04G045000	1448.55	1.00152	0.172502	5.80588	6.40298e-09	2.29368e-06
Pv5-593.04G045300	240.683	1.36517	0.366438	3.72553	0.000194905	0.00784967
Pv5-593.04G053200	221.15	2.62506	0.459618	5.71138	1.12063e-08	3.43967e-06
Pv5-593.04G054900	398.394	1.12718	0.323921	3.47981	0.000501772	0.0156383
Pv5-593.04G058300	242.756	1.27464	0.330802	3.85317	0.000116597	0.00528992
Pv5-593.04G065900	116.002	1.68194	0.480513	3.5003	0.00046474	0.0147566
Pv5-593.04G077300	290.623	1.6573	0.320042	5.17838	2.23822e-07	3.90877e-05
Pv5-593.04G092700	7701.28	1.03947	0.130351	7.97435	1.5319e-15	1.03444e-11
Pv5-593.04G097200	66932.8	2.15587	0.426534	5.05438	4.31784e-07	6.52768e-05
Pv5-593.04G113400	116.379	-2.30531	0.537494	-4.289	1.79478e-05	0.00124091
Pv5-593.04G114400	2819.24	-4.41134	1.04108	-4.23729	2.26232e-05	0.00147839
Pv5-593.04G117200	4183.24	1.59324	0.29627	5.37766	7.5461e-08	1.71763e-05
Pv5-593.04G130700	2561.31	-1.46989	0.255482	-5.75339	8.74727e-09	2.76878e-06
Pv5-593.04G130800	7736.19	-1.22311	0.250616	-4.8804	1.05873e-06	0.000132394
Pv5-593.04G130900	2397.98	-1.13406	0.321692	-3.5253	0.000423002	0.0137327
Pv5-593.04G138200	129.084	-2.72959	0.598501	-4.56071	5.09816e-06	0.000461065
Pv5-593.04G139300	91.8082	-2.73695	0.716029	-3.8224	0.000132158	0.0058328
Pv5-593.04G140500	7271.1	-1.00357	0.235114	-4.26844	1.96841e-05	0.00132479
Pv5-593.04G145600	118.782	-1.43709	0.249728	-5.75462	8.68367e-09	2.76878e-06
Pv5-593.04G147200	280.832	1.0377	0.20398	5.08724	3.63306e-07	5.61821e-05
Pv5-593.04G151700	373.088	1.07624	0.315711	3.40893	0.000652178	0.0191476
Pv5-593.04G158100	8652.08	-1.03778	0.235303	-4.4104	1.03181e-05	0.000811248
Pv5-593.04G158400	2136.8	-1.13003	0.370144	-3.05294	0.00226611	0.0458609
Pv5-593.04G160900	219.196	1.02829	0.262299	3.92029	8.84415e-05	0.00424561
Pv5-593.04G162500	238.732	1.73877	0.413812	4.20183	2.64769e-05	0.00166574
Pv5-593.04G163700	134.352	1.50189	0.289973	5.17942	2.2258e-07	3.90877e-05
Pv5-593.04G171300	64.1422	-2.13781	0.333251	-6.41501	1.40811e-10	9.83639e-08
Pv5-593.04G171900	3671.9	1.04196	0.212862	4.89501	9.83005e-07	0.000125244
Pv5-593.04G174700	94.3565	-2.82447	0.807371	-3.49835	0.000468138	0.0148382
Pv5-593.04G175700	49.4298	-1.65331	0.426545	-3.87604	0.00010617	0.00491048
Pv5-593.05G007600	1178.37	1.12974	0.317758	3.55536	0.000377461	0.0126809
Pv5-593.05G025600	8948.81	2.46291	0.438705	5.61404	1.97659e-08	5.56135e-06
Pv5-593.05G027100	1730.2	1.46619	0.223435	6.56205	5.30743e-11	4.30072e-08
Pv5-593.05G031400	298.62	-1.1935	0.311402	-3.83268	0.000126753	0.00564344
Pv5-593.05G035300	197.157	-2.79787	0.754945	-3.70605	0.000210514	0.00834558
Pv5-593.05G036400	811.509	-1.03199	0.160206	-6.44164	1.18187e-10	8.55083e-08
Pv5-593.05G044600	767.063	-3.34205	1.0371	-3.22248	0.00127085	0.0307232
Pv5-593.05G046100	153.68	1.16947	0.347219	3.36811	0.000756842	0.0213539
Pv5-593.05G056500	724.279	-4.33231	1.06966	-4.05018	5.1178e-05	0.0027647
Pv5-593.05G067600	430.056	1.09722	0.353772	3.10148	0.00192556	0.040889
Pv5-593.05G073100	281.61	-5.1515	1.20519	-4.27443	1.91628e-05	0.00129979
Pv5-593.05G075700	3867.42	-1.85692	0.43959	-4.2242	2.39793e-05	0.00154705
Pv5-593.05G086200	2882.21	-1.72707	0.338777	-5.09797	3.43322e-07	5.4764e-05
Pv5-593.05G088100	1402.68	1.80085	0.357226	5.0412	4.62623e-07	6.89105e-05
Pv5-593.05G089300	993.965	1.91064	0.36809	5.19068	2.09528e-07	3.74234e-05
Pv5-593.05G090500	471.076	-1.50802	0.447825	-3.36742	0.000758741	0.0213777
Pv5-593.05G098200	1367.67	-2.52895	0.710347	-3.56016	0.000370628	0.0124928
Pv5-593.05G101800	47.2143	2.74578	0.868513	3.16147	0.00156974	0.0353895
Pv5-593.05G109100	56.8735	2.51496	0.782309	3.2148	0.00130536	0.0312947
Pv5-593.05G115400	427.73	1.66922	0.495219	3.37068	0.000749839	0.0211858
Pv5-593.05G127900	62.2872	-3.94375	1.29575	-3.04361	0.00233758	0.0467932
Pv5-593.05G135200	483.697	1.0566	0.236643	4.46495	8.00881e-06	0.000659322
Pv5-593.05G144200	227.837	-2.27873	0.699051	-3.25974	0.00111513	0.0283806
Pv5-593.05G145400	204.963	1.30047	0.304261	4.27418	1.91843e-05	0.00129979
Pv5-593.05G157300	248.428	-1.58196	0.32831	-4.81851	1.44635e-06	0.000172398
Pv5-593.05G159100	6831.17	-3.26142	1.04196	-3.1301	0.00174748	0.0382295
Pv5-593.05G159200	208.781	1.18492	0.253446	4.67523	2.93627e-06	0.00029302
Pv5-593.05G167200	195.014	1.39027	0.354933	3.91699	8.96628e-05	0.00427385
Pv5-593.05G168100	48.3805	-2.61951	0.825752	-3.17227	0.00151252	0.034583
Pv5-593.05G176900	374.607	-4.32681	1.03477	-4.18142	2.89698e-05	0.0017838
Pv5-593.05G177200	2882.53	-2.40411	0.763097	-3.15047	0.00163008	0.036368
Pv5-593.05G187100	521.642	1.22192	0.320475	3.81283	0.000137382	0.00602401
Pv5-593.06G011800	598.08	1.01594	0.275568	3.68671	0.000227174	0.00881882
Pv5-593.06G017700	957.71	1.71041	0.320684	5.33363	9.62681e-08	2.07468e-05
Pv5-593.06G023900	1541.84	-1.80604	0.406975	-4.4377	9.09246e-06	0.000733777
Pv5-593.06G030900	13.409	3.84321	1.26202	3.04529	0.0023246	0.0465793
Pv5-593.06G063900	1541.38	1.1736	0.241956	4.85046	1.23175e-06	0.000149417
Pv5-593.06G065000	96.466	-2.92452	0.802227	-3.6455	0.000266872	0.00980415
Pv5-593.06G074800	1134.1	2.22389	0.393059	5.65789	1.53243e-08	4.43485e-06
Pv5-593.06G076200	427.74	1.03292	0.300954	3.43214	0.000598846	0.0179194
Pv5-593.06G076600	362.796	-1.52031	0.386154	-3.93706	8.24853e-05	0.00400716
Pv5-593.06G079900	137.706	1.0585	0.236302	4.47944	7.48392e-06	0.000634348
Pv5-593.06G082900	104.868	1.04238	0.291902	3.57099	0.00035564	0.0121381
Pv5-593.06G086400	44.3232	2.18521	0.639655	3.41623	0.00063494	0.0187369
Pv5-593.06G088200	170.957	1.42189	0.361379	3.93463	8.3326e-05	0.00402868
Pv5-593.06G094200	1592.51	1.51348	0.242043	6.25295	4.02768e-10	2.54977e-07
Pv5-593.06G094600	198.309	2.06381	0.340738	6.05686	1.38801e-09	7.39958e-07
Pv5-593.06G097200	798.757	1.73486	0.292355	5.93409	2.95484e-09	1.22162e-06
Pv5-593.06G100600	1632.68	-1.84413	0.392337	-4.70037	2.59687e-06	0.000271172
Pv5-593.06G107500	2832.31	1.18866	0.231896	5.12583	2.96231e-07	4.87891e-05
Pv5-593.06G108300	263.757	1.2775	0.363795	3.51158	0.000445449	0.014301
Pv5-593.06G119500	521.743	1.25794	0.254516	4.94247	7.71394e-07	0.000104179
Pv5-593.06G127600	52.3732	-1.4024	0.449948	-3.1168	0.00182824	0.0394462
Pv5-593.06G133600	353.978	1.72321	0.541848	3.18025	0.00147147	0.0341247
Pv5-593.06G145000	82.9312	-2.19446	0.598951	-3.66383	0.000248471	0.00941722
Pv5-593.06G147100	15.3331	-4.51916	1.26353	-3.57662	0.000348072	0.011931
Pv5-593.06G157900	482.935	1.46048	0.238458	6.12468	9.08662e-10	5.11324e-07
Pv5-593.06G159900	44.0528	3.05025	0.859102	3.55051	0.000384486	0.0128494
Pv5-593.06G165900	303.724	-1.58291	0.28442	-5.5654	2.61552e-08	7.06469e-06
Pv5-593.06G183000	136.932	1.47062	0.29562	4.9747	6.53474e-07	9.32259e-05
Pv5-593.06G183300	31.0122	-2.86046	0.799618	-3.57728	0.000347187	0.0119209
Pv5-593.06G189900	709.789	-1.09307	0.281756	-3.8795	0.000104673	0.00485233
Pv5-593.06G199900	453.987	-1.32846	0.24924	-5.33005	9.81844e-08	2.09371e-05
Pv5-593.06G201800	433.387	2.27989	0.507535	4.49208	7.05326e-06	0.000608284
Pv5-593.06G206200	135.571	1.08753	0.309897	3.50933	0.000449232	0.0143996
Pv5-593.06G213700	59.1569	-2.81016	0.733837	-3.8294	0.000128456	0.00569422
Pv5-593.07G002200	55799.2	1.95182	0.575407	3.39207	0.000693672	0.0200462
Pv5-593.07G006300	34.4071	1.57646	0.474352	3.3234	0.000889275	0.0239679
Pv5-593.07G012700	60.3395	3.23293	0.897168	3.60348	0.000313983	0.0111173
Pv5-593.07G020800	373.236	-1.50429	0.379232	-3.96667	7.28826e-05	0.00366366
Pv5-593.07G022500	13383	1.0341	0.10868	9.51506	1.81613e-21	1.83956e-17
Pv5-593.07G023100	431.877	1.11178	0.276789	4.01672	5.90137e-05	0.00309715
Pv5-593.07G024100	105.537	-1.788	0.524655	-3.40795	0.000654532	0.0191889
Pv5-593.07G024600	117.687	2.07029	0.669019	3.09452	0.00197132	0.0415558
Pv5-593.07G028200	19.1764	-2.53091	0.769654	-3.28837	0.00100769	0.0264281
Pv5-593.07G035300	139.998	-1.75672	0.473821	-3.70755	0.000209275	0.00832978
Pv5-593.07G044500	4195.1	2.67656	0.352446	7.59425	3.09591e-14	1.04528e-10
Pv5-593.07G052900	380.571	1.79177	0.374025	4.7905	1.66366e-06	0.000191377
Pv5-593.07G057400	2072.64	-3.53381	1.12939	-3.12896	0.00175428	0.0383367
Pv5-593.07G059200	4494.26	-1.32055	0.295559	-4.46796	7.89675e-06	0.000655625
Pv5-593.07G059400	1968.22	-2.95157	0.651939	-4.52737	5.97225e-06	0.000521491
Pv5-593.07G059500	363.146	-1.31201	0.395357	-3.31854	0.00090488	0.0242796
Pv5-593.07G059700	7056.46	-1.39188	0.366897	-3.79365	0.000148447	0.00639838
Pv5-593.07G059800	7812.24	-1.23707	0.292118	-4.23483	2.28727e-05	0.00148989
Pv5-593.07G065600	406.857	-1.21454	0.27478	-4.42007	9.86697e-06	0.000786949
Pv5-593.07G076000	723.476	1.35254	0.256278	5.27764	1.30855e-07	2.65087e-05
Pv5-593.07G078300	20578.7	1.99843	0.324026	6.1675	6.93803e-10	4.25911e-07
Pv5-593.07G093400	1062.8	1.38598	0.363853	3.80919	0.000139425	0.00608724
Pv5-593.07G098500	1332.48	-3.14984	0.968363	-3.25275	0.00114293	0.028762
Pv5-593.07G098600	1606.77	1.34538	0.30055	4.47639	7.59154e-06	0.000638131
Pv5-593.07G102000	88.952	1.62442	0.341005	4.76363	1.90138e-06	0.000213368
Pv5-593.07G104000	1087.37	1.12956	0.269542	4.19067	2.78137e-05	0.00172309
Pv5-593.07G117300	211.708	-2.60955	0.846657	-3.08217	0.00205494	0.0428054
Pv5-593.07G138100	55.4049	-2.00013	0.546015	-3.66313	0.000249151	0.00941722
Pv5-593.07G146800	2172.99	1.22544	0.282134	4.34346	1.40254e-05	0.00101474
Pv5-593.07G160500	516.504	1.31506	0.258783	5.08173	3.7402e-07	5.74007e-05
Pv5-593.07G171900	1444.12	-5.20807	1.2415	-4.19499	2.7289e-05	0.00169577
Pv5-593.07G178000	80.418	1.15545	0.37421	3.08771	0.00201704	0.0422993
Pv5-593.07G180500	499.837	2.76278	0.629595	4.38818	1.14304e-05	0.00086081
Pv5-593.07G190200	3565.07	-1.10277	0.254213	-4.33799	1.43791e-05	0.00103295
Pv5-593.07G190800	9.37061	-3.84703	1.23212	-3.12228	0.00179453	0.0389225
Pv5-593.07G190900	18267	-3.00759	0.958179	-3.13886	0.00169607	0.0373873
Pv5-593.07G196100	236.788	-1.32272	0.310751	-4.25654	2.0762e-05	0.0013881
Pv5-593.07G200600	110.854	-4.26556	1.14133	-3.73734	0.000185976	0.00762652
Pv5-593.07G208700	21.7067	-4.82728	1.07464	-4.49198	7.05631e-06	0.000608284
Pv5-593.07G215000	18.7975	-6.0563	1.75519	-3.4505	0.00055954	0.0171226
Pv5-593.07G221300	90.1473	1.86508	0.579788	3.21684	0.00129611	0.0312206
Pv5-593.07G223600	2904.3	-2.87374	0.944466	-3.04272	0.00234452	0.0468394
Pv5-593.07G232400	19.1526	-3.5827	1.01285	-3.53724	0.000404326	0.0133184
Pv5-593.07G234800	1575.82	1.18861	0.27975	4.24881	2.14907e-05	0.0014274
Pv5-593.07G235600	601.835	1.21558	0.384498	3.16147	0.00156974	0.0353895
Pv5-593.07G238000	111.373	2.58007	0.617185	4.18037	2.9103e-05	0.00178419
Pv5-593.07G246500	58.8836	-4.26448	1.191	-3.58059	0.000342818	0.0118399
Pv5-593.07G250600	150.644	-5.2664	1.25855	-4.1845	2.85797e-05	0.00176515
Pv5-593.07G256700	998.512	-1.25915	0.344569	-3.65428	0.000257908	0.00965747
Pv5-593.07G262900	571.328	2.1448	0.455451	4.70918	2.48719e-06	0.000265741
Pv5-593.07G269800	59.1135	-2.66686	0.665723	-4.00597	6.17643e-05	0.00320826
Pv5-593.07G279100	39.3284	-3.29608	0.666273	-4.94704	7.53513e-07	0.000103841
Pv5-593.08G009100	1863.88	1.27485	0.212215	6.00735	1.88575e-09	8.88406e-07
Pv5-593.08G012200	57.1391	-2.06624	0.666055	-3.10221	0.00192083	0.0408312
Pv5-593.08G015900	17.0805	4.49383	1.41572	3.17423	0.00150235	0.0345064
Pv5-593.08G020100	146.624	1.01825	0.248697	4.09434	4.2337e-05	0.00242278
Pv5-593.08G024200	253.853	1.69672	0.508326	3.33785	0.00084428	0.0230815
Pv5-593.08G026800	41.4661	-2.79671	0.597366	-4.68173	2.84458e-06	0.000288127
Pv5-593.08G028800	51.4844	-1.91317	0.622153	-3.07508	0.00210449	0.0435707
Pv5-593.08G029800	234.79	1.72984	0.286485	6.03815	1.55887e-09	7.89491e-07
Pv5-593.08G035000	66.5139	-3.94836	0.842959	-4.68393	2.81428e-06	0.000286491
Pv5-593.08G038300	2162.46	2.38432	0.731766	3.25831	0.00112077	0.0284874
Pv5-593.08G043600	1927.57	1.07721	0.266395	4.04364	5.26283e-05	0.00282797
Pv5-593.08G046000	287.925	1.01115	0.310754	3.25387	0.00113844	0.0287205
Pv5-593.08G046100	55.1971	-1.93482	0.481651	-4.01706	5.89285e-05	0.00309715
Pv5-593.08G048900	641.829	1.48097	0.240577	6.15591	7.46474e-10	4.44767e-07
Pv5-593.08G054800	189916	1.19836	0.171046	7.00605	2.45134e-12	2.92114e-09
Pv5-593.08G055400	202.779	-2.542	0.748394	-3.3966	0.000682282	0.0198302
Pv5-593.08G071500	31.881	-8.31473	1.76943	-4.69911	2.61299e-06	0.000271456
Pv5-593.08G072100	210.593	-2.30064	0.680007	-3.38326	0.000716296	0.0204665
Pv5-593.08G076900	5090.83	1.9768	0.338577	5.83856	5.26545e-09	2.01259e-06
Pv5-593.08G078500	16.9578	-4.84335	1.2618	-3.83846	0.000123809	0.0055367
Pv5-593.08G080800	291.559	1.06173	0.292897	3.62491	0.000289064	0.0104197
Pv5-593.08G090400	64.1225	-2.63826	0.576234	-4.57846	4.68419e-06	0.000433298
Pv5-593.08G091800	68.7399	-4.36858	1.10755	-3.94437	8.00093e-05	0.00389622
Pv5-593.08G091900	83.275	-4.84782	1.32855	-3.64896	0.000263306	0.00977264
Pv5-593.08G092800	55.0159	-4.75512	1.26438	-3.76085	0.000169338	0.00707308
Pv5-593.08G096900	1247.78	-4.97523	1.27573	-3.89992	9.62258e-05	0.00453335
Pv5-593.08G100500	2970.95	1.64502	0.351715	4.67714	2.90901e-06	0.000291737
Pv5-593.08G114100	43.0652	-2.25575	0.678409	-3.32507	0.000883973	0.0239086
Pv5-593.08G119300	84.0401	4.90588	1.51511	3.23797	0.00120384	0.0298015
Pv5-593.08G120600	290.035	1.19044	0.377349	3.15474	0.00160639	0.0359582
Pv5-593.08G149400	7671.2	1.17005	0.220094	5.31615	1.05988e-07	2.23657e-05
Pv5-593.08G160900	29.1935	-3.40696	1.10971	-3.07014	0.00213961	0.0440042
Pv5-593.08G165100	195.831	2.59676	0.816784	3.17926	0.00147653	0.0341847
Pv5-593.08G177700	85.0984	-2.50667	0.795025	-3.15295	0.0016163	0.0361003
Pv5-593.08G179400	76.6135	-2.93752	0.812168	-3.61689	0.000298163	0.0106932
Pv5-593.08G180400	141.274	-3.41828	0.93247	-3.66583	0.000246536	0.00938785
Pv5-593.08G185300	69.3918	-2.68822	0.793288	-3.38871	0.000702227	0.0202645
Pv5-593.08G201800	275.872	1.04996	0.24869	4.22195	2.42195e-05	0.00154775
Pv5-593.08G202800	22.9057	-5.54308	1.54356	-3.5911	0.000329283	0.0115011
Pv5-593.08G203000	9462.83	1.28598	0.410007	3.13648	0.00170987	0.0375501
Pv5-593.08G203500	189.735	1.22337	0.34183	3.57888	0.000345073	0.0118684
Pv5-593.08G205500	300.55	1.66615	0.472185	3.5286	0.000417769	0.0136283
Pv5-593.08G215100	60.2009	-4.46161	1.09893	-4.05996	4.90812e-05	0.00271434
Pv5-593.08G221000	3857.5	-2.88379	0.932848	-3.09139	0.00199224	0.0418659
Pv5-593.08G221100	848.993	-7.25282	1.35456	-5.35438	8.58491e-08	1.89036e-05
Pv5-593.08G230200	28.5301	-1.50476	0.492726	-3.05396	0.00225846	0.0458435
Pv5-593.08G241500	60.7939	-3.63995	0.780373	-4.66437	3.09563e-06	0.000304423
Pv5-593.08G251600	334.539	1.62172	0.324599	4.99606	5.8512e-07	8.46669e-05
Pv5-593.08G252600	90.1844	-1.43865	0.427415	-3.36593	0.000762874	0.0214172
Pv5-593.08G262300	1345.43	1.40456	0.415114	3.38355	0.000715564	0.0204665
Pv5-593.08G280200	1106.28	1.31094	0.269828	4.85843	1.18323e-06	0.000145749
Pv5-593.08G282200	173.217	1.32326	0.395518	3.34563	0.000820956	0.0226579
Pv5-593.09G006600	127.645	1.74706	0.561927	3.10905	0.00187691	0.0401505
Pv5-593.09G015800	164.063	-2.52283	0.565238	-4.4633	8.07061e-06	0.000659322
Pv5-593.09G017500	3672.12	1.10761	0.228947	4.83787	1.3124e-06	0.000158253
Pv5-593.09G020400	157.808	2.37355	0.513927	4.61846	3.86604e-06	0.000369426
Pv5-593.09G021400	1000.48	2.62692	0.537761	4.88492	1.03468e-06	0.00013019
Pv5-593.09G021700	289368	1.16334	0.320602	3.6286	0.000284962	0.0103085
Pv5-593.09G023300	418.527	1.65874	0.430518	3.85291	0.000116724	0.00528992
Pv5-593.09G025200	336.528	-2.23467	0.612743	-3.647	0.000265325	0.00977264
Pv5-593.09G029000	1280.12	1.44545	0.340031	4.25094	2.12877e-05	0.00141857
Pv5-593.09G032900	84.4691	1.45603	0.432617	3.36564	0.000763663	0.0214172
Pv5-593.09G036100	24.5323	-3.05903	0.754467	-4.05456	5.02285e-05	0.00274377
Pv5-593.09G041600	91.4313	-3.41654	1.0473	-3.26223	0.0011054	0.0282876
Pv5-593.09G042800	27.0808	-3.48871	0.642349	-5.43117	5.59846e-08	1.31876e-05
Pv5-593.09G047500	474.717	-1.24138	0.381063	-3.25768	0.00112327	0.0285153
Pv5-593.09G049000	99.242	-1.37866	0.365583	-3.77112	0.000162514	0.00688746
Pv5-593.09G059400	228.944	-1.94008	0.623609	-3.11105	0.00186424	0.0399798
Pv5-593.09G062800	66.8248	-2.30331	0.709369	-3.24699	0.00116633	0.0291698
Pv5-593.09G065800	74.6384	-1.98158	0.565732	-3.50269	0.000460589	0.0146802
Pv5-593.09G068700	12.3023	-4.27256	1.3999	-3.05204	0.00227294	0.0459532
Pv5-593.09G071200	411.675	1.87879	0.62044	3.02816	0.00246052	0.0484875
Pv5-593.09G073700	2206.67	1.07561	0.347586	3.09452	0.00197132	0.0415558
Pv5-593.09G078000	16.675	-6.33254	1.60065	-3.95622	7.61448e-05	0.00377998
Pv5-593.09G091600	712.969	1.86028	0.376336	4.94315	7.68706e-07	0.000104179
Pv5-593.09G093500	1375.39	1.35499	0.320925	4.22216	2.41977e-05	0.00154775
Pv5-593.09G097400	206.091	-1.68955	0.457254	-3.69498	0.000219904	0.0086556
Pv5-593.09G098400	47.8447	-3.25278	1.0271	-3.16695	0.00154049	0.0350643
Pv5-593.09G105400	1425.55	1.49994	0.298385	5.02688	4.98531e-07	7.37171e-05
Pv5-593.09G113000	21.5234	-3.72694	0.901352	-4.13484	3.55208e-05	0.00208574
Pv5-593.09G127500	425.662	1.3943	0.320196	4.3545	1.33369e-05	0.000971867
Pv5-593.09G128100	278.723	2.388	0.443193	5.38818	7.11738e-08	1.63845e-05
Pv5-593.09G129300	177.176	-2.11318	0.543426	-3.88864	0.000100809	0.0047055
Pv5-593.09G129600	1783.02	1.19416	0.226718	5.26715	1.38558e-07	2.70525e-05
Pv5-593.09G130300	931.803	-1.78666	0.31023	-5.75914	8.4542e-09	2.76234e-06
Pv5-593.09G137100	1577.81	1.25156	0.196611	6.36567	1.94442e-10	1.313e-07
Pv5-593.09G139300	49.271	-3.14816	1.00764	-3.12429	0.00178236	0.0387674
Pv5-593.09G140100	110.773	-2.79829	0.863367	-3.24114	0.00119052	0.0296244
Pv5-593.09G140200	34.8109	-1.14613	0.344823	-3.32382	0.000887933	0.0239679
Pv5-593.09G145000	450.375	1.75924	0.479873	3.66606	0.000246314	0.00938785
Pv5-593.09G155600	516.91	-2.86577	0.846077	-3.38712	0.0007063	0.0203531
Pv5-593.09G158400	151.846	-1.58006	0.379595	-4.1625	3.14787e-05	0.00190357
Pv5-593.09G165100	1793.78	1.20691	0.362875	3.32596	0.000881146	0.023872
Pv5-593.09G166300	75.4796	-2.04657	0.552003	-3.70753	0.000209293	0.00832978
Pv5-593.09G172600	9249.58	-1.19983	0.288499	-4.15886	3.19846e-05	0.00192841
Pv5-593.09G173500	110.706	-1.53076	0.388012	-3.94513	7.97582e-05	0.00389622
Pv5-593.09G181200	33.0787	-4.03711	1.30388	-3.09623	0.00196001	0.0414466
Pv5-593.09G183600	336.244	1.41925	0.294545	4.81846	1.44672e-06	0.000172398
Pv5-593.09G186600	216.013	1.21757	0.353745	3.44194	0.000577567	0.0174112
Pv5-593.09G191700	581.355	1.80571	0.42875	4.21156	2.53616e-05	0.00161058
Pv5-593.09G202600	423.446	1.11036	0.230852	4.80981	1.51073e-06	0.000175887
Pv5-593.09G204700	2309.93	1.04393	0.219171	4.7631	1.90639e-06	0.000213368
Pv5-593.09G212900	171.595	1.33098	0.386984	3.43936	0.000583098	0.0175258
Pv5-593.09G221500	189.046	-5.35997	1.13882	-4.70662	2.51862e-06	0.000265741
Pv5-593.09G224700	3859.7	2.50713	0.417856	6	1.97321e-09	9.08483e-07
Pv5-593.09G225500	65.2763	1.24651	0.38139	3.26834	0.00108181	0.0278787
Pv5-593.09G228000	21.587	-5.53219	1.31811	-4.19707	2.70386e-05	0.0016879
Pv5-593.09G228100	260.367	-3.58381	1.18464	-3.02524	0.00248433	0.0488618
Pv5-593.09G228200	137.267	-2.46823	0.783691	-3.1495	0.00163549	0.0364133
Pv5-593.09G229000	3121.23	1.44497	0.277162	5.21347	1.85344e-07	3.38262e-05
Pv5-593.09G245700	3588.51	1.21783	0.180608	6.74294	1.55209e-11	1.49725e-08
Pv5-593.09G247600	7134.96	1.30261	0.282201	4.61589	3.9141e-06	0.000372262
Pv5-593.09G248500	1658.84	1.09556	0.233368	4.69456	2.67176e-06	0.000274744
Pv5-593.09G258200	571.994	-3.61625	1.17361	-3.0813	0.00206098	0.0428219
Pv5-593.09G260000	134.773	1.33491	0.292656	4.56135	5.08269e-06	0.000461065
Pv5-593.09G262200	720.885	-2.2882	0.588894	-3.88559	0.000102081	0.00475394
Pv5-593.09G264800	108.11	1.16154	0.336944	3.44727	0.000566275	0.0171988
Pv5-593.10G013900	743.253	-1.08432	0.324785	-3.33857	0.00084212	0.0230536
Pv5-593.10G014000	120.817	1.98153	0.636944	3.11099	0.0018646	0.0399798
Pv5-593.10G020500	5544.37	-1.22755	0.329198	-3.7289	0.00019232	0.00776098
Pv5-593.10G020700	102.799	-1.26177	0.314017	-4.01816	5.86546e-05	0.00309715
Pv5-593.10G028200	159.812	-2.98614	0.639928	-4.66637	3.06567e-06	0.000304423
Pv5-593.10G058100	1319.56	1.38484	0.282872	4.89566	9.79764e-07	0.000125244
Pv5-593.10G058500	60.4085	-2.04917	0.628177	-3.26209	0.00110592	0.0282876
Pv5-593.10G069200	7371.28	-4.66667	1.19746	-3.89715	9.73328e-05	0.00456428
Pv5-593.10G070500	333.68	-2.48857	0.695055	-3.58039	0.000343075	0.0118399
Pv5-593.10G072500	6512.18	1.17399	0.301792	3.89008	0.000100213	0.00468849
Pv5-593.10G076000	177.222	1.38039	0.319939	4.31456	1.59921e-05	0.00113673
Pv5-593.10G083400	68.0666	1.36317	0.310865	4.3851	1.15932e-05	0.000864755
Pv5-593.10G103400	146.208	2.71801	0.900228	3.01924	0.0025341	0.0496782
Pv5-593.10G107200	1433.89	-4.08936	1.15175	-3.55057	0.000384394	0.0128494
Pv5-593.10G107300	50.7084	-2.32655	0.711031	-3.27207	0.00106761	0.0276216
Pv5-593.10G112600	2152.73	1.15462	0.245316	4.70666	2.5181e-06	0.000265741
Pv5-593.10G119500	537.173	-1.44776	0.254457	-5.6896	1.27336e-08	3.85009e-06
Pv5-593.10G119600	23.4499	-1.55973	0.489052	-3.18929	0.00142621	0.0334787
Pv5-593.10G120800	150.277	-3.87258	1.22545	-3.16012	0.00157706	0.0353965
Pv5-593.10G125400	24605.2	1.17601	0.259122	4.53845	5.66684e-06	0.000503504
Pv5-593.10G127000	667.158	1.5144	0.256749	5.89839	3.67074e-09	1.43003e-06
Pv5-593.10G131400	272.828	-1.18441	0.349948	-3.38452	0.000713024	0.0204595
Pv5-593.10G132400	81.228	-3.60234	0.838735	-4.29497	1.74714e-05	0.00121211
Pv5-593.10G132900	103.614	1.36974	0.383248	3.57403	0.000351525	0.012029
Pv5-593.10G149200	1406.1	1.50439	0.315496	4.76833	1.85764e-06	0.000210235
Pv5-593.10G157600	32.7303	-6.13535	1.34494	-4.56181	5.07139e-06	0.000461065
Pv5-593.10G157900	74.5669	-1.19243	0.364083	-3.27517	0.00105598	0.0274258
Pv5-593.10G162200	25.3066	1.92276	0.605972	3.17301	0.00150868	0.0345732
Pv5-593.10G165300	617.142	1.09836	0.215603	5.09437	3.49906e-07	5.53781e-05
Pv5-593.10G166000	493.658	-1.60013	0.439459	-3.64113	0.000271443	0.0099079
Pv5-593.11G001800	519.529	-3.38652	0.882171	-3.83885	0.000123612	0.0055367
Pv5-593.11G003700	37252	1.23177	0.373246	3.30016	0.000966312	0.0255222
Pv5-593.11G007200	31.0819	-3.87097	1.2551	-3.08419	0.00204108	0.042627
Pv5-593.11G008800	2131.43	-1.39122	0.396012	-3.51309	0.000442927	0.0142426
Pv5-593.11G013500	47.9051	-5.46545	1.20495	-4.53584	5.73758e-06	0.000505356
Pv5-593.11G026000	287.272	-1.95497	0.50357	-3.88221	0.000103511	0.00480947
Pv5-593.11G029000	423.781	1.19191	0.360034	3.31054	0.000931172	0.0248206
Pv5-593.11G034700	63.6798	-2.46934	0.809196	-3.05159	0.00227631	0.0459755
Pv5-593.11G063700	107.055	-1.66551	0.486742	-3.42175	0.000622187	0.0184813
Pv5-593.11G066400	2803.81	-1.00686	0.195892	-5.13987	2.74935e-07	4.64136e-05
Pv5-593.11G067700	5024.46	1.45019	0.322931	4.49073	7.09802e-06	0.000609287
Pv5-593.11G088000	111.303	-3.95604	1.18483	-3.3389	0.000841112	0.0230536
Pv5-593.11G090100	2079.65	1.12037	0.216718	5.1697	2.34466e-07	4.05968e-05
Pv5-593.11G093300	2583.11	-3.37865	1.07294	-3.14896	0.00163852	0.036436
Pv5-593.11G100700	391.618	-1.00875	0.252162	-4.00041	6.32326e-05	0.00326777
Pv5-593.11G102100	122.076	2.09652	0.648643	3.23217	0.00122855	0.0300579
Pv5-593.11G112400	947.935	1.56603	0.226589	6.91131	4.80211e-12	5.4045e-09
Pv5-593.11G113000	164.588	1.84778	0.424269	4.35521	1.32937e-05	0.000971867
Pv5-593.11G115200	136.559	1.10522	0.362882	3.04568	0.00232155	0.0465643
Pv5-593.11G117800	318.956	1.09839	0.331094	3.31744	0.000908462	0.0243143
Pv5-593.11G125600	42.3314	-3.10785	1.01936	-3.04882	0.0022974	0.0462172
Pv5-593.11G136200	668.56	-4.50819	0.96863	-4.65419	3.25254e-06	0.000316778
Pv5-593.11G138300	570.418	1.00261	0.190367	5.26672	1.38881e-07	2.70525e-05
Pv5-593.11G145800	3266.45	-2.51723	0.399011	-6.30869	2.81414e-10	1.83899e-07
Pv5-593.11G176100	7683.73	1.19219	0.225759	5.28082	1.28608e-07	2.63166e-05
Pv5-593.11G182100	35.416	-4.51877	1.48826	-3.03628	0.00239515	0.0476163
Pv5-593.11G182900	70541.1	1.58177	0.343986	4.59835	4.25853e-06	0.000403127
Pv5-593.11G183200	81.2481	-1.48058	0.420803	-3.51847	0.00043405	0.014035
Pv5-593.11G185300	4465.24	1.04834	0.157403	6.66024	2.73377e-11	2.5173e-08
Pv5-593.11G207600	26.6218	4.42572	1.46734	3.01616	0.00255998	0.0497698
Pv5-593.11G208900	484.655	-2.72518	0.642065	-4.2444	2.19176e-05	0.00144628
Pv5-593.11G210200	126.345	-6.21603	1.01996	-6.09439	1.09853e-09	6.01462e-07

## Sheet: S1 vs. S4
Table S4. List of differentially expressed genes (DEGs) identified in all pairwise comparisons among different seed coat stages samples in 5-593
S1 vs. S4	baseMean	log2FoldChange	lfcSE	stat	pvalue	padj
Pv5-593.01G000300	74.0119	8.37874	1.20494	6.95367	3.56e-12	2.85e-11
Pv5-593.01G000400	112.249	3.73831	0.373945	9.99694	1.57e-23	3.75e-22
Pv5-593.01G000600	305.63	-1.42499	0.419522	-3.39671	0.000682022	0.00163837
Pv5-593.01G001500	221.012	3.08936	0.343114	9.00388	2.18e-19	3.66e-18
Pv5-593.01G001900	3210.97	1.41947	0.411143	3.45249	0.000555429	0.00135549
Pv5-593.01G002900	17.3203	5.28593	1.01293	5.21844	1.8e-07	7.92e-07
Pv5-593.01G003000	1717.89	-1.20544	0.26558	-4.53889	5.66e-06	1.97e-05
Pv5-593.01G003300	127.637	-3.17172	0.844631	-3.75515	0.000173239	0.000464769
Pv5-593.01G003600	344.299	2.45948	0.308189	7.98041	1.46e-15	1.7e-14
Pv5-593.01G004200	120.297	-2.91036	0.38756	-7.50945	5.94e-14	5.77e-13
Pv5-593.01G004600	2428.91	1.10776	0.117843	9.40036	5.44e-21	1.06e-19
Pv5-593.01G004700	114.841	2.83816	0.552244	5.13932	2.76e-07	1.18e-06
Pv5-593.01G004800	270.234	2.25802	0.349149	6.46722	9.98e-11	6.75e-10
Pv5-593.01G005000	29337.3	1.84424	0.302053	6.10569	1.02e-09	6.12e-09
Pv5-593.01G005400	2220.89	-1.02799	0.133662	-7.69098	1.46e-14	1.53e-13
Pv5-593.01G005700	174.715	10.1107	1.15153	8.78021	1.63e-18	2.5e-17
Pv5-593.01G006700	263.436	2.77124	0.362922	7.6359	2.24e-14	2.3e-13
Pv5-593.01G007300	813.646	1.31112	0.15888	8.25229	1.55e-16	2e-15
Pv5-593.01G008200	11928.7	-1.42208	0.142501	-9.9794	1.88e-23	4.44e-22
Pv5-593.01G008300	1792.26	1.15821	0.11056	10.4759	1.11e-25	3.23e-24
Pv5-593.01G008600	10.0122	4.22235	1.25581	3.36225	0.00077311	0.00183758
Pv5-593.01G008700	1748.98	2.15835	0.896539	2.40742	0.0160655	0.0287526
Pv5-593.01G009800	123023	-1.33168	0.15514	-8.58372	9.19e-18	1.32e-16
Pv5-593.01G010800	5275.61	2.72158	0.157216	17.3111	3.88e-67	1.83e-64
Pv5-593.01G011200	79.1521	1.62974	0.376177	4.33239	1.48e-05	4.79e-05
Pv5-593.01G011400	266.09	4.97714	0.296388	16.7927	2.76e-63	1.04e-60
Pv5-593.01G011700	4888.21	-1.3875	0.18737	-7.40513	1.31e-13	1.22e-12
Pv5-593.01G011800	1177.92	-1.39246	0.216109	-6.44333	1.17e-10	7.82e-10
Pv5-593.01G011900	5686.82	-1.90007	0.240639	-7.89594	2.88e-15	3.26e-14
Pv5-593.01G012200	52.9305	-4.16309	0.52001	-8.00579	1.19e-15	1.4e-14
Pv5-593.01G012600	23207.1	2.24015	0.239623	9.34866	8.88e-21	1.69e-19
Pv5-593.01G012700	3254.91	2.20254	0.246416	8.93828	3.95e-19	6.48e-18
Pv5-593.01G013100	22.3815	-1.89526	0.806887	-2.34885	0.0188313	0.0331754
Pv5-593.01G013200	133.546	-1.57369	0.466498	-3.37342	0.000742414	0.00177168
Pv5-593.01G013500	89.1458	2.59065	0.319131	8.11782	4.75e-16	5.82e-15
Pv5-593.01G013700	60.2213	1.27339	0.453621	2.80717	0.00499791	0.0100384
Pv5-593.01G014600	51.5436	2.57965	0.536148	4.81145	1.5e-06	5.73e-06
Pv5-593.01G014700	2385.5	-1.14892	0.170152	-6.75232	1.45e-11	1.09e-10
Pv5-593.01G014800	62.217	2.72504	0.455448	5.98322	2.19e-09	1.25e-08
Pv5-593.01G017000	106.823	9.24095	1.10275	8.37991	5.3e-17	7.12e-16
Pv5-593.01G017200	805.933	3.47095	0.373142	9.30194	1.38e-20	2.58e-19
Pv5-593.01G017700	1280.85	1.07384	0.207254	5.18127	2.2e-07	9.54e-07
Pv5-593.01G018000	4886.72	-1.12345	0.177493	-6.32952	2.46e-10	1.59e-09
Pv5-593.01G019200	40.3801	2.41489	0.645139	3.74321	0.000181683	0.000485174
Pv5-593.01G019800	1477.51	-2.1426	0.234121	-9.15168	5.61e-20	9.93e-19
Pv5-593.01G020000	25259.2	-3.89168	0.4438	-8.76898	1.8e-18	2.75e-17
Pv5-593.01G020100	4024.58	-1.09685	0.128195	-8.55611	1.17e-17	1.66e-16
Pv5-593.01G020900	38.3842	1.45853	0.623866	2.33789	0.019393	0.0340347
Pv5-593.01G021600	346.267	-1.01183	0.229845	-4.40225	1.07e-05	3.56e-05
Pv5-593.01G021700	166.383	-2.98453	0.494679	-6.03325	1.61e-09	9.35e-09
Pv5-593.01G022200	78.5866	5.11146	0.455153	11.2302	2.9e-29	1.1e-27
Pv5-593.01G022300	240.49	1.13455	0.248205	4.57102	4.85e-06	1.72e-05
Pv5-593.01G022600	1348.1	-3.73286	1.18389	-3.15305	0.00161577	0.00360805
Pv5-593.01G023100	327.828	3.92731	0.494585	7.94061	2.01e-15	2.32e-14
Pv5-593.01G023200	6987.45	-2.31782	0.242531	-9.55677	1.21e-21	2.49e-20
Pv5-593.01G023300	27.2503	2.89454	1.15685	2.50208	0.0123466	0.0227194
Pv5-593.01G023400	34.0205	1.04882	0.392734	2.67055	0.00757267	0.0146675
Pv5-593.01G024100	934.981	-2.99916	0.258848	-11.5866	4.82e-31	2.13e-29
Pv5-593.01G024400	126.756	1.65751	0.346032	4.79004	1.67e-06	6.33e-06
Pv5-593.01G024600	1628.35	1.36929	0.160164	8.54934	1.24e-17	1.75e-16
Pv5-593.01G024900	79305.7	-2.21437	0.204228	-10.8426	2.16e-27	7.02e-26
Pv5-593.01G025300	38.422	6.3264	0.937605	6.74741	1.51e-11	1.12e-10
Pv5-593.01G025700	2182.97	1.22794	0.356689	3.44262	0.000576115	0.00140276
Pv5-593.01G025800	93.6225	1.3458	0.31931	4.21473	2.5e-05	7.81e-05
Pv5-593.01G026200	3612.05	3.2313	0.296708	10.8905	1.28e-27	4.25e-26
Pv5-593.01G026300	1692.73	1.02192	0.167644	6.09581	1.09e-09	6.48e-09
Pv5-593.01G026900	72.6908	4.40529	0.589655	7.47097	7.96e-14	7.64e-13
Pv5-593.01G027500	413.81	-1.49774	0.237304	-6.31148	2.76e-10	1.77e-09
Pv5-593.01G027800	1606.75	1.0958	0.202939	5.39964	6.68e-08	3.13e-07
Pv5-593.01G027900	49.7543	1.80756	0.409472	4.41438	1.01e-05	3.38e-05
Pv5-593.01G028100	179.033	2.44723	0.367879	6.65226	2.89e-11	2.08e-10
Pv5-593.01G028500	274.273	5.09223	0.599974	8.48741	2.11e-17	2.93e-16
Pv5-593.01G029100	9.82756	6.3261	1.56173	4.05071	5.11e-05	0.000151169
Pv5-593.01G029300	1603.96	1.21551	0.271518	4.47671	7.58e-06	2.59e-05
Pv5-593.01G029900	57.3152	3.55681	0.457749	7.77021	7.84e-15	8.5e-14
Pv5-593.01G030500	34.581	1.22971	0.438152	2.80658	0.00500706	0.0100488
Pv5-593.01G030800	32.1339	-3.17284	0.69335	-4.57611	4.74e-06	1.68e-05
Pv5-593.01G031300	754.476	2.72247	0.218649	12.4513	1.38e-35	8.29e-34
Pv5-593.01G031600	3093.95	3.03321	0.276784	10.9588	6.03e-28	2.05e-26
Pv5-593.01G032300	4561.57	-1.03405	0.20831	-4.96401	6.91e-07	2.77e-06
Pv5-593.01G032600	50.7671	-1.09012	0.428118	-2.54631	0.0108867	0.0202742
Pv5-593.01G032800	333.996	2.80449	0.594454	4.71775	2.38e-06	8.82e-06
Pv5-593.01G033100	3235.38	-1.26543	0.182734	-6.92497	4.36e-12	3.45e-11
Pv5-593.01G033600	6664.26	1.24688	0.165579	7.53039	5.06e-14	4.97e-13
Pv5-593.01G033700	70086.9	-3.10819	0.274949	-11.3046	1.24e-29	4.9e-28
Pv5-593.01G035200	18.9787	5.4212	1.13841	4.76207	1.92e-06	7.2e-06
Pv5-593.01G035600	568.029	1.66092	0.272721	6.09019	1.13e-09	6.7e-09
Pv5-593.01G036100	151.214	1.20208	0.19034	6.31545	2.69e-10	1.73e-09
Pv5-593.01G036200	206.072	5.77077	0.425785	13.5532	7.58e-42	7.12e-40
Pv5-593.01G036700	37.5951	-1.08024	0.465404	-2.32108	0.0202827	0.0354274
Pv5-593.01G036800	391.713	-1.95221	0.304322	-6.41495	1.41e-10	9.33e-10
Pv5-593.01G037000	33.6906	-3.3411	1.19162	-2.80382	0.00505009	0.0101252
Pv5-593.01G037200	66.3389	4.9102	0.783223	6.26922	3.63e-10	2.3e-09
Pv5-593.01G037600	1353.29	-1.4735	0.283099	-5.20488	1.94e-07	8.48e-07
Pv5-593.01G038200	206.481	2.23811	0.597685	3.74463	0.000180663	0.000482832
Pv5-593.01G038400	16.0736	-1.30392	0.52667	-2.47579	0.0132943	0.0242714
Pv5-593.01G038600	538.837	-1.29115	0.281282	-4.59024	4.43e-06	1.57e-05
Pv5-593.01G039200	16.7361	3.18798	0.624743	5.10287	3.35e-07	1.41e-06
Pv5-593.01G039600	90.6867	3.24787	1.17671	2.76013	0.0057778	0.0114606
Pv5-593.01G040700	20.3197	2.85555	1.0114	2.82337	0.00475215	0.00960386
Pv5-593.01G040900	116.704	1.06917	0.340327	3.14159	0.00168031	0.00373815
Pv5-593.01G041300	459.208	2.06532	0.491566	4.20151	2.65e-05	8.26e-05
Pv5-593.01G041500	1462.69	2.49192	0.174648	14.2682	3.45e-46	4.34e-44
Pv5-593.01G041900	244.048	1.85535	0.249651	7.43178	1.07e-13	1.01e-12
Pv5-593.01G042100	106.238	2.0869	0.417016	5.00437	5.6e-07	2.28e-06
Pv5-593.01G042900	34.1492	-6.4031	1.1896	-5.38258	7.34e-08	3.43e-07
Pv5-593.01G043500	38.6759	2.38882	0.456204	5.23631	1.64e-07	7.26e-07
Pv5-593.01G045200	304.589	-1.14838	0.299278	-3.83717	0.000124462	0.000343461
Pv5-593.01G045400	1377.09	-1.124	0.108236	-10.3847	2.91e-25	8.14e-24
Pv5-593.01G045500	25.8197	5.75306	0.952112	6.04241	1.52e-09	8.87e-09
Pv5-593.01G045900	156.316	-2.82571	0.514513	-5.49201	3.97e-08	1.93e-07
Pv5-593.01G046000	300.306	2.27281	0.204067	11.1376	8.23e-29	3.01e-27
Pv5-593.01G046400	122.371	1.86034	0.713616	2.60691	0.00913624	0.0173639
Pv5-593.01G046500	16.6688	5.89857	1.17469	5.02136	5.13e-07	2.1e-06
Pv5-593.01G047500	1744.78	1.00523	0.0875642	11.4799	1.67e-30	6.97e-29
Pv5-593.01G047600	98.0609	3.71074	0.573664	6.4685	9.9e-11	6.71e-10
Pv5-593.01G048100	2270.32	1.26001	0.136916	9.20274	3.49e-20	6.28e-19
Pv5-593.01G048200	670.548	1.56457	0.163634	9.56143	1.16e-21	2.38e-20
Pv5-593.01G048400	169.893	2.60223	0.686711	3.7894	0.000151009	0.000410293
Pv5-593.01G048900	58.8669	-1.19265	0.326952	-3.64779	0.000264502	0.000685114
Pv5-593.01G049100	16.0734	1.6128	0.685763	2.35183	0.0186814	0.0329257
Pv5-593.01G049800	9.2926	2.76287	1.12987	2.44529	0.0144734	0.0261998
Pv5-593.01G050400	8.70211	3.43036	1.17828	2.91133	0.00359897	0.00748558
Pv5-593.01G050700	16.8894	-5.04855	0.947993	-5.32551	1.01e-07	4.61e-07
Pv5-593.01G051000	54.5599	1.59729	0.397512	4.01821	5.86e-05	0.000171994
Pv5-593.01G055400	125.183	5.80068	0.500883	11.5809	5.15e-31	2.27e-29
Pv5-593.01G055700	99.0135	1.6046	0.287076	5.58948	2.28e-08	1.14e-07
Pv5-593.01G056600	38.3188	4.12738	0.575581	7.17081	7.46e-13	6.44e-12
Pv5-593.01G057200	541.513	1.48443	0.191171	7.76491	8.17e-15	8.83e-14
Pv5-593.01G060900	136517	-1.11384	0.183003	-6.08644	1.15e-09	6.85e-09
Pv5-593.01G061500	2067.73	-1.67706	0.151538	-11.0669	1.81e-28	6.47e-27
Pv5-593.01G062000	1307.6	2.14708	0.513073	4.18474	2.85e-05	8.84e-05
Pv5-593.01G063500	227.378	1.41913	0.53631	2.64609	0.00814279	0.0156431
Pv5-593.01G064200	9.68428	6.42444	1.67129	3.844	0.000121046	0.000334628
Pv5-593.01G064300	9.7724	7.4359	1.67982	4.4266	9.57e-06	3.21e-05
Pv5-593.01G064800	249.192	-1.25952	0.149433	-8.42871	3.49e-17	4.77e-16
Pv5-593.01G065600	4.597	3.14819	1.33282	2.36205	0.0181743	0.032127
Pv5-593.01G065700	733.229	8.34236	1.08633	7.67942	1.6e-14	1.66e-13
Pv5-593.01G065800	1643.51	4.85439	0.712689	6.81138	9.67e-12	7.35e-11
Pv5-593.01G066300	24.8713	4.72389	1.15782	4.07998	4.5e-05	0.00013491
Pv5-593.01G066600	25.5707	2.54022	0.425869	5.9648	2.45e-09	1.39e-08
Pv5-593.01G068800	556.292	2.35608	1.04942	2.24512	0.0247602	0.0424072
Pv5-593.01G068900	17.5755	5.02739	1.13649	4.4236	9.71e-06	3.25e-05
Pv5-593.01G069000	886.536	1.24492	0.234609	5.30638	1.12e-07	5.08e-07
Pv5-593.01G069300	17.8067	-7.32523	1.33481	-5.48783	4.07e-08	1.97e-07
Pv5-593.01G071300	23.4799	-1.48646	0.530108	-2.80407	0.00504627	0.0101205
Pv5-593.01G073200	81.5012	-2.65349	0.535954	-4.95097	7.38e-07	2.96e-06
Pv5-593.01G073500	11.9539	3.5006	0.93118	3.75932	0.000170377	0.000457759
Pv5-593.01G074500	6780.24	-1.37066	0.138429	-9.90159	4.1e-23	9.49e-22
Pv5-593.01G074600	116.312	4.48319	0.387629	11.5657	6.15e-31	2.67e-29
Pv5-593.01G075900	46.8494	-1.25877	0.407441	-3.08945	0.00200527	0.00438833
Pv5-593.01G076900	529.858	2.74731	0.215939	12.7226	4.43e-37	3.08e-35
Pv5-593.01G077600	25.2078	1.43124	0.607275	2.35682	0.0184321	0.0325288
Pv5-593.01G078100	1083.41	-1.01948	0.121201	-8.41154	4.05e-17	5.49e-16
Pv5-593.01G079000	196.831	-1.88564	0.245733	-7.67352	1.67e-14	1.74e-13
Pv5-593.01G079100	449.765	1.79182	0.161218	11.1143	1.07e-28	3.88e-27
Pv5-593.01G080000	146.269	-5.82647	0.390764	-14.9105	2.82e-50	4.39e-48
Pv5-593.01G080200	146.855	-5.79881	0.575338	-10.079	6.84e-24	1.67e-22
Pv5-593.01G081300	20.303	2.21678	0.942984	2.35082	0.0187321	0.0330094
Pv5-593.01G081600	8027.6	2.44041	0.298243	8.18263	2.78e-16	3.47e-15
Pv5-593.01G081900	1122.05	1.31151	0.154566	8.48509	2.16e-17	2.98e-16
Pv5-593.01G082100	255.979	-1.15199	0.165668	-6.95361	3.56e-12	2.85e-11
Pv5-593.01G082400	37.6337	-7.791	1.11129	-7.01078	2.37e-12	1.93e-11
Pv5-593.01G083400	4785.32	-3.86994	1.15593	-3.34789	0.000814281	0.0019246
Pv5-593.01G084000	16596.1	-3.06368	0.218584	-14.0161	1.24e-44	1.41e-42
Pv5-593.01G084100	827.186	-1.75057	0.264152	-6.62715	3.42e-11	2.45e-10
Pv5-593.01G085500	666.489	-1.18296	0.200127	-5.91104	3.4e-09	1.9e-08
Pv5-593.01G085600	34.852	-3.14103	0.750712	-4.18407	2.86e-05	8.87e-05
Pv5-593.01G085700	7432.1	-1.02164	0.110342	-9.2588	2.07e-20	3.82e-19
Pv5-593.01G085900	1385.91	-2.28326	0.244444	-9.34061	9.58e-21	1.82e-19
Pv5-593.01G086300	1776.95	-3.38798	0.193658	-17.4947	1.57e-68	7.59e-66
Pv5-593.01G086900	5065.1	-1.09137	0.121368	-8.99227	2.42e-19	4.06e-18
Pv5-593.01G087000	387.128	-1.16454	0.163008	-7.14406	9.06e-13	7.76e-12
Pv5-593.01G087200	205.569	1.16401	0.170444	6.82924	8.54e-12	6.54e-11
Pv5-593.01G087500	1961.36	1.40572	0.146913	9.56837	1.09e-21	2.24e-20
Pv5-593.01G087600	61.7406	2.90417	0.492604	5.89554	3.73e-09	2.07e-08
Pv5-593.01G088500	1555.06	-1.11989	0.339902	-3.29473	0.00098516	0.00229422
Pv5-593.01G089100	8.4771	4.50213	1.38384	3.25336	0.00114048	0.00261949
Pv5-593.01G090500	268.7	2.03991	0.34045	5.99181	2.08e-09	1.19e-08
Pv5-593.01G090600	124.913	2.86367	0.404863	7.07318	1.51e-12	1.26e-11
Pv5-593.01G091200	1411.85	-1.33639	0.132036	-10.1214	4.44e-24	1.11e-22
Pv5-593.01G091300	32.0402	2.36782	0.415451	5.6994	1.2e-08	6.25e-08
Pv5-593.01G091700	11.9342	3.96071	0.917204	4.31825	1.57e-05	5.08e-05
Pv5-593.01G091800	5202.72	-3.45004	0.263582	-13.0891	3.8e-39	3.06e-37
Pv5-593.01G092100	104841	-1.04371	0.132949	-7.8505	4.14e-15	4.63e-14
Pv5-593.01G092400	1453.68	-1.43027	0.167011	-8.56391	1.09e-17	1.56e-16
Pv5-593.01G093600	157.466	1.53786	0.305477	5.03429	4.8e-07	1.97e-06
Pv5-593.01G093800	1786.87	-1.14635	0.138487	-8.27765	1.26e-16	1.63e-15
Pv5-593.01G094100	1837.86	1.04167	0.136388	7.63754	2.21e-14	2.27e-13
Pv5-593.01G094600	36.3188	-3.4228	0.642818	-5.32468	1.01e-07	4.63e-07
Pv5-593.01G095400	711.961	3.52176	0.594685	5.92206	3.18e-09	1.78e-08
Pv5-593.01G095500	32.3456	4.62777	0.990143	4.67384	2.96e-06	1.08e-05
Pv5-593.01G095800	2983.73	-2.01224	0.228009	-8.82529	1.09e-18	1.71e-17
Pv5-593.01G095900	388.16	2.16715	0.476401	4.54901	5.39e-06	1.89e-05
Pv5-593.01G097200	4829.83	-3.12903	0.158434	-19.7498	8.06e-87	9.07e-84
Pv5-593.01G098300	11435.9	-1.32051	0.150086	-8.79832	1.39e-18	2.14e-17
Pv5-593.01G098400	12.0643	5.79061	1.24589	4.64778	3.36e-06	1.22e-05
Pv5-593.01G099000	3392.29	2.25112	0.255792	8.80057	1.36e-18	2.11e-17
Pv5-593.01G099500	1160.31	-1.37903	0.228914	-6.02422	1.7e-09	9.85e-09
Pv5-593.01G099700	696.813	1.67636	0.359947	4.65723	3.2e-06	1.17e-05
Pv5-593.01G100400	102.996	1.96958	0.66229	2.9739	0.00294044	0.00621984
Pv5-593.01G101300	49.4312	1.50432	0.4085	3.68255	0.000230916	0.000604771
Pv5-593.01G101800	45841.3	-1.02898	0.138066	-7.45285	9.13e-14	8.69e-13
Pv5-593.01G102000	345.595	1.83814	0.357077	5.14775	2.64e-07	1.13e-06
Pv5-593.01G102300	296.891	-1.18033	0.267175	-4.41782	9.97e-06	3.33e-05
Pv5-593.01G103400	864.14	2.01709	0.271802	7.42118	1.16e-13	1.09e-12
Pv5-593.01G104000	432.322	-1.35023	0.1923	-7.02149	2.2e-12	1.8e-11
Pv5-593.01G104300	77.9377	3.02449	0.602236	5.02209	5.11e-07	2.09e-06
Pv5-593.01G104900	50.6579	1.36332	0.488154	2.79282	0.00522513	0.0104451
Pv5-593.01G105000	3610.63	-1.0385	0.13961	-7.43861	1.02e-13	9.61e-13
Pv5-593.01G105100	5413.83	-1.2322	0.130904	-9.41299	4.82e-21	9.42e-20
Pv5-593.01G105600	1359.56	1.58095	0.363292	4.35175	1.35e-05	4.42e-05
Pv5-593.01G105700	945.468	-1.11186	0.161786	-6.87238	6.31e-12	4.91e-11
Pv5-593.01G105900	342.177	-2.53223	0.653091	-3.8773	0.000105623	0.000295254
Pv5-593.01G106600	777.879	1.22498	0.315292	3.88524	0.000102229	0.000286637
Pv5-593.01G106900	30.2799	8.22272	1.37751	5.96927	2.38e-09	1.36e-08
Pv5-593.01G108100	2743.47	1.65126	0.109537	15.0749	2.37e-51	3.93e-49
Pv5-593.01G108500	851.952	1.6712	0.330708	5.05341	4.34e-07	1.79e-06
Pv5-593.01G108600	3685.66	-2.11352	0.230927	-9.1523	5.57e-20	9.88e-19
Pv5-593.01G108700	322.587	-1.03543	0.15177	-6.82238	8.95e-12	6.84e-11
Pv5-593.01G109200	2416.31	-1.54729	0.178576	-8.66457	4.53e-18	6.7e-17
Pv5-593.01G109500	363.926	-1.12513	0.212627	-5.29155	1.21e-07	5.48e-07
Pv5-593.01G109600	36.439	1.99822	0.762646	2.62012	0.00878996	0.0167782
Pv5-593.01G109700	3433.13	1.684	0.218671	7.70108	1.35e-14	1.42e-13
Pv5-593.01G110100	21.2733	2.3921	0.68482	3.49304	0.00047756	0.00118009
Pv5-593.01G110500	68892.1	1.66335	0.224996	7.39279	1.44e-13	1.33e-12
Pv5-593.01G110700	1781.53	1.34822	0.208835	6.45591	1.08e-10	7.23e-10
Pv5-593.01G110800	606.708	-3.45548	0.849305	-4.0686	4.73e-05	0.000141152
Pv5-593.01G112100	18507.1	-1.4458	0.153733	-9.40463	5.22e-21	1.02e-19
Pv5-593.01G112500	209.593	6.59068	0.693043	9.50978	1.91e-21	3.86e-20
Pv5-593.01G113200	6072.59	1.79974	0.328417	5.48003	4.25e-08	2.05e-07
Pv5-593.01G113700	96.6991	1.32533	0.572232	2.31607	0.0205547	0.0358469
Pv5-593.01G114000	1402.79	2.18465	0.249582	8.75325	2.07e-18	3.15e-17
Pv5-593.01G114900	70.655	6.71092	1.92635	3.48375	0.000494447	0.00121865
Pv5-593.01G115000	16.2422	-2.80465	1.03049	-2.72167	0.00649538	0.0127503
Pv5-593.01G115400	16881.6	-1.17895	0.121703	-9.68707	3.42e-22	7.37e-21
Pv5-593.01G115700	70.594	4.18184	0.616783	6.78008	1.2e-11	9.05e-11
Pv5-593.01G116400	293.686	-3.94168	0.335061	-11.7641	5.98e-32	2.82e-30
Pv5-593.01G116500	1342.04	-3.79283	0.336784	-11.2619	2.02e-29	7.82e-28
Pv5-593.01G118000	140.132	3.77546	0.843743	4.47465	7.65e-06	2.61e-05
Pv5-593.01G118700	1171.96	1.13416	0.0992368	11.4288	3e-30	1.24e-28
Pv5-593.01G118800	3338.88	-1.26644	0.0786709	-16.098	2.64e-58	6.76e-56
Pv5-593.01G118900	134.756	1.83149	0.302679	6.05093	1.44e-09	8.44e-09
Pv5-593.01G119100	68.4066	4.38833	0.502191	8.73836	2.37e-18	3.58e-17
Pv5-593.01G120400	10.9225	2.78035	1.06521	2.61014	0.0090504	0.0172169
Pv5-593.01G120900	35.8961	1.95804	0.827539	2.3661	0.0179765	0.0318162
Pv5-593.01G121200	2388.49	-1.06758	0.100419	-10.6314	2.13e-26	6.51e-25
Pv5-593.01G121500	376.793	1.59193	0.41886	3.80064	0.000144324	0.000393501
Pv5-593.01G121600	111.307	3.27681	0.541722	6.04888	1.46e-09	8.54e-09
Pv5-593.01G121800	985.293	-1.21527	0.137842	-8.8164	1.18e-18	1.85e-17
Pv5-593.01G122000	15.3307	2.51246	0.600893	4.18122	2.9e-05	8.97e-05
Pv5-593.01G123500	342.56	4.27399	0.514141	8.31288	9.34e-17	1.23e-15
Pv5-593.01G125000	96.163	-2.61142	0.42147	-6.19599	5.79e-10	3.57e-09
Pv5-593.01G125600	1598.79	1.09571	0.123695	8.85815	8.14e-19	1.3e-17
Pv5-593.01G126600	50.1587	2.2517	0.462787	4.86552	1.14e-06	4.44e-06
Pv5-593.01G130900	288.238	2.07015	0.217779	9.50573	1.99e-21	4e-20
Pv5-593.01G131100	206.362	4.34724	0.419163	10.3712	3.35e-25	9.31e-24
Pv5-593.01G132800	25.9292	3.06695	0.650076	4.71784	2.38e-06	8.81e-06
Pv5-593.01G133100	31.4268	9.44615	1.39511	6.77089	1.28e-11	9.61e-11
Pv5-593.01G133500	297.826	3.07687	0.39595	7.77086	7.8e-15	8.46e-14
Pv5-593.01G133600	19.7214	2.164	0.952878	2.27102	0.023146	0.0398786
Pv5-593.01G133800	7.63006	3.5243	1.33707	2.63585	0.00839267	0.0160884
Pv5-593.01G133900	220.105	1.09105	0.285822	3.81725	0.000134948	0.000369879
Pv5-593.01G135000	35.6913	1.20226	0.429227	2.80099	0.00509466	0.0102054
Pv5-593.01G135400	26.5349	6.98782	1.68526	4.14642	3.38e-05	0.000103328
Pv5-593.01G135600	21.7837	6.57922	1.344	4.89526	9.82e-07	3.86e-06
Pv5-593.01G138100	22.2022	6.34754	0.996918	6.36716	1.93e-10	1.26e-09
Pv5-593.01G138200	8.49317	2.84228	1.19295	2.38257	0.017192	0.0305586
Pv5-593.01G138700	2932.47	1.79079	0.461323	3.88186	0.000103662	0.000290241
Pv5-593.01G138800	391.068	1.77554	0.424169	4.18592	2.84e-05	8.8e-05
Pv5-593.01G139300	5.53365	3.03444	1.29667	2.34017	0.019275	0.0338453
Pv5-593.01G140000	4.26619	5.53285	1.83192	3.02024	0.00252576	0.0054099
Pv5-593.01G140200	3293.92	-1.17245	0.18588	-6.30757	2.83e-10	1.82e-09
Pv5-593.01G140600	3004.91	-3.12354	0.735817	-4.24499	2.19e-05	6.89e-05
Pv5-593.01G140800	118.854	1.49366	0.240299	6.21583	5.11e-10	3.18e-09
Pv5-593.01G140900	9.9574	2.86047	0.957352	2.98789	0.00280907	0.0059625
Pv5-593.01G141000	130.778	2.8294	0.752115	3.76193	0.000168607	0.000453365
Pv5-593.01G141500	11.8395	2.26613	0.910781	2.48811	0.0128423	0.0235226
Pv5-593.01G141800	3153.58	-3.84464	0.958924	-4.00933	6.09e-05	0.000178079
Pv5-593.01G142500	569.743	-2.36676	0.421551	-5.6144	1.97e-08	9.92e-08
Pv5-593.01G143300	17.4034	5.96743	1.01664	5.86975	4.36e-09	2.4e-08
Pv5-593.01G143400	8696	-1.19575	0.161943	-7.38377	1.54e-13	1.42e-12
Pv5-593.01G144100	36.2737	1.54241	0.566263	2.72385	0.00645262	0.0126787
Pv5-593.01G144600	10.8487	6.15329	1.74478	3.52668	0.000420812	0.00105258
Pv5-593.01G144700	3112.22	1.80936	0.122996	14.7107	5.5e-49	7.85e-47
Pv5-593.01G144900	236.375	5.86048	0.607331	9.64956	4.94e-22	1.05e-20
Pv5-593.01G145100	1768.04	-1.75029	0.161407	-10.844	2.13e-27	6.94e-26
Pv5-593.01G145600	20.1772	3.1866	0.704483	4.52332	6.09e-06	2.12e-05
Pv5-593.01G145900	81.9673	3.80124	0.65056	5.84302	5.13e-09	2.79e-08
Pv5-593.01G146000	14.8416	3.54595	1.24947	2.83795	0.0045404	0.00923117
Pv5-593.01G146100	609.914	1.12233	0.189429	5.92482	3.13e-09	1.75e-08
Pv5-593.01G146200	2665.68	1.10569	0.29547	3.74213	0.000182464	0.000486684
Pv5-593.01G146500	216.161	-1.84908	0.347167	-5.32619	1e-07	4.59e-07
Pv5-593.01G146700	9.54486	-3.29843	0.988855	-3.3356	0.000851158	0.0020059
Pv5-593.01G146800	15.2064	-1.87242	0.775806	-2.41351	0.0157997	0.0283424
Pv5-593.01G147500	50.0862	1.10523	0.321288	3.44002	0.000581677	0.00141545
Pv5-593.01G147600	491.482	1.0214	0.184066	5.54912	2.87e-08	1.42e-07
Pv5-593.01G147700	9.54328	1.60493	0.650916	2.46566	0.0136762	0.0248858
Pv5-593.01G148900	7009.73	-1.3782	0.18103	-7.61313	2.68e-14	2.71e-13
Pv5-593.01G149600	1524.81	-2.48143	0.209345	-11.8533	2.07e-32	1.01e-30
Pv5-593.01G150000	11.0194	7.37486	1.80274	4.09092	4.3e-05	0.000129144
Pv5-593.01G150300	84.7951	6.52283	0.864446	7.54568	4.5e-14	4.44e-13
Pv5-593.01G150400	199.262	5.15176	0.613684	8.39481	4.67e-17	6.29e-16
Pv5-593.01G151600	27.125	1.2858	0.493189	2.60712	0.00913062	0.0173565
Pv5-593.01G151700	29.9658	8.28478	1.34872	6.1427	8.11e-10	4.9e-09
Pv5-593.01G151800	36.8436	1.99061	0.638697	3.11667	0.00182908	0.00403501
Pv5-593.01G152100	1520.47	-2.19596	0.196545	-11.1728	5.54e-29	2.07e-27
Pv5-593.01G152700	23.6899	2.06301	0.918535	2.24598	0.024705	0.0423163
Pv5-593.01G153100	397.779	4.87119	0.428351	11.372	5.77e-30	2.33e-28
Pv5-593.01G153300	52.5452	-1.81024	0.478936	-3.77971	0.00015701	0.000425057
Pv5-593.01G153500	511.228	-3.50332	0.203358	-17.2273	1.66e-66	7.62e-64
Pv5-593.01G153900	992.926	1.27033	0.285935	4.44272	8.88e-06	3e-05
Pv5-593.01G154000	278.53	1.42801	0.263969	5.40979	6.31e-08	2.97e-07
Pv5-593.01G154200	11.2252	4.53998	1.2942	3.50794	0.000451597	0.00112306
Pv5-593.01G154500	210.983	6.08383	0.472837	12.8667	6.93e-38	5.09e-36
Pv5-593.01G154600	62.7394	-1.886	0.630774	-2.98998	0.00279	0.00592609
Pv5-593.01G155500	42.0464	3.29405	0.566889	5.81076	6.22e-09	3.34e-08
Pv5-593.01G155600	2582.42	3.49139	0.46409	7.52309	5.35e-14	5.23e-13
Pv5-593.01G156000	86.1964	2.27014	0.349868	6.48858	8.67e-11	5.91e-10
Pv5-593.01G156100	68.3129	1.47435	0.364306	4.04701	5.19e-05	0.00015342
Pv5-593.01G156200	38.8741	3.80674	1.05378	3.61246	0.000303312	0.000777881
Pv5-593.01G156700	144.631	1.72341	0.639944	2.69306	0.00707998	0.013795
Pv5-593.01G157300	72.1862	4.62006	0.592732	7.79452	6.47e-15	7.08e-14
Pv5-593.01G157700	584.024	2.25476	0.161151	13.9916	1.75e-44	1.97e-42
Pv5-593.01G159100	5.13715	4.9024	1.67006	2.93546	0.0033305	0.00696997
Pv5-593.01G159300	1678.37	1.02585	0.211332	4.85423	1.21e-06	4.69e-06
Pv5-593.01G159400	124.154	-1.59745	0.407377	-3.9213	8.81e-05	0.000249685
Pv5-593.01G159800	146.435	1.65336	0.268453	6.15885	7.33e-10	4.46e-09
Pv5-593.01G160300	318.418	-1.75964	0.357814	-4.91776	8.75e-07	3.47e-06
Pv5-593.01G161400	4519.24	-1.32189	0.187587	-7.04682	1.83e-12	1.51e-11
Pv5-593.01G161500	40.8267	2.34103	0.590034	3.96761	7.26e-05	0.000209284
Pv5-593.01G161800	650.69	-1.14433	0.182204	-6.2805	3.37e-10	2.14e-09
Pv5-593.01G161900	1078.05	-1.41269	0.120179	-11.7549	6.66e-32	3.12e-30
Pv5-593.01G162200	79.7582	5.90546	0.758438	7.78634	6.9e-15	7.51e-14
Pv5-593.01G162300	73.9287	2.08853	0.593217	3.52068	0.000430437	0.00107453
Pv5-593.01G162600	36.3055	-1.57981	0.479186	-3.29685	0.000977754	0.00227828
Pv5-593.01G163400	212.133	1.13733	0.329341	3.45334	0.000553688	0.00135189
Pv5-593.01G164100	5942.02	2.16187	0.212234	10.1863	2.28e-24	5.86e-23
Pv5-593.01G164400	2077.19	1.48839	0.209508	7.10418	1.21e-12	1.02e-11
Pv5-593.01G165200	11.4273	6.32639	1.77133	3.57154	0.000354883	0.00089944
Pv5-593.01G166000	8.12159	6.96455	1.62791	4.27823	1.88e-05	6.02e-05
Pv5-593.01G166500	692.224	1.07281	0.166758	6.43335	1.25e-10	8.33e-10
Pv5-593.01G167000	69.3755	10.4577	1.35855	7.6977	1.39e-14	1.45e-13
Pv5-593.01G167700	8163.76	1.06151	0.260709	4.07165	4.67e-05	0.000139378
Pv5-593.01G168500	14.8664	-2.46198	0.603227	-4.08135	4.48e-05	0.000134219
Pv5-593.01G168600	5837.43	-1.58163	0.172388	-9.17485	4.52e-20	8.08e-19
Pv5-593.01G169100	19413	-1.36057	0.123059	-11.0562	2.05e-28	7.24e-27
Pv5-593.01G169600	1720.87	1.42609	0.398192	3.58142	0.000341734	0.000868177
Pv5-593.01G169900	545.491	5.33771	0.54476	9.79828	1.15e-22	2.57e-21
Pv5-593.01G170400	81.2195	1.72207	0.265038	6.49745	8.17e-11	5.59e-10
Pv5-593.01G170900	691.888	3.36451	0.198997	16.9074	3.97e-64	1.58e-61
Pv5-593.01G172000	1289.83	-1.65691	0.194756	-8.50762	1.78e-17	2.47e-16
Pv5-593.01G173100	11.8661	-1.84891	0.782029	-2.36425	0.0180669	0.0319566
Pv5-593.01G174100	262.064	2.02142	0.258405	7.82268	5.17e-15	5.71e-14
Pv5-593.01G174700	252.261	2.30184	0.440281	5.22812	1.71e-07	7.56e-07
Pv5-593.01G175300	3865.87	-1.07979	0.271556	-3.97631	7e-05	0.000202359
Pv5-593.01G176100	18.6744	3.68422	0.673846	5.46745	4.57e-08	2.19e-07
Pv5-593.01G176600	4438.81	3.29004	0.415294	7.9222	2.33e-15	2.67e-14
Pv5-593.01G176700	4329.65	3.27019	0.63521	5.1482	2.63e-07	1.13e-06
Pv5-593.01G177800	22.9559	5.76474	1.15088	5.00896	5.47e-07	2.23e-06
Pv5-593.01G178000	580.833	1.75941	0.142287	12.3652	4.03e-35	2.37e-33
Pv5-593.01G178200	1074.36	1.84268	0.190505	9.6726	3.94e-22	8.44e-21
Pv5-593.01G178400	6.90122	2.83442	0.864609	3.27827	0.00104446	0.00241676
Pv5-593.01G180200	5.99122	6.48757	1.67101	3.88242	0.000103423	0.000289666
Pv5-593.01G180400	489.868	1.08939	0.238055	4.5762	4.74e-06	1.68e-05
Pv5-593.01G181000	1162.7	2.5058	0.391408	6.40203	1.53e-10	1.01e-09
Pv5-593.01G182100	7.47752	6.94301	1.43493	4.83858	1.31e-06	5.04e-06
Pv5-593.01G182400	63.4687	1.83875	0.383008	4.80082	1.58e-06	6.02e-06
Pv5-593.01G182500	330.6	1.19387	0.156853	7.61141	2.71e-14	2.75e-13
Pv5-593.01G182600	174.968	2.76321	0.36301	7.61196	2.7e-14	2.74e-13
Pv5-593.01G182900	230.274	-1.47383	0.182595	-8.07159	6.94e-16	8.37e-15
Pv5-593.01G183400	2630.47	-4.033	0.8832	-4.56635	4.96e-06	1.75e-05
Pv5-593.01G183800	279.005	2.58447	0.318007	8.12709	4.4e-16	5.4e-15
Pv5-593.01G183900	856.164	1.10551	0.191582	5.77044	7.91e-09	4.19e-08
Pv5-593.01G184300	175.918	-6.09593	0.937395	-6.50306	7.87e-11	5.4e-10
Pv5-593.01G184400	72.9245	2.20438	0.378779	5.81971	5.9e-09	3.18e-08
Pv5-593.01G184600	467.971	1.24178	0.297721	4.17095	3.03e-05	9.35e-05
Pv5-593.01G185400	29.6263	2.07035	0.730974	2.83231	0.00462129	0.00937586
Pv5-593.01G185600	3197.51	-1.96824	0.148658	-13.24	5.15e-40	4.31e-38
Pv5-593.01G186100	353.28	1.68812	0.22261	7.58331	3.37e-14	3.37e-13
Pv5-593.01G186200	7430	-2.05596	0.145496	-14.1306	2.46e-45	2.93e-43
Pv5-593.01G186300	97.4258	-1.36737	0.573045	-2.38615	0.0170257	0.0303082
Pv5-593.01G187000	1107.34	1.1304	0.127684	8.85312	8.51e-19	1.35e-17
Pv5-593.01G187500	8078.88	-2.1504	0.265823	-8.08958	5.99e-16	7.27e-15
Pv5-593.01G187900	435.19	2.25908	0.511724	4.41465	1.01e-05	3.38e-05
Pv5-593.01G188900	73.2273	3.31104	0.689691	4.80076	1.58e-06	6.02e-06
Pv5-593.01G189200	337.603	-1.29058	0.156246	-8.25992	1.46e-16	1.88e-15
Pv5-593.01G189400	15.5226	6.19997	1.16489	5.32236	1.02e-07	4.68e-07
Pv5-593.01G190300	114.973	2.25999	0.373494	6.05095	1.44e-09	8.44e-09
Pv5-593.01G190400	109.981	1.97362	0.68582	2.87775	0.00400522	0.00823233
Pv5-593.01G191000	536.128	1.82753	0.274074	6.66802	2.59e-11	1.88e-10
Pv5-593.01G192000	25.9767	1.5638	0.55229	2.83149	0.00463314	0.00939522
Pv5-593.01G192100	2147.15	-1.31541	0.297718	-4.41832	9.95e-06	3.33e-05
Pv5-593.01G192200	1021.01	1.38156	0.182454	7.57211	3.67e-14	3.66e-13
Pv5-593.01G192900	12.5234	2.59672	0.733038	3.54242	0.000396479	0.000995275
Pv5-593.01G193000	46.5561	4.06295	0.784972	5.17592	2.27e-07	9.79e-07
Pv5-593.01G193200	1201.23	-1.81409	0.160998	-11.2677	1.89e-29	7.35e-28
Pv5-593.01G193600	145.662	1.20373	0.274659	4.38263	1.17e-05	3.88e-05
Pv5-593.01G193800	2256.71	2.85237	0.28357	10.0588	8.4e-24	2.04e-22
Pv5-593.01G194100	2055.72	1.18893	0.486312	2.4448	0.0144934	0.0262267
Pv5-593.01G194200	13.7427	1.56023	0.656227	2.37758	0.0174266	0.0309266
Pv5-593.01G194600	33.3695	5.24439	0.74342	7.05442	1.73e-12	1.44e-11
Pv5-593.01G194800	1220.27	2.06534	0.105243	19.6244	9.56e-86	1.02e-82
Pv5-593.01G195100	9365.17	-1.19293	0.0891836	-13.3761	8.34e-41	7.22e-39
Pv5-593.01G195300	1032.62	3.10767	0.537674	5.77984	7.48e-09	3.97e-08
Pv5-593.01G196000	762.918	-1.50514	0.277442	-5.42508	5.79e-08	2.74e-07
Pv5-593.01G196600	709.959	2.81167	0.262644	10.7052	9.62e-27	3.02e-25
Pv5-593.01G196900	562.204	3.68854	0.274721	13.4265	4.23e-41	3.79e-39
Pv5-593.01G197000	7076.45	1.80926	0.137616	13.1472	1.77e-39	1.44e-37
Pv5-593.01G197500	122.11	1.12704	0.311612	3.61681	0.000298256	0.000766079
Pv5-593.01G197600	292.71	1.2195	0.237568	5.13326	2.85e-07	1.21e-06
Pv5-593.01G198700	666.432	1.18917	0.385994	3.0808	0.00206443	0.00450515
Pv5-593.01G198800	59.0072	1.96429	0.359115	5.46982	4.5e-08	2.16e-07
Pv5-593.01G198900	47.6927	1.85448	0.419136	4.42453	9.67e-06	3.24e-05
Pv5-593.01G200500	115.981	1.31635	0.287288	4.58198	4.61e-06	1.63e-05
Pv5-593.01G200800	204.951	1.48889	0.188232	7.90983	2.58e-15	2.93e-14
Pv5-593.01G200900	63.8575	1.12388	0.334448	3.3604	0.000778285	0.00184858
Pv5-593.01G201000	220.124	8.52084	0.905039	9.41488	4.74e-21	9.26e-20
Pv5-593.01G201400	251.586	1.17748	0.395529	2.97697	0.00291113	0.00616552
Pv5-593.01G201600	4846.23	-1.50981	0.111266	-13.5693	6.09e-42	5.82e-40
Pv5-593.01G202400	5.2657	3.58271	1.31326	2.7281	0.00637009	0.0125311
Pv5-593.01G202500	5.19326	3.74499	1.39033	2.6936	0.00706839	0.0137764
Pv5-593.01G203800	55.5758	2.34687	0.43895	5.34655	8.96e-08	4.13e-07
Pv5-593.01G204300	4640.62	-1.84127	0.346754	-5.31001	1.1e-07	4.99e-07
Pv5-593.01G204900	272.366	-4.12397	0.766232	-5.38214	7.36e-08	3.43e-07
Pv5-593.01G205000	157.479	1.68601	0.361296	4.66656	3.06e-06	1.12e-05
Pv5-593.01G205600	548.032	-1.35269	0.245983	-5.49912	3.82e-08	1.85e-07
Pv5-593.01G205800	6193.98	-1.04757	0.139296	-7.52048	5.46e-14	5.32e-13
Pv5-593.01G206200	185.453	1.79758	0.336404	5.34351	9.12e-08	4.2e-07
Pv5-593.01G206800	2219.19	1.11517	0.219566	5.07897	3.79e-07	1.59e-06
Pv5-593.01G207300	70.0076	2.08447	0.452729	4.60424	4.14e-06	1.47e-05
Pv5-593.01G208000	242.376	5.52096	0.752071	7.34101	2.12e-13	1.93e-12
Pv5-593.01G208200	758.015	6.1698	0.559227	11.0327	2.66e-28	9.31e-27
Pv5-593.01G208300	98.3064	6.13893	0.592889	10.3543	4e-25	1.1e-23
Pv5-593.01G209100	42.1543	1.94714	0.57837	3.36659	0.000761031	0.00181184
Pv5-593.01G209300	1818.55	2.06139	0.153593	13.4211	4.55e-41	4.02e-39
Pv5-593.01G210100	298.603	-10.1703	1.41695	-7.17762	7.09e-13	6.14e-12
Pv5-593.01G210800	677.112	2.33995	0.222412	10.5208	6.93e-26	2.02e-24
Pv5-593.01G210900	18.031	7.17271	1.37483	5.21716	1.82e-07	7.97e-07
Pv5-593.01G211200	676.824	-1.07311	0.197641	-5.42959	5.65e-08	2.68e-07
Pv5-593.01G211600	3390.83	-1.12058	0.380021	-2.94872	0.00319093	0.00670699
Pv5-593.01G211900	618.894	1.70255	0.190243	8.94934	3.58e-19	5.89e-18
Pv5-593.01G212000	98.2168	3.60198	0.896358	4.01847	5.86e-05	0.000171842
Pv5-593.01G212100	8.22957	2.91566	1.24859	2.33516	0.0195351	0.0342545
Pv5-593.01G212300	104.486	-2.78673	0.476917	-5.84323	5.12e-09	2.79e-08
Pv5-593.01G213000	298.514	-2.79493	0.656969	-4.25428	2.1e-05	6.64e-05
Pv5-593.01G213800	175.447	4.2963	0.549345	7.82077	5.25e-15	5.8e-14
Pv5-593.01G214000	848.07	-2.75659	0.269828	-10.2161	1.68e-24	4.39e-23
Pv5-593.01G214100	337.707	-5.3737	0.73029	-7.35831	1.86e-13	1.71e-12
Pv5-593.01G214500	105.582	5.86965	0.951437	6.16925	6.86e-10	4.18e-09
Pv5-593.01G214600	177.324	-1.87179	0.198961	-9.40783	5.06e-21	9.87e-20
Pv5-593.01G214700	28.0844	3.38548	0.795689	4.25477	2.09e-05	6.62e-05
Pv5-593.01G216300	24.3993	3.26352	0.520413	6.27102	3.59e-10	2.27e-09
Pv5-593.01G216500	42.8829	2.55463	0.497424	5.13572	2.81e-07	1.2e-06
Pv5-593.01G216900	41.285	5.18839	0.740642	7.00525	2.47e-12	2.01e-11
Pv5-593.01G217300	52.1275	5.04467	0.541857	9.30997	1.28e-20	2.4e-19
Pv5-593.01G217500	12.5034	2.88299	0.732581	3.93539	8.31e-05	0.000236591
Pv5-593.01G217700	836.296	-1.34589	0.187188	-7.19005	6.48e-13	5.62e-12
Pv5-593.01G218600	256	6.53063	0.835493	7.81649	5.43e-15	5.99e-14
Pv5-593.01G218700	15289.6	3.36174	0.2297	14.6353	1.67e-48	2.35e-46
Pv5-593.01G218800	68.0131	1.09562	0.239202	4.5803	4.64e-06	1.64e-05
Pv5-593.01G219000	19423.1	-1.38105	0.24556	-5.62409	1.86e-08	9.41e-08
Pv5-593.01G219900	380.235	-1.36425	0.276857	-4.92765	8.32e-07	3.31e-06
Pv5-593.01G220000	1414.65	1.43042	0.280673	5.09639	3.46e-07	1.45e-06
Pv5-593.01G220100	150.746	1.27213	0.376619	3.37776	0.000730791	0.00174662
Pv5-593.01G220200	361.505	-2.47995	0.239128	-10.3708	3.37e-25	9.34e-24
Pv5-593.01G220300	858.444	4.22259	0.248031	17.0245	5.41e-65	2.19e-62
Pv5-593.01G221200	53.5152	1.90214	0.523838	3.63115	0.00028216	0.000727226
Pv5-593.01G221400	332.938	-1.79817	0.250999	-7.16406	7.83e-13	6.75e-12
Pv5-593.01G222100	923.742	1.51156	0.141757	10.663	1.52e-26	4.68e-25
Pv5-593.01G222300	1023.08	-2.48746	0.514247	-4.83709	1.32e-06	5.07e-06
Pv5-593.01G222500	246.798	1.63059	0.211458	7.71119	1.25e-14	1.32e-13
Pv5-593.01G222900	31.2552	-1.44972	0.397675	-3.64548	0.00026689	0.000691009
Pv5-593.01G223000	27613.2	-1.34397	0.118847	-11.3084	1.19e-29	4.7e-28
Pv5-593.01G223500	554.091	3.54817	0.572598	6.19662	5.77e-10	3.56e-09
Pv5-593.01G223600	378.94	-1.12335	0.211235	-5.31803	1.05e-07	4.79e-07
Pv5-593.01G224300	82.8681	2.9123	0.585267	4.97602	6.49e-07	2.62e-06
Pv5-593.01G224400	703.479	1.00361	0.148531	6.75692	1.41e-11	1.06e-10
Pv5-593.01G224600	92.1158	1.90224	0.67123	2.83397	0.00459741	0.00933397
Pv5-593.01G224900	5110.47	-1.28003	0.353313	-3.62293	0.000291289	0.000749135
Pv5-593.01G225100	46.9245	-3.59863	0.760446	-4.73225	2.22e-06	8.25e-06
Pv5-593.01G225200	1137.52	-1.64196	0.161256	-10.1823	2.38e-24	6.08e-23
Pv5-593.01G225400	2582.64	2.25725	0.140845	16.0265	8.35e-58	2.04e-55
Pv5-593.01G226500	193.523	1.48687	0.213829	6.95354	3.56e-12	2.85e-11
Pv5-593.01G226600	4392.89	-1.73198	0.130357	-13.2864	2.77e-40	2.36e-38
Pv5-593.01G227000	19.7392	-4.47885	1.50129	-2.98334	0.0028512	0.0060439
Pv5-593.01G227100	11452.8	1.15874	0.295918	3.91574	9.01e-05	0.000255319
Pv5-593.01G228300	40.4889	5.48294	0.698742	7.84688	4.27e-15	4.75e-14
Pv5-593.01G228500	73.1928	1.71304	0.402764	4.25322	2.11e-05	6.66e-05
Pv5-593.01G228600	584.798	2.25379	0.327124	6.88971	5.59e-12	4.37e-11
Pv5-593.01G228700	32.5152	7.40862	1.48346	4.99416	5.91e-07	2.4e-06
Pv5-593.01G229100	850.086	1.04619	0.221448	4.7243	2.31e-06	8.57e-06
Pv5-593.01G229600	592.273	1.1547	0.40516	2.84999	0.00437207	0.00891399
Pv5-593.01G229700	186.58	1.71688	0.313213	5.4815	4.22e-08	2.04e-07
Pv5-593.01G229900	70.6872	3.46613	0.909577	3.81071	0.000138569	0.000378778
Pv5-593.01G230100	2910.68	-1.11411	0.169021	-6.59157	4.35e-11	3.08e-10
Pv5-593.01G230400	216.2	-1.41825	0.542507	-2.61424	0.00894255	0.0170406
Pv5-593.01G231300	45.4689	2.94335	0.523969	5.61742	1.94e-08	9.76e-08
Pv5-593.01G231500	56.7805	2.77531	0.335197	8.27964	1.24e-16	1.61e-15
Pv5-593.01G232000	12.7297	4.88845	1.085	4.50548	6.62e-06	2.28e-05
Pv5-593.01G233100	12.249	5.29007	1.13662	4.65421	3.25e-06	1.18e-05
Pv5-593.01G234600	210.85	3.12034	1.07786	2.89494	0.00379234	0.0078417
Pv5-593.01G234700	876.348	1.00645	0.125515	8.01854	1.07e-15	1.27e-14
Pv5-593.01G235700	333.574	-1.0204	0.220294	-4.63198	3.62e-06	1.31e-05
Pv5-593.01G236100	20.7548	5.09219	0.941215	5.41023	6.29e-08	2.96e-07
Pv5-593.01G236400	7.7267	-5.46488	1.75948	-3.10596	0.0018966	0.00417214
Pv5-593.01G236500	443.03	1.19854	0.28562	4.19627	2.71e-05	8.44e-05
Pv5-593.01G236600	19.3747	2.87168	0.705761	4.06891	4.72e-05	0.000140983
Pv5-593.01G236800	106.152	1.95677	0.258348	7.57419	3.61e-14	3.61e-13
Pv5-593.01G237100	65.0263	-1.51761	0.261669	-5.79973	6.64e-09	3.55e-08
Pv5-593.01G237200	12.6306	-2.25609	0.796997	-2.83073	0.00464415	0.00940811
Pv5-593.01G237500	474.991	-1.00395	0.160077	-6.27169	3.57e-10	2.26e-09
Pv5-593.01G238000	40.8387	3.60031	0.626535	5.74639	9.12e-09	4.79e-08
Pv5-593.01G238900	87.3869	2.22569	0.513821	4.33163	1.48e-05	4.8e-05
Pv5-593.01G239300	879.682	3.86471	1.13127	3.41626	0.000634877	0.00153403
Pv5-593.01G239600	419.517	2.12429	0.524429	4.05067	5.11e-05	0.000151172
Pv5-593.01G240200	49.998	1.9494	0.404734	4.8165	1.46e-06	5.59e-06
Pv5-593.01G240800	140.576	1.01351	0.39001	2.59867	0.00935847	0.0177427
Pv5-593.01G241300	409.854	-2.21916	0.290744	-7.63268	2.3e-14	2.35e-13
Pv5-593.01G241500	528.349	3.47865	0.858259	4.05314	5.05e-05	0.000149755
Pv5-593.01G241700	37.2156	2.1414	0.713178	3.00262	0.00267671	0.00570486
Pv5-593.01G241800	858.786	-1.17849	0.0960067	-12.2751	1.23e-34	7.03e-33
Pv5-593.01G242400	166.501	-1.22861	0.300195	-4.09269	4.26e-05	0.000128314
Pv5-593.01G242700	9.05017	5.48403	1.63069	3.36301	0.000770974	0.00183293
Pv5-593.01G242800	8.05632	3.12952	1.14528	2.73254	0.00628478	0.0123825
Pv5-593.01G243100	6.86486	6.97084	2.13749	3.26122	0.00110932	0.00255342
Pv5-593.01G243400	39.3838	2.52435	0.499912	5.04959	4.43e-07	1.83e-06
Pv5-593.01G243500	108.836	1.80791	0.286102	6.31911	2.63e-10	1.69e-09
Pv5-593.01G244300	31.2755	-1.4858	0.460868	-3.22392	0.00126448	0.00288402
Pv5-593.01G244800	102.736	2.21639	0.562056	3.94336	8.03e-05	0.000229551
Pv5-593.01G244900	12806	-2.95968	0.182173	-16.2465	2.37e-59	6.75e-57
Pv5-593.01G245200	7432.57	-2.27819	0.179828	-12.6687	8.81e-37	5.93e-35
Pv5-593.01G246200	12.4766	6.80755	1.66214	4.09566	4.21e-05	0.000126865
Pv5-593.01G246300	131.432	11.4641	1.33562	8.58341	9.21e-18	1.32e-16
Pv5-593.01G246400	55.1757	3.07126	0.464321	6.61451	3.73e-11	2.66e-10
Pv5-593.01G247100	24.4454	-7.77965	1.2862	-6.04857	1.46e-09	8.56e-09
Pv5-593.01G247200	264.464	2.16977	0.256341	8.4644	2.57e-17	3.55e-16
Pv5-593.01G247900	907.526	-1.07534	0.098584	-10.9079	1.06e-27	3.53e-26
Pv5-593.01G248200	341.945	1.553	0.227666	6.82139	9.02e-12	6.87e-11
Pv5-593.01G248300	133.299	7.52628	0.703645	10.6961	1.06e-26	3.32e-25
Pv5-593.01G249000	189355	2.79198	0.40482	6.89684	5.32e-12	4.17e-11
Pv5-593.01G249100	19.3578	-1.62618	0.580224	-2.80267	0.00506815	0.0101574
Pv5-593.01G249200	327.979	-1.4367	0.230482	-6.23347	4.56e-10	2.86e-09
Pv5-593.01G250300	3147.44	2.90349	0.273929	10.5994	3e-26	8.96e-25
Pv5-593.01G251500	892.846	-1.7501	0.437282	-4.00221	6.28e-05	0.000182862
Pv5-593.01G252200	1814.98	-1.60986	0.181343	-8.87743	6.84e-19	1.1e-17
Pv5-593.01G252300	394.764	1.29636	0.326898	3.96563	7.32e-05	0.000210854
Pv5-593.01G252500	230.502	2.39842	0.217567	11.0238	2.93e-28	1.02e-26
Pv5-593.01G252700	205.048	2.11837	0.670133	3.16112	0.00157166	0.00351732
Pv5-593.01G252800	596.086	-1.00253	0.165786	-6.04716	1.47e-09	8.63e-09
Pv5-593.01G253100	18.8453	1.70406	0.603894	2.8218	0.00477557	0.00964348
Pv5-593.01G253300	360.777	-1.72521	0.407716	-4.23139	2.32e-05	7.29e-05
Pv5-593.01G253600	1053.07	-1.2665	0.14748	-8.58762	8.88e-18	1.28e-16
Pv5-593.01G254000	1453.86	1.66622	0.182363	9.13681	6.43e-20	1.13e-18
Pv5-593.01G254200	8.53435	7.24325	1.64726	4.39715	1.1e-05	3.64e-05
Pv5-593.01G254500	133.927	2.11974	0.331004	6.40398	1.51e-10	1e-09
Pv5-593.01G255500	749.618	-1.01262	0.228786	-4.42607	9.6e-06	3.22e-05
Pv5-593.01G255900	1252.71	-1.19371	0.127396	-9.37005	7.25e-21	1.39e-19
Pv5-593.01G256600	361.418	1.08287	0.157907	6.85761	7e-12	5.41e-11
Pv5-593.01G256900	58.484	2.64878	0.495587	5.34473	9.06e-08	4.17e-07
Pv5-593.01G257000	16.8157	5.05137	1.28334	3.93613	8.28e-05	0.000236004
Pv5-593.01G258200	122.806	3.54589	0.466403	7.60263	2.9e-14	2.93e-13
Pv5-593.01G258300	308.32	-2.51612	0.258165	-9.74619	1.92e-22	4.24e-21
Pv5-593.01G259200	14.5089	6.48809	1.77073	3.66408	0.000248227	0.000645932
Pv5-593.01G259300	19.0384	2.29584	0.615731	3.72864	0.000192516	0.000511877
Pv5-593.01G259400	21.6778	3.94203	0.850044	4.63745	3.53e-06	1.27e-05
Pv5-593.01G259800	3.98212	2.94809	1.17951	2.49943	0.0124394	0.0228651
Pv5-593.01G259900	13537.7	-1.10022	0.126769	-8.67898	3.99e-18	5.95e-17
Pv5-593.01G260100	1062.51	-1.36943	0.268226	-5.1055	3.3e-07	1.39e-06
Pv5-593.01G260500	244.61	3.78707	0.595822	6.35603	2.07e-10	1.35e-09
Pv5-593.01G260700	912.144	1.71794	0.243971	7.04158	1.9e-12	1.57e-11
Pv5-593.01G261000	186.67	-1.79611	0.376598	-4.7693	1.85e-06	6.96e-06
Pv5-593.01G261200	497.386	-2.02231	0.163988	-12.332	6.09e-35	3.53e-33
Pv5-593.01G261300	1370.02	-2.49068	0.350543	-7.1052	1.2e-12	1.01e-11
Pv5-593.01G261800	71.9326	1.31379	0.320967	4.09321	4.25e-05	0.000128101
Pv5-593.01G262600	104.102	1.3224	0.312208	4.23565	2.28e-05	7.17e-05
Pv5-593.01G263400	12231.7	2.21799	0.372071	5.9612	2.5e-09	1.42e-08
Pv5-593.01G263500	3353.78	1.95198	0.682364	2.86062	0.00422816	0.00864594
Pv5-593.01G264000	262.265	1.63244	0.276658	5.90056	3.62e-09	2.02e-08
Pv5-593.01G264400	22.7954	-2.98693	0.781789	-3.82064	0.000133106	0.000365275
Pv5-593.01G264500	73.4481	2.64281	0.345523	7.64871	2.03e-14	2.09e-13
Pv5-593.01G264600	532.445	2.13352	0.397905	5.36189	8.24e-08	3.81e-07
Pv5-593.01G265500	46.6587	2.8597	0.437444	6.5373	6.26e-11	4.34e-10
Pv5-593.01G266200	392.439	7.3501	0.927463	7.92496	2.28e-15	2.61e-14
Pv5-593.01G266400	779.335	4.74405	0.375258	12.6421	1.24e-36	8.24e-35
Pv5-593.02G000100	54.2854	2.33507	0.920319	2.53723	0.0111732	0.020762
Pv5-593.02G000600	2696.22	-1.01232	0.102604	-9.86635	5.82e-23	1.34e-21
Pv5-593.02G000800	13.1237	2.80986	0.842668	3.33448	0.000854598	0.00201331
Pv5-593.02G001200	267.789	1.05004	0.228038	4.60466	4.13e-06	1.47e-05
Pv5-593.02G001900	1768.31	-1.85898	0.408002	-4.5563	5.21e-06	1.83e-05
Pv5-593.02G002000	727.65	1.24068	0.188259	6.59028	4.39e-11	3.1e-10
Pv5-593.02G002100	1638.25	1.50083	0.110797	13.5457	8.4e-42	7.81e-40
Pv5-593.02G003200	317.87	-2.97358	0.699224	-4.25269	2.11e-05	6.68e-05
Pv5-593.02G004600	200.462	3.84292	0.42346	9.07505	1.14e-19	1.96e-18
Pv5-593.02G005000	863.77	1.62999	0.264004	6.17411	6.65e-10	4.07e-09
Pv5-593.02G005400	663.371	1.91533	0.317217	6.03792	1.56e-09	9.1e-09
Pv5-593.02G005800	398.027	2.77499	0.384951	7.20869	5.65e-13	4.93e-12
Pv5-593.02G007200	197.714	2.76673	0.747576	3.70093	0.000214813	0.000566182
Pv5-593.02G007300	1157.03	2.16688	0.187891	11.5326	9.03e-31	3.87e-29
Pv5-593.02G007400	113.801	3.08641	0.64674	4.77225	1.82e-06	6.87e-06
Pv5-593.02G007500	14.8602	3.8912	0.915851	4.24872	2.15e-05	6.79e-05
Pv5-593.02G007900	56.3291	4.7689	0.71118	6.70561	2.01e-11	1.48e-10
Pv5-593.02G008500	282.63	1.52032	0.237584	6.39907	1.56e-10	1.03e-09
Pv5-593.02G008600	86.9991	5.07836	0.806389	6.29766	3.02e-10	1.93e-09
Pv5-593.02G008800	1787.17	-2.05234	0.171679	-11.9546	6.15e-33	3.1e-31
Pv5-593.02G009500	2383.78	-1.09068	0.100511	-10.8514	1.96e-27	6.44e-26
Pv5-593.02G010000	10.9474	5.73032	1.18559	4.83332	1.34e-06	5.17e-06
Pv5-593.02G010900	28.6328	2.29888	0.549456	4.18392	2.87e-05	8.87e-05
Pv5-593.02G011300	79.837	6.03855	1.23026	4.90837	9.18e-07	3.62e-06
Pv5-593.02G011500	78.2546	1.12066	0.465056	2.40973	0.0159641	0.0286095
Pv5-593.02G011900	40.4035	1.725	0.521199	3.30969	0.00093401	0.00218515
Pv5-593.02G012300	55.3893	-2.03184	0.423466	-4.79812	1.6e-06	6.09e-06
Pv5-593.02G012500	1100.31	1.23212	0.329179	3.743	0.000181838	0.000485344
Pv5-593.02G012800	20.1463	5.54612	1.12126	4.94632	7.56e-07	3.03e-06
Pv5-593.02G013100	213.474	1.64451	0.335777	4.89762	9.7e-07	3.81e-06
Pv5-593.02G013400	2779.81	5.41493	0.271603	19.9369	1.95e-88	2.32e-85
Pv5-593.02G013700	29.7491	3.75653	0.78103	4.80971	1.51e-06	5.78e-06
Pv5-593.02G014100	44.32	1.95832	0.326109	6.00512	1.91e-09	1.1e-08
Pv5-593.02G014500	44.2667	7.63307	1.16224	6.56752	5.12e-11	3.59e-10
Pv5-593.02G014600	68.4649	1.35203	0.331614	4.07712	4.56e-05	0.00013634
Pv5-593.02G015000	11.2006	1.43797	0.641026	2.24323	0.0248821	0.0425944
Pv5-593.02G015100	1022.77	1.91667	0.251171	7.63093	2.33e-14	2.38e-13
Pv5-593.02G015300	1581.84	1.45642	0.234695	6.20558	5.45e-10	3.37e-09
Pv5-593.02G016000	1800.34	-1.31784	0.203289	-6.48258	9.02e-11	6.14e-10
Pv5-593.02G016100	3114.27	-1.07601	0.112249	-9.58588	9.17e-22	1.9e-20
Pv5-593.02G016600	835.063	-3.18771	0.284516	-11.204	3.9e-29	1.48e-27
Pv5-593.02G016700	45.8678	2.51846	0.581409	4.33165	1.48e-05	4.8e-05
Pv5-593.02G016900	1556.91	1.49543	0.163804	9.12939	6.89e-20	1.21e-18
Pv5-593.02G017100	331.683	1.56793	0.397448	3.945	7.98e-05	0.000228232
Pv5-593.02G017300	1659.02	3.4448	0.309751	11.1212	9.9e-29	3.61e-27
Pv5-593.02G017500	7710.18	-2.28452	0.736731	-3.10088	0.00192946	0.00423983
Pv5-593.02G017700	211.023	5.76897	0.78785	7.32242	2.44e-13	2.2e-12
Pv5-593.02G018600	252.123	-2.58644	0.320101	-8.08007	6.47e-16	7.83e-15
Pv5-593.02G018800	186.069	2.52545	0.359698	7.02102	2.2e-12	1.8e-11
Pv5-593.02G019200	529.696	1.76681	0.553367	3.19283	0.00140884	0.00318353
Pv5-593.02G019400	244.498	1.39937	0.238117	5.87683	4.18e-09	2.31e-08
Pv5-593.02G019500	473.21	1.45601	0.217404	6.69724	2.12e-11	1.56e-10
Pv5-593.02G019800	871.067	-4.43108	0.71115	-6.23086	4.64e-10	2.9e-09
Pv5-593.02G020000	23.5194	2.61031	0.515733	5.06136	4.16e-07	1.73e-06
Pv5-593.02G020100	57.5878	-1.27548	0.417658	-3.05389	0.00225893	0.00488852
Pv5-593.02G020200	330.012	-1.40678	0.372509	-3.77649	0.000159055	0.000430019
Pv5-593.02G020500	306.211	-3.63075	0.313886	-11.5671	6.05e-31	2.64e-29
Pv5-593.02G020600	1861.04	-1.96566	0.164303	-11.9636	5.51e-33	2.8e-31
Pv5-593.02G020800	485.576	1.10577	0.194354	5.68946	1.27e-08	6.59e-08
Pv5-593.02G021100	2362.61	2.10713	0.266805	7.89764	2.84e-15	3.22e-14
Pv5-593.02G021500	544.004	-2.83058	0.904255	-3.13029	0.00174636	0.00386937
Pv5-593.02G021600	1232.54	1.86799	0.229466	8.14059	3.93e-16	4.84e-15
Pv5-593.02G021700	2073.59	-1.10699	0.16623	-6.65938	2.75e-11	1.99e-10
Pv5-593.02G021800	311.499	-2.2188	0.346051	-6.41176	1.44e-10	9.53e-10
Pv5-593.02G022100	82.0297	1.57638	0.327175	4.81814	1.45e-06	5.55e-06
Pv5-593.02G022400	15.965	1.6897	0.772546	2.18719	0.028729	0.0484832
Pv5-593.02G022500	2216.69	-3.33521	0.306607	-10.8778	1.47e-27	4.87e-26
Pv5-593.02G023900	52.5246	2.15496	0.712211	3.02573	0.00248037	0.00532113
Pv5-593.02G024200	152.74	1.40753	0.205102	6.86259	6.76e-12	5.24e-11
Pv5-593.02G024500	1594.19	3.24122	0.258233	12.5515	3.9e-36	2.48e-34
Pv5-593.02G024600	2511.56	-1.1536	0.102413	-11.2642	1.97e-29	7.64e-28
Pv5-593.02G025200	247.064	-6.11425	0.547486	-11.1679	5.86e-29	2.19e-27
Pv5-593.02G025400	629.031	2.8555	0.292292	9.76936	1.52e-22	3.4e-21
Pv5-593.02G025700	442.006	-1.06991	0.311616	-3.43344	0.000595975	0.00144781
Pv5-593.02G026100	230.965	1.20704	0.28107	4.29444	1.75e-05	5.62e-05
Pv5-593.02G026700	142118	-1.32924	0.113542	-11.707	1.17e-31	5.39e-30
Pv5-593.02G026900	35.5416	5.5689	1.42686	3.90291	9.5e-05	0.000267676
Pv5-593.02G027200	267.645	-1.20049	0.239708	-5.00814	5.5e-07	2.24e-06
Pv5-593.02G029000	1815.62	5.683	0.430481	13.2015	8.6e-40	7.14e-38
Pv5-593.02G029100	174.864	2.8205	0.374324	7.53491	4.89e-14	4.8e-13
Pv5-593.02G029300	84.4872	-1.45164	0.664566	-2.18434	0.028937	0.0488017
Pv5-593.02G029500	463.37	-3.15297	0.950792	-3.31615	0.000912653	0.00213864
Pv5-593.02G030300	9.57832	5.25836	1.47834	3.55694	0.000375202	0.000947027
Pv5-593.02G030500	121.473	1.76941	0.317133	5.5794	2.41e-08	1.2e-07
Pv5-593.02G030600	1113.31	-3.32291	1.00769	-3.29756	0.000975289	0.00227306
Pv5-593.02G031100	9.1881	2.55334	0.784014	3.25675	0.00112696	0.00259079
Pv5-593.02G032000	231.184	2.86145	0.276233	10.3588	3.82e-25	1.05e-23
Pv5-593.02G033300	27.553	2.61007	0.545785	4.78223	1.73e-06	6.55e-06
Pv5-593.02G035300	332.079	-4.35597	0.576345	-7.55793	4.1e-14	4.06e-13
Pv5-593.02G036000	154.702	2.80838	0.700012	4.01191	6.02e-05	0.000176244
Pv5-593.02G036100	89.8643	2.52404	0.747595	3.37621	0.000734905	0.00175583
Pv5-593.02G037000	23991.1	-1.57637	0.238873	-6.59921	4.13e-11	2.93e-10
Pv5-593.02G038700	3177.52	2.60343	0.310277	8.39068	4.83e-17	6.5e-16
Pv5-593.02G038800	3882.13	2.29139	0.315619	7.25999	3.87e-13	3.44e-12
Pv5-593.02G038900	962.732	2.82211	0.288024	9.79817	1.15e-22	2.57e-21
Pv5-593.02G039100	586.67	2.4431	0.290233	8.41769	3.84e-17	5.23e-16
Pv5-593.02G039200	676.791	3.22377	0.406785	7.92499	2.28e-15	2.61e-14
Pv5-593.02G039300	1309.26	2.76418	0.252112	10.9641	5.69e-28	1.94e-26
Pv5-593.02G039400	290.775	2.63296	0.345147	7.62852	2.37e-14	2.42e-13
Pv5-593.02G039500	430.388	3.17205	0.463048	6.85037	7.37e-12	5.67e-11
Pv5-593.02G040300	2634.35	2.10379	0.208123	10.1084	5.07e-24	1.26e-22
Pv5-593.02G041300	1955.8	1.2154	0.142605	8.52282	1.56e-17	2.18e-16
Pv5-593.02G041600	609.15	-1.0741	0.125901	-8.53131	1.45e-17	2.03e-16
Pv5-593.02G042000	24.8512	2.88022	0.714632	4.03036	5.57e-05	0.000163914
Pv5-593.02G042100	1092.54	1.30824	0.128524	10.1789	2.46e-24	6.28e-23
Pv5-593.02G042400	121.192	1.30057	0.281569	4.61903	3.86e-06	1.38e-05
Pv5-593.02G042700	15.9258	8.30635	1.90536	4.35947	1.3e-05	4.28e-05
Pv5-593.02G043100	40.8919	2.26113	0.660747	3.42208	0.000621435	0.00150407
Pv5-593.02G043300	35.8378	2.55273	0.437486	5.835	5.38e-09	2.92e-08
Pv5-593.02G045000	149.442	4.4484	0.487959	9.11634	7.77e-20	1.36e-18
Pv5-593.02G045100	15.7491	8.42741	1.64592	5.12018	3.05e-07	1.29e-06
Pv5-593.02G046800	66.1996	2.96503	0.359658	8.24402	1.67e-16	2.14e-15
Pv5-593.02G047200	110.058	5.06695	0.687628	7.36874	1.72e-13	1.58e-12
Pv5-593.02G047600	179.026	2.30397	0.303628	7.58812	3.25e-14	3.26e-13
Pv5-593.02G047900	729.072	1.34247	0.174025	7.71424	1.22e-14	1.29e-13
Pv5-593.02G048800	10.6678	3.49446	0.968289	3.6089	0.0003075	0.000787725
Pv5-593.02G049400	1355.31	-1.20511	0.168641	-7.14601	8.93e-13	7.65e-12
Pv5-593.02G051200	368.788	1.11492	0.271798	4.10201	4.1e-05	0.000123783
Pv5-593.02G051600	108.679	1.09268	0.334008	3.27142	0.00107009	0.00247042
Pv5-593.02G052900	655.286	3.09997	0.596691	5.19527	2.04e-07	8.88e-07
Pv5-593.02G053000	278.52	1.02204	0.282909	3.61263	0.000303104	0.000777504
Pv5-593.02G053100	6369.36	5.55965	0.33219	16.7364	7.12e-63	2.59e-60
Pv5-593.02G056100	1444.36	-1.80279	0.237485	-7.59118	3.17e-14	3.19e-13
Pv5-593.02G056700	99.0165	2.69766	0.352629	7.65014	2.01e-14	2.07e-13
Pv5-593.02G056900	100.105	-1.31494	0.321882	-4.08515	4.4e-05	0.000132159
Pv5-593.02G057600	230.968	-1.21075	0.419141	-2.88866	0.00386891	0.007987
Pv5-593.02G058200	2665.91	1.19328	0.129266	9.23116	2.68e-20	4.86e-19
Pv5-593.02G058300	31.5875	-1.9304	0.61276	-3.15033	0.00163085	0.00363852
Pv5-593.02G058500	609.067	1.34986	0.156897	8.60349	7.73e-18	1.12e-16
Pv5-593.02G059100	212.512	4.42477	0.453254	9.76222	1.64e-22	3.64e-21
Pv5-593.02G060000	33.757	2.3708	0.766182	3.09431	0.00197274	0.00432274
Pv5-593.02G060800	695.622	-1.08781	0.164583	-6.60953	3.86e-11	2.74e-10
Pv5-593.02G060900	188.307	-1.88476	0.309109	-6.09738	1.08e-09	6.43e-09
Pv5-593.02G061300	8.14596	4.41685	1.24286	3.55377	0.000379744	0.000957418
Pv5-593.02G061800	23.4255	2.32355	0.474418	4.89769	9.7e-07	3.81e-06
Pv5-593.02G062600	3576.31	-1.24695	0.131007	-9.51819	1.76e-21	3.57e-20
Pv5-593.02G063300	351.004	2.97814	0.303053	9.82711	8.61e-23	1.95e-21
Pv5-593.02G063400	145.65	3.3585	0.286542	11.7208	9.98e-32	4.61e-30
Pv5-593.02G064000	400.225	3.69167	0.333827	11.0586	1.99e-28	7.06e-27
Pv5-593.02G064500	104.89	1.4398	0.328084	4.3885	1.14e-05	3.78e-05
Pv5-593.02G064800	904.323	-1.11877	0.255164	-4.38451	1.16e-05	3.85e-05
Pv5-593.02G066800	30.0218	5.32593	0.81953	6.49877	8.1e-11	5.54e-10
Pv5-593.02G067100	1718.91	-1.31925	0.167095	-7.89522	2.9e-15	3.27e-14
Pv5-593.02G067500	4956.68	1.78083	0.382936	4.65046	3.31e-06	1.2e-05
Pv5-593.02G069200	63.5186	-2.15704	0.464805	-4.64075	3.47e-06	1.25e-05
Pv5-593.02G069700	2053.32	3.50097	0.43131	8.11706	4.78e-16	5.85e-15
Pv5-593.02G070100	354.786	-1.12075	0.220956	-5.0723	3.93e-07	1.64e-06
Pv5-593.02G070500	18.1073	2.85329	0.934231	3.05416	0.00225693	0.00488524
Pv5-593.02G071000	1019.17	1.03481	0.185856	5.56781	2.58e-08	1.28e-07
Pv5-593.02G071900	86.534	1.11489	0.390629	2.85408	0.00431617	0.00880888
Pv5-593.02G072600	954.78	3.05656	0.249004	12.2751	1.23e-34	7.03e-33
Pv5-593.02G073000	1902.33	1.76821	0.206691	8.55482	1.18e-17	1.68e-16
Pv5-593.02G073200	22.1686	1.78369	0.733383	2.43214	0.0150098	0.0270693
Pv5-593.02G073400	241.325	2.07381	0.74874	2.76973	0.00561025	0.0111533
Pv5-593.02G073600	716.973	3.9648	0.237107	16.7215	9.13e-63	3.19e-60
Pv5-593.02G074000	17.8719	1.6482	0.603669	2.7303	0.00632766	0.0124585
Pv5-593.02G074200	13.4301	3.94568	0.924411	4.26831	1.97e-05	6.26e-05
Pv5-593.02G074300	42.3903	4.54413	1.14586	3.9657	7.32e-05	0.000210817
Pv5-593.02G074400	1471.26	2.07852	0.194749	10.6729	1.36e-26	4.22e-25
Pv5-593.02G074500	15.6689	5.478	1.19881	4.56953	4.89e-06	1.73e-05
Pv5-593.02G074700	1340.91	-1.23992	0.230812	-5.37201	7.79e-08	3.62e-07
Pv5-593.02G074900	6.34809	-3.47748	1.00974	-3.44393	0.000573316	0.00139645
Pv5-593.02G075000	1350.93	1.3801	0.148321	9.30486	1.34e-20	2.51e-19
Pv5-593.02G076800	145.285	2.76225	0.852766	3.23917	0.00119878	0.00274314
Pv5-593.02G078700	8890.54	-1.16078	0.125892	-9.22042	2.96e-20	5.35e-19
Pv5-593.02G079300	900.685	1.30406	0.146195	8.91994	4.67e-19	7.61e-18
Pv5-593.02G079400	135.44	-1.50248	0.310255	-4.84273	1.28e-06	4.95e-06
Pv5-593.02G079500	2170.8	-1.09617	0.170077	-6.44516	1.15e-10	7.73e-10
Pv5-593.02G079600	9.6204	5.00045	1.38717	3.60479	0.000312408	0.000799288
Pv5-593.02G079900	54.8197	1.34295	0.392951	3.4176	0.000631761	0.00152723
Pv5-593.02G080100	52.0388	2.86489	0.722104	3.96742	7.27e-05	0.000209428
Pv5-593.02G080300	146.181	2.15776	0.504402	4.27786	1.89e-05	6.02e-05
Pv5-593.02G081400	29.4028	1.10146	0.467196	2.35759	0.0183939	0.0324742
Pv5-593.02G082000	33.9428	2.49183	0.649608	3.8359	0.000125104	0.000345045
Pv5-593.02G082400	295.419	1.15398	0.27739	4.16012	3.18e-05	9.77e-05
Pv5-593.02G083200	1942.72	2.51412	0.286795	8.76626	1.85e-18	2.81e-17
Pv5-593.02G083500	5.63069	4.00065	1.21875	3.28259	0.00102859	0.0023833
Pv5-593.02G083800	532.254	1.87471	0.324328	5.78028	7.46e-09	3.96e-08
Pv5-593.02G083900	339.177	1.83984	0.444032	4.14348	3.42e-05	0.000104538
Pv5-593.02G084300	474.254	-1.52869	0.493659	-3.09665	0.00195721	0.00429288
Pv5-593.02G085700	20.3069	4.00968	0.879198	4.56061	5.1e-06	1.8e-05
Pv5-593.02G085900	65.3362	4.98826	0.638355	7.81424	5.53e-15	6.08e-14
Pv5-593.02G086200	57.1378	1.72606	0.611608	2.82217	0.00477005	0.00963522
Pv5-593.02G086600	363.972	2.28744	0.215788	10.6004	2.97e-26	8.89e-25
Pv5-593.02G086800	546.787	-4.08119	0.1944	-20.9938	7.47e-98	1.38e-94
Pv5-593.02G087500	1532.89	1.90499	0.300004	6.34989	2.15e-10	1.4e-09
Pv5-593.02G090300	891.19	3.20606	0.385227	8.32253	8.61e-17	1.14e-15
Pv5-593.02G090500	230.503	-6.97788	1.07676	-6.48044	9.15e-11	6.22e-10
Pv5-593.02G091800	126.455	-2.30943	0.821796	-2.81023	0.00495066	0.00995538
Pv5-593.02G092200	1199.09	2.59816	0.278681	9.32306	1.13e-20	2.13e-19
Pv5-593.02G092500	56.2492	4.26438	0.637697	6.68715	2.28e-11	1.66e-10
Pv5-593.02G093000	204.984	1.88402	0.243161	7.74804	9.33e-15	1e-13
Pv5-593.02G093900	670.802	1.18892	0.333016	3.57016	0.000356768	0.000903934
Pv5-593.02G094400	7.28059	5.03507	1.79524	2.80467	0.00503678	0.0101025
Pv5-593.02G095700	44.2062	-1.5429	0.478652	-3.22342	0.00126669	0.00288842
Pv5-593.02G096900	8850.22	-1.24302	0.105372	-11.7965	4.07e-32	1.95e-30
Pv5-593.02G097000	309.813	-1.30627	0.235325	-5.55093	2.84e-08	1.4e-07
Pv5-593.02G097300	8.94222	5.00444	2.03371	2.46074	0.0138649	0.0251974
Pv5-593.02G097600	261.151	4.6679	0.489418	9.53766	1.46e-21	2.97e-20
Pv5-593.02G098100	9.46413	2.3537	0.918923	2.56137	0.0104261	0.0195025
Pv5-593.02G098200	884.574	1.95623	0.184047	10.6289	2.19e-26	6.66e-25
Pv5-593.02G098300	127.488	-1.04482	0.267418	-3.90706	9.34e-05	0.000263674
Pv5-593.02G098400	349.531	-1.18325	0.175993	-6.72327	1.78e-11	1.32e-10
Pv5-593.02G099000	11.8257	2.71905	0.741789	3.66553	0.000246827	0.000642949
Pv5-593.02G101000	1982.77	-9.0411	1.10214	-8.20321	2.34e-16	2.95e-15
Pv5-593.02G101500	1106.23	-1.14704	0.111121	-10.3225	5.58e-25	1.52e-23
Pv5-593.02G101800	6.08932	4.56737	1.38493	3.29791	0.000974066	0.00227047
Pv5-593.02G102900	40.6279	1.20796	0.503112	2.40098	0.0163512	0.0291999
Pv5-593.02G104000	17.6787	2.95296	0.820875	3.59733	0.000321496	0.000820674
Pv5-593.02G104200	112.055	1.08349	0.254346	4.25989	2.05e-05	6.48e-05
Pv5-593.02G105000	47.5706	4.01676	0.709306	5.66294	1.49e-08	7.62e-08
Pv5-593.02G105100	36.9152	5.20577	0.883343	5.89326	3.79e-09	2.1e-08
Pv5-593.02G105200	13.7192	-1.97231	0.546232	-3.61075	0.000305313	0.000782518
Pv5-593.02G105400	6.07249	2.73478	0.970076	2.81914	0.00481526	0.00971493
Pv5-593.02G106000	52.2532	2.63214	0.76395	3.44544	0.000570129	0.00138935
Pv5-593.02G106500	626.696	1.3707	0.216687	6.3257	2.52e-10	1.63e-09
Pv5-593.02G107000	178.494	8.09462	0.892166	9.073	1.16e-19	2e-18
Pv5-593.02G107700	78.7808	4.73604	1.04053	4.55156	5.32e-06	1.87e-05
Pv5-593.02G108000	33.6212	1.97834	0.821438	2.40838	0.0160235	0.028698
Pv5-593.02G108500	3503.71	-1.27083	0.274633	-4.62736	3.7e-06	1.33e-05
Pv5-593.02G108800	26.5165	8.65581	1.54663	5.59656	2.19e-08	1.09e-07
Pv5-593.02G108900	425.205	4.25305	0.339062	12.5436	4.31e-36	2.73e-34
Pv5-593.02G109000	14993.1	4.1791	0.41526	10.0638	7.98e-24	1.94e-22
Pv5-593.02G109600	702.679	-6.28176	0.462116	-13.5935	4.38e-42	4.22e-40
Pv5-593.02G110200	2600.64	-2.64949	0.439152	-6.03319	1.61e-09	9.36e-09
Pv5-593.02G110400	910.071	-1.6873	0.237842	-7.0942	1.3e-12	1.09e-11
Pv5-593.02G110600	532.321	3.65937	0.532352	6.87397	6.24e-12	4.86e-11
Pv5-593.02G111500	97.795	4.56732	0.551599	8.28015	1.23e-16	1.6e-15
Pv5-593.02G112700	45.4538	7.32443	1.11811	6.55074	5.73e-11	4e-10
Pv5-593.02G113000	46.7673	4.74737	0.982536	4.83175	1.35e-06	5.21e-06
Pv5-593.02G113400	658.741	1.48323	0.574249	2.5829	0.00979744	0.0184578
Pv5-593.02G115000	64.9937	1.54403	0.295547	5.22432	1.75e-07	7.7e-07
Pv5-593.02G115100	61.4948	-1.5049	0.331965	-4.53331	5.81e-06	2.02e-05
Pv5-593.02G115300	468.957	3.97749	0.429669	9.25711	2.1e-20	3.88e-19
Pv5-593.02G115700	799.15	-2.10509	0.244796	-8.59935	8.02e-18	1.16e-16
Pv5-593.02G115800	503.951	2.17724	0.322599	6.74904	1.49e-11	1.11e-10
Pv5-593.02G116400	7584.4	-2.27511	0.147191	-15.4568	6.79e-54	1.26e-51
Pv5-593.02G116800	94.6157	-4.09816	0.615942	-6.65348	2.86e-11	2.07e-10
Pv5-593.02G117400	146.61	-1.24235	0.275104	-4.51593	6.3e-06	2.18e-05
Pv5-593.02G117600	465.706	-1.38414	0.294722	-4.69642	2.65e-06	9.75e-06
Pv5-593.02G117700	1300.83	-1.12772	0.149083	-7.56439	3.9e-14	3.88e-13
Pv5-593.02G117900	3135.48	2.77607	0.203132	13.6663	1.61e-42	1.61e-40
Pv5-593.02G118200	1654.87	2.74837	0.246062	11.1694	5.75e-29	2.15e-27
Pv5-593.02G118400	121.696	1.12291	0.241456	4.65058	3.31e-06	1.2e-05
Pv5-593.02G120400	70.9485	1.69987	0.367099	4.63056	3.65e-06	1.31e-05
Pv5-593.02G120600	17.3985	3.92243	0.809072	4.84806	1.25e-06	4.83e-06
Pv5-593.02G120800	2016.55	-1.90316	0.165986	-11.4658	1.96e-30	8.17e-29
Pv5-593.02G120900	863.463	-1.10488	0.16208	-6.81686	9.31e-12	7.08e-11
Pv5-593.02G121200	50.1978	2.96243	0.622398	4.75971	1.94e-06	7.28e-06
Pv5-593.02G122300	12.5415	2.31813	0.744219	3.11485	0.00184036	0.00405857
Pv5-593.02G122400	18.807	5.1575	1.10615	4.66258	3.12e-06	1.14e-05
Pv5-593.02G122500	25.9663	1.60566	0.481623	3.33384	0.000856545	0.00201719
Pv5-593.02G122600	31.7171	3.61906	0.608306	5.94942	2.69e-09	1.52e-08
Pv5-593.02G124000	94.5733	1.53409	0.409817	3.74335	0.000181581	0.000484967
Pv5-593.02G124600	13375	-1.40552	0.140625	-9.9948	1.61e-23	3.82e-22
Pv5-593.02G124700	27.6474	-4.11343	1.1554	-3.56018	0.000370599	0.000936342
Pv5-593.02G125200	491.333	-1.55435	0.21645	-7.18111	6.91e-13	5.99e-12
Pv5-593.02G126100	3985.72	1.13388	0.277929	4.07975	4.51e-05	0.000135024
Pv5-593.02G126200	6.91452	5.95804	1.4479	4.11496	3.87e-05	0.000117422
Pv5-593.02G127300	18.8083	2.26126	0.494476	4.57305	4.81e-06	1.7e-05
Pv5-593.02G128600	8957.94	-1.72886	0.171523	-10.0795	6.81e-24	1.67e-22
Pv5-593.02G128700	123.422	3.48462	0.527067	6.61134	3.81e-11	2.71e-10
Pv5-593.02G129200	17691.4	-1.3696	0.181436	-7.54866	4.4e-14	4.35e-13
Pv5-593.02G129800	1399.17	-2.34599	0.235029	-9.9817	1.83e-23	4.35e-22
Pv5-593.02G130300	182.964	1.39144	0.605829	2.29676	0.0216327	0.037517
Pv5-593.02G132400	39.4989	3.69855	0.988521	3.7415	0.000182928	0.000487793
Pv5-593.02G132800	6144.91	-1.75337	0.142009	-12.3468	5.07e-35	2.94e-33
Pv5-593.02G133000	3674.1	1.70451	0.355566	4.79379	1.64e-06	6.22e-06
Pv5-593.02G133100	436.343	-2.30997	0.397787	-5.80704	6.36e-09	3.41e-08
Pv5-593.02G133600	209.839	1.84693	0.43771	4.21954	2.45e-05	7.66e-05
Pv5-593.02G133900	4.93687	5.15475	1.46371	3.5217	0.000428795	0.00107082
Pv5-593.02G134300	21.4305	2.32906	0.755121	3.08435	0.00203997	0.00445612
Pv5-593.02G134400	10918.4	1.05579	0.293445	3.59792	0.000320776	0.000819043
Pv5-593.02G135300	3724.3	1.2486	0.220767	5.65576	1.55e-08	7.92e-08
Pv5-593.02G135500	9.48711	4.25966	1.23149	3.45896	0.000542266	0.00132624
Pv5-593.02G135600	1977.98	-1.60288	0.123129	-13.0179	9.68e-39	7.48e-37
Pv5-593.02G135700	596.866	-1.26601	0.22488	-5.62971	1.81e-08	9.12e-08
Pv5-593.02G136300	221.652	-1.45093	0.1779	-8.15589	3.47e-16	4.29e-15
Pv5-593.02G136400	454.56	-3.07299	0.357459	-8.59674	8.2e-18	1.19e-16
Pv5-593.02G136700	1533.79	-1.8502	0.164605	-11.2403	2.59e-29	9.92e-28
Pv5-593.02G137300	40.644	3.9393	0.475837	8.27866	1.25e-16	1.62e-15
Pv5-593.02G138000	191.598	2.51534	0.339731	7.4039	1.32e-13	1.23e-12
Pv5-593.02G139300	13466.6	-1.84241	0.135941	-13.5531	7.6e-42	7.12e-40
Pv5-593.02G140000	2483.36	1.68866	0.147822	11.4236	3.19e-30	1.31e-28
Pv5-593.02G141800	29622.1	-1.65034	0.269716	-6.11882	9.43e-10	5.65e-09
Pv5-593.02G141900	5955.62	-2.38777	0.218627	-10.9217	9.08e-28	3.05e-26
Pv5-593.02G142200	100.704	4.28142	0.886634	4.82885	1.37e-06	5.27e-06
Pv5-593.02G142300	406.496	1.04628	0.307794	3.39929	0.00067562	0.00162415
Pv5-593.02G142500	10725.2	-1.06795	0.180149	-5.92816	3.06e-09	1.72e-08
Pv5-593.02G143400	4443.76	-1.33501	0.152312	-8.76502	1.87e-18	2.84e-17
Pv5-593.02G143800	219.191	5.21472	0.748962	6.9626	3.34e-12	2.69e-11
Pv5-593.02G144800	1332.82	1.53998	0.161928	9.51026	1.9e-21	3.85e-20
Pv5-593.02G145600	610.073	2.10343	0.561342	3.74715	0.000178853	0.000478373
Pv5-593.02G145700	490.794	1.98211	0.209377	9.46671	2.89e-21	5.75e-20
Pv5-593.02G146400	3662.07	-1.56847	0.120138	-13.0556	5.9e-39	4.65e-37
Pv5-593.02G146500	7371.8	-1.24116	0.134737	-9.21171	3.21e-20	5.79e-19
Pv5-593.02G146700	582.645	-1.07552	0.107118	-10.0405	1.01e-23	2.45e-22
Pv5-593.02G146900	15570.2	-1.59902	0.192311	-8.31476	9.19e-17	1.21e-15
Pv5-593.02G147700	48.0304	3.23135	0.749081	4.31375	1.61e-05	5.18e-05
Pv5-593.02G147800	393.49	2.06891	0.271188	7.62906	2.36e-14	2.41e-13
Pv5-593.02G148000	1430.91	1.18849	0.3703	3.20955	0.00132944	0.00302028
Pv5-593.02G148200	260.328	-2.65365	0.363647	-7.29733	2.94e-13	2.64e-12
Pv5-593.02G148500	52.72	1.9342	0.589753	3.27968	0.00103926	0.00240582
Pv5-593.02G148800	288.204	2.64076	0.275607	9.58163	9.55e-22	1.98e-20
Pv5-593.02G148900	1245.84	-2.06867	0.179298	-11.5376	8.53e-31	3.66e-29
Pv5-593.02G149100	7.62673	-2.65555	0.903475	-2.93926	0.00328994	0.00689206
Pv5-593.02G149200	12.9585	6.05268	1.67005	3.62426	0.000289792	0.000745687
Pv5-593.02G149400	5489.95	3.01099	0.298075	10.1014	5.44e-24	1.35e-22
Pv5-593.02G149500	10.3071	2.86822	1.20061	2.38896	0.016896	0.0300957
Pv5-593.02G149800	11062.7	-2.23041	0.172595	-12.9228	3.35e-38	2.54e-36
Pv5-593.02G150000	14489.6	-1.38841	0.117941	-11.7721	5.43e-32	2.58e-30
Pv5-593.02G150200	2080.89	-1.22547	0.149961	-8.17192	3.04e-16	3.78e-15
Pv5-593.02G150600	156.785	2.52684	0.562211	4.49447	6.97e-06	2.39e-05
Pv5-593.02G151000	16.9062	2.40829	0.746104	3.22782	0.00124739	0.00284824
Pv5-593.02G151200	280.646	5.65612	0.720746	7.8476	4.24e-15	4.73e-14
Pv5-593.02G151400	481.925	5.34464	0.831991	6.42392	1.33e-10	8.84e-10
Pv5-593.02G151600	393.568	3.45113	0.477166	7.23256	4.74e-13	4.17e-12
Pv5-593.02G151800	719.117	-1.85714	0.187196	-9.92082	3.38e-23	7.86e-22
Pv5-593.02G152500	38.7498	4.31711	0.957547	4.50851	6.53e-06	2.25e-05
Pv5-593.02G152600	8130.92	1.22825	0.158339	7.7571	8.69e-15	9.35e-14
Pv5-593.02G153100	1592.86	1.5185	0.0865388	17.547	6.27e-69	3.17e-66
Pv5-593.02G153400	4419.01	-3.89887	0.309706	-12.589	2.43e-36	1.58e-34
Pv5-593.02G153800	1192.89	1.61818	0.159951	10.1168	4.66e-24	1.16e-22
Pv5-593.02G154300	37.9365	5.41352	1.13456	4.77147	1.83e-06	6.89e-06
Pv5-593.02G154800	89.079	3.92419	0.527524	7.43888	1.02e-13	9.6e-13
Pv5-593.02G155600	2290.66	1.67731	0.153924	10.897	1.19e-27	3.98e-26
Pv5-593.02G156900	43.4334	2.97222	0.490353	6.06138	1.35e-09	7.94e-09
Pv5-593.02G157000	49.0815	2.27627	0.698475	3.25891	0.00111841	0.00257181
Pv5-593.02G157300	192.121	1.10725	0.440321	2.51465	0.0119151	0.0220174
Pv5-593.02G158600	93.9903	4.38059	0.567135	7.72407	1.13e-14	1.2e-13
Pv5-593.02G158800	497.552	2.26495	0.211473	10.7103	9.1e-27	2.86e-25
Pv5-593.02G158900	6.83254	3.85544	1.10367	3.49329	0.000477113	0.00117928
Pv5-593.02G159300	15.7246	-1.63903	0.503629	-3.25444	0.00113615	0.00260984
Pv5-593.02G159700	43.9473	1.50322	0.400726	3.75124	0.000175962	0.000471452
Pv5-593.02G159800	17.6449	2.06718	0.643868	3.21057	0.00132471	0.00301055
Pv5-593.02G160000	246.649	-2.89895	0.792811	-3.65655	0.000255636	0.000663932
Pv5-593.02G160300	1104.61	-1.14364	0.154883	-7.38385	1.54e-13	1.42e-12
Pv5-593.02G160500	1305.29	-1.38908	0.256898	-5.40715	6.4e-08	3.01e-07
Pv5-593.02G160600	382.502	4.48194	0.409464	10.9459	6.95e-28	2.36e-26
Pv5-593.02G160900	844.203	1.18849	0.245453	4.84204	1.29e-06	4.96e-06
Pv5-593.02G161000	299.358	2.44648	0.20189	12.1179	8.49e-34	4.51e-32
Pv5-593.02G161200	84.0896	3.35529	0.392758	8.54288	1.31e-17	1.85e-16
Pv5-593.02G161600	2766.07	-1.04887	0.166395	-6.3035	2.91e-10	1.86e-09
Pv5-593.02G161800	9682.18	-1.23629	0.120675	-10.2448	1.25e-24	3.3e-23
Pv5-593.02G161900	5023.56	3.57668	0.199386	17.9385	5.91e-72	3.74e-69
Pv5-593.02G162000	2839.97	-1.5528	0.191182	-8.12211	4.58e-16	5.62e-15
Pv5-593.02G162300	50.2939	6.57144	0.94618	6.94524	3.78e-12	3.01e-11
Pv5-593.02G163200	361.075	5.12732	0.445136	11.5186	1.06e-30	4.54e-29
Pv5-593.02G163900	10347	-2.19087	0.445373	-4.91917	8.69e-07	3.45e-06
Pv5-593.02G164000	53.2917	1.8201	0.459343	3.9624	7.42e-05	0.000213608
Pv5-593.02G164100	180.611	4.79715	0.366608	13.0852	4e-39	3.2e-37
Pv5-593.02G164500	369.777	2.47332	0.199879	12.3741	3.61e-35	2.14e-33
Pv5-593.02G164700	17.2434	7.77669	1.52032	5.11516	3.13e-07	1.33e-06
Pv5-593.02G165900	28.9786	4.73323	0.692737	6.83266	8.34e-12	6.39e-11
Pv5-593.02G166000	377.771	1.47429	0.199065	7.40609	1.3e-13	1.21e-12
Pv5-593.02G166100	184.885	1.34039	0.233903	5.73055	1e-08	5.25e-08
Pv5-593.02G166300	8.11369	6.99418	1.53472	4.55731	5.18e-06	1.82e-05
Pv5-593.02G166400	75.4235	3.13795	0.553169	5.67268	1.41e-08	7.22e-08
Pv5-593.02G166600	1138.76	2.21801	0.234314	9.46596	2.91e-21	5.79e-20
Pv5-593.02G166800	11.1045	3.81957	1.395	2.73805	0.00618054	0.0122021
Pv5-593.02G166900	203.472	2.17477	0.565964	3.84259	0.000121741	0.000336457
Pv5-593.02G167500	80.6817	-2.83322	0.330294	-8.57786	9.67e-18	1.38e-16
Pv5-593.02G167800	93.5927	4.13071	0.481561	8.57775	9.68e-18	1.39e-16
Pv5-593.02G168700	232.081	1.2085	0.207553	5.82261	5.79e-09	3.13e-08
Pv5-593.02G168900	499.305	-1.4821	0.233972	-6.33453	2.38e-10	1.54e-09
Pv5-593.02G169000	25.5917	5.12428	0.979045	5.23396	1.66e-07	7.34e-07
Pv5-593.02G169100	4.52925	5.92249	1.80694	3.27764	0.00104679	0.00242104
Pv5-593.02G169800	48.9879	3.6958	0.53437	6.91618	4.64e-12	3.65e-11
Pv5-593.02G169900	668.722	-1.13025	0.126567	-8.93012	4.26e-19	6.96e-18
Pv5-593.02G170300	383.856	3.13246	0.333281	9.39887	5.52e-21	1.07e-19
Pv5-593.02G170400	73.2341	-2.65636	0.616417	-4.30936	1.64e-05	5.28e-05
Pv5-593.02G170900	141.912	-1.53797	0.279921	-5.49429	3.92e-08	1.9e-07
Pv5-593.02G171000	943.019	-1.44171	0.160648	-8.97435	2.85e-19	4.75e-18
Pv5-593.02G171500	475.189	7.28832	1.19883	6.07954	1.21e-09	7.13e-09
Pv5-593.02G172000	435.1	2.02955	0.202635	10.0158	1.3e-23	3.12e-22
Pv5-593.02G172300	437.358	3.71205	0.577959	6.42269	1.34e-10	8.9e-10
Pv5-593.02G173800	80.1414	-1.09144	0.343841	-3.17425	0.00150222	0.00337496
Pv5-593.02G175000	23.8984	3.31128	0.799215	4.14316	3.43e-05	0.000104651
Pv5-593.02G176800	131.097	4.02888	0.528346	7.62546	2.43e-14	2.48e-13
Pv5-593.02G177100	858.863	1.67518	0.140264	11.943	7.06e-33	3.55e-31
Pv5-593.02G177900	37.9504	2.94899	0.823479	3.58113	0.000342111	0.000869026
Pv5-593.02G178000	114.581	7.34302	1.00282	7.32237	2.44e-13	2.2e-12
Pv5-593.02G178500	21867.7	-2.15565	0.216395	-9.96166	2.24e-23	5.3e-22
Pv5-593.02G179000	59.1713	5.36834	0.647654	8.2889	1.14e-16	1.49e-15
Pv5-593.02G179500	149.239	-2.28021	0.389797	-5.84974	4.92e-09	2.69e-08
Pv5-593.02G180700	89.3368	-6.59112	0.846925	-7.78241	7.12e-15	7.73e-14
Pv5-593.02G180900	26.9473	2.97457	0.936633	3.17581	0.00149417	0.00335836
Pv5-593.02G181100	1339.38	2.13459	0.243242	8.77556	1.7e-18	2.61e-17
Pv5-593.02G181500	13.3872	2.69205	0.974635	2.76211	0.00574286	0.0113957
Pv5-593.02G182100	7.59929	4.71608	1.61175	2.92607	0.00343274	0.00717133
Pv5-593.02G182500	5.83599	5.79072	1.52742	3.79118	0.000149935	0.000407648
Pv5-593.02G182600	528.287	3.65682	1.12308	3.25605	0.00112973	0.00259627
Pv5-593.02G182700	59.4437	3.79198	0.673333	5.63165	1.78e-08	9.03e-08
Pv5-593.02G182900	6.32639	1.7981	0.782716	2.29726	0.0216038	0.0374732
Pv5-593.02G183700	890.23	1.08958	0.150644	7.2328	4.73e-13	4.16e-12
Pv5-593.02G184500	3.80313	3.88153	1.62606	2.38708	0.0169829	0.0302425
Pv5-593.02G185300	157.126	3.45481	0.470788	7.33836	2.16e-13	1.97e-12
Pv5-593.02G185600	612.631	1.74942	0.424759	4.11862	3.81e-05	0.000115674
Pv5-593.02G188100	40.3101	2.76367	0.416075	6.64223	3.09e-11	2.22e-10
Pv5-593.02G188800	67.6309	4.38573	0.648466	6.76324	1.35e-11	1.01e-10
Pv5-593.02G188900	11.8456	6.62484	1.38444	4.78523	1.71e-06	6.46e-06
Pv5-593.02G189200	57.7913	-1.51091	0.544553	-2.77458	0.00552731	0.0109982
Pv5-593.02G189700	287.639	3.26599	0.422929	7.72232	1.14e-14	1.21e-13
Pv5-593.02G189800	678.003	1.39718	0.163348	8.55341	1.2e-17	1.7e-16
Pv5-593.02G190600	485.013	-1.24052	0.189094	-6.56034	5.37e-11	3.76e-10
Pv5-593.02G190700	520.06	-1.3496	0.209607	-6.43874	1.2e-10	8.05e-10
Pv5-593.02G191200	1844.53	-2.40522	0.151636	-15.8618	1.17e-56	2.59e-54
Pv5-593.02G191700	2544.89	-1.60764	0.414143	-3.88183	0.000103672	0.000290241
Pv5-593.02G191800	50.9208	2.03322	0.431899	4.70764	2.51e-06	9.25e-06
Pv5-593.02G191900	16474.2	3.6601	1.00613	3.63782	0.000274956	0.000710377
Pv5-593.02G193000	9091.86	-2.01768	0.245718	-8.21135	2.19e-16	2.76e-15
Pv5-593.02G193300	100.57	-5.8973	1.09823	-5.36982	7.88e-08	3.66e-07
Pv5-593.02G193600	1067.56	1.41049	0.132072	10.6797	1.27e-26	3.94e-25
Pv5-593.02G193700	372.881	3.74731	0.37697	9.94059	2.77e-23	6.48e-22
Pv5-593.02G194100	192.429	1.4581	0.174662	8.34811	6.94e-17	9.21e-16
Pv5-593.02G194300	5.62619	6.6891	1.75111	3.81991	0.000133499	0.000366205
Pv5-593.02G194400	20.7932	4.07267	0.973043	4.1855	2.85e-05	8.82e-05
Pv5-593.02G195800	66.3613	-7.92203	1.31728	-6.01394	1.81e-09	1.04e-08
Pv5-593.02G196000	136.855	1.06675	0.324301	3.28939	0.00100404	0.00233335
Pv5-593.02G196400	222.189	2.7799	0.275005	10.1086	5.06e-24	1.26e-22
Pv5-593.02G197800	84.0312	-2.13581	0.33841	-6.31131	2.77e-10	1.77e-09
Pv5-593.02G198100	13845.1	1.866	0.799236	2.33473	0.0195574	0.0342846
Pv5-593.02G198700	294.254	-8.39374	0.609458	-13.7725	3.73e-43	3.92e-41
Pv5-593.02G199200	64.9842	-1.52217	0.501123	-3.03751	0.00238538	0.00513419
Pv5-593.02G199300	99.705	-2.21831	0.433116	-5.12174	3.03e-07	1.28e-06
Pv5-593.02G199400	11.2704	2.09069	0.807221	2.58999	0.00959789	0.0181324
Pv5-593.02G201000	1924.68	8.76523	0.682018	12.8519	8.39e-38	6.12e-36
Pv5-593.02G201200	232.252	4.26882	0.483677	8.82577	1.09e-18	1.71e-17
Pv5-593.02G202700	12.5751	2.5066	0.907696	2.76149	0.00575377	0.011414
Pv5-593.02G204000	67.4303	-1.92264	0.381645	-5.03778	4.71e-07	1.94e-06
Pv5-593.02G204200	2117.52	2.41394	0.324188	7.44611	9.61e-14	9.11e-13
Pv5-593.02G204300	83.0128	2.81696	0.387633	7.26708	3.67e-13	3.27e-12
Pv5-593.02G204800	672.383	1.32777	0.252623	5.25592	1.47e-07	6.57e-07
Pv5-593.02G205200	60.9267	-1.84453	0.645781	-2.85628	0.00428636	0.00875245
Pv5-593.02G205500	57.8529	2.23087	0.31377	7.10989	1.16e-12	9.82e-12
Pv5-593.02G205700	368.913	-1.11424	0.26066	-4.27469	1.91e-05	6.11e-05
Pv5-593.02G206400	5.6461	3.29519	1.37899	2.38957	0.0168681	0.0300487
Pv5-593.02G206700	33.9018	-1.25571	0.485936	-2.58411	0.00976314	0.0184034
Pv5-593.02G206800	48.3111	1.71211	0.422764	4.04979	5.13e-05	0.000151692
Pv5-593.02G208800	121.314	1.81227	0.240492	7.53565	4.86e-14	4.78e-13
Pv5-593.02G209000	14.2499	2.07927	0.863589	2.40771	0.0160528	0.0287385
Pv5-593.02G209400	11.6724	7.29475	1.41961	5.13856	2.77e-07	1.18e-06
Pv5-593.02G210300	1107.46	1.52868	0.427629	3.57479	0.000350512	0.000889364
Pv5-593.02G210500	1286.17	-1.11511	0.114934	-9.70223	2.95e-22	6.41e-21
Pv5-593.02G210800	1826.31	3.24319	0.266123	12.1868	3.65e-34	2.01e-32
Pv5-593.02G211200	8647.9	-1.30879	0.142614	-9.17715	4.43e-20	7.91e-19
Pv5-593.02G212000	12.8868	-4.73296	1.04549	-4.527	5.98e-06	2.08e-05
Pv5-593.02G212200	44.2291	3.33616	0.652636	5.11182	3.19e-07	1.35e-06
Pv5-593.02G212800	14008.1	2.52437	0.260606	9.68656	3.44e-22	7.4e-21
Pv5-593.02G213200	5.98572	6.57407	2.13092	3.08509	0.00203494	0.00444653
Pv5-593.02G213600	19.0847	4.28227	0.98043	4.36774	1.26e-05	4.13e-05
Pv5-593.02G213700	80.5872	-1.82177	0.313521	-5.81068	6.22e-09	3.34e-08
Pv5-593.02G214000	99.9534	1.153	0.243335	4.73835	2.15e-06	8.02e-06
Pv5-593.02G214400	1499.67	-1.88237	0.325825	-5.77724	7.59e-09	4.03e-08
Pv5-593.02G214700	42.2723	1.83097	0.618183	2.96186	0.00305788	0.00644876
Pv5-593.02G214900	5694.77	-1.11633	0.143317	-7.78925	6.74e-15	7.36e-14
Pv5-593.02G216800	3138.04	1.35234	0.431063	3.13723	0.00170553	0.00378804
Pv5-593.02G217000	287.894	-1.07575	0.202994	-5.29941	1.16e-07	5.27e-07
Pv5-593.02G217600	3349.89	-1.04189	0.136115	-7.65445	1.94e-14	2e-13
Pv5-593.02G217700	37.2121	-2.89995	0.496571	-5.83994	5.22e-09	2.84e-08
Pv5-593.02G218100	456.136	-1.50466	0.269462	-5.58394	2.35e-08	1.17e-07
Pv5-593.02G218200	935.337	-3.26865	0.331152	-9.87056	5.59e-23	1.28e-21
Pv5-593.02G218700	105.506	4.45796	0.424202	10.5091	7.85e-26	2.28e-24
Pv5-593.02G218800	613.245	1.31204	0.224858	5.83497	5.38e-09	2.92e-08
Pv5-593.02G219100	229.589	1.32201	0.150955	8.75762	1.99e-18	3.03e-17
Pv5-593.02G219400	861.213	3.84363	0.396192	9.70144	2.97e-22	6.45e-21
Pv5-593.02G219900	1383.86	-1.31887	0.143322	-9.20214	3.51e-20	6.31e-19
Pv5-593.02G220100	666.938	-1.91348	0.223102	-8.57672	9.76e-18	1.4e-16
Pv5-593.02G220200	4206.39	-1.27495	0.167461	-7.61344	2.67e-14	2.71e-13
Pv5-593.02G220400	187.509	3.98015	0.516494	7.70609	1.3e-14	1.37e-13
Pv5-593.02G220500	4465.36	1.50074	0.0851592	17.6228	1.65e-69	9.02e-67
Pv5-593.02G220700	43.8024	-5.05395	0.659821	-7.65958	1.87e-14	1.93e-13
Pv5-593.02G221300	73.8178	3.87823	0.419942	9.23516	2.58e-20	4.71e-19
Pv5-593.02G221900	415.249	1.46883	0.215713	6.80919	9.82e-12	7.45e-11
Pv5-593.02G222800	127.99	4.89321	0.483952	10.1109	4.94e-24	1.23e-22
Pv5-593.02G223000	10922	-1.26561	0.265752	-4.76236	1.91e-06	7.19e-06
Pv5-593.02G223700	1180.26	5.13984	1.01983	5.03992	4.66e-07	1.92e-06
Pv5-593.02G224900	42.8028	3.11278	0.541545	5.74796	9.03e-09	4.75e-08
Pv5-593.02G225100	6.32775	3.60636	1.5685	2.29924	0.0214911	0.0373
Pv5-593.02G225200	21.5241	3.73389	1.06591	3.50302	0.000460023	0.00114149
Pv5-593.02G225300	19.8161	2.96007	1.14166	2.59278	0.0095204	0.0179978
Pv5-593.02G226500	13.3664	-2.15002	0.582627	-3.69022	0.000224059	0.000588408
Pv5-593.02G226600	2102.14	2.44614	0.988724	2.47404	0.0133596	0.0243774
Pv5-593.02G226900	237.175	5.65744	0.451241	12.5375	4.65e-36	2.92e-34
Pv5-593.02G227200	740.326	-3.795	0.306648	-12.3758	3.54e-35	2.1e-33
Pv5-593.02G227300	155.481	2.74826	0.683157	4.02288	5.75e-05	0.000168859
Pv5-593.02G227500	71.4824	2.70361	0.357581	7.56083	4.01e-14	3.98e-13
Pv5-593.02G228000	20052.6	-1.16784	0.188531	-6.1944	5.85e-10	3.6e-09
Pv5-593.02G228300	996.397	-1.29799	0.158859	-8.17072	3.07e-16	3.81e-15
Pv5-593.02G229100	540.015	-1.57695	0.206655	-7.63086	2.33e-14	2.38e-13
Pv5-593.02G229200	2131.14	-3.11751	0.254804	-12.235	2.02e-34	1.13e-32
Pv5-593.02G229300	288.213	-2.00428	0.491359	-4.07905	4.52e-05	0.000135354
Pv5-593.02G229900	691.302	1.74138	0.181398	9.59981	8.01e-22	1.66e-20
Pv5-593.02G230100	1532.57	1.19675	0.106082	11.2814	1.62e-29	6.32e-28
Pv5-593.02G230600	301.018	1.58033	0.413138	3.8252	0.000130666	0.000359113
Pv5-593.02G231000	12246.1	1.14697	0.168364	6.81242	9.6e-12	7.3e-11
Pv5-593.02G231100	871.923	-1.20175	0.153622	-7.82275	5.17e-15	5.71e-14
Pv5-593.02G231500	1843.67	1.03619	0.156659	6.6143	3.73e-11	2.66e-10
Pv5-593.02G231700	251.644	-1.56115	0.288645	-5.40855	6.35e-08	2.99e-07
Pv5-593.02G232100	36.3717	-3.44251	0.672539	-5.11868	3.08e-07	1.3e-06
Pv5-593.02G232500	1209.01	-1.20409	0.144221	-8.34897	6.89e-17	9.15e-16
Pv5-593.02G233200	2899.11	-2.16521	0.709356	-3.05236	0.00227053	0.00490994
Pv5-593.02G234100	165.122	1.42274	0.351729	4.04499	5.23e-05	0.000154677
Pv5-593.02G234300	107.798	-2.89464	0.422117	-6.85743	7.01e-12	5.42e-11
Pv5-593.02G234500	2216.3	-1.10695	0.317749	-3.48373	0.000494485	0.00121865
Pv5-593.02G234800	11.7139	3.95093	1.14362	3.45475	0.0005508	0.00134549
Pv5-593.02G235600	378.494	-1.31732	0.25947	-5.07695	3.84e-07	1.6e-06
Pv5-593.02G235800	334.488	-1.05123	0.292034	-3.5997	0.000318588	0.000813867
Pv5-593.02G236000	11.2548	2.47616	1.11694	2.21693	0.026628	0.0452619
Pv5-593.02G236300	14.8317	2.48152	0.630415	3.93633	8.27e-05	0.000235838
Pv5-593.02G236800	2209.11	-1.06646	0.148768	-7.16863	7.57e-13	6.54e-12
Pv5-593.02G237100	124.186	1.86048	0.824913	2.25537	0.0241101	0.0413813
Pv5-593.02G237200	12.6198	3.74415	1.29242	2.89702	0.00376725	0.00779859
Pv5-593.02G237800	39.5301	2.43971	0.588344	4.14673	3.37e-05	0.000103204
Pv5-593.02G237900	482.464	-1.09239	0.146463	-7.45846	8.75e-14	8.35e-13
Pv5-593.02G238000	193.417	-2.16008	0.429301	-5.03162	4.86e-07	1.99e-06
Pv5-593.02G238500	10.9007	-3.32023	1.11866	-2.96806	0.00299688	0.00632801
Pv5-593.02G238600	25705.9	-3.09038	0.281017	-10.9971	3.95e-28	1.36e-26
Pv5-593.02G238700	17.1089	-3.48084	0.753031	-4.62243	3.79e-06	1.36e-05
Pv5-593.02G238900	33.0505	2.85389	0.589786	4.83886	1.31e-06	5.03e-06
Pv5-593.02G239400	20.638	2.8964	0.589434	4.91387	8.93e-07	3.53e-06
Pv5-593.02G239700	38.6726	1.79856	0.36614	4.91223	9e-07	3.56e-06
Pv5-593.02G240400	1139.28	1.50558	0.10921	13.7862	3.09e-43	3.27e-41
Pv5-593.02G240700	578.945	-1.49099	0.154397	-9.65687	4.6e-22	9.76e-21
Pv5-593.02G240900	260.888	4.54847	0.645717	7.04406	1.87e-12	1.54e-11
Pv5-593.02G241200	2609.89	1.25033	0.140214	8.91725	4.78e-19	7.78e-18
Pv5-593.02G242600	43.6549	-1.35367	0.446839	-3.02944	0.0024501	0.00526232
Pv5-593.02G243100	153.699	3.03962	0.617343	4.92372	8.49e-07	3.37e-06
Pv5-593.02G243300	124.47	2.2466	0.284486	7.89707	2.86e-15	3.23e-14
Pv5-593.02G243500	1277.08	2.16749	0.163014	13.2964	2.43e-40	2.08e-38
Pv5-593.02G243600	284.101	-3.98864	0.426075	-9.36135	7.87e-21	1.51e-19
Pv5-593.02G243900	107.516	2.69684	0.362897	7.43142	1.07e-13	1.01e-12
Pv5-593.02G244100	15.9074	5.82687	1.07626	5.41402	6.16e-08	2.91e-07
Pv5-593.02G244200	6.41383	4.69897	1.5049	3.12245	0.0017935	0.00396281
Pv5-593.02G245600	195.753	1.30337	0.31349	4.15762	3.22e-05	9.87e-05
Pv5-593.02G245700	109.429	2.50739	0.526221	4.76489	1.89e-06	7.11e-06
Pv5-593.02G245900	9.37132	4.43361	1.14533	3.87103	0.000108377	0.000302453
Pv5-593.02G246200	7.98281	7.10774	1.42321	4.99416	5.91e-07	2.4e-06
Pv5-593.02G246300	16.1616	1.21685	0.503093	2.41874	0.0155744	0.0279753
Pv5-593.02G247000	7.24403	-2.16189	0.978167	-2.21014	0.0270952	0.0459827
Pv5-593.02G247200	48.7614	2.22659	0.701185	3.17546	0.00149599	0.00336207
Pv5-593.02G247700	36.629	-2.95664	0.83636	-3.53514	0.000407566	0.00102209
Pv5-593.02G247900	339.579	3.83855	0.364877	10.5201	6.98e-26	2.03e-24
Pv5-593.02G248000	4440.71	-1.65663	0.179448	-9.2318	2.66e-20	4.84e-19
Pv5-593.02G248100	78.1561	5.29878	0.670968	7.89721	2.85e-15	3.23e-14
Pv5-593.02G248300	3542.05	1.26179	0.168974	7.46735	8.18e-14	7.84e-13
Pv5-593.02G248400	73.8827	1.51521	0.519135	2.91873	0.00351463	0.0073288
Pv5-593.02G248700	203.189	2.51511	0.263029	9.56209	1.15e-21	2.37e-20
Pv5-593.02G248900	754.646	-1.67608	0.136734	-12.2579	1.52e-34	8.6e-33
Pv5-593.02G249000	898.727	1.28379	0.230873	5.5606	2.69e-08	1.33e-07
Pv5-593.02G249300	83.5825	3.50326	0.297739	11.7662	5.83e-32	2.77e-30
Pv5-593.02G249400	56.5835	3.3242	0.468314	7.09823	1.26e-12	1.06e-11
Pv5-593.02G249900	54.9979	2.81214	0.580833	4.84156	1.29e-06	4.97e-06
Pv5-593.02G251100	1838.05	-1.44169	0.194697	-7.40481	1.31e-13	1.22e-12
Pv5-593.02G252300	168.841	-3.42266	0.322924	-10.599	3.01e-26	8.99e-25
Pv5-593.02G252700	169.832	-1.92529	0.383242	-5.0237	5.07e-07	2.07e-06
Pv5-593.02G253000	1812.69	-3.16073	0.35886	-8.8077	1.28e-18	1.99e-17
Pv5-593.02G253100	10751.8	-1.09887	0.218701	-5.02452	5.05e-07	2.07e-06
Pv5-593.02G254200	552.348	1.79149	0.152571	11.742	7.76e-32	3.62e-30
Pv5-593.02G255000	6473.32	-1.83006	0.13511	-13.5449	8.49e-42	7.82e-40
Pv5-593.02G255400	62.1002	1.62933	0.42942	3.79426	0.000148086	0.000403001
Pv5-593.02G255500	164.344	4.527	0.468626	9.66017	4.45e-22	9.47e-21
Pv5-593.02G255600	1607.54	3.50644	0.214049	16.3815	2.59e-60	7.96e-58
Pv5-593.02G255800	11.9747	5.33783	1.17199	4.55452	5.25e-06	1.84e-05
Pv5-593.02G256000	1160.93	1.86657	0.693679	2.69083	0.00712736	0.0138739
Pv5-593.02G256700	24.0339	5.45672	0.825972	6.60643	3.94e-11	2.8e-10
Pv5-593.02G256800	1980.83	-1.60206	0.41495	-3.86085	0.000112993	0.000314323
Pv5-593.02G257100	1124.51	-2.33344	0.272626	-8.5591	1.14e-17	1.62e-16
Pv5-593.02G257200	18013.7	1.37925	0.0849375	16.2384	2.7e-59	7.49e-57
Pv5-593.02G257300	96.6825	1.37077	0.311692	4.39784	1.09e-05	3.63e-05
Pv5-593.02G257400	37.4746	-1.69584	0.586078	-2.89354	0.00380927	0.00787269
Pv5-593.02G257500	1217.02	-1.91507	0.343999	-5.56707	2.59e-08	1.28e-07
Pv5-593.02G257600	207.952	-1.0643	0.226765	-4.69341	2.69e-06	9.89e-06
Pv5-593.02G258000	1388.64	1.14379	0.369179	3.09821	0.00194695	0.00427547
Pv5-593.02G258400	4709.16	-1.16769	0.148898	-7.84223	4.43e-15	4.92e-14
Pv5-593.02G258500	144.335	1.00053	0.221433	4.51845	6.23e-06	2.16e-05
Pv5-593.02G260500	1134.21	-1.48572	0.277178	-5.36016	8.31e-08	3.85e-07
Pv5-593.02G261100	550.454	1.27182	0.124505	10.2149	1.7e-24	4.43e-23
Pv5-593.02G261600	28.0683	-3.28346	0.8465	-3.87886	0.000104947	0.000293528
Pv5-593.02G261900	17328.9	1.0483	0.154315	6.79325	1.1e-11	8.29e-11
Pv5-593.02G262200	54.8851	2.59036	0.735031	3.52414	0.000424855	0.00106229
Pv5-593.02G262400	85.6357	2.14366	0.331003	6.47625	9.4e-11	6.38e-10
Pv5-593.02G262700	13.6338	1.78723	0.682159	2.61997	0.00879385	0.016784
Pv5-593.02G262900	3.7476	6.15412	1.76078	3.49511	0.000473871	0.00117255
Pv5-593.02G263000	153.895	3.69732	0.667168	5.54181	2.99e-08	1.48e-07
Pv5-593.02G263100	422.566	4.9026	0.573179	8.55334	1.2e-17	1.7e-16
Pv5-593.02G264200	13.2523	1.27011	0.574372	2.2113	0.0270149	0.0458656
Pv5-593.02G265600	46.8699	-4.56141	0.80838	-5.64266	1.67e-08	8.51e-08
Pv5-593.02G265700	26.1405	3.31139	0.750717	4.41098	1.03e-05	3.43e-05
Pv5-593.02G266800	472.746	-2.93453	0.301135	-9.74489	1.94e-22	4.29e-21
Pv5-593.02G267400	2097.19	2.34529	0.263461	8.90186	5.49e-19	8.9e-18
Pv5-593.02G267600	3484.79	-1.2814	0.145184	-8.82602	1.08e-18	1.71e-17
Pv5-593.02G268200	261.356	1.43866	0.281147	5.11712	3.1e-07	1.31e-06
Pv5-593.02G268700	2407.78	-1.41129	0.230761	-6.11581	9.61e-10	5.75e-09
Pv5-593.02G268900	29.0894	-1.01034	0.433451	-2.33092	0.0197574	0.0346084
Pv5-593.02G269800	12.952	2.34371	0.832254	2.8161	0.00486104	0.00979656
Pv5-593.02G270000	841.478	1.44042	0.181954	7.91642	2.44e-15	2.79e-14
Pv5-593.02G270200	635.212	-1.73977	0.276316	-6.29631	3.05e-10	1.94e-09
Pv5-593.02G270300	1320.97	-2.03962	0.211044	-9.66442	4.27e-22	9.11e-21
Pv5-593.02G270800	300.992	1.57353	0.310161	5.07326	3.91e-07	1.63e-06
Pv5-593.02G271000	130.406	3.26528	0.470912	6.93394	4.09e-12	3.25e-11
Pv5-593.02G271100	894.958	2.08973	0.472895	4.41901	9.92e-06	3.32e-05
Pv5-593.02G271400	6653.88	-2.34162	0.225669	-10.3763	3.18e-25	8.85e-24
Pv5-593.02G271800	93.7929	5.07011	0.78929	6.42363	1.33e-10	8.85e-10
Pv5-593.02G271900	12608.1	3.09162	0.894497	3.45626	0.000547718	0.00133876
Pv5-593.02G272000	567.384	4.21791	0.889808	4.74025	2.13e-06	7.96e-06
Pv5-593.02G272100	66.724	1.72771	0.706322	2.44607	0.0144425	0.0261508
Pv5-593.02G272400	1339.79	1.04491	0.188225	5.55141	2.83e-08	1.4e-07
Pv5-593.02G273500	710.142	-2.33641	0.901029	-2.59305	0.00951301	0.0179855
Pv5-593.02G273900	290.642	1.84583	0.172702	10.688	1.16e-26	3.61e-25
Pv5-593.02G274300	80.0344	-1.2344	0.312892	-3.94512	7.98e-05	0.000228148
Pv5-593.02G275200	2862.43	1.71824	0.243241	7.06393	1.62e-12	1.34e-11
Pv5-593.02G275600	457.066	5.79395	0.408461	14.1848	1.14e-45	1.38e-43
Pv5-593.02G276100	14.9076	-3.60488	1.6526	-2.18133	0.0291589	0.0491554
Pv5-593.02G276400	124.26	2.47982	0.240818	10.2975	7.23e-25	1.95e-23
Pv5-593.02G276800	54.7351	-3.05513	1.17469	-2.6008	0.00930076	0.0176468
Pv5-593.02G277100	753.306	1.04831	0.173324	6.04826	1.46e-09	8.57e-09
Pv5-593.02G277200	64.6533	6.38046	1.14819	5.55697	2.74e-08	1.36e-07
Pv5-593.02G277500	11.4096	4.23314	1.39139	3.04239	0.00234706	0.00505978
Pv5-593.02G277600	218.329	3.28915	0.304228	10.8115	3.04e-27	9.78e-26
Pv5-593.02G277700	51.8865	1.44785	0.388733	3.72452	0.000195685	0.000519348
Pv5-593.02G277800	218.29	2.83114	0.578982	4.88986	1.01e-06	3.96e-06
Pv5-593.02G277900	12.9844	7.00505	1.43585	4.87867	1.07e-06	4.17e-06
Pv5-593.02G278000	443.542	4.62852	0.332814	13.9072	5.73e-44	6.34e-42
Pv5-593.02G278100	407.581	-2.26184	0.35031	-6.45669	1.07e-10	7.2e-10
Pv5-593.02G279500	143.685	-1.32911	0.589305	-2.25539	0.0241091	0.0413813
Pv5-593.02G279800	33.0149	4.58201	0.567863	8.06886	7.1e-16	8.55e-15
Pv5-593.02G280800	3386.91	2.05316	0.159642	12.861	7.46e-38	5.46e-36
Pv5-593.02G281000	1024.16	1.78235	0.174723	10.201	1.96e-24	5.08e-23
Pv5-593.02G281600	140.253	-1.00447	0.277463	-3.6202	0.000294372	0.000756582
Pv5-593.02G281900	1850.7	-1.06026	0.11824	-8.96701	3.05e-19	5.06e-18
Pv5-593.02G282200	2554.86	3.79166	0.309024	12.2698	1.32e-34	7.47e-33
Pv5-593.02G282400	2612.25	-1.0598	0.120444	-8.79906	1.38e-18	2.13e-17
Pv5-593.02G283200	28.4924	2.50814	0.90014	2.78639	0.00532982	0.0106365
Pv5-593.02G283400	466.275	3.74158	0.420793	8.89173	6.02e-19	9.7e-18
Pv5-593.02G283600	187.901	2.16452	0.306089	7.07154	1.53e-12	1.28e-11
Pv5-593.02G284100	30.7604	2.60563	0.775498	3.35994	0.000779595	0.00185104
Pv5-593.02G284400	6138.86	-1.48676	0.159535	-9.31937	1.17e-20	2.21e-19
Pv5-593.02G284600	291.211	-1.21072	0.259509	-4.66541	3.08e-06	1.12e-05
Pv5-593.02G284800	117.175	1.46379	0.243133	6.02051	1.74e-09	1e-08
Pv5-593.02G284900	1347.6	1.66879	0.131533	12.6872	6.97e-37	4.74e-35
Pv5-593.02G285000	128.94	-1.3716	0.416496	-3.29319	0.000990567	0.00230522
Pv5-593.02G285100	276.71	2.18571	0.239015	9.14467	5.98e-20	1.06e-18
Pv5-593.02G285400	24.437	2.38808	0.596192	4.00555	6.19e-05	0.000180659
Pv5-593.02G285900	8.02072	-5.94795	1.35401	-4.39284	1.12e-05	3.71e-05
Pv5-593.02G286000	503.042	2.45017	0.495371	4.94613	7.57e-07	3.03e-06
Pv5-593.02G286600	991.919	-2.64232	0.354293	-7.45803	8.78e-14	8.37e-13
Pv5-593.02G287100	599.124	-3.7265	0.869555	-4.28552	1.82e-05	5.84e-05
Pv5-593.02G287900	56.0462	2.07687	0.607812	3.41695	0.000633261	0.00153031
Pv5-593.02G288500	114.85	2.81169	0.247475	11.3615	6.5e-30	2.61e-28
Pv5-593.02G289300	2206.33	1.32243	0.14014	9.43649	3.85e-21	7.6e-20
Pv5-593.02G289400	20.4748	3.28767	0.771827	4.2596	2.05e-05	6.49e-05
Pv5-593.02G289600	82.2925	5.91462	0.568238	10.4087	2.26e-25	6.38e-24
Pv5-593.02G289800	44.2697	1.03414	0.40548	2.5504	0.01076	0.0200585
Pv5-593.02G290500	2373.72	2.72561	0.164195	16.5999	6.98e-62	2.32e-59
Pv5-593.02G291800	198.905	1.05181	0.196359	5.35659	8.48e-08	3.92e-07
Pv5-593.02G291900	11.0529	2.52792	0.856496	2.95146	0.00316272	0.00665597
Pv5-593.02G292200	13.5228	-2.20978	0.651872	-3.3899	0.000699182	0.00167582
Pv5-593.02G293400	1126.33	1.17318	0.148353	7.90807	2.61e-15	2.97e-14
Pv5-593.02G293700	20.5791	3.83002	0.652678	5.86816	4.41e-09	2.42e-08
Pv5-593.02G293900	43.9527	-3.10223	0.666086	-4.6574	3.2e-06	1.16e-05
Pv5-593.02G294400	3460.44	1.65716	0.332663	4.98149	6.31e-07	2.55e-06
Pv5-593.02G294900	2724.71	-1.47302	0.121036	-12.1701	4.49e-34	2.46e-32
Pv5-593.02G295700	2825.09	-5.65906	0.26922	-21.0202	4.28e-98	8.68e-95
Pv5-593.02G295800	10183.4	-1.86691	0.212757	-8.77486	1.71e-18	2.62e-17
Pv5-593.02G297300	198.401	-1.68283	0.440671	-3.81878	0.000134111	0.000367734
Pv5-593.02G298100	668.269	2.20692	0.282943	7.79987	6.2e-15	6.79e-14
Pv5-593.02G298800	54.2914	-3.82177	0.55973	-6.82787	8.62e-12	6.6e-11
Pv5-593.02G299600	32.8669	-2.91259	0.593939	-4.90386	9.4e-07	3.7e-06
Pv5-593.02G299800	117.444	1.61028	0.573662	2.80701	0.0050003	0.0100421
Pv5-593.02G300300	9.42253	3.18096	0.790283	4.02509	5.7e-05	0.000167383
Pv5-593.02G300600	44.8281	3.22875	0.556479	5.80211	6.55e-09	3.51e-08
Pv5-593.02G300800	97.189	3.24781	0.357653	9.0809	1.08e-19	1.86e-18
Pv5-593.02G300900	11.5025	2.05494	0.705717	2.91185	0.0035929	0.00747542
Pv5-593.02G301400	301.839	2.76254	0.345093	8.00522	1.19e-15	1.41e-14
Pv5-593.02G301700	436.385	6.16094	0.559511	11.0113	3.37e-28	1.17e-26
Pv5-593.02G302400	294.095	3.2236	0.178927	18.0163	1.45e-72	9.48e-70
Pv5-593.02G303000	27.0682	2.16984	0.517446	4.19337	2.75e-05	8.54e-05
Pv5-593.02G303200	59.7322	1.76168	0.592829	2.97166	0.00296199	0.00626151
Pv5-593.02G303700	22.5299	1.97044	0.800551	2.46136	0.0138413	0.0251567
Pv5-593.02G304800	60.9963	1.58613	0.48395	3.27746	0.00104747	0.00242234
Pv5-593.02G304900	1261.81	-1.83064	0.25937	-7.05804	1.69e-12	1.4e-11
Pv5-593.02G305100	13526.1	-1.61657	0.203218	-7.95484	1.79e-15	2.08e-14
Pv5-593.02G305900	11.9502	1.79811	0.702161	2.56082	0.0104426	0.0195315
Pv5-593.02G306000	173.485	2.25937	0.30272	7.46357	8.42e-14	8.04e-13
Pv5-593.02G306800	41.9272	1.65268	0.355721	4.646	3.38e-06	1.23e-05
Pv5-593.02G306900	1346.92	1.22551	0.21547	5.6876	1.29e-08	6.65e-08
Pv5-593.02G307000	45.3192	3.22425	1.00716	3.20134	0.0013679	0.00310034
Pv5-593.02G307200	2170.22	-1.96897	0.305016	-6.45529	1.08e-10	7.26e-10
Pv5-593.02G307700	920.202	3.60193	0.563429	6.39288	1.63e-10	1.07e-09
Pv5-593.02G308300	11.5902	-2.43196	1.08091	-2.24992	0.0244539	0.0419251
Pv5-593.02G308500	43.2784	-2.21513	0.733363	-3.02051	0.0025235	0.0054062
Pv5-593.02G309500	644.754	5.54107	0.35764	15.4934	3.84e-54	7.34e-52
Pv5-593.02G309600	4745.65	-1.36902	0.133964	-10.2193	1.63e-24	4.26e-23
Pv5-593.02G309700	32.6876	5.18848	0.739621	7.01506	2.3e-12	1.88e-11
Pv5-593.02G310400	221.38	1.28092	0.49731	2.5757	0.0100037	0.0187991
Pv5-593.02G310800	40.1403	3.13424	0.856124	3.66096	0.000251269	0.000653428
Pv5-593.02G311100	33.8991	-1.65785	0.386375	-4.29077	1.78e-05	5.71e-05
Pv5-593.02G311600	12.1738	7.60696	1.50616	5.05057	4.41e-07	1.82e-06
Pv5-593.02G311800	5696.92	1.02454	0.0944618	10.8461	2.08e-27	6.79e-26
Pv5-593.02G312100	1989.52	2.27905	0.158491	14.3797	6.94e-47	9.01e-45
Pv5-593.02G312200	20.7738	5.85674	1.39549	4.19689	2.71e-05	8.41e-05
Pv5-593.02G312300	1439.2	-2.74265	0.394942	-6.94444	3.8e-12	3.03e-11
Pv5-593.02G312500	1453.14	-1.59175	0.301534	-5.27884	1.3e-07	5.85e-07
Pv5-593.02G312900	90.3046	-3.19813	0.484315	-6.60341	4.02e-11	2.85e-10
Pv5-593.02G313000	115.06	-2.1347	0.514518	-4.14892	3.34e-05	0.000102298
Pv5-593.02G313100	706.908	1.12025	0.219829	5.09602	3.47e-07	1.46e-06
Pv5-593.02G313500	1244.32	3.8965	0.281008	13.8662	1.02e-43	1.11e-41
Pv5-593.02G314000	1430.6	1.06152	0.407373	2.60577	0.0091669	0.0174156
Pv5-593.02G315300	1924.56	-1.35404	0.445781	-3.03745	0.00238589	0.00513475
Pv5-593.02G316300	317.383	-2.13083	0.356804	-5.97198	2.34e-09	1.34e-08
Pv5-593.02G316400	37.6221	1.2989	0.452042	2.8734	0.00406082	0.00833814
Pv5-593.02G318900	61.193	2.50497	0.541743	4.62391	3.77e-06	1.35e-05
Pv5-593.02G320200	600.254	1.39615	0.22007	6.34413	2.24e-10	1.45e-09
Pv5-593.02G320300	46.7717	1.97265	0.776433	2.54066	0.0110644	0.0205749
Pv5-593.02G320500	471.605	1.147	0.156516	7.3283	2.33e-13	2.11e-12
Pv5-593.02G321100	64.6368	1.38057	0.339595	4.06535	4.8e-05	0.000142922
Pv5-593.02G321400	10.8938	3.11641	1.31285	2.37378	0.0176071	0.0312224
Pv5-593.02G322200	131.583	-2.57139	0.596384	-4.31163	1.62e-05	5.23e-05
Pv5-593.02G323100	1441.42	2.08441	0.736062	2.83184	0.00462808	0.00938682
Pv5-593.02G323200	138.645	1.43273	0.426296	3.36087	0.000776977	0.00184612
Pv5-593.02G324400	5335.18	-1.33582	0.2634	-5.07144	3.95e-07	1.64e-06
Pv5-593.02G324600	2277.46	-1.16291	0.118312	-9.82925	8.42e-23	1.91e-21
Pv5-593.02G325000	2029.83	2.23367	0.178079	12.5431	4.34e-36	2.74e-34
Pv5-593.02G325600	84.7924	1.12748	0.289438	3.89541	9.8e-05	0.00027548
Pv5-593.02G326900	590.887	2.72137	0.245851	11.0691	1.77e-28	6.33e-27
Pv5-593.02G327200	14.2082	2.59195	0.734368	3.5295	0.000416342	0.00104204
Pv5-593.02G327500	477.134	-1.88952	0.433087	-4.36291	1.28e-05	4.21e-05
Pv5-593.02G327600	3120.48	-2.36387	0.779732	-3.03164	0.00243226	0.00522566
Pv5-593.02G328500	497.6	-1.25235	0.289378	-4.32773	1.51e-05	4.88e-05
Pv5-593.03G000400	26.3751	-2.92705	0.706516	-4.14293	3.43e-05	0.000104739
Pv5-593.03G000500	1762.93	-1.19797	0.167694	-7.14379	9.08e-13	7.77e-12
Pv5-593.03G000800	56.3174	2.69531	0.696793	3.86817	0.000109655	0.000305683
Pv5-593.03G002400	38.1902	-1.13547	0.383706	-2.95921	0.00308431	0.00650108
Pv5-593.03G002500	340.01	-2.1709	0.269187	-8.06464	7.35e-16	8.84e-15
Pv5-593.03G002800	187.263	-1.26726	0.281626	-4.49981	6.8e-06	2.34e-05
Pv5-593.03G003000	134.149	7.0587	0.657774	10.7312	7.26e-27	2.29e-25
Pv5-593.03G003100	878.744	-1.89664	0.213288	-8.89237	5.98e-19	9.66e-18
Pv5-593.03G003800	39.224	9.44517	1.36709	6.90895	4.88e-12	3.84e-11
Pv5-593.03G004300	267.734	-7.98737	2.01495	-3.96406	7.37e-05	0.000212183
Pv5-593.03G006700	24.5165	5.75104	1.13573	5.06376	4.11e-07	1.71e-06
Pv5-593.03G006800	22.6608	2.28857	0.570003	4.01501	5.94e-05	0.00017412
Pv5-593.03G007500	76.7965	2.28634	0.391133	5.84544	5.05e-09	2.75e-08
Pv5-593.03G008700	12154.4	1.05461	0.128482	8.20821	2.25e-16	2.83e-15
Pv5-593.03G009300	8250.28	1.72762	0.151093	11.4341	2.82e-30	1.17e-28
Pv5-593.03G009400	23.434	3.22398	0.609473	5.28978	1.22e-07	5.53e-07
Pv5-593.03G009900	61.1247	1.65638	0.40234	4.11687	3.84e-05	0.000116524
Pv5-593.03G010400	46.957	1.96217	0.438325	4.47652	7.59e-06	2.59e-05
Pv5-593.03G010900	110.898	2.29637	0.477701	4.80712	1.53e-06	5.84e-06
Pv5-593.03G011000	2890.15	-1.59158	0.181514	-8.76837	1.81e-18	2.77e-17
Pv5-593.03G011600	124.401	1.64522	0.265189	6.20396	5.51e-10	3.4e-09
Pv5-593.03G011700	7427.18	2.78915	0.686057	4.06548	4.79e-05	0.000142883
Pv5-593.03G012100	12520.2	-1.37906	0.148364	-9.29512	1.47e-20	2.74e-19
Pv5-593.03G012400	3331.86	-1.22679	0.118128	-10.3853	2.89e-25	8.11e-24
Pv5-593.03G012500	160.239	-2.23101	0.546382	-4.08324	4.44e-05	0.000133212
Pv5-593.03G014900	87.1985	2.55757	0.398211	6.42265	1.34e-10	8.9e-10
Pv5-593.03G015500	7.20009	2.73524	0.927091	2.95035	0.00317417	0.00667729
Pv5-593.03G015800	73.1506	5.20809	1.08867	4.7839	1.72e-06	6.5e-06
Pv5-593.03G016200	50.199	6.86413	1.14245	6.00824	1.88e-09	1.08e-08
Pv5-593.03G016300	1197.47	1.89591	0.385375	4.91965	8.67e-07	3.44e-06
Pv5-593.03G016400	514.788	1.85042	0.401006	4.61443	3.94e-06	1.41e-05
Pv5-593.03G016600	4.28346	3.5637	1.47697	2.41284	0.0158289	0.0283873
Pv5-593.03G016800	6673	-1.1996	0.123827	-9.68775	3.4e-22	7.33e-21
Pv5-593.03G017300	18.9787	4.46957	0.770206	5.80309	6.51e-09	3.49e-08
Pv5-593.03G018700	5808.51	2.769	0.815396	3.39589	0.000684053	0.00164247
Pv5-593.03G018800	337.701	5.88972	0.683715	8.61428	7.04e-18	1.03e-16
Pv5-593.03G018900	14046.5	2.36684	0.919528	2.57397	0.0100539	0.0188864
Pv5-593.03G019900	12.7314	-1.37598	0.616357	-2.23245	0.0255855	0.0436804
Pv5-593.03G020500	3719.17	-2.52364	0.143864	-17.5419	6.86e-69	3.39e-66
Pv5-593.03G020600	4369.61	-1.42574	0.271163	-5.25785	1.46e-07	6.52e-07
Pv5-593.03G020800	25925	-3.37953	0.24374	-13.8653	1.03e-43	1.11e-41
Pv5-593.03G021000	135.916	-3.13048	0.493087	-6.34874	2.17e-10	1.41e-09
Pv5-593.03G021300	859.085	-1.09034	0.122543	-8.89764	5.7e-19	9.23e-18
Pv5-593.03G021700	49.7398	1.53841	0.510593	3.01298	0.00258695	0.00552985
Pv5-593.03G021800	23.1342	4.05671	0.7015	5.78291	7.34e-09	3.9e-08
Pv5-593.03G021900	198.642	2.97242	0.241346	12.316	7.43e-35	4.28e-33
Pv5-593.03G022300	93.9008	1.52553	0.298943	5.10307	3.34e-07	1.41e-06
Pv5-593.03G022400	272.896	-1.47107	0.454886	-3.23392	0.00122102	0.00279213
Pv5-593.03G023200	725.167	-1.45044	0.246213	-5.89102	3.84e-09	2.13e-08
Pv5-593.03G023300	18.5269	-5.10185	1.35598	-3.76248	0.000168238	0.000452552
Pv5-593.03G024000	1787.9	1.10546	0.212378	5.20513	1.94e-07	8.47e-07
Pv5-593.03G024200	339.978	3.46117	0.249361	13.8802	8.36e-44	9.2e-42
Pv5-593.03G024400	2132.58	5.09068	0.311237	16.3563	3.92e-60	1.17e-57
Pv5-593.03G024700	15.0203	-2.16016	0.659717	-3.27437	0.00105897	0.00244671
Pv5-593.03G025000	17.5925	4.58138	0.895339	5.11693	3.11e-07	1.31e-06
Pv5-593.03G025100	134.018	-3.45071	0.998442	-3.45609	0.000548066	0.00133945
Pv5-593.03G025300	13.5505	7.45286	1.49872	4.97282	6.6e-07	2.66e-06
Pv5-593.03G026600	67.0317	4.67708	0.609116	7.67847	1.61e-14	1.68e-13
Pv5-593.03G027000	610.783	1.38154	0.322626	4.28219	1.85e-05	5.92e-05
Pv5-593.03G027900	1251.91	-1.36806	0.312337	-4.38007	1.19e-05	3.92e-05
Pv5-593.03G028100	373.275	1.23065	0.156798	7.84863	4.21e-15	4.69e-14
Pv5-593.03G028300	1532.43	2.64552	0.371535	7.12053	1.08e-12	9.12e-12
Pv5-593.03G028500	86.8071	2.92208	0.522699	5.59038	2.27e-08	1.13e-07
Pv5-593.03G029200	40.8345	-1.97596	0.393837	-5.01722	5.24e-07	2.14e-06
Pv5-593.03G029600	484.803	3.72127	0.233214	15.9565	2.57e-57	5.98e-55
Pv5-593.03G029900	1008.4	3.38503	0.41542	8.14845	3.69e-16	4.55e-15
Pv5-593.03G030100	65.7673	4.32959	0.54126	7.99909	1.25e-15	1.47e-14
Pv5-593.03G030600	481.227	2.25088	0.56861	3.95856	7.54e-05	0.000216729
Pv5-593.03G030700	374.416	3.69774	0.654076	5.65337	1.57e-08	8.03e-08
Pv5-593.03G031200	16.4409	-2.43458	0.894194	-2.72266	0.00647595	0.0127183
Pv5-593.03G031500	1343.82	-1.54619	0.188235	-8.21419	2.14e-16	2.7e-15
Pv5-593.03G033200	182.916	1.27249	0.256393	4.96305	6.94e-07	2.79e-06
Pv5-593.03G033500	11.3082	-1.95506	0.786569	-2.48556	0.0129348	0.0236813
Pv5-593.03G033800	57.7171	-9.3738	1.52184	-6.15951	7.3e-10	4.44e-09
Pv5-593.03G033900	2070.43	1.61217	0.461326	3.49464	0.000474701	0.00117374
Pv5-593.03G034000	643.199	-2.08114	0.185219	-11.2361	2.71e-29	1.04e-27
Pv5-593.03G034200	9.5894	3.7693	1.05519	3.57215	0.000354062	0.000897583
Pv5-593.03G034800	22.3524	-2.6358	0.620884	-4.24523	2.18e-05	6.89e-05
Pv5-593.03G034900	9758.28	1.61342	0.113215	14.2509	4.42e-46	5.53e-44
Pv5-593.03G035000	487.825	1.19937	0.292636	4.0985	4.16e-05	0.000125509
Pv5-593.03G035400	15.1164	7.81947	1.44187	5.42314	5.86e-08	2.77e-07
Pv5-593.03G035700	95.4636	3.34188	0.639094	5.22909	1.7e-07	7.53e-07
Pv5-593.03G035800	73.7595	-1.20107	0.39503	-3.04045	0.00236222	0.00508868
Pv5-593.03G035900	88.2181	1.30514	0.41208	3.1672	0.00153914	0.00345138
Pv5-593.03G036400	896.864	2.34977	0.488622	4.80897	1.52e-06	5.79e-06
Pv5-593.03G036600	603.94	-1.96397	0.164954	-11.9062	1.1e-32	5.44e-31
Pv5-593.03G037100	505.982	-5.71161	0.649636	-8.79202	1.47e-18	2.26e-17
Pv5-593.03G037600	451.884	1.33984	0.221225	6.05645	1.39e-09	8.17e-09
Pv5-593.03G038900	34.6081	2.3398	0.756291	3.09379	0.00197617	0.00432933
Pv5-593.03G039300	422.856	-3.97431	0.485668	-8.18318	2.76e-16	3.45e-15
Pv5-593.03G039600	37.8046	3.42845	1.4155	2.42207	0.0154323	0.0277588
Pv5-593.03G039700	296.678	4.51508	1.00021	4.51413	6.36e-06	2.2e-05
Pv5-593.03G040900	2454.83	4.86377	0.444694	10.9373	7.64e-28	2.57e-26
Pv5-593.03G042200	3136.08	-1.16726	0.179523	-6.50202	7.92e-11	5.43e-10
Pv5-593.03G042700	2134.82	2.12997	0.163835	13.0007	1.21e-38	9.34e-37
Pv5-593.03G043700	5875.08	1.03346	0.283916	3.64	0.000272634	0.000704735
Pv5-593.03G043900	1134.47	1.27991	0.327876	3.90363	9.48e-05	0.000266955
Pv5-593.03G045000	2320.9	-6.07041	0.228771	-26.5348	3.85e-155	3.9e-151
Pv5-593.03G045900	4639.57	1.47357	0.0736619	20.0045	5.03e-89	6.79e-86
Pv5-593.03G046000	19.6869	6.98853	1.35531	5.15641	2.52e-07	1.08e-06
Pv5-593.03G046800	61.9882	1.39521	0.332884	4.19127	2.77e-05	8.61e-05
Pv5-593.03G047000	1958.44	2.17267	0.399821	5.43411	5.51e-08	2.61e-07
Pv5-593.03G047100	27.9022	1.76784	0.578425	3.05629	0.00224093	0.00485423
Pv5-593.03G047200	42.4172	4.33185	0.823696	5.25905	1.45e-07	6.48e-07
Pv5-593.03G047400	91.232	-3.63912	0.475866	-7.64735	2.05e-14	2.11e-13
Pv5-593.03G048400	5.56899	-5.47286	2.10416	-2.60097	0.00929602	0.0176394
Pv5-593.03G049200	3953.82	1.31893	0.11838	11.1415	7.88e-29	2.89e-27
Pv5-593.03G050500	6411.83	1.826	0.268898	6.79067	1.12e-11	8.43e-11
Pv5-593.03G050600	21628.6	1.12361	0.128662	8.73301	2.48e-18	3.75e-17
Pv5-593.03G050700	298.38	1.33382	0.249277	5.35075	8.76e-08	4.04e-07
Pv5-593.03G050800	75.3875	1.47379	0.407351	3.61799	0.000296896	0.000762781
Pv5-593.03G051800	64.6455	1.54146	0.298851	5.15794	2.5e-07	1.07e-06
Pv5-593.03G051900	1371.11	2.25275	0.373041	6.03889	1.55e-09	9.05e-09
Pv5-593.03G052400	178.48	1.32062	0.348125	3.79352	0.000148526	0.000404089
Pv5-593.03G052600	892.729	1.86408	0.16805	11.0924	1.37e-28	4.93e-27
Pv5-593.03G052900	673.928	1.41274	0.164518	8.58715	8.92e-18	1.28e-16
Pv5-593.03G053000	117.945	1.24164	0.276327	4.49337	7.01e-06	2.41e-05
Pv5-593.03G054100	73.4289	3.10668	0.394882	7.86738	3.62e-15	4.06e-14
Pv5-593.03G054300	40.5838	1.57808	0.477736	3.30325	0.000955696	0.0022315
Pv5-593.03G054500	178.143	3.23848	0.484658	6.68198	2.36e-11	1.72e-10
Pv5-593.03G055000	274.329	2.56741	1.01187	2.5373	0.011171	0.0207598
Pv5-593.03G055600	30.9755	4.44301	0.702938	6.32063	2.6e-10	1.68e-09
Pv5-593.03G056500	13.303	4.02909	1.15138	3.49936	0.000466384	0.00115544
Pv5-593.03G056900	39.9006	1.54581	0.451473	3.42393	0.000617228	0.00149531
Pv5-593.03G057300	727.839	5.01368	0.393603	12.7379	3.64e-37	2.57e-35
Pv5-593.03G057500	874.787	5.10716	0.383469	13.3183	1.81e-40	1.55e-38
Pv5-593.03G057700	366.342	5.41185	0.443983	12.1893	3.54e-34	1.96e-32
Pv5-593.03G057900	650.517	-1.0629	0.151145	-7.03237	2.03e-12	1.67e-11
Pv5-593.03G058000	1309.89	2.54782	0.19535	13.0423	7.03e-39	5.5e-37
Pv5-593.03G058200	94.1632	2.43609	0.686318	3.5495	0.000385957	0.00097139
Pv5-593.03G058700	45.5758	3.956	0.671615	5.89029	3.86e-09	2.14e-08
Pv5-593.03G058900	114.374	5.91427	0.715105	8.27049	1.33e-16	1.73e-15
Pv5-593.03G059100	248.652	1.1981	0.504046	2.37696	0.0174561	0.0309682
Pv5-593.03G059200	2559.65	1.40227	0.367706	3.81357	0.000136973	0.000374872
Pv5-593.03G059600	17.79	1.55319	0.481064	3.22865	0.00124377	0.00284094
Pv5-593.03G060500	2781.92	5.68025	0.697462	8.14417	3.82e-16	4.71e-15
Pv5-593.03G060600	126.053	-1.3998	0.259159	-5.40131	6.62e-08	3.11e-07
Pv5-593.03G061000	8.87611	4.42714	1.17838	3.75697	0.000171984	0.000461832
Pv5-593.03G061700	2170.62	-2.61884	0.237311	-11.0355	2.58e-28	9.05e-27
Pv5-593.03G061800	15152.5	-1.06286	0.126408	-8.40819	4.16e-17	5.64e-16
Pv5-593.03G062000	437.957	3.3296	0.378404	8.79907	1.38e-18	2.13e-17
Pv5-593.03G062500	5.66558	4.72253	1.68106	2.80926	0.00496548	0.00998122
Pv5-593.03G062700	8.09557	4.25272	1.24787	3.40799	0.000654438	0.00157716
Pv5-593.03G063000	2585.62	-1.15191	0.186397	-6.17985	6.42e-10	3.93e-09
[truncated: 4,321 more rows]
