# Supplementary material for: Seed coat transcriptomic profiling of 5-593, a genotype important for genetic studies of seed coat color and patterning in common bean (Phaseolus vulgaris L.)
Source: BMC Plant Biol. 2025 Mar 5;25:284. doi: 10.1186/s12870-025-06282-7 (PMC11881399; doi:10.1186/s12870-025-06282-7)
Supplement: Supplementary file 11 — Supplementary Material 11: List of significantly enriched GO processes of DEGs during seed coat pigmentation of common bean development [file 12870_2025_6282_MOESM11_ESM.xlsx]

## Sheet: S1 vs. S2
Table S5. List of significantly enriched GO processes of DEGs during seed coat pigmentation of common bean development
S1 vs. S2
Term_type	GO_accession	Description	GeneRatio	BgRatio	pvalue	p.adjust	qvalue	geneID	Count
biological_process	GO:0015979	photosynthesis	58/919	222/15458	1.8612e-22	3.53629e-19	3.35212e-19	Pv5-593.01G063500/Pv5-593.01G095300/Pv5-593.01G105600/Pv5-593.01G238300/Pv5-593.02G023700/Pv5-593.02G129300/Pv5-593.02G142200/Pv5-593.02G151200/Pv5-593.02G180000/Pv5-593.02G263200/Pv5-593.03G011400/Pv5-593.03G181300/Pv5-593.03G209100/Pv5-593.03G245600/Pv5-593.03G259900/Pv5-593.04G066000/Pv5-593.04G066100/Pv5-593.04G072400/Pv5-593.04G078900/Pv5-593.04G091700/Pv5-593.04G091800/Pv5-593.04G091900/Pv5…	58
biological_process	GO:0019684	photosynthesis, light reaction	29/919	112/15458	8.99067e-12	8.54114e-09	8.09634e-09	Pv5-593.01G063500/Pv5-593.02G023700/Pv5-593.02G151200/Pv5-593.02G180000/Pv5-593.03G209100/Pv5-593.03G245600/Pv5-593.04G072400/Pv5-593.04G078900/Pv5-593.04G091700/Pv5-593.04G091800/Pv5-593.04G091900/Pv5-593.04G092300/Pv5-593.05G004200/Pv5-593.05G106700/Pv5-593.06G034900/Pv5-593.06G157400/Pv5-593.06G215100/Pv5-593.07G109600/Pv5-593.07G180900/Pv5-593.08G107100/Pv5-593.08G189600/Pv5-593.08G277700/Pv5…	29
biological_process	GO:0007018	microtubule-based movement	26/919	105/15458	3.11987e-10	1.97592e-07	1.87302e-07	Pv5-593.01G029900/Pv5-593.01G126600/Pv5-593.01G190300/Pv5-593.01G262600/Pv5-593.02G137300/Pv5-593.02G212200/Pv5-593.02G309500/Pv5-593.02G312900/Pv5-593.03G255300/Pv5-593.03G288700/Pv5-593.04G016900/Pv5-593.04G152100/Pv5-593.05G055000/Pv5-593.06G059000/Pv5-593.06G204200/Pv5-593.07G124300/Pv5-593.07G158400/Pv5-593.07G178500/Pv5-593.07G215400/Pv5-593.08G176100/Pv5-593.08G267300/Pv5-593.08G274100/Pv5…	26
biological_process	GO:0009768	photosynthesis, light harvesting in photosystem I	12/919	25/15458	4.59665e-09	2.18341e-06	2.0697e-06	Pv5-593.02G151200/Pv5-593.04G072400/Pv5-593.04G091700/Pv5-593.04G091800/Pv5-593.04G091900/Pv5-593.04G092300/Pv5-593.06G215100/Pv5-593.07G109600/Pv5-593.08G277700/Pv5-593.08G282400/Pv5-593.10G123700/Pv5-593.11G153300	12
biological_process	GO:0009765	photosynthesis, light harvesting	15/919	44/15458	1.65213e-08	6.27808e-06	5.95113e-06	Pv5-593.02G151200/Pv5-593.04G072400/Pv5-593.04G091700/Pv5-593.04G091800/Pv5-593.04G091900/Pv5-593.04G092300/Pv5-593.05G106700/Pv5-593.06G215100/Pv5-593.07G109600/Pv5-593.07G180900/Pv5-593.08G277700/Pv5-593.08G282400/Pv5-593.09G188300/Pv5-593.10G123700/Pv5-593.11G153300	15
biological_process	GO:0045491	xylan metabolic process	17/919	61/15458	5.60479e-08	1.77485e-05	1.68242e-05	Pv5-593.01G022200/Pv5-593.01G174100/Pv5-593.02G015100/Pv5-593.02G015300/Pv5-593.02G201000/Pv5-593.03G236400/Pv5-593.05G092600/Pv5-593.06G216000/Pv5-593.06G228100/Pv5-593.07G025600/Pv5-593.07G044500/Pv5-593.07G163200/Pv5-593.08G215700/Pv5-593.09G058200/Pv5-593.09G079100/Pv5-593.09G123000/Pv5-593.11G141100	17
biological_process	GO:0051301	cell division	54/919	426/15458	1.06764e-07	2.89788e-05	2.74696e-05	Pv5-593.01G000300/Pv5-593.01G000400/Pv5-593.01G023300/Pv5-593.01G025300/Pv5-593.01G029900/Pv5-593.01G115700/Pv5-593.01G203800/Pv5-593.01G207300/Pv5-593.01G209800/Pv5-593.01G231300/Pv5-593.01G256900/Pv5-593.01G262600/Pv5-593.02G010900/Pv5-593.02G014500/Pv5-593.02G112700/Pv5-593.02G212200/Pv5-593.02G285400/Pv5-593.03G219600/Pv5-593.03G255300/Pv5-593.03G259900/Pv5-593.03G288700/Pv5-593.04G077900/Pv5…	54
biological_process	GO:0010383	cell wall polysaccharide metabolic process	26/919	147/15458	5.00459e-07	0.000113534	0.000107622	Pv5-593.01G022200/Pv5-593.01G174100/Pv5-593.01G210100/Pv5-593.02G015100/Pv5-593.02G015300/Pv5-593.02G162300/Pv5-593.02G201000/Pv5-593.03G006800/Pv5-593.03G236400/Pv5-593.04G063900/Pv5-593.04G064100/Pv5-593.05G092600/Pv5-593.06G057200/Pv5-593.06G216000/Pv5-593.06G228100/Pv5-593.07G025600/Pv5-593.07G044500/Pv5-593.07G052200/Pv5-593.07G163200/Pv5-593.08G033700/Pv5-593.08G215700/Pv5-593.09G058200/Pv5…	26
biological_process	GO:0007017	microtubule-based process	36/919	247/15458	5.37793e-07	0.000113534	0.000107622	Pv5-593.01G029900/Pv5-593.01G126600/Pv5-593.01G190300/Pv5-593.01G262600/Pv5-593.02G137300/Pv5-593.02G212200/Pv5-593.02G218700/Pv5-593.02G285400/Pv5-593.02G309500/Pv5-593.02G312900/Pv5-593.03G173600/Pv5-593.03G255300/Pv5-593.03G288700/Pv5-593.04G016900/Pv5-593.04G152100/Pv5-593.05G055000/Pv5-593.06G059000/Pv5-593.06G167500/Pv5-593.06G204200/Pv5-593.07G108100/Pv5-593.07G124300/Pv5-593.07G158400/Pv5…	36
biological_process	GO:0044036	cell wall macromolecule metabolic process	30/919	188/15458	6.84633e-07	0.00013008	0.000123306	Pv5-593.01G022200/Pv5-593.01G174100/Pv5-593.01G210100/Pv5-593.01G217500/Pv5-593.01G218700/Pv5-593.02G015100/Pv5-593.02G015300/Pv5-593.02G162300/Pv5-593.02G179500/Pv5-593.02G201000/Pv5-593.03G006800/Pv5-593.03G236400/Pv5-593.04G063900/Pv5-593.04G064100/Pv5-593.05G092600/Pv5-593.06G057200/Pv5-593.06G216000/Pv5-593.06G228100/Pv5-593.07G025600/Pv5-593.07G044500/Pv5-593.07G052200/Pv5-593.07G163200/Pv5…	30
biological_process	GO:0010410	hemicellulose metabolic process	21/919	108/15458	1.26571e-06	0.000218622	0.000207237	Pv5-593.01G022200/Pv5-593.01G174100/Pv5-593.01G210100/Pv5-593.02G015100/Pv5-593.02G015300/Pv5-593.02G201000/Pv5-593.03G006800/Pv5-593.03G236400/Pv5-593.04G063900/Pv5-593.05G092600/Pv5-593.06G216000/Pv5-593.06G228100/Pv5-593.07G025600/Pv5-593.07G044500/Pv5-593.07G052200/Pv5-593.07G163200/Pv5-593.08G215700/Pv5-593.09G058200/Pv5-593.09G079100/Pv5-593.09G123000/Pv5-593.11G141100	21
biological_process	GO:0019253	reductive pentose-phosphate cycle	8/919	18/15458	3.87944e-06	0.000566995	0.000537467	Pv5-593.01G095300/Pv5-593.01G238300/Pv5-593.02G129300/Pv5-593.03G259900/Pv5-593.04G066000/Pv5-593.04G066100/Pv5-593.07G006000/Pv5-593.08G107100	8
biological_process	GO:0019685	photosynthesis, dark reaction	8/919	18/15458	3.87944e-06	0.000566995	0.000537467	Pv5-593.01G095300/Pv5-593.01G238300/Pv5-593.02G129300/Pv5-593.03G259900/Pv5-593.04G066000/Pv5-593.04G066100/Pv5-593.07G006000/Pv5-593.08G107100	8
biological_process	GO:0015977	carbon fixation	9/919	24/15458	5.18033e-06	0.000703045	0.000666432	Pv5-593.01G095300/Pv5-593.01G238300/Pv5-593.02G129300/Pv5-593.03G259900/Pv5-593.04G066000/Pv5-593.04G066100/Pv5-593.05G097200/Pv5-593.07G006000/Pv5-593.08G107100	9
biological_process	GO:0045492	xylan biosynthetic process	11/919	37/15458	6.31968e-06	0.000800493	0.000758806	Pv5-593.01G022200/Pv5-593.01G174100/Pv5-593.02G015100/Pv5-593.02G015300/Pv5-593.03G236400/Pv5-593.05G092600/Pv5-593.06G228100/Pv5-593.07G163200/Pv5-593.08G215700/Pv5-593.09G058200/Pv5-593.11G141100	11
biological_process	GO:0016051	carbohydrate biosynthetic process	40/919	339/15458	2.64972e-05	0.00314654	0.00298268	Pv5-593.01G022200/Pv5-593.01G075900/Pv5-593.01G095300/Pv5-593.01G101300/Pv5-593.01G174100/Pv5-593.01G209800/Pv5-593.01G238300/Pv5-593.02G015100/Pv5-593.02G015300/Pv5-593.02G025700/Pv5-593.02G129300/Pv5-593.02G210800/Pv5-593.03G003800/Pv5-593.03G006800/Pv5-593.03G161200/Pv5-593.03G236400/Pv5-593.03G259900/Pv5-593.04G064100/Pv5-593.04G066000/Pv5-593.04G066100/Pv5-593.05G002800/Pv5-593.05G092600/Pv5…	40
biological_process	GO:0010413	glucuronoxylan metabolic process	7/919	18/15458	4.57389e-05	0.00461688	0.00437645	Pv5-593.01G022200/Pv5-593.01G174100/Pv5-593.02G015100/Pv5-593.05G092600/Pv5-593.07G163200/Pv5-593.09G058200/Pv5-593.11G141100	7
biological_process	GO:0010417	glucuronoxylan biosynthetic process	7/919	18/15458	4.57389e-05	0.00461688	0.00437645	Pv5-593.01G022200/Pv5-593.01G174100/Pv5-593.02G015100/Pv5-593.05G092600/Pv5-593.07G163200/Pv5-593.09G058200/Pv5-593.11G141100	7
biological_process	GO:0010025	wax biosynthetic process	8/919	24/15458	4.73371e-05	0.00461688	0.00437645	Pv5-593.03G017300/Pv5-593.03G147200/Pv5-593.05G126700/Pv5-593.05G126900/Pv5-593.07G025800/Pv5-593.08G153700/Pv5-593.08G153800/Pv5-593.08G176600	8
biological_process	GO:0070592	cell wall polysaccharide biosynthetic process	13/919	61/15458	4.85988e-05	0.00461688	0.00437645	Pv5-593.01G022200/Pv5-593.01G174100/Pv5-593.02G015100/Pv5-593.02G015300/Pv5-593.03G236400/Pv5-593.04G064100/Pv5-593.05G092600/Pv5-593.06G228100/Pv5-593.07G163200/Pv5-593.08G215700/Pv5-593.09G058200/Pv5-593.09G063700/Pv5-593.11G141100	13
biological_process	GO:0044038	cell wall macromolecule biosynthetic process	13/919	65/15458	9.74679e-05	0.00881852	0.00835928	Pv5-593.01G022200/Pv5-593.01G174100/Pv5-593.02G015100/Pv5-593.02G015300/Pv5-593.03G236400/Pv5-593.04G064100/Pv5-593.05G092600/Pv5-593.06G228100/Pv5-593.07G163200/Pv5-593.08G215700/Pv5-593.09G058200/Pv5-593.09G063700/Pv5-593.11G141100	13
biological_process	GO:0010166	wax metabolic process	8/919	27/15458	0.000121815	0.0105204	0.00997253	Pv5-593.03G017300/Pv5-593.03G147200/Pv5-593.05G126700/Pv5-593.05G126900/Pv5-593.07G025800/Pv5-593.08G153700/Pv5-593.08G153800/Pv5-593.08G176600	8
biological_process	GO:0009834	plant-type secondary cell wall biogenesis	12/919	63/15458	0.000290253	0.0231626	0.0219563	Pv5-593.01G022200/Pv5-593.01G174100/Pv5-593.01G184000/Pv5-593.02G015100/Pv5-593.02G015300/Pv5-593.03G236400/Pv5-593.07G163200/Pv5-593.07G222700/Pv5-593.08G029800/Pv5-593.09G093500/Pv5-593.09G206500/Pv5-593.09G245700	12
biological_process	GO:0009773	photosynthetic electron transport in photosystem I	6/919	17/15458	0.000304771	0.0231626	0.0219563	Pv5-593.02G180000/Pv5-593.03G209100/Pv5-593.04G078900/Pv5-593.05G004200/Pv5-593.08G107100/Pv5-593.10G122300	6
biological_process	GO:0080060	integument development	6/919	17/15458	0.000304771	0.0231626	0.0219563	Pv5-593.03G003800/Pv5-593.04G056500/Pv5-593.06G135700/Pv5-593.07G064800/Pv5-593.10G089800/Pv5-593.11G060200	6
biological_process	GO:0000272	polysaccharide catabolic process	28/919	236/15458	0.000376966	0.0275475	0.0261129	Pv5-593.01G109600/Pv5-593.01G208000/Pv5-593.01G208300/Pv5-593.01G217500/Pv5-593.01G218700/Pv5-593.02G048800/Pv5-593.02G201000/Pv5-593.02G252300/Pv5-593.02G255600/Pv5-593.02G312200/Pv5-593.03G121900/Pv5-593.04G176200/Pv5-593.05G012100/Pv5-593.06G007000/Pv5-593.06G094900/Pv5-593.06G095000/Pv5-593.06G216000/Pv5-593.07G025600/Pv5-593.07G044500/Pv5-593.08G033700/Pv5-593.08G205900/Pv5-593.09G079100/Pv5…	28
biological_process	GO:0042548	regulation of photosynthesis, light reaction	7/919	26/15458	0.00062196	0.0437675	0.0414882	Pv5-593.02G023700/Pv5-593.03G245600/Pv5-593.05G004200/Pv5-593.07G176100/Pv5-593.09G129600/Pv5-593.09G232000/Pv5-593.10G060200	7
cellular_component	GO:0009522	photosystem I	23/874	42/14919	5.30837e-18	1.15722e-15	9.83445e-16	Pv5-593.02G142200/Pv5-593.02G151200/Pv5-593.02G263200/Pv5-593.03G181300/Pv5-593.04G072400/Pv5-593.04G091700/Pv5-593.04G091800/Pv5-593.04G091900/Pv5-593.04G092300/Pv5-593.05G004200/Pv5-593.07G055300/Pv5-593.07G109600/Pv5-593.07G154700/Pv5-593.08G055800/Pv5-593.08G132600/Pv5-593.08G277700/Pv5-593.08G282400/Pv5-593.09G188300/Pv5-593.09G218300/Pv5-593.10G122300/Pv5-593.10G123700/Pv5-593.10G151400/Pv5…	23
cellular_component	GO:0009521	photosystem	32/874	90/14919	1.96373e-17	2.14047e-15	1.81904e-15	Pv5-593.02G023700/Pv5-593.02G142200/Pv5-593.02G151200/Pv5-593.02G263200/Pv5-593.03G181300/Pv5-593.03G245600/Pv5-593.04G072400/Pv5-593.04G091700/Pv5-593.04G091800/Pv5-593.04G091900/Pv5-593.04G092300/Pv5-593.05G004200/Pv5-593.05G019800/Pv5-593.06G034900/Pv5-593.06G215100/Pv5-593.07G010400/Pv5-593.07G055300/Pv5-593.07G109600/Pv5-593.07G154700/Pv5-593.07G176100/Pv5-593.08G055800/Pv5-593.08G132600/Pv5…	32
cellular_component	GO:0009534	chloroplast thylakoid	69/874	470/14919	1.09966e-12	5.99313e-11	5.09315e-11	Pv5-593.01G095300/Pv5-593.01G105600/Pv5-593.02G023700/Pv5-593.02G129300/Pv5-593.02G142200/Pv5-593.02G151200/Pv5-593.02G180000/Pv5-593.02G263200/Pv5-593.03G011400/Pv5-593.03G123700/Pv5-593.03G181300/Pv5-593.03G209100/Pv5-593.03G245600/Pv5-593.03G281600/Pv5-593.04G072400/Pv5-593.04G078900/Pv5-593.04G091700/Pv5-593.04G091800/Pv5-593.04G091900/Pv5-593.04G092300/Pv5-593.05G004200/Pv5-593.05G019800/Pv5…	69
cellular_component	GO:0031976	plastid thylakoid	69/874	470/14919	1.09966e-12	5.99313e-11	5.09315e-11	Pv5-593.01G095300/Pv5-593.01G105600/Pv5-593.02G023700/Pv5-593.02G129300/Pv5-593.02G142200/Pv5-593.02G151200/Pv5-593.02G180000/Pv5-593.02G263200/Pv5-593.03G011400/Pv5-593.03G123700/Pv5-593.03G181300/Pv5-593.03G209100/Pv5-593.03G245600/Pv5-593.03G281600/Pv5-593.04G072400/Pv5-593.04G078900/Pv5-593.04G091700/Pv5-593.04G091800/Pv5-593.04G091900/Pv5-593.04G092300/Pv5-593.05G004200/Pv5-593.05G019800/Pv5…	69
cellular_component	GO:0005871	kinesin complex	22/874	64/14919	4.59082e-12	2.0016e-10	1.70102e-10	Pv5-593.01G029900/Pv5-593.01G126600/Pv5-593.01G190300/Pv5-593.01G262600/Pv5-593.02G137300/Pv5-593.02G212200/Pv5-593.02G309500/Pv5-593.03G255300/Pv5-593.04G152100/Pv5-593.06G059000/Pv5-593.06G204200/Pv5-593.07G124300/Pv5-593.07G158400/Pv5-593.07G178500/Pv5-593.07G215400/Pv5-593.08G176100/Pv5-593.08G267300/Pv5-593.08G274100/Pv5-593.09G006400/Pv5-593.09G203000/Pv5-593.10G152300/Pv5-593.11G141400	22
cellular_component	GO:0005874	microtubule	41/874	231/14919	1.52104e-10	4.1977e-09	3.56734e-09	Pv5-593.01G029900/Pv5-593.01G126600/Pv5-593.01G190300/Pv5-593.01G256900/Pv5-593.01G262600/Pv5-593.02G014500/Pv5-593.02G078300/Pv5-593.02G137300/Pv5-593.02G212200/Pv5-593.02G218700/Pv5-593.02G285400/Pv5-593.02G309500/Pv5-593.02G312900/Pv5-593.03G009400/Pv5-593.03G255300/Pv5-593.03G288700/Pv5-593.04G152100/Pv5-593.05G055000/Pv5-593.05G067600/Pv5-593.06G059000/Pv5-593.06G167500/Pv5-593.06G204200/Pv5…	41
cellular_component	GO:0009535	chloroplast thylakoid membrane	56/874	381/14919	1.54044e-10	4.1977e-09	3.56734e-09	Pv5-593.01G095300/Pv5-593.01G105600/Pv5-593.02G023700/Pv5-593.02G129300/Pv5-593.02G142200/Pv5-593.02G151200/Pv5-593.02G180000/Pv5-593.02G263200/Pv5-593.03G011400/Pv5-593.03G181300/Pv5-593.03G209100/Pv5-593.03G245600/Pv5-593.04G072400/Pv5-593.04G078900/Pv5-593.04G091700/Pv5-593.04G091800/Pv5-593.04G091900/Pv5-593.04G092300/Pv5-593.05G004200/Pv5-593.05G085600/Pv5-593.05G106700/Pv5-593.06G034900/Pv5…	56
cellular_component	GO:0055035	plastid thylakoid membrane	56/874	381/14919	1.54044e-10	4.1977e-09	3.56734e-09	Pv5-593.01G095300/Pv5-593.01G105600/Pv5-593.02G023700/Pv5-593.02G129300/Pv5-593.02G142200/Pv5-593.02G151200/Pv5-593.02G180000/Pv5-593.02G263200/Pv5-593.03G011400/Pv5-593.03G181300/Pv5-593.03G209100/Pv5-593.03G245600/Pv5-593.04G072400/Pv5-593.04G078900/Pv5-593.04G091700/Pv5-593.04G091800/Pv5-593.04G091900/Pv5-593.04G092300/Pv5-593.05G004200/Pv5-593.05G085600/Pv5-593.05G106700/Pv5-593.06G034900/Pv5…	56
cellular_component	GO:0034357	photosynthetic membrane	57/874	395/14919	2.17176e-10	4.73444e-09	4.02348e-09	Pv5-593.01G095300/Pv5-593.01G105600/Pv5-593.02G023700/Pv5-593.02G129300/Pv5-593.02G142200/Pv5-593.02G151200/Pv5-593.02G180000/Pv5-593.02G263200/Pv5-593.03G011400/Pv5-593.03G181300/Pv5-593.03G209100/Pv5-593.03G245600/Pv5-593.04G072400/Pv5-593.04G078900/Pv5-593.04G091700/Pv5-593.04G091800/Pv5-593.04G091900/Pv5-593.04G092300/Pv5-593.05G004200/Pv5-593.05G019800/Pv5-593.05G085600/Pv5-593.05G106700/Pv5…	57
cellular_component	GO:0042651	thylakoid membrane	57/874	395/14919	2.17176e-10	4.73444e-09	4.02348e-09	Pv5-593.01G095300/Pv5-593.01G105600/Pv5-593.02G023700/Pv5-593.02G129300/Pv5-593.02G142200/Pv5-593.02G151200/Pv5-593.02G180000/Pv5-593.02G263200/Pv5-593.03G011400/Pv5-593.03G181300/Pv5-593.03G209100/Pv5-593.03G245600/Pv5-593.04G072400/Pv5-593.04G078900/Pv5-593.04G091700/Pv5-593.04G091800/Pv5-593.04G091900/Pv5-593.04G092300/Pv5-593.05G004200/Pv5-593.05G019800/Pv5-593.05G085600/Pv5-593.05G106700/Pv5…	57
cellular_component	GO:0099080	supramolecular complex	44/874	266/14919	3.44705e-10	6.83143e-09	5.80556e-09	Pv5-593.01G029900/Pv5-593.01G095300/Pv5-593.01G126600/Pv5-593.01G190300/Pv5-593.01G256900/Pv5-593.01G262600/Pv5-593.02G014500/Pv5-593.02G078300/Pv5-593.02G129300/Pv5-593.02G137300/Pv5-593.02G212200/Pv5-593.02G218700/Pv5-593.02G285400/Pv5-593.02G309500/Pv5-593.02G312900/Pv5-593.03G009400/Pv5-593.03G099400/Pv5-593.03G255300/Pv5-593.03G288700/Pv5-593.04G152100/Pv5-593.05G055000/Pv5-593.05G067600/Pv5…	44
cellular_component	GO:0005875	microtubule associated complex	25/874	101/14919	5.0408e-10	9.15745e-09	7.78229e-09	Pv5-593.01G029900/Pv5-593.01G126600/Pv5-593.01G190300/Pv5-593.01G262600/Pv5-593.02G137300/Pv5-593.02G212200/Pv5-593.02G218700/Pv5-593.02G309500/Pv5-593.02G312900/Pv5-593.03G255300/Pv5-593.04G152100/Pv5-593.06G059000/Pv5-593.06G204200/Pv5-593.07G124300/Pv5-593.07G158400/Pv5-593.07G178500/Pv5-593.07G215400/Pv5-593.08G176100/Pv5-593.08G267300/Pv5-593.08G274100/Pv5-593.09G006400/Pv5-593.09G115700/Pv5…	25
cellular_component	GO:0009523	photosystem II	21/874	75/14919	1.075e-09	1.8027e-08	1.53199e-08	Pv5-593.02G023700/Pv5-593.02G151200/Pv5-593.03G245600/Pv5-593.04G072400/Pv5-593.04G091700/Pv5-593.04G091800/Pv5-593.04G091900/Pv5-593.04G092300/Pv5-593.05G019800/Pv5-593.06G034900/Pv5-593.06G215100/Pv5-593.07G010400/Pv5-593.07G109600/Pv5-593.07G176100/Pv5-593.08G189600/Pv5-593.08G277700/Pv5-593.08G282400/Pv5-593.09G188300/Pv5-593.10G055700/Pv5-593.10G123700/Pv5-593.11G153300	21
cellular_component	GO:0048046	apoplast	61/874	457/14919	1.19334e-09	1.80965e-08	1.5379e-08	Pv5-593.01G010800/Pv5-593.01G017000/Pv5-593.01G019200/Pv5-593.01G036700/Pv5-593.01G095300/Pv5-593.01G100800/Pv5-593.01G210100/Pv5-593.01G238300/Pv5-593.02G129300/Pv5-593.02G163200/Pv5-593.02G164100/Pv5-593.02G193700/Pv5-593.02G196400/Pv5-593.02G201000/Pv5-593.03G113000/Pv5-593.03G149800/Pv5-593.03G173100/Pv5-593.03G212900/Pv5-593.03G281600/Pv5-593.04G063900/Pv5-593.04G133000/Pv5-593.05G097200/Pv5…	61
cellular_component	GO:0099513	polymeric cytoskeletal fiber	41/874	247/14919	1.24517e-09	1.80965e-08	1.5379e-08	Pv5-593.01G029900/Pv5-593.01G126600/Pv5-593.01G190300/Pv5-593.01G256900/Pv5-593.01G262600/Pv5-593.02G014500/Pv5-593.02G078300/Pv5-593.02G137300/Pv5-593.02G212200/Pv5-593.02G218700/Pv5-593.02G285400/Pv5-593.02G309500/Pv5-593.02G312900/Pv5-593.03G009400/Pv5-593.03G255300/Pv5-593.03G288700/Pv5-593.04G152100/Pv5-593.05G055000/Pv5-593.05G067600/Pv5-593.06G059000/Pv5-593.06G167500/Pv5-593.06G204200/Pv5…	41
cellular_component	GO:0099081	supramolecular polymer	42/874	262/14919	2.31936e-09	2.97423e-08	2.5276e-08	Pv5-593.01G029900/Pv5-593.01G126600/Pv5-593.01G190300/Pv5-593.01G256900/Pv5-593.01G262600/Pv5-593.02G014500/Pv5-593.02G078300/Pv5-593.02G137300/Pv5-593.02G212200/Pv5-593.02G218700/Pv5-593.02G285400/Pv5-593.02G309500/Pv5-593.02G312900/Pv5-593.03G009400/Pv5-593.03G099400/Pv5-593.03G255300/Pv5-593.03G288700/Pv5-593.04G152100/Pv5-593.05G055000/Pv5-593.05G067600/Pv5-593.06G059000/Pv5-593.06G167500/Pv5…	42
cellular_component	GO:0099512	supramolecular fiber	42/874	262/14919	2.31936e-09	2.97423e-08	2.5276e-08	Pv5-593.01G029900/Pv5-593.01G126600/Pv5-593.01G190300/Pv5-593.01G256900/Pv5-593.01G262600/Pv5-593.02G014500/Pv5-593.02G078300/Pv5-593.02G137300/Pv5-593.02G212200/Pv5-593.02G218700/Pv5-593.02G285400/Pv5-593.02G309500/Pv5-593.02G312900/Pv5-593.03G009400/Pv5-593.03G099400/Pv5-593.03G255300/Pv5-593.03G288700/Pv5-593.04G152100/Pv5-593.05G055000/Pv5-593.05G067600/Pv5-593.06G059000/Pv5-593.06G167500/Pv5…	42
cellular_component	GO:0015630	microtubule cytoskeleton	45/874	337/14919	1.84607e-07	2.23579e-06	1.90005e-06	Pv5-593.01G000300/Pv5-593.01G029900/Pv5-593.01G126600/Pv5-593.01G190300/Pv5-593.01G256900/Pv5-593.01G262600/Pv5-593.02G014500/Pv5-593.02G078300/Pv5-593.02G137300/Pv5-593.02G212200/Pv5-593.02G218700/Pv5-593.02G285400/Pv5-593.02G309500/Pv5-593.02G312900/Pv5-593.03G009400/Pv5-593.03G255300/Pv5-593.03G275600/Pv5-593.03G288700/Pv5-593.04G152100/Pv5-593.05G055000/Pv5-593.05G067600/Pv5-593.06G059000/Pv5…	45
cellular_component	GO:0009505	plant-type cell wall	44/874	335/14919	4.03783e-07	4.63288e-06	3.93717e-06	Pv5-593.01G010800/Pv5-593.01G100800/Pv5-593.01G116400/Pv5-593.01G116500/Pv5-593.01G184600/Pv5-593.02G162300/Pv5-593.02G163200/Pv5-593.02G193700/Pv5-593.02G196400/Pv5-593.02G307700/Pv5-593.03G121900/Pv5-593.03G166000/Pv5-593.04G063900/Pv5-593.04G133000/Pv5-593.04G147800/Pv5-593.04G149300/Pv5-593.05G101000/Pv5-593.05G172200/Pv5-593.06G057200/Pv5-593.06G132300/Pv5-593.06G136300/Pv5-593.06G136400/Pv5…	44
cellular_component	GO:0010287	plastoglobule	18/874	79/14919	5.1335e-07	5.59551e-06	4.75524e-06	Pv5-593.01G085900/Pv5-593.02G151200/Pv5-593.03G181300/Pv5-593.04G072400/Pv5-593.04G091700/Pv5-593.04G091800/Pv5-593.04G091900/Pv5-593.04G092300/Pv5-593.06G215100/Pv5-593.07G055300/Pv5-593.07G109600/Pv5-593.07G170900/Pv5-593.08G055800/Pv5-593.08G277700/Pv5-593.08G282400/Pv5-593.10G123700/Pv5-593.10G151400/Pv5-593.11G153300	18
cellular_component	GO:0098807	chloroplast thylakoid membrane protein complex	7/874	17/14919	2.67621e-05	0.000277816	0.000236097	Pv5-593.05G004200/Pv5-593.06G157400/Pv5-593.07G109600/Pv5-593.08G277700/Pv5-593.10G113700/Pv5-593.10G122300/Pv5-593.11G050500	7
cellular_component	GO:0000779	condensed chromosome, centromeric region	10/874	40/14919	7.66084e-05	0.000759119	0.000645123	Pv5-593.01G029900/Pv5-593.01G256900/Pv5-593.02G212200/Pv5-593.03G009400/Pv5-593.05G174500/Pv5-593.06G204200/Pv5-593.09G115700/Pv5-593.09G124700/Pv5-593.10G113600/Pv5-593.10G152300	10
cellular_component	GO:0009654	photosystem II oxygen evolving complex	7/874	20/14919	9.13422e-05	0.000865765	0.000735754	Pv5-593.02G023700/Pv5-593.03G245600/Pv5-593.05G019800/Pv5-593.06G034900/Pv5-593.07G010400/Pv5-593.08G189600/Pv5-593.10G055700	7
cellular_component	GO:0000775	chromosome, centromeric region	14/874	79/14919	0.000177877	0.00161572	0.00137309	Pv5-593.01G029900/Pv5-593.01G256900/Pv5-593.02G212200/Pv5-593.03G009400/Pv5-593.03G255300/Pv5-593.04G152100/Pv5-593.05G174500/Pv5-593.06G204200/Pv5-593.09G115700/Pv5-593.09G124700/Pv5-593.09G177600/Pv5-593.10G113600/Pv5-593.10G152300/Pv5-593.11G086000	14
cellular_component	GO:0005819	spindle	17/874	109/14919	0.000193295	0.00168553	0.00143241	Pv5-593.01G000300/Pv5-593.01G029900/Pv5-593.01G190300/Pv5-593.01G256900/Pv5-593.01G262600/Pv5-593.02G014500/Pv5-593.02G212200/Pv5-593.03G009400/Pv5-593.06G059000/Pv5-593.06G167500/Pv5-593.06G204200/Pv5-593.06G219800/Pv5-593.07G108100/Pv5-593.07G158400/Pv5-593.07G178400/Pv5-593.08G267300/Pv5-593.09G115700	17
cellular_component	GO:0009524	phragmoplast	15/874	91/14919	0.000243783	0.00204403	0.00173708	Pv5-593.01G000300/Pv5-593.01G262600/Pv5-593.02G014500/Pv5-593.02G212200/Pv5-593.04G077900/Pv5-593.04G152100/Pv5-593.04G175600/Pv5-593.05G091900/Pv5-593.06G167500/Pv5-593.06G204200/Pv5-593.07G108100/Pv5-593.07G124300/Pv5-593.07G178400/Pv5-593.09G115700/Pv5-593.11G156500	15
cellular_component	GO:0000793	condensed chromosome	13/874	81/14919	0.000806155	0.00650895	0.00553151	Pv5-593.01G029900/Pv5-593.01G256900/Pv5-593.02G212200/Pv5-593.03G009400/Pv5-593.05G174500/Pv5-593.06G204200/Pv5-593.09G115700/Pv5-593.09G124700/Pv5-593.10G016500/Pv5-593.10G113600/Pv5-593.10G152300/Pv5-593.11G100900/Pv5-593.11G209700	13
cellular_component	GO:0000776	kinetochore	9/874	45/14919	0.00102443	0.00797592	0.00677818	Pv5-593.01G029900/Pv5-593.01G256900/Pv5-593.02G212200/Pv5-593.03G009400/Pv5-593.05G174500/Pv5-593.06G204200/Pv5-593.09G124700/Pv5-593.10G113600/Pv5-593.10G152300	9
cellular_component	GO:0016324	apical plasma membrane	7/874	29/14919	0.00115766	0.00870241	0.00739558	Pv5-593.01G236600/Pv5-593.02G271000/Pv5-593.03G099400/Pv5-593.07G231500/Pv5-593.08G221500/Pv5-593.10G012200/Pv5-593.11G204900	7
cellular_component	GO:0031977	thylakoid lumen	11/874	69/14919	0.00210393	0.0152886	0.0129927	Pv5-593.03G123700/Pv5-593.03G181300/Pv5-593.05G019800/Pv5-593.05G106700/Pv5-593.06G034900/Pv5-593.07G180900/Pv5-593.08G171600/Pv5-593.08G189600/Pv5-593.09G023500/Pv5-593.10G055700/Pv5-593.11G146000	11
cellular_component	GO:0045177	apical part of cell	8/874	42/14919	0.00267612	0.0188192	0.0159931	Pv5-593.01G236600/Pv5-593.02G271000/Pv5-593.03G099400/Pv5-593.04G147800/Pv5-593.07G231500/Pv5-593.08G221500/Pv5-593.10G012200/Pv5-593.11G204900	8
cellular_component	GO:0005876	spindle microtubule	6/874	27/14919	0.00406877	0.0277185	0.0235561	Pv5-593.01G029900/Pv5-593.01G256900/Pv5-593.02G212200/Pv5-593.03G009400/Pv5-593.06G204200/Pv5-593.09G115700	6
cellular_component	GO:0009543	chloroplast thylakoid lumen	8/874	48/14919	0.00628018	0.040267	0.0342202	Pv5-593.03G123700/Pv5-593.03G181300/Pv5-593.05G019800/Pv5-593.05G106700/Pv5-593.06G034900/Pv5-593.08G171600/Pv5-593.08G189600/Pv5-593.11G146000	8
cellular_component	GO:0031978	plastid thylakoid lumen	8/874	48/14919	0.00628018	0.040267	0.0342202	Pv5-593.03G123700/Pv5-593.03G181300/Pv5-593.05G019800/Pv5-593.05G106700/Pv5-593.06G034900/Pv5-593.08G171600/Pv5-593.08G189600/Pv5-593.11G146000	8
cellular_component	GO:0010598	NAD(P)H dehydrogenase complex (plastoquinone)	4/874	14/14919	0.00729661	0.0445862	0.0378908	Pv5-593.02G180000/Pv5-593.06G088700/Pv5-593.09G133000/Pv5-593.09G152800	4
cellular_component	GO:0098687	chromosomal region	15/874	127/14919	0.00736287	0.0445862	0.0378908	Pv5-593.01G029900/Pv5-593.01G256900/Pv5-593.02G212200/Pv5-593.03G009400/Pv5-593.03G255300/Pv5-593.04G152100/Pv5-593.05G144200/Pv5-593.05G174500/Pv5-593.06G204200/Pv5-593.09G115700/Pv5-593.09G124700/Pv5-593.09G177600/Pv5-593.10G113600/Pv5-593.10G152300/Pv5-593.11G086000	15
molecular_function	GO:0003777	microtubule motor activity	24/865	82/14351	4.42039e-11	1.27286e-08	1.14916e-08	Pv5-593.01G029900/Pv5-593.01G126600/Pv5-593.01G190300/Pv5-593.01G262600/Pv5-593.02G137300/Pv5-593.02G212200/Pv5-593.02G309500/Pv5-593.03G255300/Pv5-593.03G288700/Pv5-593.04G152100/Pv5-593.05G055000/Pv5-593.06G059000/Pv5-593.06G204200/Pv5-593.07G124300/Pv5-593.07G158400/Pv5-593.07G178500/Pv5-593.07G215400/Pv5-593.08G176100/Pv5-593.08G267300/Pv5-593.08G274100/Pv5-593.09G006400/Pv5-593.09G203000/Pv5…	24
molecular_function	GO:0003774	cytoskeletal motor activity	25/865	89/14351	4.7056e-11	1.27286e-08	1.14916e-08	Pv5-593.01G029900/Pv5-593.01G126600/Pv5-593.01G190300/Pv5-593.01G262600/Pv5-593.02G137300/Pv5-593.02G212200/Pv5-593.02G309500/Pv5-593.02G312900/Pv5-593.03G255300/Pv5-593.03G288700/Pv5-593.04G152100/Pv5-593.05G055000/Pv5-593.06G059000/Pv5-593.06G204200/Pv5-593.07G124300/Pv5-593.07G158400/Pv5-593.07G178500/Pv5-593.07G215400/Pv5-593.08G176100/Pv5-593.08G267300/Pv5-593.08G274100/Pv5-593.09G006400/Pv5…	25
molecular_function	GO:0008017	microtubule binding	32/865	163/14351	2.38214e-09	4.29579e-07	3.87829e-07	Pv5-593.01G029900/Pv5-593.01G126600/Pv5-593.01G190300/Pv5-593.01G262600/Pv5-593.02G014500/Pv5-593.02G078300/Pv5-593.02G137300/Pv5-593.02G212200/Pv5-593.02G218700/Pv5-593.02G309500/Pv5-593.03G255300/Pv5-593.03G288700/Pv5-593.04G152100/Pv5-593.05G055000/Pv5-593.05G067600/Pv5-593.06G059000/Pv5-593.06G167500/Pv5-593.06G204200/Pv5-593.07G108100/Pv5-593.07G124300/Pv5-593.07G158400/Pv5-593.07G178500/Pv5…	32
molecular_function	GO:0031409	pigment binding	12/865	25/14351	5.34638e-09	7.23099e-07	6.52822e-07	Pv5-593.02G151200/Pv5-593.04G072400/Pv5-593.04G091700/Pv5-593.04G091800/Pv5-593.04G091900/Pv5-593.04G092300/Pv5-593.06G215100/Pv5-593.07G109600/Pv5-593.08G277700/Pv5-593.08G282400/Pv5-593.10G123700/Pv5-593.11G153300	12
molecular_function	GO:0015631	tubulin binding	32/865	181/14351	3.38216e-08	3.65949e-06	3.30383e-06	Pv5-593.01G029900/Pv5-593.01G126600/Pv5-593.01G190300/Pv5-593.01G262600/Pv5-593.02G014500/Pv5-593.02G078300/Pv5-593.02G137300/Pv5-593.02G212200/Pv5-593.02G218700/Pv5-593.02G309500/Pv5-593.03G255300/Pv5-593.03G288700/Pv5-593.04G152100/Pv5-593.05G055000/Pv5-593.05G067600/Pv5-593.06G059000/Pv5-593.06G167500/Pv5-593.06G204200/Pv5-593.07G108100/Pv5-593.07G124300/Pv5-593.07G158400/Pv5-593.07G178500/Pv5…	32
molecular_function	GO:0019904	protein domain specific binding	21/865	93/14351	1.11256e-07	1.00316e-05	9.05664e-06	Pv5-593.01G095300/Pv5-593.02G129300/Pv5-593.02G263200/Pv5-593.03G181300/Pv5-593.03G209100/Pv5-593.04G072400/Pv5-593.05G085600/Pv5-593.06G034900/Pv5-593.06G072400/Pv5-593.07G055300/Pv5-593.07G109600/Pv5-593.07G245100/Pv5-593.08G055800/Pv5-593.08G093700/Pv5-593.08G189600/Pv5-593.08G277700/Pv5-593.09G023500/Pv5-593.10G067500/Pv5-593.10G122300/Pv5-593.11G146800/Pv5-593.11G153300	21
molecular_function	GO:0016168	chlorophyll binding	13/865	39/14351	2.37474e-07	1.83534e-05	1.65696e-05	Pv5-593.02G151200/Pv5-593.04G072400/Pv5-593.04G091700/Pv5-593.04G091800/Pv5-593.04G091900/Pv5-593.04G092300/Pv5-593.06G215100/Pv5-593.07G109600/Pv5-593.08G277700/Pv5-593.08G282400/Pv5-593.09G188300/Pv5-593.10G123700/Pv5-593.11G153300	13
molecular_function	GO:0008092	cytoskeletal protein binding	42/865	317/14351	1.21588e-06	8.22242e-05	7.4233e-05	Pv5-593.01G029900/Pv5-593.01G106900/Pv5-593.01G126600/Pv5-593.01G190300/Pv5-593.01G262600/Pv5-593.02G014500/Pv5-593.02G078300/Pv5-593.02G137300/Pv5-593.02G212200/Pv5-593.02G218700/Pv5-593.02G271000/Pv5-593.02G309500/Pv5-593.02G312900/Pv5-593.03G055600/Pv5-593.03G099400/Pv5-593.03G255300/Pv5-593.03G288700/Pv5-593.04G152100/Pv5-593.05G055000/Pv5-593.05G067600/Pv5-593.05G091900/Pv5-593.06G059000/Pv5…	42
molecular_function	GO:0046906	tetrapyrrole binding	50/865	424/14351	3.90857e-06	0.000232158	0.000209595	Pv5-593.01G011200/Pv5-593.01G091300/Pv5-593.01G156700/Pv5-593.01G240200/Pv5-593.02G014000/Pv5-593.02G014100/Pv5-593.02G020500/Pv5-593.02G022500/Pv5-593.02G109600/Pv5-593.02G151200/Pv5-593.02G162300/Pv5-593.02G220700/Pv5-593.02G295700/Pv5-593.03G010900/Pv5-593.03G166000/Pv5-593.03G289200/Pv5-593.04G006100/Pv5-593.04G072400/Pv5-593.04G091700/Pv5-593.04G091800/Pv5-593.04G091900/Pv5-593.04G092300/Pv5…	50
molecular_function	GO:0008574	plus-end-directed microtubule motor activity	8/865	18/14351	4.29127e-06	0.000232158	0.000209595	Pv5-593.01G190300/Pv5-593.01G262600/Pv5-593.06G059000/Pv5-593.07G124300/Pv5-593.07G158400/Pv5-593.08G176100/Pv5-593.08G267300/Pv5-593.09G203000	8
molecular_function	GO:0004553	hydrolase activity, hydrolyzing O-glycosyl compounds	45/865	384/14351	1.39327e-05	0.000685235	0.000618638	Pv5-593.01G010800/Pv5-593.01G036700/Pv5-593.01G056600/Pv5-593.01G100800/Pv5-593.01G109600/Pv5-593.01G210100/Pv5-593.01G217300/Pv5-593.01G217500/Pv5-593.01G218700/Pv5-593.01G228700/Pv5-593.02G011300/Pv5-593.02G097600/Pv5-593.02G163200/Pv5-593.02G201000/Pv5-593.02G252300/Pv5-593.02G255600/Pv5-593.02G301400/Pv5-593.02G312200/Pv5-593.04G063900/Pv5-593.04G133000/Pv5-593.04G149300/Pv5-593.06G007000/Pv5…	45
molecular_function	GO:0016798	hydrolase activity, acting on glycosyl bonds	47/865	419/14351	2.81109e-05	0.00126733	0.00114416	Pv5-593.01G010800/Pv5-593.01G036700/Pv5-593.01G056600/Pv5-593.01G100800/Pv5-593.01G109600/Pv5-593.01G210100/Pv5-593.01G217300/Pv5-593.01G217500/Pv5-593.01G218700/Pv5-593.01G228700/Pv5-593.02G011300/Pv5-593.02G048800/Pv5-593.02G097600/Pv5-593.02G163200/Pv5-593.02G201000/Pv5-593.02G252300/Pv5-593.02G255600/Pv5-593.02G301400/Pv5-593.02G312200/Pv5-593.04G063900/Pv5-593.04G133000/Pv5-593.04G149300/Pv5…	47
molecular_function	GO:0042973	glucan endo-1,3-beta-D-glucosidase activity	11/865	53/14351	0.000264157	0.010993	0.00992461	Pv5-593.01G056600/Pv5-593.01G228700/Pv5-593.02G011300/Pv5-593.02G097600/Pv5-593.02G301400/Pv5-593.04G149300/Pv5-593.07G115800/Pv5-593.08G033700/Pv5-593.08G131500/Pv5-593.11G023700/Pv5-593.11G094400	11
molecular_function	GO:0090729	toxin activity	8/865	33/14351	0.00060654	0.0234384	0.0211605	Pv5-593.02G048800/Pv5-593.04G157900/Pv5-593.04G158000/Pv5-593.04G158100/Pv5-593.04G158200/Pv5-593.04G158300/Pv5-593.04G158400/Pv5-593.05G155600	8
molecular_function	GO:0008422	beta-glucosidase activity	15/865	103/14351	0.00125494	0.0452616	0.0408627	Pv5-593.01G056600/Pv5-593.01G109600/Pv5-593.01G228700/Pv5-593.02G011300/Pv5-593.02G097600/Pv5-593.02G255600/Pv5-593.02G301400/Pv5-593.04G149300/Pv5-593.07G115800/Pv5-593.08G033700/Pv5-593.08G131500/Pv5-593.11G023700/Pv5-593.11G094400/Pv5-593.11G144800/Pv5-593.11G212900	15
molecular_function	GO:0016899	oxidoreductase activity, acting on the CH-OH group of donors, oxygen as acceptor	6/865	22/14351	0.00152599	0.0485625	0.0438428	Pv5-593.01G075900/Pv5-593.02G120600/Pv5-593.02G193700/Pv5-593.06G132300/Pv5-593.09G260600/Pv5-593.11G137300	6
molecular_function	GO:0097599	xylanase activity	6/865	22/14351	0.00152599	0.0485625	0.0438428	Pv5-593.02G201000/Pv5-593.06G216000/Pv5-593.07G025600/Pv5-593.07G044500/Pv5-593.09G079100/Pv5-593.09G123000	6

## Sheet: S2 vs. S3
Table S5. List of significantly enriched GO processes of DEGs during seed coat pigmentation of common bean development
S2 vs. S3
Term_type	GO_accession	Description	GeneRatio	BgRatio	pvalue	p.adjust	qvalue	geneID	Count
biological_process	GO:0000272	polysaccharide catabolic process	57/1522	236/15458	9.91357e-11	2.2137e-07	2.11629e-07	Pv5-593.01G109700/Pv5-593.01G112500/Pv5-593.01G181900/Pv5-593.01G208000/Pv5-593.01G208200/Pv5-593.01G208300/Pv5-593.01G218700/Pv5-593.01G222400/Pv5-593.01G238000/Pv5-593.02G033300/Pv5-593.02G063400/Pv5-593.02G111700/Pv5-593.02G201000/Pv5-593.02G252300/Pv5-593.02G290500/Pv5-593.03G016200/Pv5-593.03G025100/Pv5-593.03G122000/Pv5-593.03G154600/Pv5-593.03G202700/Pv5-593.03G257600/Pv5-593.04G176200/Pv5…	57
biological_process	GO:0016052	carbohydrate catabolic process	67/1522	343/15458	3.14489e-08	3.51128e-05	3.35676e-05	Pv5-593.01G109700/Pv5-593.01G112500/Pv5-593.01G181900/Pv5-593.01G208000/Pv5-593.01G208200/Pv5-593.01G208300/Pv5-593.01G218700/Pv5-593.01G222400/Pv5-593.01G238000/Pv5-593.02G033300/Pv5-593.02G063400/Pv5-593.02G111700/Pv5-593.02G201000/Pv5-593.02G252300/Pv5-593.02G255400/Pv5-593.02G290500/Pv5-593.02G299800/Pv5-593.03G016200/Pv5-593.03G025100/Pv5-593.03G122000/Pv5-593.03G154600/Pv5-593.03G202700/Pv5…	67
biological_process	GO:0044036	cell wall macromolecule metabolic process	40/1522	188/15458	2.0846e-06	0.00155164	0.00148336	Pv5-593.01G022200/Pv5-593.01G094600/Pv5-593.01G095400/Pv5-593.01G095500/Pv5-593.01G112500/Pv5-593.01G178800/Pv5-593.01G218700/Pv5-593.02G033300/Pv5-593.02G111700/Pv5-593.02G162300/Pv5-593.02G179500/Pv5-593.02G201000/Pv5-593.03G014500/Pv5-593.03G051900/Pv5-593.03G150100/Pv5-593.03G227700/Pv5-593.04G021900/Pv5-593.04G063900/Pv5-593.04G064100/Pv5-593.05G092600/Pv5-593.05G112300/Pv5-593.05G132200/Pv5…	40
biological_process	GO:0044042	glucan metabolic process	49/1522	255/15458	3.55728e-06	0.00198585	0.00189846	Pv5-593.01G022200/Pv5-593.01G095400/Pv5-593.01G095500/Pv5-593.01G109700/Pv5-593.01G178800/Pv5-593.01G238000/Pv5-593.01G238300/Pv5-593.02G063400/Pv5-593.02G185300/Pv5-593.02G252300/Pv5-593.02G290500/Pv5-593.03G003800/Pv5-593.03G014500/Pv5-593.03G023200/Pv5-593.03G051900/Pv5-593.03G150100/Pv5-593.03G227700/Pv5-593.03G257600/Pv5-593.03G285700/Pv5-593.04G021900/Pv5-593.04G063900/Pv5-593.04G120900/Pv5…	49
biological_process	GO:0010383	cell wall polysaccharide metabolic process	32/1522	147/15458	1.29673e-05	0.00452464	0.00432553	Pv5-593.01G022200/Pv5-593.01G094600/Pv5-593.01G095400/Pv5-593.01G095500/Pv5-593.01G112500/Pv5-593.01G178800/Pv5-593.02G162300/Pv5-593.02G201000/Pv5-593.03G014500/Pv5-593.03G051900/Pv5-593.03G227700/Pv5-593.04G021900/Pv5-593.04G063900/Pv5-593.04G064100/Pv5-593.05G092600/Pv5-593.05G112300/Pv5-593.05G132200/Pv5-593.06G057200/Pv5-593.06G057300/Pv5-593.06G057400/Pv5-593.06G216000/Pv5-593.07G025600/Pv5…	32
biological_process	GO:0006270	DNA replication initiation	10/1522	22/15458	1.77109e-05	0.00452464	0.00432553	Pv5-593.02G085900/Pv5-593.02G189700/Pv5-593.03G111900/Pv5-593.03G155400/Pv5-593.05G150400/Pv5-593.06G071400/Pv5-593.08G128800/Pv5-593.09G248600/Pv5-593.11G017500/Pv5-593.11G043500	10
biological_process	GO:0019253	reductive pentose-phosphate cycle	9/1522	18/15458	1.80997e-05	0.00452464	0.00432553	Pv5-593.01G095300/Pv5-593.01G211600/Pv5-593.01G238300/Pv5-593.02G129300/Pv5-593.04G066000/Pv5-593.04G066100/Pv5-593.07G006000/Pv5-593.07G212500/Pv5-593.08G107100	9
biological_process	GO:0019685	photosynthesis, dark reaction	9/1522	18/15458	1.80997e-05	0.00452464	0.00432553	Pv5-593.01G095300/Pv5-593.01G211600/Pv5-593.01G238300/Pv5-593.02G129300/Pv5-593.04G066000/Pv5-593.04G066100/Pv5-593.07G006000/Pv5-593.07G212500/Pv5-593.08G107100	9
biological_process	GO:0071669	plant-type cell wall organization or biogenesis	53/1522	300/15458	1.82363e-05	0.00452464	0.00432553	Pv5-593.01G022200/Pv5-593.01G094600/Pv5-593.01G175300/Pv5-593.02G033300/Pv5-593.02G083200/Pv5-593.02G166600/Pv5-593.02G185300/Pv5-593.03G023200/Pv5-593.03G051900/Pv5-593.03G060500/Pv5-593.03G106800/Pv5-593.03G150100/Pv5-593.03G285700/Pv5-593.04G033200/Pv5-593.04G045200/Pv5-593.04G064100/Pv5-593.04G128800/Pv5-593.05G007600/Pv5-593.05G010800/Pv5-593.05G118100/Pv5-593.05G132200/Pv5-593.05G162100/Pv5…	53
biological_process	GO:0030243	cellulose metabolic process	22/1522	88/15458	3.11752e-05	0.00694619	0.00664053	Pv5-593.01G238000/Pv5-593.02G185300/Pv5-593.02G252300/Pv5-593.02G290500/Pv5-593.03G023200/Pv5-593.03G150100/Pv5-593.03G257600/Pv5-593.03G285700/Pv5-593.05G010800/Pv5-593.05G118100/Pv5-593.06G007000/Pv5-593.06G057200/Pv5-593.06G057300/Pv5-593.06G057400/Pv5-593.07G081300/Pv5-593.07G216400/Pv5-593.08G128000/Pv5-593.08G271600/Pv5-593.09G018700/Pv5-593.09G093500/Pv5-593.09G245700/Pv5-593.11G020000	22
biological_process	GO:0045490	pectin catabolic process	24/1522	101/15458	3.42177e-05	0.00694619	0.00664053	Pv5-593.01G181900/Pv5-593.01G208000/Pv5-593.01G208200/Pv5-593.01G208300/Pv5-593.02G063400/Pv5-593.03G016200/Pv5-593.03G025100/Pv5-593.03G122000/Pv5-593.03G202700/Pv5-593.04G176200/Pv5-593.05G012100/Pv5-593.06G094900/Pv5-593.07G023100/Pv5-593.07G208700/Pv5-593.07G216500/Pv5-593.07G216600/Pv5-593.07G234800/Pv5-593.08G120600/Pv5-593.08G269600/Pv5-593.09G055500/Pv5-593.09G224700/Pv5-593.09G224800/Pv5…	24
biological_process	GO:0009813	flavonoid biosynthetic process	37/1522	190/15458	3.97125e-05	0.00738984	0.00706465	Pv5-593.01G012600/Pv5-593.01G069300/Pv5-593.01G081600/Pv5-593.01G114000/Pv5-593.01G181200/Pv5-593.02G038700/Pv5-593.02G038800/Pv5-593.02G038900/Pv5-593.02G039100/Pv5-593.02G039200/Pv5-593.02G039300/Pv5-593.02G039400/Pv5-593.02G039500/Pv5-593.02G080100/Pv5-593.02G094600/Pv5-593.02G149400/Pv5-593.02G181100/Pv5-593.02G212800/Pv5-593.02G257500/Pv5-593.03G046000/Pv5-593.03G068800/Pv5-593.03G256900/Pv5…	37
biological_process	GO:0009812	flavonoid metabolic process	39/1522	209/15458	6.67937e-05	0.0114731	0.0109682	Pv5-593.01G012600/Pv5-593.01G069300/Pv5-593.01G081600/Pv5-593.01G114000/Pv5-593.01G181200/Pv5-593.02G038700/Pv5-593.02G038800/Pv5-593.02G038900/Pv5-593.02G039100/Pv5-593.02G039200/Pv5-593.02G039300/Pv5-593.02G039400/Pv5-593.02G039500/Pv5-593.02G080100/Pv5-593.02G094600/Pv5-593.02G149400/Pv5-593.02G181100/Pv5-593.02G212800/Pv5-593.02G257500/Pv5-593.03G046000/Pv5-593.03G068800/Pv5-593.03G256900/Pv5…	39
biological_process	GO:0009699	phenylpropanoid biosynthetic process	30/1522	148/15458	9.71938e-05	0.0155024	0.0148202	Pv5-593.01G003600/Pv5-593.01G094600/Pv5-593.01G114000/Pv5-593.01G176600/Pv5-593.01G176700/Pv5-593.02G109600/Pv5-593.02G138000/Pv5-593.02G149400/Pv5-593.02G162300/Pv5-593.03G047000/Pv5-593.04G005300/Pv5-593.04G064100/Pv5-593.04G087000/Pv5-593.04G162500/Pv5-593.05G126700/Pv5-593.05G186900/Pv5-593.06G035600/Pv5-593.07G007800/Pv5-593.07G107200/Pv5-593.07G149800/Pv5-593.08G190100/Pv5-593.08G225400/Pv5…	30
biological_process	GO:0051273	beta-glucan metabolic process	25/1522	115/15458	0.000113273	0.0158946	0.0151952	Pv5-593.01G238000/Pv5-593.02G185300/Pv5-593.02G252300/Pv5-593.02G290500/Pv5-593.03G023200/Pv5-593.03G150100/Pv5-593.03G257600/Pv5-593.03G285700/Pv5-593.05G010800/Pv5-593.05G118100/Pv5-593.06G007000/Pv5-593.06G057200/Pv5-593.06G057300/Pv5-593.06G057400/Pv5-593.07G081300/Pv5-593.07G216400/Pv5-593.08G033700/Pv5-593.08G033900/Pv5-593.08G128000/Pv5-593.08G271600/Pv5-593.09G018700/Pv5-593.09G093500/Pv5…	25
biological_process	GO:0098661	inorganic anion transmembrane transport	14/1522	47/15458	0.000113889	0.0158946	0.0151952	Pv5-593.01G051000/Pv5-593.01G091800/Pv5-593.02G134400/Pv5-593.04G057500/Pv5-593.05G176800/Pv5-593.07G172900/Pv5-593.07G177100/Pv5-593.07G274300/Pv5-593.08G165300/Pv5-593.08G165400/Pv5-593.08G285600/Pv5-593.09G031400/Pv5-593.09G031500/Pv5-593.09G099200	14
biological_process	GO:0009664	plant-type cell wall organization	33/1522	173/15458	0.000153131	0.0201142	0.019229	Pv5-593.01G094600/Pv5-593.02G033300/Pv5-593.02G083200/Pv5-593.02G166600/Pv5-593.03G051900/Pv5-593.03G060500/Pv5-593.03G106800/Pv5-593.03G150100/Pv5-593.04G033200/Pv5-593.04G064100/Pv5-593.04G128800/Pv5-593.06G057200/Pv5-593.06G057300/Pv5-593.06G057400/Pv5-593.06G122700/Pv5-593.06G128100/Pv5-593.07G111100/Pv5-593.07G162700/Pv5-593.07G166300/Pv5-593.07G215200/Pv5-593.08G029800/Pv5-593.08G038300/Pv5…	33
biological_process	GO:0019748	secondary metabolic process	70/1522	462/15458	0.000166902	0.0207051	0.019794	Pv5-593.01G003600/Pv5-593.01G094600/Pv5-593.01G114000/Pv5-593.01G147500/Pv5-593.01G176600/Pv5-593.01G176700/Pv5-593.02G008600/Pv5-593.02G014100/Pv5-593.02G022500/Pv5-593.02G040300/Pv5-593.02G080100/Pv5-593.02G109600/Pv5-593.02G138000/Pv5-593.02G149400/Pv5-593.02G150600/Pv5-593.02G162300/Pv5-593.02G220700/Pv5-593.02G257500/Pv5-593.03G014900/Pv5-593.03G047000/Pv5-593.03G068800/Pv5-593.03G118800/Pv5…	70
biological_process	GO:0007018	microtubule-based movement	23/1522	105/15458	0.000185892	0.0218473	0.0208859	Pv5-593.01G029900/Pv5-593.01G209300/Pv5-593.02G108900/Pv5-593.02G118200/Pv5-593.02G137300/Pv5-593.02G309500/Pv5-593.02G312900/Pv5-593.03G005100/Pv5-593.03G122800/Pv5-593.03G273800/Pv5-593.04G016900/Pv5-593.06G059000/Pv5-593.06G066700/Pv5-593.06G204200/Pv5-593.08G116500/Pv5-593.08G176100/Pv5-593.08G267300/Pv5-593.08G274100/Pv5-593.09G006400/Pv5-593.09G020600/Pv5-593.09G070900/Pv5-593.09G203000/Pv5…	23
biological_process	GO:0015977	carbon fixation	9/1522	24/15458	0.000281679	0.0314495	0.0300655	Pv5-593.01G095300/Pv5-593.01G211600/Pv5-593.01G238300/Pv5-593.02G129300/Pv5-593.04G066000/Pv5-593.04G066100/Pv5-593.07G006000/Pv5-593.07G212500/Pv5-593.08G107100	9
biological_process	GO:0009698	phenylpropanoid metabolic process	33/1522	182/15458	0.000404782	0.0417002	0.0398651	Pv5-593.01G003600/Pv5-593.01G094600/Pv5-593.01G114000/Pv5-593.01G147500/Pv5-593.01G176600/Pv5-593.01G176700/Pv5-593.02G040300/Pv5-593.02G109600/Pv5-593.02G138000/Pv5-593.02G149400/Pv5-593.02G162300/Pv5-593.03G047000/Pv5-593.04G005300/Pv5-593.04G064100/Pv5-593.04G087000/Pv5-593.04G162500/Pv5-593.05G126700/Pv5-593.05G186900/Pv5-593.06G035600/Pv5-593.07G007800/Pv5-593.07G107200/Pv5-593.07G149800/Pv5…	33
biological_process	GO:0042546	cell wall biogenesis	40/1522	235/15458	0.000410839	0.0417002	0.0398651	Pv5-593.01G022200/Pv5-593.01G094600/Pv5-593.01G095400/Pv5-593.01G095500/Pv5-593.01G175300/Pv5-593.01G178800/Pv5-593.02G185300/Pv5-593.03G014500/Pv5-593.03G051900/Pv5-593.03G106800/Pv5-593.03G150100/Pv5-593.03G227700/Pv5-593.03G285700/Pv5-593.04G045200/Pv5-593.04G063900/Pv5-593.04G064100/Pv5-593.05G010800/Pv5-593.05G092600/Pv5-593.05G112300/Pv5-593.05G118100/Pv5-593.05G132200/Pv5-593.05G162100/Pv5…	40
biological_process	GO:0006949	syncytium formation	7/1522	16/15458	0.000454382	0.0441146	0.0421733	Pv5-593.02G083200/Pv5-593.02G166600/Pv5-593.04G033200/Pv5-593.08G038300/Pv5-593.08G226200/Pv5-593.09G145000/Pv5-593.11G066200	7
biological_process	GO:0015698	inorganic anion transport	28/1522	147/15458	0.00047938	0.0446023	0.0426396	Pv5-593.01G051000/Pv5-593.01G086300/Pv5-593.01G091800/Pv5-593.01G214500/Pv5-593.02G069700/Pv5-593.02G082200/Pv5-593.02G134400/Pv5-593.02G165900/Pv5-593.02G223000/Pv5-593.03G061700/Pv5-593.03G188000/Pv5-593.03G214100/Pv5-593.04G057500/Pv5-593.04G109500/Pv5-593.05G176800/Pv5-593.07G012700/Pv5-593.07G076000/Pv5-593.07G172900/Pv5-593.07G177100/Pv5-593.07G274300/Pv5-593.08G039300/Pv5-593.08G165300/Pv5…	28
biological_process	GO:0045488	pectin metabolic process	31/1522	170/15458	0.000540211	0.0482517	0.0461283	Pv5-593.01G094600/Pv5-593.01G181900/Pv5-593.01G208000/Pv5-593.01G208200/Pv5-593.01G208300/Pv5-593.02G063400/Pv5-593.03G016200/Pv5-593.03G025100/Pv5-593.03G122000/Pv5-593.03G150100/Pv5-593.03G202700/Pv5-593.04G064100/Pv5-593.04G176200/Pv5-593.05G012100/Pv5-593.05G092600/Pv5-593.06G094900/Pv5-593.07G023100/Pv5-593.07G208700/Pv5-593.07G215200/Pv5-593.07G216500/Pv5-593.07G216600/Pv5-593.07G234800/Pv5…	31
cellular_component	GO:0009505	plant-type cell wall	81/1450	335/14919	4.74569e-15	1.32405e-12	1.29383e-12	Pv5-593.01G041500/Pv5-593.01G095400/Pv5-593.01G095500/Pv5-593.01G112500/Pv5-593.01G116400/Pv5-593.01G116500/Pv5-593.01G210900/Pv5-593.01G220200/Pv5-593.01G260500/Pv5-593.02G012800/Pv5-593.02G115800/Pv5-593.02G162300/Pv5-593.02G163200/Pv5-593.02G169800/Pv5-593.02G193700/Pv5-593.02G196400/Pv5-593.02G204200/Pv5-593.02G307700/Pv5-593.03G121600/Pv5-593.03G126000/Pv5-593.03G166000/Pv5-593.03G197300/Pv5…	81
cellular_component	GO:0048046	apoplast	88/1450	457/14919	2.29886e-10	3.2069e-08	3.1337e-08	Pv5-593.01G017000/Pv5-593.01G021700/Pv5-593.01G024900/Pv5-593.01G036800/Pv5-593.01G095300/Pv5-593.01G095400/Pv5-593.01G095500/Pv5-593.01G112500/Pv5-593.01G178800/Pv5-593.01G206200/Pv5-593.01G222400/Pv5-593.01G238300/Pv5-593.01G264500/Pv5-593.02G012800/Pv5-593.02G017300/Pv5-593.02G033300/Pv5-593.02G115800/Pv5-593.02G129300/Pv5-593.02G163200/Pv5-593.02G164100/Pv5-593.02G193700/Pv5-593.02G196400/Pv5…	88
cellular_component	GO:0005871	kinesin complex	20/1450	64/14919	1.4789e-06	0.000137538	0.000134398	Pv5-593.01G029900/Pv5-593.01G209300/Pv5-593.02G108900/Pv5-593.02G118200/Pv5-593.02G137300/Pv5-593.02G309500/Pv5-593.03G122800/Pv5-593.03G273800/Pv5-593.06G059000/Pv5-593.06G066700/Pv5-593.06G204200/Pv5-593.08G116500/Pv5-593.08G176100/Pv5-593.08G267300/Pv5-593.08G274100/Pv5-593.09G006400/Pv5-593.09G020600/Pv5-593.09G070900/Pv5-593.09G203000/Pv5-593.10G152300	20
cellular_component	GO:0005875	microtubule associated complex	26/1450	101/14919	2.69408e-06	0.000187912	0.000183623	Pv5-593.01G029900/Pv5-593.01G209300/Pv5-593.02G108900/Pv5-593.02G118200/Pv5-593.02G137300/Pv5-593.02G151600/Pv5-593.02G218700/Pv5-593.02G301700/Pv5-593.02G309500/Pv5-593.02G312900/Pv5-593.03G065700/Pv5-593.03G122800/Pv5-593.03G273800/Pv5-593.06G059000/Pv5-593.06G066700/Pv5-593.06G204200/Pv5-593.07G276200/Pv5-593.08G116500/Pv5-593.08G176100/Pv5-593.08G267300/Pv5-593.08G274100/Pv5-593.09G006400/Pv5…	26
cellular_component	GO:0010598	NAD(P)H dehydrogenase complex (plastoquinone)	7/1450	14/14919	0.000149802	0.00736676	0.00719861	Pv5-593.02G180000/Pv5-593.06G088700/Pv5-593.08G070900/Pv5-593.09G085000/Pv5-593.09G133000/Pv5-593.09G152800/Pv5-593.11G001100	7
cellular_component	GO:0099080	supramolecular complex	45/1450	266/14919	0.000158425	0.00736676	0.00719861	Pv5-593.01G029900/Pv5-593.01G095300/Pv5-593.01G196900/Pv5-593.01G209300/Pv5-593.01G211600/Pv5-593.02G007500/Pv5-593.02G014500/Pv5-593.02G108900/Pv5-593.02G118200/Pv5-593.02G129300/Pv5-593.02G137300/Pv5-593.02G218700/Pv5-593.02G282200/Pv5-593.02G283600/Pv5-593.02G285400/Pv5-593.02G309500/Pv5-593.02G312900/Pv5-593.03G099400/Pv5-593.03G122800/Pv5-593.03G191300/Pv5-593.03G273800/Pv5-593.04G075900/Pv5…	45
cellular_component	GO:0005874	microtubule	40/1450	231/14919	0.00021785	0.00868288	0.00848468	Pv5-593.01G029900/Pv5-593.01G196900/Pv5-593.01G209300/Pv5-593.02G007500/Pv5-593.02G014500/Pv5-593.02G108900/Pv5-593.02G118200/Pv5-593.02G137300/Pv5-593.02G218700/Pv5-593.02G282200/Pv5-593.02G283600/Pv5-593.02G285400/Pv5-593.02G309500/Pv5-593.02G312900/Pv5-593.03G122800/Pv5-593.03G191300/Pv5-593.03G273800/Pv5-593.04G075900/Pv5-593.05G067600/Pv5-593.06G059000/Pv5-593.06G066700/Pv5-593.06G204200/Pv5…	40
cellular_component	GO:0033095	aleurone grain	6/1450	11/14919	0.000250575	0.0087388	0.00853933	Pv5-593.07G059200/Pv5-593.07G059500/Pv5-593.07G059600/Pv5-593.07G059700/Pv5-593.07G059800/Pv5-593.11G115200	6
cellular_component	GO:0005615	extracellular space	28/1450	146/14919	0.000345519	0.0107111	0.0104666	Pv5-593.01G023200/Pv5-593.01G024900/Pv5-593.02G012300/Pv5-593.02G021600/Pv5-593.02G111700/Pv5-593.02G164100/Pv5-593.02G204200/Pv5-593.03G025100/Pv5-593.03G151000/Pv5-593.03G154600/Pv5-593.03G173100/Pv5-593.03G238700/Pv5-593.06G103900/Pv5-593.06G184200/Pv5-593.06G212900/Pv5-593.07G077500/Pv5-593.08G170500/Pv5-593.09G011200/Pv5-593.09G031900/Pv5-593.09G229200/Pv5-593.10G023700/Pv5-593.11G004500/Pv5…	28
cellular_component	GO:0099513	polymeric cytoskeletal fiber	40/1450	247/14919	0.000872959	0.0243556	0.0237996	Pv5-593.01G029900/Pv5-593.01G196900/Pv5-593.01G209300/Pv5-593.02G007500/Pv5-593.02G014500/Pv5-593.02G108900/Pv5-593.02G118200/Pv5-593.02G137300/Pv5-593.02G218700/Pv5-593.02G282200/Pv5-593.02G283600/Pv5-593.02G285400/Pv5-593.02G309500/Pv5-593.02G312900/Pv5-593.03G122800/Pv5-593.03G191300/Pv5-593.03G273800/Pv5-593.04G075900/Pv5-593.05G067600/Pv5-593.06G059000/Pv5-593.06G066700/Pv5-593.06G204200/Pv5…	40
cellular_component	GO:0099081	supramolecular polymer	41/1450	262/14919	0.00149566	0.0347741	0.0339804	Pv5-593.01G029900/Pv5-593.01G196900/Pv5-593.01G209300/Pv5-593.02G007500/Pv5-593.02G014500/Pv5-593.02G108900/Pv5-593.02G118200/Pv5-593.02G137300/Pv5-593.02G218700/Pv5-593.02G282200/Pv5-593.02G283600/Pv5-593.02G285400/Pv5-593.02G309500/Pv5-593.02G312900/Pv5-593.03G099400/Pv5-593.03G122800/Pv5-593.03G191300/Pv5-593.03G273800/Pv5-593.04G075900/Pv5-593.05G067600/Pv5-593.06G059000/Pv5-593.06G066700/Pv5…	41
cellular_component	GO:0099512	supramolecular fiber	41/1450	262/14919	0.00149566	0.0347741	0.0339804	Pv5-593.01G029900/Pv5-593.01G196900/Pv5-593.01G209300/Pv5-593.02G007500/Pv5-593.02G014500/Pv5-593.02G108900/Pv5-593.02G118200/Pv5-593.02G137300/Pv5-593.02G218700/Pv5-593.02G282200/Pv5-593.02G283600/Pv5-593.02G285400/Pv5-593.02G309500/Pv5-593.02G312900/Pv5-593.03G099400/Pv5-593.03G122800/Pv5-593.03G191300/Pv5-593.03G273800/Pv5-593.04G075900/Pv5-593.05G067600/Pv5-593.06G059000/Pv5-593.06G066700/Pv5…	41
cellular_component	GO:0000786	nucleosome	13/1450	55/14919	0.00194394	0.04172	0.0407677	Pv5-593.01G154500/Pv5-593.02G029100/Pv5-593.02G108500/Pv5-593.02G263100/Pv5-593.03G071100/Pv5-593.05G144700/Pv5-593.05G152200/Pv5-593.06G073400/Pv5-593.08G034400/Pv5-593.10G113600/Pv5-593.11G059600/Pv5-593.11G072200/Pv5-593.11G186400	13
molecular_function	GO:0004553	hydrolase activity, hydrolyzing O-glycosyl compounds	84/1432	384/14351	2.37183e-12	1.55355e-09	1.4206e-09	Pv5-593.01G036800/Pv5-593.01G056600/Pv5-593.01G095400/Pv5-593.01G095500/Pv5-593.01G109700/Pv5-593.01G112500/Pv5-593.01G178800/Pv5-593.01G210900/Pv5-593.01G217300/Pv5-593.01G218700/Pv5-593.01G238000/Pv5-593.02G033300/Pv5-593.02G097600/Pv5-593.02G111700/Pv5-593.02G163200/Pv5-593.02G201000/Pv5-593.02G252300/Pv5-593.02G285300/Pv5-593.02G290500/Pv5-593.03G014500/Pv5-593.03G051900/Pv5-593.03G060500/Pv5…	84
molecular_function	GO:0016798	hydrolase activity, acting on glycosyl bonds	87/1432	419/14351	1.86465e-11	6.10673e-09	5.58414e-09	Pv5-593.01G036800/Pv5-593.01G056600/Pv5-593.01G095400/Pv5-593.01G095500/Pv5-593.01G109700/Pv5-593.01G112500/Pv5-593.01G178800/Pv5-593.01G210900/Pv5-593.01G217300/Pv5-593.01G218700/Pv5-593.01G238000/Pv5-593.02G033300/Pv5-593.02G097600/Pv5-593.02G111700/Pv5-593.02G163200/Pv5-593.02G201000/Pv5-593.02G252300/Pv5-593.02G285300/Pv5-593.02G290500/Pv5-593.03G014500/Pv5-593.03G051900/Pv5-593.03G060500/Pv5…	87
molecular_function	GO:0016210	naringenin-chalcone synthase activity	11/1432	17/14351	6.59886e-08	1.44075e-05	1.31746e-05	Pv5-593.01G069300/Pv5-593.01G081600/Pv5-593.02G038700/Pv5-593.02G038800/Pv5-593.02G038900/Pv5-593.02G039100/Pv5-593.02G039200/Pv5-593.02G039300/Pv5-593.02G039400/Pv5-593.02G039500/Pv5-593.02G181100	11
molecular_function	GO:0030246	carbohydrate binding	69/1432	397/14351	2.9888e-06	0.000489416	0.000447533	Pv5-593.01G013200/Pv5-593.01G056600/Pv5-593.01G222400/Pv5-593.02G149400/Pv5-593.02G163200/Pv5-593.02G209000/Pv5-593.02G209400/Pv5-593.02G248700/Pv5-593.02G290500/Pv5-593.02G321900/Pv5-593.03G016400/Pv5-593.03G029900/Pv5-593.03G076900/Pv5-593.03G121600/Pv5-593.03G207600/Pv5-593.03G227000/Pv5-593.03G256900/Pv5-593.03G282100/Pv5-593.03G288400/Pv5-593.04G077300/Pv5-593.04G114000/Pv5-593.04G157900/Pv5…	69
molecular_function	GO:0042973	glucan endo-1,3-beta-D-glucosidase activity	17/1432	53/14351	8.59339e-06	0.00112573	0.0010294	Pv5-593.01G056600/Pv5-593.02G097600/Pv5-593.03G076900/Pv5-593.03G121600/Pv5-593.04G077300/Pv5-593.04G149300/Pv5-593.05G125100/Pv5-593.07G115800/Pv5-593.08G033700/Pv5-593.08G033900/Pv5-593.08G131500/Pv5-593.08G220100/Pv5-593.08G230400/Pv5-593.09G102800/Pv5-593.10G158100/Pv5-593.11G047800/Pv5-593.11G172700	17
molecular_function	GO:0008422	beta-glucosidase activity	25/1432	103/14351	2.00313e-05	0.00218675	0.00199961	Pv5-593.01G056600/Pv5-593.01G109700/Pv5-593.02G097600/Pv5-593.03G076900/Pv5-593.03G121600/Pv5-593.04G077300/Pv5-593.04G149300/Pv5-593.05G038700/Pv5-593.05G038800/Pv5-593.05G125100/Pv5-593.07G077500/Pv5-593.07G115800/Pv5-593.07G145000/Pv5-593.07G247800/Pv5-593.08G033700/Pv5-593.08G033900/Pv5-593.08G131500/Pv5-593.08G203000/Pv5-593.08G220100/Pv5-593.08G230400/Pv5-593.09G102800/Pv5-593.10G158100/Pv5…	25
molecular_function	GO:0003777	microtubule motor activity	21/1432	82/14351	3.86136e-05	0.00361313	0.00330393	Pv5-593.01G029900/Pv5-593.01G209300/Pv5-593.02G108900/Pv5-593.02G118200/Pv5-593.02G137300/Pv5-593.02G309500/Pv5-593.03G005100/Pv5-593.03G122800/Pv5-593.03G273800/Pv5-593.06G059000/Pv5-593.06G066700/Pv5-593.06G204200/Pv5-593.08G116500/Pv5-593.08G176100/Pv5-593.08G267300/Pv5-593.08G274100/Pv5-593.09G006400/Pv5-593.09G020600/Pv5-593.09G070900/Pv5-593.09G203000/Pv5-593.10G152300	21
molecular_function	GO:0003774	cytoskeletal motor activity	22/1432	89/14351	4.58943e-05	0.00375759	0.00343603	Pv5-593.01G029900/Pv5-593.01G209300/Pv5-593.02G108900/Pv5-593.02G118200/Pv5-593.02G137300/Pv5-593.02G309500/Pv5-593.02G312900/Pv5-593.03G005100/Pv5-593.03G122800/Pv5-593.03G273800/Pv5-593.06G059000/Pv5-593.06G066700/Pv5-593.06G204200/Pv5-593.08G116500/Pv5-593.08G176100/Pv5-593.08G267300/Pv5-593.08G274100/Pv5-593.09G006400/Pv5-593.09G020600/Pv5-593.09G070900/Pv5-593.09G203000/Pv5-593.10G152300	22
molecular_function	GO:0048029	monosaccharide binding	23/1432	96/14351	5.28356e-05	0.00384526	0.00351619	Pv5-593.02G149400/Pv5-593.02G209000/Pv5-593.02G209400/Pv5-593.02G321900/Pv5-593.03G227000/Pv5-593.03G256900/Pv5-593.03G282100/Pv5-593.03G288400/Pv5-593.04G114000/Pv5-593.04G157900/Pv5-593.04G158000/Pv5-593.04G158100/Pv5-593.04G158200/Pv5-593.04G158300/Pv5-593.05G059000/Pv5-593.07G042300/Pv5-593.07G069000/Pv5-593.07G136100/Pv5-593.08G028900/Pv5-593.09G100100/Pv5-593.09G100200/Pv5-593.10G122500/Pv5…	23
molecular_function	GO:0015926	glucosidase activity	26/1432	118/14351	8.15915e-05	0.00534424	0.0048869	Pv5-593.01G056600/Pv5-593.01G109700/Pv5-593.02G097600/Pv5-593.03G076900/Pv5-593.03G121600/Pv5-593.04G077300/Pv5-593.04G149300/Pv5-593.05G038700/Pv5-593.05G038800/Pv5-593.05G125100/Pv5-593.07G077500/Pv5-593.07G115800/Pv5-593.07G145000/Pv5-593.07G247800/Pv5-593.08G033700/Pv5-593.08G033900/Pv5-593.08G131500/Pv5-593.08G203000/Pv5-593.08G220100/Pv5-593.08G230400/Pv5-593.09G102800/Pv5-593.10G158100/Pv5…	26
molecular_function	GO:0030599	pectinesterase activity	19/1432	76/14351	0.000126167	0.00614716	0.00562111	Pv5-593.01G181900/Pv5-593.01G208000/Pv5-593.01G208200/Pv5-593.01G208300/Pv5-593.02G063400/Pv5-593.03G016200/Pv5-593.03G122000/Pv5-593.04G176200/Pv5-593.05G012100/Pv5-593.06G094900/Pv5-593.07G208700/Pv5-593.07G216500/Pv5-593.07G216600/Pv5-593.08G269600/Pv5-593.09G055500/Pv5-593.09G224700/Pv5-593.09G224800/Pv5-593.10G125400/Pv5-593.10G125500	19
molecular_function	GO:0045330	aspartyl esterase activity	19/1432	76/14351	0.000126167	0.00614716	0.00562111	Pv5-593.01G181900/Pv5-593.01G208000/Pv5-593.01G208200/Pv5-593.01G208300/Pv5-593.02G063400/Pv5-593.03G016200/Pv5-593.03G122000/Pv5-593.04G176200/Pv5-593.05G012100/Pv5-593.06G094900/Pv5-593.07G208700/Pv5-593.07G216500/Pv5-593.07G216600/Pv5-593.08G269600/Pv5-593.09G055500/Pv5-593.09G224700/Pv5-593.09G224800/Pv5-593.10G125400/Pv5-593.10G125500	19
molecular_function	GO:0046910	pectinesterase inhibitor activity	17/1432	64/14351	0.000126942	0.00614716	0.00562111	Pv5-593.01G206200/Pv5-593.01G208000/Pv5-593.01G208200/Pv5-593.01G208300/Pv5-593.03G122000/Pv5-593.05G007600/Pv5-593.05G012100/Pv5-593.06G094900/Pv5-593.07G208700/Pv5-593.07G216500/Pv5-593.07G216600/Pv5-593.09G055500/Pv5-593.09G151700/Pv5-593.09G224700/Pv5-593.09G224800/Pv5-593.10G125400/Pv5-593.10G125500	17
molecular_function	GO:0016759	cellulose synthase activity	13/1432	42/14351	0.000147361	0.00614716	0.00562111	Pv5-593.02G185300/Pv5-593.03G023200/Pv5-593.03G150100/Pv5-593.03G285700/Pv5-593.04G045200/Pv5-593.05G010800/Pv5-593.05G118100/Pv5-593.07G081300/Pv5-593.08G029700/Pv5-593.08G271600/Pv5-593.09G093500/Pv5-593.09G245700/Pv5-593.11G020000	13
molecular_function	GO:0016760	cellulose synthase (UDP-forming) activity	13/1432	42/14351	0.000147361	0.00614716	0.00562111	Pv5-593.02G185300/Pv5-593.03G023200/Pv5-593.03G150100/Pv5-593.03G285700/Pv5-593.04G045200/Pv5-593.05G010800/Pv5-593.05G118100/Pv5-593.07G081300/Pv5-593.08G029700/Pv5-593.08G271600/Pv5-593.09G093500/Pv5-593.09G245700/Pv5-593.11G020000	13
molecular_function	GO:0004857	enzyme inhibitor activity	35/1432	185/14351	0.00015016	0.00614716	0.00562111	Pv5-593.01G206200/Pv5-593.01G208000/Pv5-593.01G208200/Pv5-593.01G208300/Pv5-593.02G018800/Pv5-593.02G047600/Pv5-593.02G196400/Pv5-593.02G312100/Pv5-593.03G064300/Pv5-593.03G112700/Pv5-593.03G122000/Pv5-593.03G223500/Pv5-593.03G244700/Pv5-593.03G290400/Pv5-593.05G007600/Pv5-593.05G012100/Pv5-593.06G094900/Pv5-593.06G126500/Pv5-593.07G077500/Pv5-593.07G208700/Pv5-593.07G216500/Pv5-593.07G216600/Pv5…	35
molecular_function	GO:0015103	inorganic anion transmembrane transporter activity	23/1432	107/14351	0.000301751	0.0116263	0.0106313	Pv5-593.01G051000/Pv5-593.01G091800/Pv5-593.01G214500/Pv5-593.02G069700/Pv5-593.02G082200/Pv5-593.02G134400/Pv5-593.03G061700/Pv5-593.03G188000/Pv5-593.03G214100/Pv5-593.04G057500/Pv5-593.04G109500/Pv5-593.05G176800/Pv5-593.07G076000/Pv5-593.07G172900/Pv5-593.07G177100/Pv5-593.07G274300/Pv5-593.08G165300/Pv5-593.08G165400/Pv5-593.08G285600/Pv5-593.09G031400/Pv5-593.09G031500/Pv5-593.09G099200/Pv5…	23
molecular_function	GO:0016762	xyloglucan:xyloglucosyl transferase activity	10/1432	29/14351	0.000321062	0.0116831	0.0106833	Pv5-593.01G095400/Pv5-593.01G095500/Pv5-593.01G178800/Pv5-593.03G014500/Pv5-593.03G051900/Pv5-593.03G227700/Pv5-593.04G063900/Pv5-593.05G112300/Pv5-593.08G128000/Pv5-593.11G106800	10
molecular_function	GO:0045735	nutrient reservoir activity	16/1432	64/14351	0.000421461	0.0145293	0.0132859	Pv5-593.01G150400/Pv5-593.02G176800/Pv5-593.02G243500/Pv5-593.02G243600/Pv5-593.03G213000/Pv5-593.06G100600/Pv5-593.07G020400/Pv5-593.07G059200/Pv5-593.07G059500/Pv5-593.07G059600/Pv5-593.07G059700/Pv5-593.07G059800/Pv5-593.07G171100/Pv5-593.07G206300/Pv5-593.10G052400/Pv5-593.10G146900	16
molecular_function	GO:0004180	carboxypeptidase activity	14/1432	55/14351	0.000781749	0.0256023	0.0234113	Pv5-593.01G019800/Pv5-593.01G116400/Pv5-593.01G116500/Pv5-593.01G198700/Pv5-593.02G093000/Pv5-593.02G219400/Pv5-593.03G151000/Pv5-593.05G130400/Pv5-593.07G092300/Pv5-593.08G054800/Pv5-593.09G137200/Pv5-593.11G010100/Pv5-593.11G028500/Pv5-593.11G028600	14
molecular_function	GO:0004190	aspartic-type endopeptidase activity	20/1432	96/14351	0.00110059	0.0327676	0.0299635	Pv5-593.01G193800/Pv5-593.01G232000/Pv5-593.03G000800/Pv5-593.03G026600/Pv5-593.03G028500/Pv5-593.03G120500/Pv5-593.03G215600/Pv5-593.05G025600/Pv5-593.05G046100/Pv5-593.05G130300/Pv5-593.06G100600/Pv5-593.06G120100/Pv5-593.06G141900/Pv5-593.06G155200/Pv5-593.07G001700/Pv5-593.07G012500/Pv5-593.08G225600/Pv5-593.08G246400/Pv5-593.11G204700/Pv5-593.11G207600	20
molecular_function	GO:0070001	aspartic-type peptidase activity	20/1432	96/14351	0.00110059	0.0327676	0.0299635	Pv5-593.01G193800/Pv5-593.01G232000/Pv5-593.03G000800/Pv5-593.03G026600/Pv5-593.03G028500/Pv5-593.03G120500/Pv5-593.03G215600/Pv5-593.05G025600/Pv5-593.05G046100/Pv5-593.05G130300/Pv5-593.06G100600/Pv5-593.06G120100/Pv5-593.06G141900/Pv5-593.06G155200/Pv5-593.07G001700/Pv5-593.07G012500/Pv5-593.08G225600/Pv5-593.08G246400/Pv5-593.11G204700/Pv5-593.11G207600	20
molecular_function	GO:0004185	serine-type carboxypeptidase activity	11/1432	40/14351	0.00141904	0.0398595	0.0364485	Pv5-593.01G019800/Pv5-593.01G116400/Pv5-593.01G116500/Pv5-593.02G093000/Pv5-593.02G219400/Pv5-593.03G151000/Pv5-593.07G092300/Pv5-593.09G137200/Pv5-593.11G010100/Pv5-593.11G028500/Pv5-593.11G028600	11
molecular_function	GO:0008017	microtubule binding	29/1432	163/14351	0.00146815	0.0398595	0.0364485	Pv5-593.01G029900/Pv5-593.01G209300/Pv5-593.02G014500/Pv5-593.02G108900/Pv5-593.02G118200/Pv5-593.02G137300/Pv5-593.02G218700/Pv5-593.02G309500/Pv5-593.03G005100/Pv5-593.03G122800/Pv5-593.03G191300/Pv5-593.03G273800/Pv5-593.04G075900/Pv5-593.05G067600/Pv5-593.06G059000/Pv5-593.06G066700/Pv5-593.06G204200/Pv5-593.08G116500/Pv5-593.08G176100/Pv5-593.08G265100/Pv5-593.08G267300/Pv5-593.08G274100/Pv5…	29
molecular_function	GO:0016157	sucrose synthase activity	5/1432	10/14351	0.00161095	0.0398595	0.0364485	Pv5-593.03G122900/Pv5-593.04G139700/Pv5-593.05G002800/Pv5-593.06G094300/Pv5-593.08G235000	5
molecular_function	GO:0016841	ammonia-lyase activity	5/1432	10/14351	0.00161095	0.0398595	0.0364485	Pv5-593.01G176600/Pv5-593.01G176700/Pv5-593.05G108200/Pv5-593.07G149800/Pv5-593.08G282200	5
molecular_function	GO:0005537	mannose binding	8/1432	24/14351	0.00164306	0.0398595	0.0364485	Pv5-593.02G209000/Pv5-593.02G209400/Pv5-593.03G282100/Pv5-593.04G157900/Pv5-593.04G158000/Pv5-593.04G158100/Pv5-593.04G158200/Pv5-593.04G158300	8
molecular_function	GO:0070008	serine-type exopeptidase activity	12/1432	47/14351	0.00176975	0.0413996	0.0378567	Pv5-593.01G001500/Pv5-593.01G019800/Pv5-593.01G116400/Pv5-593.01G116500/Pv5-593.02G093000/Pv5-593.02G219400/Pv5-593.03G151000/Pv5-593.07G092300/Pv5-593.09G137200/Pv5-593.11G010100/Pv5-593.11G028500/Pv5-593.11G028600	12
molecular_function	GO:0030247	polysaccharide binding	21/1432	108/14351	0.00208738	0.0471461	0.0431115	Pv5-593.01G056600/Pv5-593.01G222400/Pv5-593.03G029900/Pv5-593.03G076900/Pv5-593.03G121600/Pv5-593.04G077300/Pv5-593.04G177800/Pv5-593.05G125100/Pv5-593.06G144800/Pv5-593.06G145000/Pv5-593.07G029400/Pv5-593.07G115800/Pv5-593.08G033700/Pv5-593.08G033900/Pv5-593.08G131500/Pv5-593.08G220100/Pv5-593.08G230400/Pv5-593.09G102800/Pv5-593.10G158100/Pv5-593.11G047800/Pv5-593.11G172700	21
molecular_function	GO:0016840	carbon-nitrogen lyase activity	8/1432	25/14351	0.00220747	0.0481964	0.044072	Pv5-593.01G121600/Pv5-593.01G176600/Pv5-593.01G176700/Pv5-593.05G108200/Pv5-593.06G068000/Pv5-593.07G149800/Pv5-593.08G282200/Pv5-593.11G100200	8

## Sheet: S3 vs. S4
Table S5. List of significantly enriched GO processes of DEGs during seed coat pigmentation of common bean development
S3 vs. S4
Term_type	GO_accession	Description	GeneRatio	BgRatio	pvalue	p.adjust	qvalue	geneID	Count
biological_process	GO:0009414	response to water deprivation	27/283	446/15458	5.40635e-08	3.515e-05	3.30028e-05	Pv5-593.01G024100/Pv5-593.01G140600/Pv5-593.01G141800/Pv5-593.01G214100/Pv5-593.01G222300/Pv5-593.01G234200/Pv5-593.03G288800/Pv5-593.04G114400/Pv5-593.04G140500/Pv5-593.05G086200/Pv5-593.05G177200/Pv5-593.07G076000/Pv5-593.07G256700/Pv5-593.07G262900/Pv5-593.07G279100/Pv5-593.08G046000/Pv5-593.08G046100/Pv5-593.08G092800/Pv5-593.08G215100/Pv5-593.08G282200/Pv5-593.09G093500/Pv5-593.09G129300/Pv5…	27
biological_process	GO:0009415	response to water	27/283	450/15458	6.49124e-08	3.515e-05	3.30028e-05	Pv5-593.01G024100/Pv5-593.01G140600/Pv5-593.01G141800/Pv5-593.01G214100/Pv5-593.01G222300/Pv5-593.01G234200/Pv5-593.03G288800/Pv5-593.04G114400/Pv5-593.04G140500/Pv5-593.05G086200/Pv5-593.05G177200/Pv5-593.07G076000/Pv5-593.07G256700/Pv5-593.07G262900/Pv5-593.07G279100/Pv5-593.08G046000/Pv5-593.08G046100/Pv5-593.08G092800/Pv5-593.08G215100/Pv5-593.08G282200/Pv5-593.09G093500/Pv5-593.09G129300/Pv5…	27
biological_process	GO:0010431	seed maturation	8/283	52/15458	4.27831e-06	0.00146437	0.00137492	Pv5-593.02G160000/Pv5-593.02G276800/Pv5-593.07G190900/Pv5-593.08G046000/Pv5-593.08G046100/Pv5-593.08G055400/Pv5-593.09G165100/Pv5-593.10G069200	8
biological_process	GO:0016052	carbohydrate catabolic process	20/283	343/15458	5.40857e-06	0.00146437	0.00137492	Pv5-593.01G131500/Pv5-593.01G208200/Pv5-593.02G063400/Pv5-593.02G252300/Pv5-593.02G255600/Pv5-593.03G122000/Pv5-593.04G140500/Pv5-593.07G023100/Pv5-593.07G044500/Pv5-593.07G208700/Pv5-593.07G221300/Pv5-593.07G234800/Pv5-593.07G250600/Pv5-593.08G043600/Pv5-593.08G120600/Pv5-593.08G203000/Pv5-593.08G215100/Pv5-593.09G006600/Pv5-593.09G224700/Pv5-593.10G125400	20
biological_process	GO:0000272	polysaccharide catabolic process	16/283	236/15458	7.43564e-06	0.00161056	0.00151217	Pv5-593.01G208200/Pv5-593.02G063400/Pv5-593.02G252300/Pv5-593.02G255600/Pv5-593.03G122000/Pv5-593.04G140500/Pv5-593.07G023100/Pv5-593.07G044500/Pv5-593.07G208700/Pv5-593.07G234800/Pv5-593.08G120600/Pv5-593.08G203000/Pv5-593.08G215100/Pv5-593.09G006600/Pv5-593.09G224700/Pv5-593.10G125400	16
biological_process	GO:0045490	pectin catabolic process	9/283	101/15458	9.75662e-05	0.0176107	0.0165349	Pv5-593.01G208200/Pv5-593.02G063400/Pv5-593.03G122000/Pv5-593.07G023100/Pv5-593.07G208700/Pv5-593.07G234800/Pv5-593.08G120600/Pv5-593.09G224700/Pv5-593.10G125400	9
biological_process	GO:0042545	cell wall modification	12/283	184/15458	0.0001496	0.0180812	0.0169766	Pv5-593.01G208200/Pv5-593.02G014000/Pv5-593.02G063400/Pv5-593.02G276800/Pv5-593.03G060500/Pv5-593.03G122000/Pv5-593.07G023100/Pv5-593.07G208700/Pv5-593.09G006600/Pv5-593.09G165100/Pv5-593.09G224700/Pv5-593.10G125400	12
biological_process	GO:0071215	cellular response to abscisic acid stimulus	17/283	337/15458	0.000164849	0.0180812	0.0169766	Pv5-593.01G234200/Pv5-593.01G253300/Pv5-593.02G160000/Pv5-593.02G261600/Pv5-593.02G275600/Pv5-593.03G084500/Pv5-593.03G189300/Pv5-593.03G234000/Pv5-593.03G288800/Pv5-593.04G114400/Pv5-593.05G168100/Pv5-593.06G183300/Pv5-593.07G190900/Pv5-593.08G092800/Pv5-593.08G215100/Pv5-593.09G140200/Pv5-593.10G162200	17
biological_process	GO:0097306	cellular response to alcohol	17/283	337/15458	0.000164849	0.0180812	0.0169766	Pv5-593.01G234200/Pv5-593.01G253300/Pv5-593.02G160000/Pv5-593.02G261600/Pv5-593.02G275600/Pv5-593.03G084500/Pv5-593.03G189300/Pv5-593.03G234000/Pv5-593.03G288800/Pv5-593.04G114400/Pv5-593.05G168100/Pv5-593.06G183300/Pv5-593.07G190900/Pv5-593.08G092800/Pv5-593.08G215100/Pv5-593.09G140200/Pv5-593.10G162200	17
biological_process	GO:0009644	response to high light intensity	8/283	86/15458	0.000176336	0.0180812	0.0169766	Pv5-593.01G037000/Pv5-593.01G214100/Pv5-593.02G255500/Pv5-593.03G130700/Pv5-593.08G221000/Pv5-593.09G129600/Pv5-593.10G107200/Pv5-593.10G157600	8
biological_process	GO:0009738	abscisic acid-activated signaling pathway	16/283	308/15458	0.00018365	0.0180812	0.0169766	Pv5-593.01G234200/Pv5-593.01G253300/Pv5-593.02G160000/Pv5-593.02G261600/Pv5-593.02G275600/Pv5-593.03G084500/Pv5-593.03G189300/Pv5-593.03G234000/Pv5-593.03G288800/Pv5-593.04G114400/Pv5-593.05G168100/Pv5-593.06G183300/Pv5-593.08G092800/Pv5-593.08G215100/Pv5-593.09G140200/Pv5-593.10G162200	16
biological_process	GO:0044042	glucan metabolic process	14/283	255/15458	0.000263672	0.0237964	0.0223427	Pv5-593.01G022200/Pv5-593.01G210100/Pv5-593.01G214100/Pv5-593.01G222300/Pv5-593.02G063400/Pv5-593.02G252300/Pv5-593.04G092700/Pv5-593.04G140500/Pv5-593.06G065000/Pv5-593.08G203000/Pv5-593.08G215100/Pv5-593.09G006600/Pv5-593.09G093500/Pv5-593.09G245700	14
biological_process	GO:0001906	cell killing	5/283	35/15458	0.000410901	0.0317861	0.0298444	Pv5-593.07G059200/Pv5-593.07G059400/Pv5-593.07G059500/Pv5-593.07G059700/Pv5-593.07G059800	5
biological_process	GO:0031640	killing of cells of another organism	5/283	35/15458	0.000410901	0.0317861	0.0298444	Pv5-593.07G059200/Pv5-593.07G059400/Pv5-593.07G059500/Pv5-593.07G059700/Pv5-593.07G059800	5
cellular_component	GO:0033095	aleurone grain	7/284	11/14919	2.60229e-10	2.00376e-08	1.99965e-08	Pv5-593.07G059200/Pv5-593.07G059400/Pv5-593.07G059500/Pv5-593.07G059700/Pv5-593.07G059800/Pv5-593.07G190900/Pv5-593.11G115200	7
molecular_function	GO:0008466	glycogenin glucosyltransferase activity	4/254	12/14351	4.24233e-05	0.00651198	0.00576064	Pv5-593.01G022200/Pv5-593.01G214100/Pv5-593.01G222300/Pv5-593.02G063400	4
molecular_function	GO:0102751	UDP-alpha-D-glucose:glucosyl-glycogenin alpha-D-glucosyltransferase activity	4/254	12/14351	4.24233e-05	0.00651198	0.00576064	Pv5-593.01G022200/Pv5-593.01G214100/Pv5-593.01G222300/Pv5-593.02G063400	4
molecular_function	GO:0045735	nutrient reservoir activity	7/254	64/14351	0.000131692	0.0134765	0.0119216	Pv5-593.06G100600/Pv5-593.07G059200/Pv5-593.07G059400/Pv5-593.07G059500/Pv5-593.07G059700/Pv5-593.07G059800/Pv5-593.07G190900	7
molecular_function	GO:0004029	aldehyde dehydrogenase (NAD+) activity	4/254	19/14351	0.000301274	0.0231228	0.0204549	Pv5-593.03G194300/Pv5-593.04G162500/Pv5-593.08G202800/Pv5-593.09G129300	4

## Sheet: S1 vs. S4
Table S5. List of significantly enriched GO processes of DEGs during seed coat pigmentation of common bean development
S1 vs. S4
Term_type	GO_accession	Description	GeneRatio	BgRatio	pvalue	p.adjust	qvalue	geneID	Count
biological_process	GO:0007018	microtubule-based movement	50/3409	105/15459	5.82636e-09	1.49563e-05	1.37134e-05	Pv5-593.01G024600/Pv5-593.01G029900/Pv5-593.01G126600/Pv5-593.01G143400/Pv5-593.01G190300/Pv5-593.01G209300/Pv5-593.01G262600/Pv5-593.02G108900/Pv5-593.02G118200/Pv5-593.02G137300/Pv5-593.02G212200/Pv5-593.02G289400/Pv5-593.02G309500/Pv5-593.02G312900/Pv5-593.03G115500/Pv5-593.03G122800/Pv5-593.03G174500/Pv5-593.03G190200/Pv5-593.03G236600/Pv5-593.03G255300/Pv5-593.03G273800/Pv5-593.03G288700/Pv5…	50
biological_process	GO:0007017	microtubule-based process	93/3409	247/15459	1.54152e-08	1.97854e-05	1.81413e-05	Pv5-593.01G004600/Pv5-593.01G024600/Pv5-593.01G029900/Pv5-593.01G126600/Pv5-593.01G143400/Pv5-593.01G190300/Pv5-593.01G209300/Pv5-593.01G259300/Pv5-593.01G262600/Pv5-593.02G007500/Pv5-593.02G108900/Pv5-593.02G118200/Pv5-593.02G137300/Pv5-593.02G212200/Pv5-593.02G218700/Pv5-593.02G231000/Pv5-593.02G261900/Pv5-593.02G275600/Pv5-593.02G282200/Pv5-593.02G283600/Pv5-593.02G285400/Pv5-593.02G289400/Pv5…	93
biological_process	GO:0000272	polysaccharide catabolic process	85/3409	236/15459	5.88641e-07	0.000503681	0.000461825	Pv5-593.01G032600/Pv5-593.01G109600/Pv5-593.01G109700/Pv5-593.01G112100/Pv5-593.01G112500/Pv5-593.01G139300/Pv5-593.01G147600/Pv5-593.01G208000/Pv5-593.01G208200/Pv5-593.01G208300/Pv5-593.01G217500/Pv5-593.01G218700/Pv5-593.01G238000/Pv5-593.01G252500/Pv5-593.02G033300/Pv5-593.02G048800/Pv5-593.02G063400/Pv5-593.02G201000/Pv5-593.02G252300/Pv5-593.02G255600/Pv5-593.02G290500/Pv5-593.02G312200/Pv5…	85
biological_process	GO:0044036	cell wall macromolecule metabolic process	70/3409	188/15459	1.43627e-06	0.000921725	0.00084513	Pv5-593.01G022200/Pv5-593.01G032600/Pv5-593.01G094600/Pv5-593.01G095400/Pv5-593.01G095500/Pv5-593.01G112100/Pv5-593.01G112500/Pv5-593.01G174100/Pv5-593.01G205000/Pv5-593.01G210100/Pv5-593.01G217500/Pv5-593.01G218700/Pv5-593.02G015100/Pv5-593.02G015300/Pv5-593.02G033300/Pv5-593.02G074000/Pv5-593.02G074200/Pv5-593.02G132800/Pv5-593.02G162300/Pv5-593.02G169900/Pv5-593.02G179500/Pv5-593.02G201000/Pv5…	70
biological_process	GO:0007178	transmembrane receptor protein serine/threonine kinase signaling pathway	69/3409	187/15459	2.47433e-06	0.000987777	0.000905693	Pv5-593.01G045400/Pv5-593.01G047600/Pv5-593.01G145600/Pv5-593.01G166500/Pv5-593.01G194800/Pv5-593.01G229700/Pv5-593.02G016900/Pv5-593.02G025200/Pv5-593.02G025400/Pv5-593.02G073600/Pv5-593.02G079600/Pv5-593.02G113400/Pv5-593.02G122400/Pv5-593.02G136300/Pv5-593.02G181500/Pv5-593.02G191700/Pv5-593.02G201200/Pv5-593.02G214400/Pv5-593.02G218800/Pv5-593.02G240700/Pv5-593.02G270300/Pv5-593.03G016300/Pv5…	69
biological_process	GO:0044042	glucan metabolic process	88/3409	255/15459	2.95084e-06	0.000987777	0.000905693	Pv5-593.01G022200/Pv5-593.01G095400/Pv5-593.01G095500/Pv5-593.01G109600/Pv5-593.01G109700/Pv5-593.01G147600/Pv5-593.01G205000/Pv5-593.01G210100/Pv5-593.01G214100/Pv5-593.01G218800/Pv5-593.01G222300/Pv5-593.01G238000/Pv5-593.02G063400/Pv5-593.02G074000/Pv5-593.02G074200/Pv5-593.02G132800/Pv5-593.02G185300/Pv5-593.02G252300/Pv5-593.02G261900/Pv5-593.02G265700/Pv5-593.02G290500/Pv5-593.02G311800/Pv5…	88
biological_process	GO:0007167	enzyme-linked receptor protein signaling pathway	70/3409	192/15459	3.4403e-06	0.000987777	0.000905693	Pv5-593.01G045400/Pv5-593.01G047600/Pv5-593.01G145600/Pv5-593.01G166500/Pv5-593.01G194800/Pv5-593.01G229700/Pv5-593.02G016900/Pv5-593.02G025200/Pv5-593.02G025400/Pv5-593.02G073600/Pv5-593.02G079600/Pv5-593.02G113400/Pv5-593.02G122400/Pv5-593.02G136300/Pv5-593.02G181500/Pv5-593.02G191700/Pv5-593.02G201200/Pv5-593.02G214400/Pv5-593.02G218800/Pv5-593.02G240700/Pv5-593.02G270300/Pv5-593.03G016300/Pv5…	70
biological_process	GO:0010410	hemicellulose metabolic process	45/3409	108/15459	3.59997e-06	0.000987777	0.000905693	Pv5-593.01G022200/Pv5-593.01G032600/Pv5-593.01G095400/Pv5-593.01G095500/Pv5-593.01G112100/Pv5-593.01G112500/Pv5-593.01G174100/Pv5-593.01G205000/Pv5-593.01G210100/Pv5-593.02G015100/Pv5-593.02G015300/Pv5-593.02G074000/Pv5-593.02G074200/Pv5-593.02G132800/Pv5-593.02G169900/Pv5-593.02G201000/Pv5-593.03G006800/Pv5-593.03G034900/Pv5-593.03G051900/Pv5-593.03G143000/Pv5-593.03G227700/Pv5-593.03G236400/Pv5…	45
biological_process	GO:0009414	response to water deprivation	139/3409	446/15459	3.75334e-06	0.000987777	0.000905693	Pv5-593.01G005000/Pv5-593.01G019200/Pv5-593.01G024100/Pv5-593.01G031600/Pv5-593.01G068800/Pv5-593.01G074500/Pv5-593.01G081900/Pv5-593.01G104300/Pv5-593.01G105000/Pv5-593.01G105100/Pv5-593.01G122000/Pv5-593.01G140600/Pv5-593.01G141800/Pv5-593.01G154200/Pv5-593.01G156100/Pv5-593.01G176600/Pv5-593.01G176700/Pv5-593.01G195300/Pv5-593.01G197500/Pv5-593.01G205600/Pv5-593.01G206800/Pv5-593.01G214100/Pv5…	139
biological_process	GO:0009415	response to water	140/3409	450/15459	3.84798e-06	0.000987777	0.000905693	Pv5-593.01G005000/Pv5-593.01G019200/Pv5-593.01G024100/Pv5-593.01G031600/Pv5-593.01G068800/Pv5-593.01G074500/Pv5-593.01G081900/Pv5-593.01G097200/Pv5-593.01G104300/Pv5-593.01G105000/Pv5-593.01G105100/Pv5-593.01G122000/Pv5-593.01G140600/Pv5-593.01G141800/Pv5-593.01G154200/Pv5-593.01G156100/Pv5-593.01G176600/Pv5-593.01G176700/Pv5-593.01G195300/Pv5-593.01G197500/Pv5-593.01G205600/Pv5-593.01G206800/Pv5…	140
biological_process	GO:0010383	cell wall polysaccharide metabolic process	56/3409	147/15459	7.0699e-06	0.00164986	0.00151276	Pv5-593.01G022200/Pv5-593.01G032600/Pv5-593.01G094600/Pv5-593.01G095400/Pv5-593.01G095500/Pv5-593.01G112100/Pv5-593.01G112500/Pv5-593.01G174100/Pv5-593.01G205000/Pv5-593.01G210100/Pv5-593.02G015100/Pv5-593.02G015300/Pv5-593.02G074000/Pv5-593.02G074200/Pv5-593.02G132800/Pv5-593.02G162300/Pv5-593.02G169900/Pv5-593.02G201000/Pv5-593.03G006800/Pv5-593.03G034900/Pv5-593.03G051900/Pv5-593.03G143000/Pv5…	56
biological_process	GO:0006855	xenobiotic transmembrane transport	58/3409	155/15459	9.28711e-06	0.00191762	0.00175827	Pv5-593.01G017700/Pv5-593.01G099500/Pv5-593.01G099700/Pv5-593.01G100400/Pv5-593.01G104900/Pv5-593.01G164400/Pv5-593.01G205600/Pv5-593.02G134400/Pv5-593.02G146900/Pv5-593.02G148200/Pv5-593.02G182900/Pv5-593.02G235800/Pv5-593.03G042200/Pv5-593.03G116200/Pv5-593.03G171400/Pv5-593.03G239400/Pv5-593.04G082600/Pv5-593.04G082700/Pv5-593.04G099700/Pv5-593.04G150000/Pv5-593.04G176400/Pv5-593.05G021900/Pv5…	58
biological_process	GO:0009813	flavonoid biosynthetic process	68/3409	190/15459	9.71135e-06	0.00191762	0.00175827	Pv5-593.01G012600/Pv5-593.01G012700/Pv5-593.01G069300/Pv5-593.01G081600/Pv5-593.01G114000/Pv5-593.01G138200/Pv5-593.01G181000/Pv5-593.02G038700/Pv5-593.02G038800/Pv5-593.02G038900/Pv5-593.02G039100/Pv5-593.02G039200/Pv5-593.02G039300/Pv5-593.02G039400/Pv5-593.02G039500/Pv5-593.02G080100/Pv5-593.02G149400/Pv5-593.02G150200/Pv5-593.02G181100/Pv5-593.02G212800/Pv5-593.02G257400/Pv5-593.02G257500/Pv5…	68
biological_process	GO:0009812	flavonoid metabolic process	72/3409	209/15459	2.41606e-05	0.00443002	0.00406189	Pv5-593.01G012600/Pv5-593.01G012700/Pv5-593.01G069300/Pv5-593.01G081600/Pv5-593.01G114000/Pv5-593.01G138200/Pv5-593.01G181000/Pv5-593.02G038700/Pv5-593.02G038800/Pv5-593.02G038900/Pv5-593.02G039100/Pv5-593.02G039200/Pv5-593.02G039300/Pv5-593.02G039400/Pv5-593.02G039500/Pv5-593.02G080100/Pv5-593.02G149400/Pv5-593.02G150200/Pv5-593.02G181100/Pv5-593.02G212800/Pv5-593.02G257400/Pv5-593.02G257500/Pv5…	72
biological_process	GO:0042335	cuticle development	24/3409	49/15459	2.91414e-05	0.00498707	0.00457265	Pv5-593.01G166500/Pv5-593.01G260500/Pv5-593.02G169800/Pv5-593.03G147200/Pv5-593.03G171400/Pv5-593.04G027200/Pv5-593.04G117800/Pv5-593.06G016000/Pv5-593.06G053600/Pv5-593.06G163900/Pv5-593.06G164100/Pv5-593.07G067500/Pv5-593.07G115500/Pv5-593.07G122700/Pv5-593.07G153800/Pv5-593.08G074600/Pv5-593.08G087500/Pv5-593.08G087600/Pv5-593.10G072500/Pv5-593.10G072600/Pv5-593.10G074600/Pv5-593.10G092400/Pv5…	24
biological_process	GO:0071215	cellular response to abscisic acid stimulus	105/3409	337/15459	5.6243e-05	0.00849269	0.00778696	Pv5-593.01G002900/Pv5-593.01G164400/Pv5-593.01G224600/Pv5-593.01G227000/Pv5-593.01G244300/Pv5-593.01G253300/Pv5-593.01G254000/Pv5-593.02G002100/Pv5-593.02G005000/Pv5-593.02G043100/Pv5-593.02G061300/Pv5-593.02G105200/Pv5-593.02G139300/Pv5-593.02G160000/Pv5-593.02G163900/Pv5-593.02G166800/Pv5-593.02G198100/Pv5-593.02G213700/Pv5-593.02G217000/Pv5-593.02G255000/Pv5-593.02G256700/Pv5-593.02G261600/Pv5…	105
biological_process	GO:0097306	cellular response to alcohol	105/3409	337/15459	5.6243e-05	0.00849269	0.00778696	Pv5-593.01G002900/Pv5-593.01G164400/Pv5-593.01G224600/Pv5-593.01G227000/Pv5-593.01G244300/Pv5-593.01G253300/Pv5-593.01G254000/Pv5-593.02G002100/Pv5-593.02G005000/Pv5-593.02G043100/Pv5-593.02G061300/Pv5-593.02G105200/Pv5-593.02G139300/Pv5-593.02G160000/Pv5-593.02G163900/Pv5-593.02G166800/Pv5-593.02G198100/Pv5-593.02G213700/Pv5-593.02G217000/Pv5-593.02G255000/Pv5-593.02G256700/Pv5-593.02G261600/Pv5…	105
biological_process	GO:0071669	plant-type cell wall organization or biogenesis	95/3409	300/15459	6.35588e-05	0.00906419	0.00831096	Pv5-593.01G003300/Pv5-593.01G022200/Pv5-593.01G024600/Pv5-593.01G038200/Pv5-593.01G094600/Pv5-593.01G174100/Pv5-593.01G175300/Pv5-593.01G214700/Pv5-593.01G218600/Pv5-593.02G015100/Pv5-593.02G015300/Pv5-593.02G033300/Pv5-593.02G083200/Pv5-593.02G160900/Pv5-593.02G166600/Pv5-593.02G185300/Pv5-593.02G237200/Pv5-593.02G261900/Pv5-593.03G023200/Pv5-593.03G051900/Pv5-593.03G060500/Pv5-593.03G083600/Pv5…	95
biological_process	GO:0009738	abscisic acid-activated signaling pathway	97/3409	308/15459	6.75967e-05	0.00913267	0.00837375	Pv5-593.01G002900/Pv5-593.01G164400/Pv5-593.01G224600/Pv5-593.01G227000/Pv5-593.01G244300/Pv5-593.01G253300/Pv5-593.01G254000/Pv5-593.02G002100/Pv5-593.02G005000/Pv5-593.02G043100/Pv5-593.02G061300/Pv5-593.02G105200/Pv5-593.02G139300/Pv5-593.02G160000/Pv5-593.02G163900/Pv5-593.02G166800/Pv5-593.02G255000/Pv5-593.02G256700/Pv5-593.02G261600/Pv5-593.02G272400/Pv5-593.02G275600/Pv5-593.02G322200/Pv5…	97
biological_process	GO:0002478	antigen processing and presentation of exogenous peptide antigen	3409-11-01	16/15459	8.42681e-05	0.00983236	0.0090153	Pv5-593.01G024600/Pv5-593.01G029900/Pv5-593.03G006700/Pv5-593.03G236600/Pv5-593.04G110800/Pv5-593.05G119000/Pv5-593.05G170000/Pv5-593.06G059000/Pv5-593.08G267300/Pv5-593.09G070900/Pv5-593.10G152300	11
biological_process	GO:0019884	antigen processing and presentation of exogenous antigen	3409-11-01	16/15459	8.42681e-05	0.00983236	0.0090153	Pv5-593.01G024600/Pv5-593.01G029900/Pv5-593.03G006700/Pv5-593.03G236600/Pv5-593.04G110800/Pv5-593.05G119000/Pv5-593.05G170000/Pv5-593.06G059000/Pv5-593.08G267300/Pv5-593.09G070900/Pv5-593.10G152300	11
biological_process	GO:0019886	antigen processing and presentation of exogenous peptide antigen via MHC class II	3409-11-01	16/15459	8.42681e-05	0.00983236	0.0090153	Pv5-593.01G024600/Pv5-593.01G029900/Pv5-593.03G006700/Pv5-593.03G236600/Pv5-593.04G110800/Pv5-593.05G119000/Pv5-593.05G170000/Pv5-593.06G059000/Pv5-593.08G267300/Pv5-593.09G070900/Pv5-593.10G152300	11
biological_process	GO:0006820	monoatomic anion transport	122/3409	406/15459	8.80967e-05	0.00983236	0.0090153	Pv5-593.01G051000/Pv5-593.01G086300/Pv5-593.01G091800/Pv5-593.01G104000/Pv5-593.01G159400/Pv5-593.01G214500/Pv5-593.01G220100/Pv5-593.01G239600/Pv5-593.01G247200/Pv5-593.02G005400/Pv5-593.02G069200/Pv5-593.02G069700/Pv5-593.02G090500/Pv5-593.02G134400/Pv5-593.02G165900/Pv5-593.02G182900/Pv5-593.02G223000/Pv5-593.02G229200/Pv5-593.02G235800/Pv5-593.02G245900/Pv5-593.02G260500/Pv5-593.02G276800/Pv5…	122
biological_process	GO:0016052	carbohydrate catabolic process	105/3409	343/15459	0.000121661	0.0130127	0.0119314	Pv5-593.01G032600/Pv5-593.01G109600/Pv5-593.01G109700/Pv5-593.01G112100/Pv5-593.01G112500/Pv5-593.01G139300/Pv5-593.01G147600/Pv5-593.01G183900/Pv5-593.01G208000/Pv5-593.01G208200/Pv5-593.01G208300/Pv5-593.01G217500/Pv5-593.01G218700/Pv5-593.01G238000/Pv5-593.01G252500/Pv5-593.01G253600/Pv5-593.02G033300/Pv5-593.02G048800/Pv5-593.02G063400/Pv5-593.02G133900/Pv5-593.02G201000/Pv5-593.02G252300/Pv5…	105
biological_process	GO:0043622	cortical microtubule organization	21/3409	44/15459	0.000145909	0.014982	0.013737	Pv5-593.02G118200/Pv5-593.02G261900/Pv5-593.02G275600/Pv5-593.02G283600/Pv5-593.02G285400/Pv5-593.03G086600/Pv5-593.03G238400/Pv5-593.03G273800/Pv5-593.04G092700/Pv5-593.05G122300/Pv5-593.05G141700/Pv5-593.06G055500/Pv5-593.06G155300/Pv5-593.07G053100/Pv5-593.07G081300/Pv5-593.07G162700/Pv5-593.07G164400/Pv5-593.08G265100/Pv5-593.09G248700/Pv5-593.11G072500/Pv5-593.11G098200	21
biological_process	GO:0000302	response to reactive oxygen species	74/3409	230/15459	0.00022824	0.0225343	0.0206617	Pv5-593.01G037000/Pv5-593.01G068800/Pv5-593.01G122000/Pv5-593.01G206800/Pv5-593.01G214100/Pv5-593.01G220000/Pv5-593.01G249000/Pv5-593.01G264000/Pv5-593.02G064500/Pv5-593.02G102900/Pv5-593.02G105100/Pv5-593.02G199200/Pv5-593.02G199300/Pv5-593.02G199400/Pv5-593.02G226600/Pv5-593.02G231100/Pv5-593.02G255500/Pv5-593.02G258000/Pv5-593.02G327600/Pv5-593.03G057900/Pv5-593.03G130700/Pv5-593.03G130900/Pv5…	74
biological_process	GO:0080167	response to karrikin	54/3409	157/15459	0.000248701	0.0226119	0.0207329	Pv5-593.01G019200/Pv5-593.01G176600/Pv5-593.01G176700/Pv5-593.01G213000/Pv5-593.01G249100/Pv5-593.02G013100/Pv5-593.02G080100/Pv5-593.02G246300/Pv5-593.02G247700/Pv5-593.02G256700/Pv5-593.02G270000/Pv5-593.03G073600/Pv5-593.03G118800/Pv5-593.03G146400/Pv5-593.03G233000/Pv5-593.03G233100/Pv5-593.04G088100/Pv5-593.05G012600/Pv5-593.05G125300/Pv5-593.05G128500/Pv5-593.05G144200/Pv5-593.06G029300/Pv5…	54
biological_process	GO:0045491	xylan metabolic process	26/3409	61/15459	0.000254793	0.0226119	0.0207329	Pv5-593.01G022200/Pv5-593.01G032600/Pv5-593.01G112100/Pv5-593.01G112500/Pv5-593.01G174100/Pv5-593.02G015100/Pv5-593.02G015300/Pv5-593.02G169900/Pv5-593.02G201000/Pv5-593.03G034900/Pv5-593.03G236400/Pv5-593.05G132200/Pv5-593.06G216000/Pv5-593.06G228100/Pv5-593.07G025600/Pv5-593.07G044500/Pv5-593.07G163200/Pv5-593.08G093400/Pv5-593.08G213500/Pv5-593.08G215700/Pv5-593.09G058200/Pv5-593.09G067600/Pv5…	26
biological_process	GO:0098656	monoatomic anion transmembrane transport	92/3409	299/15459	0.000255452	0.0226119	0.0207329	Pv5-593.01G051000/Pv5-593.01G091800/Pv5-593.01G159400/Pv5-593.01G214500/Pv5-593.01G220100/Pv5-593.01G247200/Pv5-593.02G005400/Pv5-593.02G069200/Pv5-593.02G069700/Pv5-593.02G134400/Pv5-593.02G182900/Pv5-593.02G229200/Pv5-593.02G235800/Pv5-593.02G260500/Pv5-593.02G276800/Pv5-593.03G028300/Pv5-593.03G061700/Pv5-593.03G067500/Pv5-593.03G068000/Pv5-593.03G073600/Pv5-593.03G160800/Pv5-593.03G188000/Pv5…	92
biological_process	GO:0031122	cytoplasmic microtubule organization	23/3409	52/15459	0.000297056	0.0245982	0.0225541	Pv5-593.02G118200/Pv5-593.02G261900/Pv5-593.02G275600/Pv5-593.02G283600/Pv5-593.02G285400/Pv5-593.03G086600/Pv5-593.03G174500/Pv5-593.03G238400/Pv5-593.03G273800/Pv5-593.04G092700/Pv5-593.05G122300/Pv5-593.05G141700/Pv5-593.06G055500/Pv5-593.06G155300/Pv5-593.07G053100/Pv5-593.07G081300/Pv5-593.07G162700/Pv5-593.07G164400/Pv5-593.08G265100/Pv5-593.09G203000/Pv5-593.09G248700/Pv5-593.11G072500/Pv5…	23
biological_process	GO:0055081	monoatomic anion homeostasis	23/3409	52/15459	0.000297056	0.0245982	0.0225541	Pv5-593.01G088500/Pv5-593.01G104000/Pv5-593.01G114900/Pv5-593.01G115000/Pv5-593.02G165900/Pv5-593.02G223000/Pv5-593.02G322200/Pv5-593.02G327600/Pv5-593.03G027900/Pv5-593.03G035700/Pv5-593.04G014200/Pv5-593.04G127300/Pv5-593.06G074800/Pv5-593.07G157900/Pv5-593.07G188200/Pv5-593.08G039300/Pv5-593.08G100500/Pv5-593.08G152200/Pv5-593.08G254400/Pv5-593.08G254900/Pv5-593.09G029800/Pv5-593.10G007900/Pv5…	23
biological_process	GO:0002495	antigen processing and presentation of peptide antigen via MHC class II	3409-11-01	18/15459	0.000393333	0.0305966	0.028054	Pv5-593.01G024600/Pv5-593.01G029900/Pv5-593.03G006700/Pv5-593.03G236600/Pv5-593.04G110800/Pv5-593.05G119000/Pv5-593.05G170000/Pv5-593.06G059000/Pv5-593.08G267300/Pv5-593.09G070900/Pv5-593.10G152300	11
biological_process	GO:0002504	antigen processing and presentation of peptide or polysaccharide antigen via MHC class II	3409-11-01	18/15459	0.000393333	0.0305966	0.028054	Pv5-593.01G024600/Pv5-593.01G029900/Pv5-593.03G006700/Pv5-593.03G236600/Pv5-593.04G110800/Pv5-593.05G119000/Pv5-593.05G170000/Pv5-593.06G059000/Pv5-593.08G267300/Pv5-593.09G070900/Pv5-593.10G152300	11
biological_process	GO:0007010	cytoskeleton organization	89/3409	292/15459	0.000450522	0.0340144	0.0311878	Pv5-593.01G004600/Pv5-593.01G024600/Pv5-593.01G028500/Pv5-593.01G029900/Pv5-593.01G093600/Pv5-593.01G118700/Pv5-593.01G159300/Pv5-593.01G259300/Pv5-593.01G262600/Pv5-593.02G007500/Pv5-593.02G014500/Pv5-593.02G108900/Pv5-593.02G118200/Pv5-593.02G212200/Pv5-593.02G218700/Pv5-593.02G231000/Pv5-593.02G261900/Pv5-593.02G275600/Pv5-593.02G282200/Pv5-593.02G283600/Pv5-593.02G285400/Pv5-593.03G055600/Pv5…	89
biological_process	GO:0000226	microtubule cytoskeleton organization	53/3409	157/15459	0.000473147	0.034702	0.0318183	Pv5-593.01G024600/Pv5-593.01G029900/Pv5-593.01G259300/Pv5-593.01G262600/Pv5-593.02G108900/Pv5-593.02G118200/Pv5-593.02G212200/Pv5-593.02G218700/Pv5-593.02G261900/Pv5-593.02G275600/Pv5-593.02G283600/Pv5-593.02G285400/Pv5-593.03G086600/Pv5-593.03G122800/Pv5-593.03G173600/Pv5-593.03G174500/Pv5-593.03G236600/Pv5-593.03G238400/Pv5-593.03G255300/Pv5-593.03G273800/Pv5-593.04G045300/Pv5-593.04G092700/Pv5…	53
biological_process	GO:0006833	water transport	24/3409	57/15459	0.000539805	0.0374508	0.0343387	Pv5-593.01G038200/Pv5-593.01G105700/Pv5-593.01G197500/Pv5-593.01G239300/Pv5-593.02G235800/Pv5-593.02G283400/Pv5-593.03G197300/Pv5-593.04G082600/Pv5-593.04G082700/Pv5-593.05G065500/Pv5-593.05G172200/Pv5-593.06G178700/Pv5-593.06G178800/Pv5-593.07G093500/Pv5-593.07G115500/Pv5-593.07G177100/Pv5-593.07G178000/Pv5-593.07G262900/Pv5-593.07G264800/Pv5-593.08G042100/Pv5-593.09G086000/Pv5-593.09G111700/Pv5…	24
biological_process	GO:0042044	fluid transport	24/3409	57/15459	0.000539805	0.0374508	0.0343387	Pv5-593.01G038200/Pv5-593.01G105700/Pv5-593.01G197500/Pv5-593.01G239300/Pv5-593.02G235800/Pv5-593.02G283400/Pv5-593.03G197300/Pv5-593.04G082600/Pv5-593.04G082700/Pv5-593.05G065500/Pv5-593.05G172200/Pv5-593.06G178700/Pv5-593.06G178800/Pv5-593.07G093500/Pv5-593.07G115500/Pv5-593.07G177100/Pv5-593.07G178000/Pv5-593.07G262900/Pv5-593.07G264800/Pv5-593.08G042100/Pv5-593.09G086000/Pv5-593.09G111700/Pv5…	24
biological_process	GO:0006949	syncytium formation	3409-10-01	16/15459	0.000569453	0.0384681	0.0352714	Pv5-593.02G083200/Pv5-593.02G166600/Pv5-593.04G033200/Pv5-593.05G147200/Pv5-593.08G038300/Pv5-593.08G226200/Pv5-593.08G240600/Pv5-593.09G145000/Pv5-593.11G066200/Pv5-593.11G117800	10
biological_process	GO:0009664	plant-type cell wall organization	57/3409	173/15459	0.000590915	0.0388943	0.0356622	Pv5-593.01G003300/Pv5-593.01G024600/Pv5-593.01G038200/Pv5-593.01G094600/Pv5-593.01G214700/Pv5-593.01G218600/Pv5-593.02G033300/Pv5-593.02G083200/Pv5-593.02G166600/Pv5-593.03G051900/Pv5-593.03G060500/Pv5-593.03G106800/Pv5-593.03G150100/Pv5-593.03G236600/Pv5-593.04G033200/Pv5-593.04G045000/Pv5-593.04G064100/Pv5-593.04G078500/Pv5-593.04G117800/Pv5-593.04G128800/Pv5-593.04G140400/Pv5-593.05G147200/Pv5…	57
biological_process	GO:0030258	lipid modification	49/3409	145/15459	0.000737987	0.0457354	0.0419348	Pv5-593.01G028100/Pv5-593.01G152700/Pv5-593.01G161800/Pv5-593.01G180400/Pv5-593.02G005000/Pv5-593.02G043100/Pv5-593.02G074400/Pv5-593.02G074500/Pv5-593.02G083900/Pv5-593.02G161200/Pv5-593.02G172000/Pv5-593.02G217000/Pv5-593.02G217700/Pv5-593.02G218200/Pv5-593.02G220500/Pv5-593.02G248000/Pv5-593.02G248100/Pv5-593.02G271000/Pv5-593.02G291900/Pv5-593.03G071500/Pv5-593.03G092300/Pv5-593.03G102800/Pv5…	49
biological_process	GO:0019882	antigen processing and presentation	3409-11-01	19/15459	0.0007483	0.0457354	0.0419348	Pv5-593.01G024600/Pv5-593.01G029900/Pv5-593.03G006700/Pv5-593.03G236600/Pv5-593.04G110800/Pv5-593.05G119000/Pv5-593.05G170000/Pv5-593.06G059000/Pv5-593.08G267300/Pv5-593.09G070900/Pv5-593.10G152300	11
biological_process	GO:0048002	antigen processing and presentation of peptide antigen	3409-11-01	19/15459	0.0007483	0.0457354	0.0419348	Pv5-593.01G024600/Pv5-593.01G029900/Pv5-593.03G006700/Pv5-593.03G236600/Pv5-593.04G110800/Pv5-593.05G119000/Pv5-593.05G170000/Pv5-593.06G059000/Pv5-593.08G267300/Pv5-593.09G070900/Pv5-593.10G152300	11
cellular_component	GO:0005871	kinesin complex	44/3273	64/14919	1.37001e-15	4.04018e-13	3.90423e-13	Pv5-593.01G024600/Pv5-593.01G029900/Pv5-593.01G126600/Pv5-593.01G143400/Pv5-593.01G190300/Pv5-593.01G209300/Pv5-593.01G262600/Pv5-593.02G108900/Pv5-593.02G118200/Pv5-593.02G137300/Pv5-593.02G212200/Pv5-593.02G289400/Pv5-593.02G309500/Pv5-593.03G115500/Pv5-593.03G122800/Pv5-593.03G174500/Pv5-593.03G236600/Pv5-593.03G255300/Pv5-593.03G273800/Pv5-593.04G110800/Pv5-593.04G152100/Pv5-593.05G119000/Pv5…	44
cellular_component	GO:0009505	plant-type cell wall	137/3273	335/14919	2.42178e-15	4.04018e-13	3.90423e-13	Pv5-593.01G010800/Pv5-593.01G041500/Pv5-593.01G095400/Pv5-593.01G095500/Pv5-593.01G112100/Pv5-593.01G112500/Pv5-593.01G116400/Pv5-593.01G116500/Pv5-593.01G121500/Pv5-593.01G138700/Pv5-593.01G184600/Pv5-593.01G210900/Pv5-593.01G220200/Pv5-593.01G244800/Pv5-593.01G247200/Pv5-593.01G260500/Pv5-593.02G012800/Pv5-593.02G061300/Pv5-593.02G115800/Pv5-593.02G162300/Pv5-593.02G163200/Pv5-593.02G169800/Pv5…	137
cellular_component	GO:0005874	microtubule	104/3273	231/14919	3.31162e-15	4.04018e-13	3.90423e-13	Pv5-593.01G004600/Pv5-593.01G024600/Pv5-593.01G029900/Pv5-593.01G037200/Pv5-593.01G118700/Pv5-593.01G126600/Pv5-593.01G143400/Pv5-593.01G190300/Pv5-593.01G196900/Pv5-593.01G209300/Pv5-593.01G256900/Pv5-593.01G259300/Pv5-593.01G262600/Pv5-593.02G007500/Pv5-593.02G014500/Pv5-593.02G062600/Pv5-593.02G108900/Pv5-593.02G118200/Pv5-593.02G137300/Pv5-593.02G160900/Pv5-593.02G212200/Pv5-593.02G218700/Pv5…	104
cellular_component	GO:0099513	polymeric cytoskeletal fiber	108/3273	247/14919	1.1363e-14	1.03971e-12	1.00473e-12	Pv5-593.01G004600/Pv5-593.01G024600/Pv5-593.01G029900/Pv5-593.01G037200/Pv5-593.01G118700/Pv5-593.01G126600/Pv5-593.01G143400/Pv5-593.01G190300/Pv5-593.01G196900/Pv5-593.01G209300/Pv5-593.01G256900/Pv5-593.01G259300/Pv5-593.01G262600/Pv5-593.02G007500/Pv5-593.02G014500/Pv5-593.02G062600/Pv5-593.02G108900/Pv5-593.02G118200/Pv5-593.02G137300/Pv5-593.02G160900/Pv5-593.02G212200/Pv5-593.02G218700/Pv5…	108
cellular_component	GO:0099080	supramolecular complex	113/3273	266/14919	3.16937e-14	2.31998e-12	2.24191e-12	Pv5-593.01G004600/Pv5-593.01G024600/Pv5-593.01G029900/Pv5-593.01G037200/Pv5-593.01G093600/Pv5-593.01G118700/Pv5-593.01G126600/Pv5-593.01G143400/Pv5-593.01G190300/Pv5-593.01G196900/Pv5-593.01G209300/Pv5-593.01G211600/Pv5-593.01G224900/Pv5-593.01G256900/Pv5-593.01G259300/Pv5-593.01G262600/Pv5-593.02G007500/Pv5-593.02G014500/Pv5-593.02G062600/Pv5-593.02G108900/Pv5-593.02G118200/Pv5-593.02G137300/Pv5…	113
cellular_component	GO:0099081	supramolecular polymer	111/3273	262/14919	6.67667e-14	3.49095e-12	3.37348e-12	Pv5-593.01G004600/Pv5-593.01G024600/Pv5-593.01G029900/Pv5-593.01G037200/Pv5-593.01G093600/Pv5-593.01G118700/Pv5-593.01G126600/Pv5-593.01G143400/Pv5-593.01G190300/Pv5-593.01G196900/Pv5-593.01G209300/Pv5-593.01G224900/Pv5-593.01G256900/Pv5-593.01G259300/Pv5-593.01G262600/Pv5-593.02G007500/Pv5-593.02G014500/Pv5-593.02G062600/Pv5-593.02G108900/Pv5-593.02G118200/Pv5-593.02G137300/Pv5-593.02G160900/Pv5…	111
cellular_component	GO:0099512	supramolecular fiber	111/3273	262/14919	6.67667e-14	3.49095e-12	3.37348e-12	Pv5-593.01G004600/Pv5-593.01G024600/Pv5-593.01G029900/Pv5-593.01G037200/Pv5-593.01G093600/Pv5-593.01G118700/Pv5-593.01G126600/Pv5-593.01G143400/Pv5-593.01G190300/Pv5-593.01G196900/Pv5-593.01G209300/Pv5-593.01G224900/Pv5-593.01G256900/Pv5-593.01G259300/Pv5-593.01G262600/Pv5-593.02G007500/Pv5-593.02G014500/Pv5-593.02G062600/Pv5-593.02G108900/Pv5-593.02G118200/Pv5-593.02G137300/Pv5-593.02G160900/Pv5…	111
cellular_component	GO:0005875	microtubule associated complex	56/3273	101/14919	2.10247e-13	9.61878e-12	9.29511e-12	Pv5-593.01G024600/Pv5-593.01G029900/Pv5-593.01G126600/Pv5-593.01G143400/Pv5-593.01G190300/Pv5-593.01G209300/Pv5-593.01G262600/Pv5-593.02G041300/Pv5-593.02G108900/Pv5-593.02G118200/Pv5-593.02G137300/Pv5-593.02G151600/Pv5-593.02G212200/Pv5-593.02G218700/Pv5-593.02G289400/Pv5-593.02G301700/Pv5-593.02G309500/Pv5-593.02G312900/Pv5-593.03G065700/Pv5-593.03G115500/Pv5-593.03G122800/Pv5-593.03G174500/Pv5…	56
cellular_component	GO:0015630	microtubule cytoskeleton	131/3273	337/14919	8.79856e-13	3.57808e-11	3.45768e-11	Pv5-593.01G000300/Pv5-593.01G004600/Pv5-593.01G024600/Pv5-593.01G029900/Pv5-593.01G037200/Pv5-593.01G118700/Pv5-593.01G126600/Pv5-593.01G143400/Pv5-593.01G190300/Pv5-593.01G196900/Pv5-593.01G209300/Pv5-593.01G256900/Pv5-593.01G259300/Pv5-593.01G262600/Pv5-593.02G007500/Pv5-593.02G014500/Pv5-593.02G041300/Pv5-593.02G062600/Pv5-593.02G108900/Pv5-593.02G118200/Pv5-593.02G137300/Pv5-593.02G151600/Pv5…	131
cellular_component	GO:0048046	apoplast	162/3273	457/14919	1.39867e-11	5.11912e-10	4.94687e-10	Pv5-593.01G005000/Pv5-593.01G010800/Pv5-593.01G017000/Pv5-593.01G019200/Pv5-593.01G021700/Pv5-593.01G024900/Pv5-593.01G036700/Pv5-593.01G036800/Pv5-593.01G095400/Pv5-593.01G095500/Pv5-593.01G098300/Pv5-593.01G112100/Pv5-593.01G112500/Pv5-593.01G138700/Pv5-593.01G190400/Pv5-593.01G206200/Pv5-593.01G210100/Pv5-593.01G220000/Pv5-593.01G247200/Pv5-593.01G264500/Pv5-593.02G012800/Pv5-593.02G017300/Pv5…	162
cellular_component	GO:0005615	extracellular space	48/3273	146/14919	0.00143597	0.0477787	0.046171	Pv5-593.01G023200/Pv5-593.01G024900/Pv5-593.01G038600/Pv5-593.01G219000/Pv5-593.02G012300/Pv5-593.02G017500/Pv5-593.02G021600/Pv5-593.02G094400/Pv5-593.02G164100/Pv5-593.02G204200/Pv5-593.03G025100/Pv5-593.03G151000/Pv5-593.03G173100/Pv5-593.03G202500/Pv5-593.03G238700/Pv5-593.03G243300/Pv5-593.05G082100/Pv5-593.05G155600/Pv5-593.06G050600/Pv5-593.06G055700/Pv5-593.06G103900/Pv5-593.06G184200/Pv5…	48
molecular_function	GO:0004553	hydrolase activity, hydrolyzing O-glycosyl compounds	148/3173	384/14351	1.20882e-13	9.07826e-11	8.09275e-11	Pv5-593.01G010800/Pv5-593.01G032600/Pv5-593.01G036700/Pv5-593.01G036800/Pv5-593.01G056600/Pv5-593.01G095400/Pv5-593.01G095500/Pv5-593.01G109600/Pv5-593.01G109700/Pv5-593.01G112100/Pv5-593.01G112500/Pv5-593.01G147600/Pv5-593.01G190400/Pv5-593.01G210100/Pv5-593.01G210900/Pv5-593.01G214700/Pv5-593.01G217300/Pv5-593.01G217500/Pv5-593.01G218700/Pv5-593.01G228700/Pv5-593.01G238000/Pv5-593.01G252500/Pv5…	148
molecular_function	GO:0016798	hydrolase activity, acting on glycosyl bonds	155/3173	419/14351	1.57602e-12	5.91794e-10	5.27551e-10	Pv5-593.01G010800/Pv5-593.01G032600/Pv5-593.01G036700/Pv5-593.01G036800/Pv5-593.01G056600/Pv5-593.01G095400/Pv5-593.01G095500/Pv5-593.01G109600/Pv5-593.01G109700/Pv5-593.01G112100/Pv5-593.01G112500/Pv5-593.01G147600/Pv5-593.01G190400/Pv5-593.01G210100/Pv5-593.01G210900/Pv5-593.01G214700/Pv5-593.01G217300/Pv5-593.01G217500/Pv5-593.01G218700/Pv5-593.01G228700/Pv5-593.01G238000/Pv5-593.01G252500/Pv5…	155
molecular_function	GO:0003777	microtubule motor activity	47/3173	82/14351	4.72635e-12	1.18316e-09	1.05472e-09	Pv5-593.01G024600/Pv5-593.01G029900/Pv5-593.01G126600/Pv5-593.01G143400/Pv5-593.01G190300/Pv5-593.01G209300/Pv5-593.01G262600/Pv5-593.02G108900/Pv5-593.02G118200/Pv5-593.02G137300/Pv5-593.02G212200/Pv5-593.02G289400/Pv5-593.02G309500/Pv5-593.03G115500/Pv5-593.03G122800/Pv5-593.03G174500/Pv5-593.03G236600/Pv5-593.03G255300/Pv5-593.03G273800/Pv5-593.03G288700/Pv5-593.04G110800/Pv5-593.04G152100/Pv5…	47
molecular_function	GO:0003774	cytoskeletal motor activity	49/3173	89/14351	1.26312e-11	2.37151e-09	2.11407e-09	Pv5-593.01G024600/Pv5-593.01G029900/Pv5-593.01G126600/Pv5-593.01G143400/Pv5-593.01G190300/Pv5-593.01G209300/Pv5-593.01G262600/Pv5-593.02G108900/Pv5-593.02G118200/Pv5-593.02G137300/Pv5-593.02G212200/Pv5-593.02G289400/Pv5-593.02G309500/Pv5-593.02G312900/Pv5-593.03G115500/Pv5-593.03G122800/Pv5-593.03G174500/Pv5-593.03G190200/Pv5-593.03G236600/Pv5-593.03G255300/Pv5-593.03G273800/Pv5-593.03G288700/Pv5…	49
molecular_function	GO:0008574	plus-end-directed microtubule motor activity	17/3173	18/14351	9.94245e-11	1.49336e-08	1.33124e-08	Pv5-593.01G024600/Pv5-593.01G190300/Pv5-593.01G262600/Pv5-593.02G289400/Pv5-593.03G174500/Pv5-593.03G236600/Pv5-593.04G110800/Pv5-593.05G141700/Pv5-593.06G059000/Pv5-593.07G124300/Pv5-593.07G158400/Pv5-593.08G176100/Pv5-593.08G267300/Pv5-593.09G020600/Pv5-593.09G070900/Pv5-593.09G203000/Pv5-593.11G072500	17
molecular_function	GO:0008017	microtubule binding	70/3173	163/14351	1.93042e-09	2.41625e-07	2.15395e-07	Pv5-593.01G024600/Pv5-593.01G029900/Pv5-593.01G037200/Pv5-593.01G118700/Pv5-593.01G126600/Pv5-593.01G143400/Pv5-593.01G190300/Pv5-593.01G209300/Pv5-593.01G259300/Pv5-593.01G262600/Pv5-593.02G014500/Pv5-593.02G108900/Pv5-593.02G118200/Pv5-593.02G137300/Pv5-593.02G160900/Pv5-593.02G212200/Pv5-593.02G218700/Pv5-593.02G289400/Pv5-593.02G309500/Pv5-593.03G083600/Pv5-593.03G115500/Pv5-593.03G122800/Pv5…	70
molecular_function	GO:0019199	transmembrane receptor protein kinase activity	82/3173	212/14351	2.99572e-08	3.21398e-06	2.86508e-06	Pv5-593.01G038200/Pv5-593.01G045400/Pv5-593.01G047600/Pv5-593.01G130900/Pv5-593.01G145600/Pv5-593.01G166500/Pv5-593.01G194800/Pv5-593.01G229700/Pv5-593.02G016900/Pv5-593.02G025200/Pv5-593.02G025400/Pv5-593.02G073600/Pv5-593.02G079600/Pv5-593.02G113400/Pv5-593.02G122400/Pv5-593.02G136300/Pv5-593.02G181500/Pv5-593.02G191700/Pv5-593.02G201200/Pv5-593.02G214400/Pv5-593.02G218800/Pv5-593.02G240700/Pv5…	82
molecular_function	GO:0015631	tubulin binding	72/3173	181/14351	5.49038e-08	5.15409e-06	4.59458e-06	Pv5-593.01G024600/Pv5-593.01G029900/Pv5-593.01G037200/Pv5-593.01G118700/Pv5-593.01G126600/Pv5-593.01G143400/Pv5-593.01G190300/Pv5-593.01G209300/Pv5-593.01G259300/Pv5-593.01G262600/Pv5-593.02G014500/Pv5-593.02G108900/Pv5-593.02G118200/Pv5-593.02G137300/Pv5-593.02G160900/Pv5-593.02G212200/Pv5-593.02G218700/Pv5-593.02G289400/Pv5-593.02G309500/Pv5-593.03G083600/Pv5-593.03G115500/Pv5-593.03G122800/Pv5…	72
molecular_function	GO:0060089	molecular transducer activity	115/3173	331/14351	7.12308e-08	5.94381e-06	5.29857e-06	Pv5-593.01G038200/Pv5-593.01G045400/Pv5-593.01G047600/Pv5-593.01G130900/Pv5-593.01G145600/Pv5-593.01G164400/Pv5-593.01G166500/Pv5-593.01G194800/Pv5-593.01G201600/Pv5-593.01G219900/Pv5-593.01G229700/Pv5-593.01G244300/Pv5-593.02G016900/Pv5-593.02G025200/Pv5-593.02G025400/Pv5-593.02G073600/Pv5-593.02G079600/Pv5-593.02G105200/Pv5-593.02G113400/Pv5-593.02G115100/Pv5-593.02G122400/Pv5-593.02G136300/Pv5…	115
molecular_function	GO:0008092	cytoskeletal protein binding	110/3173	317/14351	1.46717e-07	1.10184e-05	9.8223e-06	Pv5-593.01G024600/Pv5-593.01G028500/Pv5-593.01G029900/Pv5-593.01G037200/Pv5-593.01G093600/Pv5-593.01G106900/Pv5-593.01G118700/Pv5-593.01G126600/Pv5-593.01G143400/Pv5-593.01G159300/Pv5-593.01G190300/Pv5-593.01G201400/Pv5-593.01G209300/Pv5-593.01G259200/Pv5-593.01G259300/Pv5-593.01G262600/Pv5-593.02G014500/Pv5-593.02G108900/Pv5-593.02G118200/Pv5-593.02G135700/Pv5-593.02G137300/Pv5-593.02G160900/Pv5…	110
molecular_function	GO:0038023	signaling receptor activity	101/3173	290/14351	3.85706e-07	2.63332e-05	2.34746e-05	Pv5-593.01G038200/Pv5-593.01G045400/Pv5-593.01G047600/Pv5-593.01G130900/Pv5-593.01G145600/Pv5-593.01G164400/Pv5-593.01G166500/Pv5-593.01G194800/Pv5-593.01G201600/Pv5-593.01G219900/Pv5-593.01G229700/Pv5-593.01G244300/Pv5-593.02G016900/Pv5-593.02G025200/Pv5-593.02G025400/Pv5-593.02G073600/Pv5-593.02G079600/Pv5-593.02G105200/Pv5-593.02G113400/Pv5-593.02G115100/Pv5-593.02G122400/Pv5-593.02G136300/Pv5…	101
molecular_function	GO:0004888	transmembrane signaling receptor activity	86/3173	241/14351	8.77949e-07	5.4945e-05	4.89803e-05	Pv5-593.01G038200/Pv5-593.01G045400/Pv5-593.01G047600/Pv5-593.01G130900/Pv5-593.01G145600/Pv5-593.01G164400/Pv5-593.01G166500/Pv5-593.01G194800/Pv5-593.01G229700/Pv5-593.02G016900/Pv5-593.02G025200/Pv5-593.02G025400/Pv5-593.02G073600/Pv5-593.02G079600/Pv5-593.02G105200/Pv5-593.02G113400/Pv5-593.02G115100/Pv5-593.02G122400/Pv5-593.02G136300/Pv5-593.02G181500/Pv5-593.02G191700/Pv5-593.02G201200/Pv5…	86
molecular_function	GO:0042973	glucan endo-1,3-beta-D-glucosidase activity	28/3173	53/14351	9.72278e-07	5.61678e-05	5.00704e-05	Pv5-593.01G056600/Pv5-593.01G228700/Pv5-593.02G011300/Pv5-593.02G097600/Pv5-593.02G229900/Pv5-593.02G301400/Pv5-593.02G313100/Pv5-593.03G076900/Pv5-593.03G121600/Pv5-593.04G077300/Pv5-593.04G078500/Pv5-593.04G149300/Pv5-593.05G125100/Pv5-593.06G079900/Pv5-593.06G171900/Pv5-593.07G115800/Pv5-593.08G033700/Pv5-593.08G033900/Pv5-593.08G131500/Pv5-593.08G220100/Pv5-593.08G230400/Pv5-593.09G102800/Pv5…	28
molecular_function	GO:0004675	transmembrane receptor protein serine/threonine kinase activity	69/3173	186/14351	2.16424e-06	0.000111005	9.89549e-05	Pv5-593.01G045400/Pv5-593.01G047600/Pv5-593.01G145600/Pv5-593.01G166500/Pv5-593.01G194800/Pv5-593.01G229700/Pv5-593.02G016900/Pv5-593.02G025200/Pv5-593.02G025400/Pv5-593.02G073600/Pv5-593.02G079600/Pv5-593.02G113400/Pv5-593.02G122400/Pv5-593.02G136300/Pv5-593.02G181500/Pv5-593.02G191700/Pv5-593.02G201200/Pv5-593.02G214400/Pv5-593.02G218800/Pv5-593.02G240700/Pv5-593.02G270300/Pv5-593.03G016300/Pv5…	69
molecular_function	GO:0008422	beta-glucosidase activity	44/3173	103/14351	2.21715e-06	0.000111005	9.89549e-05	Pv5-593.01G056600/Pv5-593.01G109600/Pv5-593.01G109700/Pv5-593.01G228700/Pv5-593.01G252500/Pv5-593.02G011300/Pv5-593.02G097600/Pv5-593.02G229900/Pv5-593.02G255600/Pv5-593.02G301400/Pv5-593.02G313100/Pv5-593.03G076900/Pv5-593.03G121600/Pv5-593.04G077300/Pv5-593.04G078500/Pv5-593.04G149300/Pv5-593.05G034800/Pv5-593.05G038700/Pv5-593.05G038800/Pv5-593.05G125100/Pv5-593.06G079900/Pv5-593.06G135900/Pv5…	44
molecular_function	GO:0015926	glucosidase activity	48/3173	118/14351	4.16555e-06	0.00019552	0.000174295	Pv5-593.01G056600/Pv5-593.01G109600/Pv5-593.01G109700/Pv5-593.01G228700/Pv5-593.01G252500/Pv5-593.02G011300/Pv5-593.02G061300/Pv5-593.02G097600/Pv5-593.02G229900/Pv5-593.02G255600/Pv5-593.02G301400/Pv5-593.02G313100/Pv5-593.03G076900/Pv5-593.03G121600/Pv5-593.03G213400/Pv5-593.04G077300/Pv5-593.04G078500/Pv5-593.04G149300/Pv5-593.05G034800/Pv5-593.05G038700/Pv5-593.05G038800/Pv5-593.05G125100/Pv5…	48
molecular_function	GO:0030246	carbohydrate binding	125/3173	397/14351	7.36794e-06	0.00032549	0.000290155	Pv5-593.01G010800/Pv5-593.01G013200/Pv5-593.01G032600/Pv5-593.01G056600/Pv5-593.01G140600/Pv5-593.01G141800/Pv5-593.01G222300/Pv5-593.01G228700/Pv5-593.01G234700/Pv5-593.02G011300/Pv5-593.02G012500/Pv5-593.02G080300/Pv5-593.02G105400/Pv5-593.02G149400/Pv5-593.02G163200/Pv5-593.02G209000/Pv5-593.02G209400/Pv5-593.02G214000/Pv5-593.02G214400/Pv5-593.02G214700/Pv5-593.02G229900/Pv5-593.02G248400/Pv5…	125
molecular_function	GO:0008289	lipid binding	86/3173	262/14351	3.63205e-05	0.00151537	0.00135087	Pv5-593.01G074600/Pv5-593.01G140600/Pv5-593.01G141800/Pv5-593.01G145100/Pv5-593.01G244300/Pv5-593.01G252800/Pv5-593.01G260500/Pv5-593.02G005800/Pv5-593.02G012300/Pv5-593.02G042700/Pv5-593.02G124600/Pv5-593.02G133600/Pv5-593.02G151000/Pv5-593.02G169800/Pv5-593.02G184500/Pv5-593.02G217000/Pv5-593.02G240400/Pv5-593.02G249400/Pv5-593.03G011600/Pv5-593.03G022300/Pv5-593.03G122500/Pv5-593.03G137100/Pv5…	86
molecular_function	GO:0031406	carboxylic acid binding	41/3173	109/14351	0.00016645	0.0062502	0.0055717	Pv5-593.01G087000/Pv5-593.01G145100/Pv5-593.01G244300/Pv5-593.02G012500/Pv5-593.02G148000/Pv5-593.02G149400/Pv5-593.03G012100/Pv5-593.03G256900/Pv5-593.03G262100/Pv5-593.03G275400/Pv5-593.03G280500/Pv5-593.03G288400/Pv5-593.04G027200/Pv5-593.04G114000/Pv5-593.05G059000/Pv5-593.05G064300/Pv5-593.05G064400/Pv5-593.06G166300/Pv5-593.06G183300/Pv5-593.07G042300/Pv5-593.07G069000/Pv5-593.07G136100/Pv5…	41
molecular_function	GO:0043177	organic acid binding	41/3173	109/14351	0.00016645	0.0062502	0.0055717	Pv5-593.01G087000/Pv5-593.01G145100/Pv5-593.01G244300/Pv5-593.02G012500/Pv5-593.02G148000/Pv5-593.02G149400/Pv5-593.03G012100/Pv5-593.03G256900/Pv5-593.03G262100/Pv5-593.03G275400/Pv5-593.03G280500/Pv5-593.03G288400/Pv5-593.04G027200/Pv5-593.04G114000/Pv5-593.05G059000/Pv5-593.05G064300/Pv5-593.05G064400/Pv5-593.06G166300/Pv5-593.06G183300/Pv5-593.07G042300/Pv5-593.07G069000/Pv5-593.07G136100/Pv5…	41
molecular_function	GO:0016210	naringenin-chalcone synthase activity	3173-11-01	17/14351	0.000195761	0.00700078	0.0062408	Pv5-593.01G069300/Pv5-593.01G081600/Pv5-593.02G038700/Pv5-593.02G038800/Pv5-593.02G038900/Pv5-593.02G039100/Pv5-593.02G039200/Pv5-593.02G039300/Pv5-593.02G039400/Pv5-593.02G039500/Pv5-593.02G181100	11
molecular_function	GO:0008509	monoatomic anion transmembrane transporter activity	90/3173	290/14351	0.000233236	0.00796182	0.00709751	Pv5-593.01G051000/Pv5-593.01G091800/Pv5-593.01G159400/Pv5-593.01G214500/Pv5-593.01G220100/Pv5-593.02G005400/Pv5-593.02G069200/Pv5-593.02G069700/Pv5-593.02G134400/Pv5-593.02G182900/Pv5-593.02G229200/Pv5-593.02G235800/Pv5-593.02G276800/Pv5-593.03G028300/Pv5-593.03G061700/Pv5-593.03G067500/Pv5-593.03G068000/Pv5-593.03G073600/Pv5-593.03G160800/Pv5-593.03G188000/Pv5-593.03G196300/Pv5-593.03G196600/Pv5…	90
molecular_function	GO:0046527	glucosyltransferase activity	88/3173	289/14351	0.000541891	0.0176939	0.0157731	Pv5-593.01G022200/Pv5-593.01G095400/Pv5-593.01G095500/Pv5-593.01G181000/Pv5-593.01G210100/Pv5-593.01G214100/Pv5-593.01G222300/Pv5-593.01G263500/Pv5-593.02G063400/Pv5-593.02G132800/Pv5-593.02G185300/Pv5-593.02G237200/Pv5-593.02G261900/Pv5-593.02G265700/Pv5-593.03G000500/Pv5-593.03G016800/Pv5-593.03G023200/Pv5-593.03G036400/Pv5-593.03G046000/Pv5-593.03G051900/Pv5-593.03G122900/Pv5-593.03G143000/Pv5…	88
molecular_function	GO:0016614	oxidoreductase activity, acting on CH-OH group of donors	80/3173	260/14351	0.000670817	0.020991	0.0187123	Pv5-593.01G003600/Pv5-593.01G012600/Pv5-593.01G012700/Pv5-593.01G038600/Pv5-593.01G065700/Pv5-593.01G068800/Pv5-593.01G075900/Pv5-593.01G106600/Pv5-593.01G161400/Pv5-593.02G083900/Pv5-593.02G116400/Pv5-593.02G120600/Pv5-593.02G138000/Pv5-593.02G150200/Pv5-593.02G193700/Pv5-593.02G194100/Pv5-593.02G210800/Pv5-593.02G221300/Pv5-593.02G247200/Pv5-593.02G262200/Pv5-593.03G058900/Pv5-593.03G092300/Pv5…	80
molecular_function	GO:0004857	enzyme inhibitor activity	60/3173	185/14351	0.000723137	0.021723	0.0193649	Pv5-593.01G138700/Pv5-593.01G206200/Pv5-593.01G208000/Pv5-593.01G208200/Pv5-593.01G208300/Pv5-593.01G244300/Pv5-593.02G018800/Pv5-593.02G047600/Pv5-593.02G048800/Pv5-593.02G060900/Pv5-593.02G160000/Pv5-593.02G196400/Pv5-593.02G279500/Pv5-593.02G312100/Pv5-593.03G021700/Pv5-593.03G021800/Pv5-593.03G048400/Pv5-593.03G064000/Pv5-593.03G064300/Pv5-593.03G081700/Pv5-593.03G112700/Pv5-593.03G113000/Pv5…	60
molecular_function	GO:0031409	pigment binding	13/3173	25/14351	0.00100999	0.0287031	0.0255872	Pv5-593.02G151200/Pv5-593.02G151400/Pv5-593.04G072400/Pv5-593.04G091700/Pv5-593.04G091800/Pv5-593.04G091900/Pv5-593.04G092300/Pv5-593.04G125300/Pv5-593.05G087500/Pv5-593.06G215100/Pv5-593.07G109600/Pv5-593.08G277700/Pv5-593.11G153300	13
molecular_function	GO:0015103	inorganic anion transmembrane transporter activity	38/3173	107/14351	0.00103194	0.0287031	0.0255872	Pv5-593.01G051000/Pv5-593.01G091800/Pv5-593.01G214500/Pv5-593.02G005400/Pv5-593.02G069700/Pv5-593.02G134400/Pv5-593.02G182900/Pv5-593.02G235800/Pv5-593.03G061700/Pv5-593.03G068000/Pv5-593.03G160800/Pv5-593.03G188000/Pv5-593.03G196300/Pv5-593.03G214100/Pv5-593.04G057500/Pv5-593.04G100800/Pv5-593.04G109200/Pv5-593.04G159000/Pv5-593.04G161800/Pv5-593.05G176800/Pv5-593.05G184800/Pv5-593.06G128300/Pv5…	38
molecular_function	GO:0015297	antiporter activity	55/3173	170/14351	0.00125226	0.0325785	0.0290419	Pv5-593.01G017700/Pv5-593.01G099500/Pv5-593.01G099700/Pv5-593.01G100400/Pv5-593.01G103400/Pv5-593.01G104900/Pv5-593.01G214500/Pv5-593.02G005400/Pv5-593.02G134400/Pv5-593.02G146900/Pv5-593.02G148200/Pv5-593.02G229200/Pv5-593.02G260500/Pv5-593.03G170600/Pv5-593.03G196300/Pv5-593.03G196600/Pv5-593.03G239400/Pv5-593.03G271100/Pv5-593.04G053300/Pv5-593.04G150000/Pv5-593.04G176400/Pv5-593.05G012600/Pv5…	55
molecular_function	GO:0030247	polysaccharide binding	38/3173	108/14351	0.00125802	0.0325785	0.0290419	Pv5-593.01G056600/Pv5-593.01G228700/Pv5-593.01G234700/Pv5-593.02G011300/Pv5-593.02G080300/Pv5-593.02G229900/Pv5-593.02G301400/Pv5-593.02G313100/Pv5-593.03G029900/Pv5-593.03G076900/Pv5-593.03G121600/Pv5-593.03G180300/Pv5-593.04G077300/Pv5-593.04G078500/Pv5-593.04G177800/Pv5-593.05G125100/Pv5-593.06G079900/Pv5-593.06G144800/Pv5-593.06G171900/Pv5-593.07G029300/Pv5-593.07G029400/Pv5-593.07G029600/Pv5…	38
molecular_function	GO:0016762	xyloglucan:xyloglucosyl transferase activity	14/3173	29/14351	0.00165591	0.0414529	0.0369529	Pv5-593.01G095400/Pv5-593.01G095500/Pv5-593.01G210100/Pv5-593.02G132800/Pv5-593.03G051900/Pv5-593.03G143000/Pv5-593.03G227700/Pv5-593.04G063900/Pv5-593.05G112300/Pv5-593.07G047300/Pv5-593.07G052200/Pv5-593.07G147700/Pv5-593.08G128000/Pv5-593.11G106800	14
molecular_function	GO:0004190	aspartic-type endopeptidase activity	34/3173	96/14351	0.00194681	0.0438863	0.0391221	Pv5-593.01G182500/Pv5-593.01G193800/Pv5-593.01G232000/Pv5-593.01G248200/Pv5-593.03G000800/Pv5-593.03G026600/Pv5-593.03G028500/Pv5-593.03G074500/Pv5-593.03G120500/Pv5-593.03G215600/Pv5-593.03G261400/Pv5-593.03G271700/Pv5-593.04G160300/Pv5-593.05G025600/Pv5-593.05G046100/Pv5-593.06G120100/Pv5-593.06G141900/Pv5-593.06G155200/Pv5-593.07G001700/Pv5-593.07G012500/Pv5-593.07G203400/Pv5-593.08G054600/Pv5…	34
molecular_function	GO:0048029	monosaccharide binding	34/3173	96/14351	0.00194681	0.0438863	0.0391221	Pv5-593.01G222300/Pv5-593.02G012500/Pv5-593.02G149400/Pv5-593.02G209000/Pv5-593.02G209400/Pv5-593.03G012100/Pv5-593.03G227000/Pv5-593.03G256900/Pv5-593.03G262100/Pv5-593.03G282100/Pv5-593.03G288400/Pv5-593.04G027200/Pv5-593.04G114000/Pv5-593.04G157900/Pv5-593.04G158000/Pv5-593.04G158100/Pv5-593.04G158200/Pv5-593.04G158300/Pv5-593.05G059000/Pv5-593.06G166300/Pv5-593.07G042300/Pv5-593.07G069000/Pv5…	34
molecular_function	GO:0070001	aspartic-type peptidase activity	34/3173	96/14351	0.00194681	0.0438863	0.0391221	Pv5-593.01G182500/Pv5-593.01G193800/Pv5-593.01G232000/Pv5-593.01G248200/Pv5-593.03G000800/Pv5-593.03G026600/Pv5-593.03G028500/Pv5-593.03G074500/Pv5-593.03G120500/Pv5-593.03G215600/Pv5-593.03G261400/Pv5-593.03G271700/Pv5-593.04G160300/Pv5-593.05G025600/Pv5-593.05G046100/Pv5-593.06G120100/Pv5-593.06G141900/Pv5-593.06G155200/Pv5-593.07G001700/Pv5-593.07G012500/Pv5-593.07G203400/Pv5-593.08G054600/Pv5…	34
molecular_function	GO:0004180	carboxypeptidase activity	22/3173	55/14351	0.0020932	0.0438863	0.0391221	Pv5-593.01G019800/Pv5-593.01G116400/Pv5-593.01G116500/Pv5-593.01G192100/Pv5-593.01G198700/Pv5-593.02G093000/Pv5-593.02G219400/Pv5-593.03G151000/Pv5-593.05G130400/Pv5-593.05G132400/Pv5-593.07G092300/Pv5-593.08G034000/Pv5-593.08G054800/Pv5-593.09G076700/Pv5-593.09G137200/Pv5-593.11G010100/Pv5-593.11G029000/Pv5-593.11G029200/Pv5-593.11G029400/Pv5-593.11G029600/Pv5-593.11G085300/Pv5-593.11G088400	22
molecular_function	GO:0016759	cellulose synthase activity	18/3173	42/14351	0.00210374	0.0438863	0.0391221	Pv5-593.02G185300/Pv5-593.02G261900/Pv5-593.03G023200/Pv5-593.03G150100/Pv5-593.03G285700/Pv5-593.04G045200/Pv5-593.04G092700/Pv5-593.05G010800/Pv5-593.05G022100/Pv5-593.05G118100/Pv5-593.07G081300/Pv5-593.08G029700/Pv5-593.08G271600/Pv5-593.09G093500/Pv5-593.09G206500/Pv5-593.09G245700/Pv5-593.11G020000/Pv5-593.11G101600	18
molecular_function	GO:0016760	cellulose synthase (UDP-forming) activity	18/3173	42/14351	0.00210374	0.0438863	0.0391221	Pv5-593.02G185300/Pv5-593.02G261900/Pv5-593.03G023200/Pv5-593.03G150100/Pv5-593.03G285700/Pv5-593.04G045200/Pv5-593.04G092700/Pv5-593.05G010800/Pv5-593.05G022100/Pv5-593.05G118100/Pv5-593.07G081300/Pv5-593.08G029700/Pv5-593.08G271600/Pv5-593.09G093500/Pv5-593.09G206500/Pv5-593.09G245700/Pv5-593.11G020000/Pv5-593.11G101600	18
