# Supplementary material for: Seed coat transcriptomic profiling of 5-593, a genotype important for genetic studies of seed coat color and patterning in common bean (Phaseolus vulgaris L.)
Source: BMC Plant Biol. 2025 Mar 5;25:284. doi: 10.1186/s12870-025-06282-7 (PMC11881399; doi:10.1186/s12870-025-06282-7)
Supplement: Supplementary file 12 — Supplementary Material 12: List of significantly enriched KEGG pathways of DEGs during seed coat pigmentation of common bean development [file 12870_2025_6282_MOESM12_ESM.xlsx]

## Sheet: KEGG_PATHWAY
Table S6. List of significantly enriched KEGG pathways of DEGs during seed coat pigmentation of common bean development
ko_id	Kegg_pathway	GeneRatio	BgRatio	pvalue	p.adjust	qvalue	geneID	Gene Number
S1 vs. S2
Total gene								102
ko00195	Photosynthesis	22/411	75/7862	1.44619e-11	4.03487e-09	3.88188e-09	Pv5-593.02G023700/Pv5-593.02G142200/Pv5-593.02G263200/Pv5-593.03G181300/Pv5-593.03G245600/Pv5-593.05G004200/Pv5-593.05G106700/Pv5-593.06G034900/Pv5-593.06G157400/Pv5-593.06G224200/Pv5-593.07G010400/Pv5-593.07G055300/Pv5-593.07G154700/Pv5-593.07G176100/Pv5-593.08G055800/Pv5-593.08G132600/Pv5-593.08G189600/Pv5-593.09G023500/Pv5-593.09G218300/Pv5-593.10G055700/Pv5-593.10G151400/Pv5-593.11G096400	22
ko00196	Photosynthesis - antenna proteins	14/411	29/7862	3.45885e-11	4.8251e-09	4.64214e-09	Pv5-593.02G151200/Pv5-593.04G072400/Pv5-593.04G091700/Pv5-593.04G091800/Pv5-593.04G091900/Pv5-593.04G092300/Pv5-593.06G215100/Pv5-593.07G109600/Pv5-593.08G277700/Pv5-593.08G282400/Pv5-593.09G188300/Pv5-593.10G008500/Pv5-593.10G123700/Pv5-593.11G153300	14
ko00073	Cutin, suberine and wax biosynthesis	11/411	37/7862	1.73544e-06	0.000161396	0.000155276	Pv5-593.01G156700/Pv5-593.03G020800/Pv5-593.03G021000/Pv5-593.03G147200/Pv5-593.04G064100/Pv5-593.05G126700/Pv5-593.05G126900/Pv5-593.07G102400/Pv5-593.08G153700/Pv5-593.08G153800/Pv5-593.10G102000	11
ko02010	ABC transporters	13/411	73/7862	8.80225e-05	0.00613957	0.00590677	Pv5-593.01G005700/Pv5-593.01G216900/Pv5-593.02G143800/Pv5-593.04G026000/Pv5-593.04G132600/Pv5-593.06G060100/Pv5-593.06G175800/Pv5-593.07G077700/Pv5-593.08G136800/Pv5-593.08G268800/Pv5-593.09G191000/Pv5-593.10G139400/Pv5-593.10G142800	13
ko00710	Carbon fixation by Calvin cycle	13/411	75/7862	0.000117427	0.00655241	0.00630396	Pv5-593.01G095300/Pv5-593.01G238300/Pv5-593.02G129300/Pv5-593.04G066000/Pv5-593.04G066100/Pv5-593.05G097200/Pv5-593.07G006000/Pv5-593.08G107100/Pv5-593.08G274300/Pv5-593.09G009800/Pv5-593.09G114600/Pv5-593.10G057900/Pv5-593.11G041400	13
ko00940	Phenylpropanoid biosynthesis	29/411	295/7862	0.000727138	0.0338119	0.0325298	Pv5-593.01G003600/Pv5-593.01G011200/Pv5-593.01G109600/Pv5-593.02G020500/Pv5-593.02G109600/Pv5-593.02G162300/Pv5-593.02G193700/Pv5-593.03G047000/Pv5-593.03G166000/Pv5-593.03G282500/Pv5-593.03G289200/Pv5-593.04G149300/Pv5-593.04G162500/Pv5-593.05G186900/Pv5-593.06G136300/Pv5-593.06G136400/Pv5-593.06G136800/Pv5-593.07G037800/Pv5-593.07G082200/Pv5-593.07G111100/Pv5-593.07G166300/Pv5-593.09G142900/Pv5…	29
S2 vs. S3
Total gene								217
ko00941	Flavonoid biosynthesis	25/710	86/7862	7.7461e-08	2.33932e-05	2.21783e-05	Pv5-593.01G012600/Pv5-593.01G069300/Pv5-593.01G081600/Pv5-593.01G094600/Pv5-593.01G114000/Pv5-593.02G038700/Pv5-593.02G038800/Pv5-593.02G038900/Pv5-593.02G039100/Pv5-593.02G039200/Pv5-593.02G039300/Pv5-593.02G039400/Pv5-593.02G039500/Pv5-593.02G149400/Pv5-593.02G181100/Pv5-593.02G212800/Pv5-593.02G298800/Pv5-593.03G047000/Pv5-593.03G256900/Pv5-593.07G024600/Pv5-593.07G100100/Pv5-593.08G239900/Pv5…	25
ko00500	Starch and sucrose metabolism	42/710	226/7862	4.06357e-06	0.000613599	0.000581732	Pv5-593.01G036800/Pv5-593.01G056600/Pv5-593.01G109700/Pv5-593.01G238000/Pv5-593.02G063400/Pv5-593.02G252300/Pv5-593.02G290500/Pv5-593.03G076900/Pv5-593.03G121600/Pv5-593.03G122900/Pv5-593.03G227000/Pv5-593.03G257600/Pv5-593.04G077300/Pv5-593.04G120900/Pv5-593.04G139700/Pv5-593.04G149300/Pv5-593.04G177800/Pv5-593.05G002800/Pv5-593.05G008600/Pv5-593.05G038700/Pv5-593.05G038800/Pv5-593.05G040100/Pv5…	42
ko00940	Phenylpropanoid biosynthesis	50/710	295/7862	7.79869e-06	0.000785069	0.000744296	Pv5-593.01G003600/Pv5-593.01G094600/Pv5-593.01G109700/Pv5-593.01G114000/Pv5-593.01G176600/Pv5-593.01G176700/Pv5-593.02G005100/Pv5-593.02G020500/Pv5-593.02G040300/Pv5-593.02G094600/Pv5-593.02G109600/Pv5-593.02G138000/Pv5-593.02G162300/Pv5-593.02G193700/Pv5-593.02G194400/Pv5-593.02G298800/Pv5-593.03G047000/Pv5-593.03G166000/Pv5-593.03G232100/Pv5-593.03G289200/Pv5-593.04G128800/Pv5-593.04G149300/Pv5…	50
ko00040	Pentose and glucuronate interconversions	32/710	177/7862	9.8782e-05	0.00745804	0.00707071	Pv5-593.01G181900/Pv5-593.01G208000/Pv5-593.01G208200/Pv5-593.01G208300/Pv5-593.03G016200/Pv5-593.03G060500/Pv5-593.03G122000/Pv5-593.03G181000/Pv5-593.03G202700/Pv5-593.03G205600/Pv5-593.04G142600/Pv5-593.04G176200/Pv5-593.05G012100/Pv5-593.05G178300/Pv5-593.06G094900/Pv5-593.06G128100/Pv5-593.07G023100/Pv5-593.07G208700/Pv5-593.07G216500/Pv5-593.07G216600/Pv5-593.07G234800/Pv5-593.08G120600/Pv5…	32
ko00592	alpha-Linolenic acid metabolism	21/710	105/7862	0.000378449	0.0228583	0.0216712	Pv5-593.01G000600/Pv5-593.01G012200/Pv5-593.01G065700/Pv5-593.01G068800/Pv5-593.02G043300/Pv5-593.02G172000/Pv5-593.02G248100/Pv5-593.04G021600/Pv5-593.04G178000/Pv5-593.05G118600/Pv5-593.05G159200/Pv5-593.06G023900/Pv5-593.06G105700/Pv5-593.08G048400/Pv5-593.08G058900/Pv5-593.09G137000/Pv5-593.09G265700/Pv5-593.10G038100/Pv5-593.10G136800/Pv5-593.10G138000/Pv5-593.11G058800	21
ko04621	NOD-like receptor signaling pathway	47/710	322/7862	0.000593489	0.0298723	0.0283209	Pv5-593.01G048400/Pv5-593.01G049100/Pv5-593.01G049800/Pv5-593.01G077600/Pv5-593.01G142500/Pv5-593.02G025200/Pv5-593.02G113400/Pv5-593.02G113500/Pv5-593.02G209400/Pv5-593.02G285400/Pv5-593.02G326900/Pv5-593.03G029600/Pv5-593.03G029900/Pv5-593.03G126100/Pv5-593.03G133400/Pv5-593.03G169200/Pv5-593.03G188000/Pv5-593.03G210300/Pv5-593.03G227100/Pv5-593.03G245200/Pv5-593.03G247100/Pv5-593.04G164200/Pv5…	47
S3 vs. S4
Total gene								19
ko00040	Pentose and glucuronate interconversions	10/112	177/7862	0.000201971	0.0331233	0.0297642	Pv5-593.01G208200/Pv5-593.03G060500/Pv5-593.03G122000/Pv5-593.07G023100/Pv5-593.07G208700/Pv5-593.07G234800/Pv5-593.08G091800/Pv5-593.08G120600/Pv5-593.09G224700/Pv5-593.10G125400	10
ko00052	Galactose metabolism	6/112	69/7862	0.000422387	0.0346357	0.0311232	Pv5-593.01G131500/Pv5-593.01G213000/Pv5-593.01G214100/Pv5-593.01G222300/Pv5-593.07G250600/Pv5-593.08G043600	6
ko00903	Limonene degradation	3/112	14/7862	0.000913693	0.0499485	0.0448831	Pv5-593.03G194300/Pv5-593.04G162500/Pv5-593.09G129300	3
S1 vs. S4
Total gene								704
ko00500	Starch and sucrose metabolism	83/1536	226/7862	7.38e-10	2.32e-07	1.96e-07	Pv5-593.01G036700/Pv5-593.01G036800/Pv5-593.01G056600/Pv5-593.01G109600/Pv5-593.01G109700/Pv5-593.01G147600/Pv5-593.01G190400/Pv5-593.01G218800/Pv5-593.01G228700/Pv5-593.01G238000/Pv5-593.02G061300/Pv5-593.02G063400/Pv5-593.02G229900/Pv5-593.02G237200/Pv5-593.02G248400/Pv5-593.02G252300/Pv5-593.02G265700/Pv5-593.02G290500/Pv5-593.02G311800/Pv5-593.02G312200/Pv5-593.02G313100/Pv5-593.03G016800/Pv5…	83
ko00941	Flavonoid biosynthesis	36/1536	86/7862	1.53e-06	0.000240565	0.000204033	Pv5-593.01G012600/Pv5-593.01G012700/Pv5-593.01G069300/Pv5-593.01G081600/Pv5-593.01G094600/Pv5-593.01G109500/Pv5-593.01G114000/Pv5-593.02G016700/Pv5-593.02G038700/Pv5-593.02G038800/Pv5-593.02G038900/Pv5-593.02G039100/Pv5-593.02G039200/Pv5-593.02G039300/Pv5-593.02G039400/Pv5-593.02G039500/Pv5-593.02G149400/Pv5-593.02G181100/Pv5-593.02G212800/Pv5-593.02G270000/Pv5-593.02G298800/Pv5-593.03G047000/Pv5…	36
ko00196	Photosynthesis - antenna proteins	16/1536	29/7862	2.12e-05	0.00222189	0.00188448	Pv5-593.02G151200/Pv5-593.02G151400/Pv5-593.02G191900/Pv5-593.04G072400/Pv5-593.04G091700/Pv5-593.04G091800/Pv5-593.04G091900/Pv5-593.04G092300/Pv5-593.04G125300/Pv5-593.05G087500/Pv5-593.06G215100/Pv5-593.07G109600/Pv5-593.08G277700/Pv5-593.09G188300/Pv5-593.10G008500/Pv5-593.11G153300	16
ko00073	Cutin, suberine and wax biosynthesis	18/1536	37/7862	6.11e-05	0.00479962	0.00407074	Pv5-593.01G094600/Pv5-593.01G156700/Pv5-593.02G083900/Pv5-593.03G020800/Pv5-593.03G021000/Pv5-593.03G147200/Pv5-593.04G064100/Pv5-593.05G126700/Pv5-593.05G161900/Pv5-593.07G102400/Pv5-593.07G131900/Pv5-593.08G153700/Pv5-593.08G153800/Pv5-593.09G164500/Pv5-593.10G045300/Pv5-593.10G102000/Pv5-593.10G141400/Pv5-593.11G176100	18
ko00940	Phenylpropanoid biosynthesis	82/1536	295/7862	0.000296626	0.0186281	0.0157992	Pv5-593.01G003600/Pv5-593.01G011200/Pv5-593.01G060900/Pv5-593.01G094600/Pv5-593.01G109500/Pv5-593.01G109600/Pv5-593.01G109700/Pv5-593.01G114000/Pv5-593.01G176600/Pv5-593.01G176700/Pv5-593.02G016700/Pv5-593.02G020500/Pv5-593.02G040300/Pv5-593.02G109600/Pv5-593.02G138000/Pv5-593.02G162300/Pv5-593.02G193700/Pv5-593.02G194400/Pv5-593.02G262200/Pv5-593.02G298800/Pv5-593.03G047000/Pv5-593.03G136100/Pv5…	82
ko04620	Toll-like receptor signaling pathway	93/1536	346/7862	0.000427274	0.0200363	0.0169936	Pv5-593.01G048400/Pv5-593.01G048900/Pv5-593.01G049100/Pv5-593.01G049800/Pv5-593.01G071300/Pv5-593.01G077600/Pv5-593.01G145600/Pv5-593.01G161900/Pv5-593.01G229700/Pv5-593.01G241500/Pv5-593.01G241700/Pv5-593.02G007300/Pv5-593.02G016900/Pv5-593.02G025200/Pv5-593.02G080300/Pv5-593.02G113400/Pv5-593.02G136300/Pv5-593.02G148800/Pv5-593.02G209400/Pv5-593.02G214700/Pv5-593.02G240700/Pv5-593.02G285400/Pv5…	93
ko00625	Chloroalkane and chloroalkene degradation	14/1536	29/7862	0.000446669	0.0200363	0.0169936	Pv5-593.01G074500/Pv5-593.02G268700/Pv5-593.03G194300/Pv5-593.04G162400/Pv5-593.04G162500/Pv5-593.05G150300/Pv5-593.06G095300/Pv5-593.06G095600/Pv5-593.06G095700/Pv5-593.07G153500/Pv5-593.07G196400/Pv5-593.08G100800/Pv5-593.09G129300/Pv5-593.11G061800	14
ko04621	NOD-like receptor signaling pathway	87/1536	322/7862	0.000542332	0.0211365	0.0179267	Pv5-593.01G048400/Pv5-593.01G048900/Pv5-593.01G049100/Pv5-593.01G049800/Pv5-593.01G071300/Pv5-593.01G077600/Pv5-593.01G142500/Pv5-593.01G145600/Pv5-593.01G219000/Pv5-593.01G229700/Pv5-593.02G007300/Pv5-593.02G016900/Pv5-593.02G025200/Pv5-593.02G062600/Pv5-593.02G070100/Pv5-593.02G080300/Pv5-593.02G113400/Pv5-593.02G136300/Pv5-593.02G148800/Pv5-593.02G209400/Pv5-593.02G214700/Pv5-593.02G240700/Pv5…	87
ko04712	Circadian rhythm - plant	27/1536	75/7862	0.000605822	0.0211365	0.0179267	Pv5-593.01G033100/Pv5-593.01G069300/Pv5-593.01G081600/Pv5-593.01G217700/Pv5-593.01G219900/Pv5-593.02G038700/Pv5-593.02G038800/Pv5-593.02G038900/Pv5-593.02G039100/Pv5-593.02G039200/Pv5-593.02G039300/Pv5-593.02G039400/Pv5-593.02G039500/Pv5-593.02G181100/Pv5-593.02G315300/Pv5-593.03G183600/Pv5-593.03G221900/Pv5-593.04G088100/Pv5-593.07G014300/Pv5-593.08G039400/Pv5-593.08G039500/Pv5-593.08G039600/Pv5…	27
ko00052	Galactose metabolism	25/1536	69/7862	0.000854865	0.0260817	0.0221209	Pv5-593.01G036700/Pv5-593.01G036800/Pv5-593.01G190400/Pv5-593.01G213000/Pv5-593.01G214100/Pv5-593.01G222300/Pv5-593.02G061300/Pv5-593.02G133900/Pv5-593.02G311800/Pv5-593.03G034900/Pv5-593.03G186800/Pv5-593.03G213400/Pv5-593.03G227000/Pv5-593.04G006900/Pv5-593.04G133000/Pv5-593.06G131900/Pv5-593.07G025600/Pv5-593.07G201800/Pv5-593.07G225600/Pv5-593.08G043600/Pv5-593.09G173400/Pv5-593.09G177300/Pv5…	25
ko02010	ABC transporters	26/1536	73/7862	0.00091369	0.0260817	0.0221209	Pv5-593.01G005700/Pv5-593.01G178200/Pv5-593.01G205600/Pv5-593.01G216900/Pv5-593.02G143800/Pv5-593.02G146700/Pv5-593.02G182900/Pv5-593.03G117900/Pv5-593.03G278900/Pv5-593.04G026000/Pv5-593.04G030500/Pv5-593.04G099700/Pv5-593.04G132600/Pv5-593.06G060100/Pv5-593.06G060200/Pv5-593.06G175800/Pv5-593.07G007800/Pv5-593.07G077600/Pv5-593.07G077700/Pv5-593.08G136800/Pv5-593.08G162100/Pv5-593.09G191000/Pv5…	26
ko00053	Ascorbate and aldarate metabolism	25/1536	70/7862	0.00108739	0.0284533	0.0241324	Pv5-593.01G074500/Pv5-593.01G229100/Pv5-593.02G102900/Pv5-593.02G105100/Pv5-593.02G210800/Pv5-593.02G256000/Pv5-593.02G268700/Pv5-593.02G299800/Pv5-593.03G181000/Pv5-593.03G194300/Pv5-593.04G162400/Pv5-593.04G162500/Pv5-593.05G150300/Pv5-593.06G017600/Pv5-593.06G017700/Pv5-593.06G108600/Pv5-593.06G149700/Pv5-593.07G009500/Pv5-593.07G037800/Pv5-593.08G171600/Pv5-593.08G262200/Pv5-593.09G129300/Pv5…	25
ko04075	Plant hormone signal transduction	110/1536	436/7862	0.0016277	0.0393152	0.0333448	Pv5-593.01G008200/Pv5-593.01G021600/Pv5-593.01G025300/Pv5-593.01G118800/Pv5-593.01G121600/Pv5-593.01G138800/Pv5-593.01G145100/Pv5-593.01G146100/Pv5-593.01G159100/Pv5-593.01G177800/Pv5-593.01G201000/Pv5-593.01G201600/Pv5-593.01G212100/Pv5-593.01G217700/Pv5-593.01G239600/Pv5-593.01G244300/Pv5-593.01G249100/Pv5-593.02G001900/Pv5-593.02G002100/Pv5-593.02G013700/Pv5-593.02G056100/Pv5-593.02G160000/Pv5…	110
ko00903	Limonene degradation	8/1536	14/7862	0.00202695	0.0450138	0.038178	Pv5-593.01G074500/Pv5-593.02G268700/Pv5-593.03G194300/Pv5-593.04G162400/Pv5-593.04G162500/Pv5-593.05G150300/Pv5-593.09G129300/Pv5-593.11G061800	8
ko00981	Insect hormone biosynthesis	9/1536	17/7862	0.00215034	0.0450138	0.038178	Pv5-593.01G074500/Pv5-593.02G022500/Pv5-593.02G268700/Pv5-593.03G194300/Pv5-593.04G162400/Pv5-593.04G162500/Pv5-593.05G150300/Pv5-593.09G129300/Pv5-593.11G061800	9
ko00520	Amino sugar and nucleotide sugar metabolism	45/1536	154/7862	0.00230625	0.0452601	0.0383868	Pv5-593.01G112100/Pv5-593.01G112500/Pv5-593.01G218800/Pv5-593.02G051200/Pv5-593.02G150200/Pv5-593.02G201000/Pv5-593.02G238000/Pv5-593.02G311800/Pv5-593.03G048400/Pv5-593.03G086000/Pv5-593.03G092800/Pv5-593.03G181000/Pv5-593.03G227000/Pv5-593.04G045200/Pv5-593.04G120900/Pv5-593.05G043600/Pv5-593.05G156000/Pv5-593.06G041100/Pv5-593.06G108600/Pv5-593.06G142800/Pv5-593.06G216000/Pv5-593.07G009800/Pv5…	45
