# Supplementary material for: Seed coat transcriptomic profiling of 5-593, a genotype important for genetic studies of seed coat color and patterning in common bean (Phaseolus vulgaris L.)
Source: BMC Plant Biol. 2025 Mar 5;25:284. doi: 10.1186/s12870-025-06282-7 (PMC11881399; doi:10.1186/s12870-025-06282-7)
Supplement: Supplementary file 13 — Supplementary Material 13: Sequences of the primers used in the study [file 12870_2025_6282_MOESM13_ESM.xlsx]

## Sheet: Sheet1
Table S7. Sequences of the primers used in the study
GeneID	Forward primer (5'- 3')	Reverse primer (5'- 3')
Pv5-593.09G200900 (HTA9)	CCTTCAGTTCCCAGTTGGTC	TCAGGGTATCCAGCTCTTCA
Pv5-593.01G012600	GACCCAGGGAACATGAAGAA	CAAGATCAGCCTTCCACAGA
Pv5-593.01G081600	GTTCAAGCGCATGTGTGAAA	GGATTCTCCTTCAGAAACTCCTC
Pv5-593.02G149400	GCCAATTGGAGTGGGAAGA	ATTCGCTTGTAGCCTCAGTATAA
Pv5-593.02G212800	CCACTGTTAGAGACCCAGATAATG	CACCTGTTAGATCTGCTCCAAATA
Pv5-593.03G046200	GGAAGGAAGCAGAGGAGATTAG	GAGTCGAAATCGGAGTAAGAGG
Pv5-593.03G127600	CCTGGGAAACAGATGGTCTTTA	CTACGACAAGTGGTTGAGGTT
Pv5-593.03G256900	ATCTCCAAGGAGAGTCGGT	CCGCGAATAGTCCCTTTCTT
Pv5-593.06G025800	GATGCACAGGATATGGTGTTTG	CGAACCTTGCTCCACTCTT
Pv5-593.07G100100	CCCACTTACTTGCTTCTCAGG	CCTTGTTGTTTATCACACCATGAA
Pv5-593.07G170300	CACTAGGCAATAGGCTCCAAA	CCCAAACCAGAATCACTTGTTG
Pv5-593.08G254900	CACCTTCCTCTGTGATGTTTCT	CCACAAGAACCTAACTCCACTAC
Pv5-593.09G195000	GACACTTGCGTGAGGAAGA	GCACACGTTCAACACTTGTC
Pv5-593.02G270000	AGAGATATAATTACAGGTCCGTTTGAG	CCTCAGTGTAAATCCCAAGAG
Pv5-593.07G008200	TCCTCTTCTCTCCGTCAAGT	TCTCAAATGGACCTGTAACTATATCTC
