# Supplementary material for: Seed coat transcriptomic profiling of 5-593, a genotype important for genetic studies of seed coat color and patterning in common bean (Phaseolus vulgaris L.)
Source: BMC Plant Biol. 2025 Mar 5;25:284. doi: 10.1186/s12870-025-06282-7 (PMC11881399; doi:10.1186/s12870-025-06282-7)
Supplement: Supplementary file 14 — Supplementary Material 14: List of DEGs significantly enriched in the phenylpropanoid biosynthesis and flavonoid biosynthesis across four different seed coat pigment stages in 5-593 [file 12870_2025_6282_MOESM14_ESM.xlsx]

## Sheet: PHP_FLB
Table S8. List of DEGs significantly enriched in the phenylpropanoid biosynthesis and flavonoid biosynthesis across four different seed coat pigment stages in 5-593
S1 vs. S2
Phenylpropanoid biosynthesis
GeneID	log2FoldChange	padj	S1_1 (TPM)	S1_2 (TPM)	S1_3 (TPM)	S2_1 (TPM)	S2_2 (TPM)	S2_3 (TPM)	S3_1 (TPM)	S3_2 (TPM)	S3_3 (TPM)	S4_1 (TPM)	S4_2 (TPM)	S4_3 (TPM)
Pv5-593.01G003600	2.14795	6.59145e-10	28.6	11.98	23.03	5.31	4.26	4.31	1.79	1.63	2.83	3.8	3.21	3.99
Pv5-593.01G011200	1.53812	0.000872274	1.59	5.34	3.69	0.39	1.64	1.69	0.52	0.68	0.73	0.38	1.2	1.91
Pv5-593.01G109600	2.1728	0.0297382	3.1	0.68	0.76	0.4	0.31	0.15	0.25	0.11	0.28	0.25	0.06	0.59
Pv5-593.02G020500	-1.8839	3.11162e-07	0.97	1.59	1.47	5.45	4.81	3.68	5.91	12.88	15.41	11.08	19.33	18.2
Pv5-593.02G109600	-1.89923	0.0010256	0.29	0.38	0.21	3.68	0.5	0.55	19.83	11.94	10.98	48.61	16.23	16.15
Pv5-593.02G162300	1.82499	0.0464173	6.45	1.62	3.84	1	0.9	1.31	0.11	0.08	0.4	0.03	0.08	0
Pv5-593.02G193700	1.45642	0.00119345	15.74	20.6	19.08	4.21	9.58	6.61	3.19	2.15	2.51	0.54	2.19	1.48
Pv5-593.03G047000	1.09003	0.0368477	58.87	176.77	130.59	21.31	82.33	68.63	25.3	25.68	20.72	25.95	23.67	21.53
Pv5-593.03G166000	2.92533	0.000832066	1.7	3.1	8.13	0.51	0.62	0.48	0.19	0.1	0	0.03	0.1	0.09
Pv5-593.03G282500	3.80484	4.87499e-05	43.69	2.49	3.56	0.65	0.98	0.43	0.49	0.16	0.32	0.37	0.43	0.92
Pv5-593.03G289200	-2.61758	2.65162e-08	1.41	1.39	0.27	11.13	4.1	4.31	49.84	38.34	50.21	91.56	50.81	43.84
Pv5-593.04G149300	1.20935	0.0017685	82.47	23.57	40.72	21.69	16.23	20.26	11.35	9.03	8.91	6.51	6.65	9.18
Pv5-593.04G162500	1.44025	0.000333061	14.8	11.39	8.38	2.57	5.04	5.11	0.86	0.75	0.78	0.13	0.28	0.29
Pv5-593.05G186900	1.93487	0.00445828	6.09	5.57	6.07	0.82	2.13	1.46	1.02	0.39	0.2	0.29	0.35	0.12
Pv5-593.06G136300	3.48735	0.00323469	1.71	0.89	2.83	0.08	0.29	0.12	0	0	0	0	0	0
Pv5-593.06G136400	-1.99337	0.000547929	0.27	0.15	0.23	0.7	0.68	1.1	1.28	0.81	0.93	1.28	1.7	1.79
Pv5-593.06G136800	5.18914	0.00499134	0.88	0.29	0.95	0.04	0	0.03	0	0	0.09	0.05	0.02	0.07
Pv5-593.07G037800	1.04702	0.0456035	8.31	6.82	6.45	1.85	3.63	4.73	3.38	2.01	2.37	1.98	3.12	1.47
Pv5-593.07G082200	2.9607	1.8307e-07	30.83	18.32	55.74	2.83	6.08	5.33	0.11	0.21	0.27	0.06	0.23	0.68
Pv5-593.07G111100	-3.00365	1.31655e-34	11.69	6.04	4	67.79	53.08	41.93	255.02	197.8	254.65	294.32	252.92	207.49
Pv5-593.07G166300	2.02647	5.96667e-07	35.44	57.4	41.18	4.35	14.1	15.96	4.36	4.63	3.26	1.34	2.83	1.95
Pv5-593.09G142900	2.46986	0.0029082	11.63	44.76	30.3	0.51	7.07	9.43	0.19	0.11	0.11	0.14	0.14	0.11
Pv5-593.09G198900	-1.39216	8.28588e-06	56.66	169.56	131.42	217.56	378.54	296.16	211.46	251.86	255.84	173.93	189.36	168.48
Pv5-593.09G262100	3.25719	0.00702636	2.94	1.21	2.13	0.03	0.34	0.42	0.1	0.04	0.15	0	0.15	0.02
Pv5-593.10G020500	-1.5097	0.000221941	3.46	2.34	1.97	15.69	3.27	5.39	121.33	136.03	117.03	442.71	246.81	239.84
Pv5-593.10G162900	3.75944	3.38975e-06	2.56	6.92	4.39	0.04	0.38	0.64	0.15	0.02	0.1	0.06	0.09	0.08
Pv5-593.11G128200	1.81661	0.0334455	145.14	409.36	357.58	19.41	159.42	118.89	14.28	14.63	11.42	3.11	34.7	17.7
Pv5-593.11G144800	-1.28778	5.92331e-05	6.15	6.47	3.63	15.65	10.47	12.82	53.12	55.68	76.96	132.32	75.69	81.81
Pv5-593.11G212900	1.52736	0.02249	1.08	0.9	0.88	0.31	0.27	0.4	0.4	0.33	0.37	0.29	0.24	0.79
S2 vs. S3
Phenylpropanoid biosynthesis
GeneID	log2FoldChange	padj	S1_1 (TPM)	S1_2 (TPM)	S1_3 (TPM)	S2_1 (TPM)	S2_2 (TPM)	S2_3 (TPM)	S3_1 (TPM)	S3_2 (TPM)	S3_3 (TPM)	S4_1 (TPM)	S4_2 (TPM)	S4_3 (TPM)
Pv5-593.01G003600	1.16152	0.0019267	28.6	11.98	23.03	5.31	4.26	4.31	1.79	1.63	2.83	3.8	3.21	3.99
Pv5-593.01G094600	-3.59327	9.9759e-06	0.52	0.07	0.03	0.24	0.03	0.04	1.36	0.69	0.8	2.15	1.28	0.91
Pv5-593.01G109700	1.30277	8.2278e-08	82.47	64.82	56.83	94.26	49.85	42.47	34.15	17.12	23.1	39.28	13.7	15.24
Pv5-593.01G114000	1.01872	0.00042684	40.02	44.19	42.96	18.19	27.48	23.12	14.62	9.09	11.28	12.23	7.97	7.19
Pv5-593.01G176600	2.20505	2.2801e-06	120.29	118.5	126.04	77.45	94.78	84.93	33.11	11.48	12.71	6.41	18.6	10.81
Pv5-593.01G176700	2.36637	0.00143241	85.4	136.1	125.96	35.15	109.98	102.43	21.21	9.05	9.9	3.78	21.78	12.09
Pv5-593.02G005100	2.52801	0.016056	0.04	0.35	0.33	0.02	0.23	0.5	0.02	0.08	0.02	0.05	0.2	0.21
Pv5-593.02G020500	-1.17026	0.000844443	0.97	1.59	1.47	5.45	4.81	3.68	5.91	12.88	15.41	11.08	19.33	18.2
Pv5-593.02G040300	1.28883	1.99156e-08	79.45	45.93	53.29	68.27	54.68	53.77	41.95	16.02	19.99	14.28	13.02	11.65
Pv5-593.02G094600	-3.43131	0.00348876	0.07	0.03	0.01	0	0.01	0.02	0.24	0.09	0.06	0.15	0.1	0.03
Pv5-593.02G109600	-3.60637	2.621e-14	0.29	0.38	0.21	3.68	0.5	0.55	19.83	11.94	10.98	48.61	16.23	16.15
Pv5-593.02G138000	1.03609	0.0107654	9.5	5.19	12.48	6.64	4.28	3.69	3.28	1.74	2.18	1.77	1.43	1.46
Pv5-593.02G162300	2.50202	0.00557167	6.45	1.62	3.84	1	0.9	1.31	0.11	0.08	0.4	0.03	0.08	0
Pv5-593.02G193700	1.2833	0.00356227	15.74	20.6	19.08	4.21	9.58	6.61	3.19	2.15	2.51	0.54	2.19	1.48
Pv5-593.02G194400	3.0799	0.00626223	1.32	0.54	0.8	1.22	0.35	0.33	0	0.16	0.02	0.04	0.06	0.04
Pv5-593.02G298800	-3.91543	7.1259e-12	0.19	0.08	0.18	0.44	0.19	0.2	2.55	4.45	5.29	1.69	2.49	2.14
Pv5-593.03G047000	1.12315	0.0203278	58.87	176.77	130.59	21.31	82.33	68.63	25.3	25.68	20.72	25.95	23.67	21.53
Pv5-593.03G166000	2.39745	0.0192203	1.7	3.1	8.13	0.51	0.62	0.48	0.19	0.1	0	0.03	0.1	0.09
Pv5-593.03G232100	2.73347	3.01408e-08	10.89	29.92	26.77	10.15	28.58	14.51	3.7	1.98	1.83	0.77	0.7	0.96
Pv5-593.03G289200	-2.97338	2.59448e-12	1.41	1.39	0.27	11.13	4.1	4.31	49.84	38.34	50.21	91.56	50.81	43.84
Pv5-593.04G128800	1.63518	0.00185848	60.17	87.06	78.25	12.96	52.08	43.13	14.91	6.77	8.75	3.94	10.37	7.65
Pv5-593.04G149300	1.01689	0.00679566	82.47	23.57	40.72	21.69	16.23	20.26	11.35	9.03	8.91	6.51	6.65	9.18
Pv5-593.04G162500	2.40373	6.33517e-10	14.8	11.39	8.38	2.57	5.04	5.11	0.86	0.75	0.78	0.13	0.28	0.29
Pv5-593.05G004700	9.12727	1.37462e-11	4.51	3.64	6.3	4.78	2.92	4.51	0	0.02	0	0.04	0.03	0
Pv5-593.05G038700	1.76982	0.0469141	0.21	1.2	1.33	0.72	1.38	0.3	0.11	0.31	0.38	0.17	0.15	0.32
Pv5-593.05G038800	1.37891	1.16971e-10	151.24	263.33	289.6	174.41	211.03	149.69	66.73	69.25	71.88	42.68	56.69	55.31
Pv5-593.05G154000	1.18631	3.71969e-10	215.54	277.79	289.77	332.81	258.07	224	135.3	112.51	113.24	63.15	62.14	65.47
Pv5-593.05G186900	1.60006	0.0173804	6.09	5.57	6.07	0.82	2.13	1.46	1.02	0.39	0.2	0.29	0.35	0.12
Pv5-593.06G136300	4.92773	0.00608908	1.71	0.89	2.83	0.08	0.29	0.12	0	0	0	0	0	0
Pv5-593.06G136600	4.05617	3.23653e-05	23.18	124.81	83.59	1.27	28.08	40.76	0.98	0.98	0.53	0.14	0.35	0.38
Pv5-593.07G024600	1.88514	0.00913283	5.6	4.88	5.85	1.64	2.75	1.35	1.64	0.21	0.31	0.28	0.08	0.09
Pv5-593.07G082200	4.60905	4.9411e-13	30.83	18.32	55.74	2.83	6.08	5.33	0.11	0.21	0.27	0.06	0.23	0.68
Pv5-593.07G110000	-1.76034	0.000115308	2.06	1.24	0.52	1.42	1.57	1.82	5.83	5.48	5.56	20.44	9.09	7.41
Pv5-593.07G111100	-2.13375	1.20273e-18	11.69	6.04	4	67.79	53.08	41.93	255.02	197.8	254.65	294.32	252.92	207.49
Pv5-593.07G145000	-1.13155	1.71268e-05	4.74	7.46	6.66	11.12	11.94	9.18	21.91	21.79	27.71	42.8	32.64	28.57
Pv5-593.07G149800	1.48776	1.04205e-05	89.28	50.56	71.68	52.35	50.05	43.66	35.72	9.72	13.52	12.12	10.76	9.13
Pv5-593.07G166300	1.34531	0.00126572	35.44	57.4	41.18	4.35	14.1	15.96	4.36	4.63	3.26	1.34	2.83	1.95
Pv5-593.07G209400	4.55628	0.0196054	0.03	0.55	0.33	0	0.53	0.24	0	0	0	0	0.08	0.13
Pv5-593.07G247800	1.41218	6.81113e-08	104.92	160.38	148.55	95.04	136.28	105.55	54.26	35.42	36.44	19.15	25.88	20.51
Pv5-593.08G203000	2.08325	6.49561e-06	218.81	216.09	237.79	92.19	170.18	146.52	71.37	19.55	20.38	17.2	13.55	10.55
Pv5-593.08G239900	1.31583	1.17424e-05	334.13	202.21	282.28	238.09	205.02	199.85	125.27	57.98	82.84	32.23	52.64	42.93
Pv5-593.08G282200	2.76102	4.51422e-14	4.39	3.06	4.77	2.69	2.95	2.22	0.62	0.27	0.32	0.14	0.2	0.1
Pv5-593.09G142900	4.93856	1.78402e-09	11.63	44.76	30.3	0.51	7.07	9.43	0.19	0.11	0.11	0.14	0.14	0.11
Pv5-593.09G262400	1.31337	0.00357548	9.87	7.67	19.93	7.31	6.25	7.32	3.45	2.96	2.04	1.19	1.81	1.93
Pv5-593.09G262600	1.20889	0.0012428	7.09	5.96	6.4	3.54	5.33	4.29	1.53	2.19	2.03	0.65	2.16	1.22
Pv5-593.10G020500	-4.19001	3.84904e-33	3.46	2.34	1.97	15.69	3.27	5.39	121.33	136.03	117.03	442.71	246.81	239.84
Pv5-593.10G020700	-4.18343	3.1839e-17	0.02	0.09	0.13	0.15	0.11	0.16	1.78	3.03	2.74	6.17	5.44	5.59
Pv5-593.11G030900	4.9237	0.000551402	0	1.53	1.24	0	0.82	2.47	0	0.05	0	0.03	0.34	0.13
Pv5-593.11G128200	2.27848	0.00324671	145.14	409.36	357.58	19.41	159.42	118.89	14.28	14.63	11.42	3.11	34.7	17.7
Pv5-593.11G144800	-2.26798	2.99669e-15	6.15	6.47	3.63	15.65	10.47	12.82	53.12	55.68	76.96	132.32	75.69	81.81
S2 vs. S3
Flavonoid biosynthesis
GeneID	log2FoldChange	padj	S1_1 (TPM)	S1_2 (TPM)	S1_3 (TPM)	S2_1 (TPM)	S2_2 (TPM)	S2_3 (TPM)	S3_1 (TPM)	S3_2 (TPM)	S3_3 (TPM)	S4_1 (TPM)	S4_2 (TPM)	S4_3 (TPM)
Pv5-593.01G012600	1.38548	2.05003e-07	963.45	896.3	1121.29	1006.74	1166.34	1074.54	516.21	285.39	450.44	156.48	261.64	193.67
Pv5-593.01G069300	-3.04708	0.00554023	0.02	0	0	0.23	0.02	0	0.6	0.51	0.33	1.2	0.92	1.06
Pv5-593.01G081600	1.51358	6.80334e-06	332.4	169.63	334.43	316.98	263.07	222.25	158.18	61.57	76.97	44.76	55.76	44.84
Pv5-593.01G094600	-3.59327	9.9759e-06	0.52	0.07	0.03	0.24	0.03	0.04	1.36	0.69	0.8	2.15	1.28	0.91
Pv5-593.01G114000	1.01872	0.00042684	40.02	44.19	42.96	18.19	27.48	23.12	14.62	9.09	11.28	12.23	7.97	7.19
Pv5-593.02G038700	1.69804	9.95469e-07	145.51	91.98	113.59	103.44	105.77	104.36	56.72	18.52	28.2	14.96	22.01	17.03
Pv5-593.02G038800	1.40469	9.98583e-05	157.71	88.33	107.5	105.28	97.08	102.14	68.91	22.18	33.27	18.62	28.17	19.54
Pv5-593.02G038900	1.60514	5.74341e-07	45.64	29.49	48.17	24.56	27.2	27.98	12.53	5.53	8.89	4.57	6.23	5.92
Pv5-593.02G039100	1.16319	0.000542452	34.2	16.56	26.71	16.04	12.32	13.69	10.21	3.74	5.92	4.06	4.61	4.56
Pv5-593.02G039200	2.10313	3.92191e-06	38.92	19.69	30.3	21.41	23.21	24.4	10.55	2.87	4.41	2.61	4.16	2
Pv5-593.02G039300	1.70505	6.62057e-10	77.8	47.88	67.12	39.96	39.01	48.25	18.83	8.89	12.85	8.19	9.65	9.16
Pv5-593.02G039400	1.70823	1.29352e-05	14.91	10.48	16.06	7.75	8.5	8.82	3.21	1.92	2.58	1.08	3.05	2.43
Pv5-593.02G039500	2.05016	0.000102544	35.03	15.18	17.74	16.36	14.01	14.97	8.81	1.66	2.58	1.56	3.06	1.77
Pv5-593.02G149400	1.45217	1.69115e-05	337.27	181.17	289.56	210.57	177.95	154.87	97.25	40.86	66.44	23.47	39.13	31.14
Pv5-593.02G181100	1.50808	2.17377e-08	69.29	38.07	57.56	42.04	38.18	40.62	21.66	10.3	12.49	10.6	12.41	12.36
Pv5-593.02G212800	1.34079	4.99112e-06	797.27	507.43	911.99	577.59	555.8	494.03	271.41	167.85	212.47	94.68	158.88	117.15
Pv5-593.02G298800	-3.91543	7.1259e-12	0.19	0.08	0.18	0.44	0.19	0.2	2.55	4.45	5.29	1.69	2.49	2.14
Pv5-593.03G047000	1.12315	0.0203278	58.87	176.77	130.59	21.31	82.33	68.63	25.3	25.68	20.72	25.95	23.67	21.53
Pv5-593.03G256900	1.29493	1.69757e-07	975.91	610.98	845.43	716.2	634.54	591.78	352.09	204.86	251.58	132.89	203.8	163.71
Pv5-593.07G024600	1.88514	0.00913283	5.6	4.88	5.85	1.64	2.75	1.35	1.64	0.21	0.31	0.28	0.08	0.09
Pv5-593.07G100100	4.59867	7.24731e-21	101.22	79.11	135.74	35.45	38.58	37.62	2.7	0.58	1.46	0.39	0.88	1.24
Pv5-593.08G239900	1.31583	1.17424e-05	334.13	202.21	282.28	238.09	205.02	199.85	125.27	57.98	82.84	32.23	52.64	42.93
Pv5-593.09G195000	1.18135	7.50615e-05	26.92	18.39	25.13	19.53	18.09	18.61	9.95	6.35	8.83	3.03	6.02	4.69
Pv5-593.10G020500	-4.19001	3.84904e-33	3.46	2.34	1.97	15.69	3.27	5.39	121.33	136.03	117.03	442.71	246.81	239.84
Pv5-593.10G020700	-4.18343	3.1839e-17	0.02	0.09	0.13	0.15	0.11	0.16	1.78	3.03	2.74	6.17	5.44	5.59
S1 vs. S4
Phenylpropanoid biosynthesis
GeneID	log2FoldChange	padj	S1_1 (TPM)	S1_2 (TPM)	S1_3 (TPM)	S2_1 (TPM)	S2_2 (TPM)	S2_3 (TPM)	S3_1 (TPM)	S3_2 (TPM)	S3_3 (TPM)	S4_1 (TPM)	S4_2 (TPM)	S4_3 (TPM)
Pv5-593.01G003600	2.45948	1.7e-14	28.6	11.98	23.03	5.31	4.26	4.31	1.79	1.63	2.83	3.8	3.21	3.99
Pv5-593.01G011200	1.62974	4.79e-05	1.59	5.34	3.69	0.39	1.64	1.69	0.52	0.68	0.73	0.38	1.2	1.91
Pv5-593.01G060900	-1.11384	6.85e-09	1502.18	2141.83	1802.48	3546.44	3086.95	2892.2	2791	4571.1	4745.89	3373.9	4092.36	3866.63
Pv5-593.01G094600	-3.4228	4.63e-07	0.52	0.07	0.03	0.24	0.03	0.04	1.36	0.69	0.8	2.15	1.28	0.91
Pv5-593.01G109500	-1.12513	5.48e-07	5.99	3.79	2.8	7.28	5.96	4.35	7.36	7.8	7.38	10.42	8.12	7.32
Pv5-593.01G109600	1.99822	0.0167782	3.1	0.68	0.76	0.4	0.31	0.15	0.25	0.11	0.28	0.25	0.06	0.59
Pv5-593.01G109700	1.684	1.42e-13	82.47	64.82	56.83	94.26	49.85	42.47	34.15	17.12	23.1	39.28	13.7	15.24
Pv5-593.01G114000	2.18465	3.15e-17	40.02	44.19	42.96	18.19	27.48	23.12	14.62	9.09	11.28	12.23	7.97	7.19
Pv5-593.01G176600	3.29004	2.67e-14	120.29	118.5	126.04	77.45	94.78	84.93	33.11	11.48	12.71	6.41	18.6	10.81
Pv5-593.01G176700	3.27019	1.13e-06	85.4	136.1	125.96	35.15	109.98	102.43	21.21	9.05	9.9	3.78	21.78	12.09
Pv5-593.02G016700	2.51846	4.8e-05	0.68	5.99	4.17	0.46	3.89	2	0.22	2.16	0.72	0.17	1.08	0.44
Pv5-593.02G020500	-3.63075	2.64e-29	0.97	1.59	1.47	5.45	4.81	3.68	5.91	12.88	15.41	11.08	19.33	18.2
Pv5-593.02G040300	2.10379	1.26e-22	79.45	45.93	53.29	68.27	54.68	53.77	41.95	16.02	19.99	14.28	13.02	11.65
Pv5-593.02G109600	-6.28176	4.22e-40	0.29	0.38	0.21	3.68	0.5	0.55	19.83	11.94	10.98	48.61	16.23	16.15
Pv5-593.02G138000	2.51534	1.23e-12	9.5	5.19	12.48	6.64	4.28	3.69	3.28	1.74	2.18	1.77	1.43	1.46
Pv5-593.02G162300	6.57144	3.01e-11	6.45	1.62	3.84	1	0.9	1.31	0.11	0.08	0.4	0.03	0.08	0
Pv5-593.02G193700	3.74731	6.48e-22	15.74	20.6	19.08	4.21	9.58	6.61	3.19	2.15	2.51	0.54	2.19	1.48
Pv5-593.02G194400	4.07267	8.82e-05	1.32	0.54	0.8	1.22	0.35	0.33	0	0.16	0.02	0.04	0.06	0.04
Pv5-593.02G262200	2.59036	0.00106229	3.28	1.88	2.36	1.54	1.04	0.97	3.55	0.2	0.19	0.49	0.4	0.31
Pv5-593.02G298800	-3.82177	6.6e-11	0.19	0.08	0.18	0.44	0.19	0.2	2.55	4.45	5.29	1.69	2.49	2.14
Pv5-593.03G047000	2.17267	2.61e-07	58.87	176.77	130.59	21.31	82.33	68.63	25.3	25.68	20.72	25.95	23.67	21.53
Pv5-593.03G136100	1.60392	6.39e-13	111.29	60.52	67.41	62.15	66.18	60.83	60.79	29.46	28.45	27.68	24.41	21.46
Pv5-593.03G142500	2.1049	4.59e-13	150.9	176.22	139.31	99.73	151.71	134.29	109.31	60.26	49.54	41.77	35.21	28.82
Pv5-593.03G166000	5.82013	1.17e-10	1.7	3.1	8.13	0.51	0.62	0.48	0.19	0.1	0	0.03	0.1	0.09
Pv5-593.03G232100	4.70734	1.32e-23	10.89	29.92	26.77	10.15	28.58	14.51	3.7	1.98	1.83	0.77	0.7	0.96
Pv5-593.03G282500	3.9783	1.86e-06	43.69	2.49	3.56	0.65	0.98	0.43	0.49	0.16	0.32	0.37	0.43	0.92
Pv5-593.03G289200	-5.95622	3.59e-46	1.41	1.39	0.27	11.13	4.1	4.31	49.84	38.34	50.21	91.56	50.81	43.84
Pv5-593.04G022600	1.78717	5.82e-11	82.13	147.59	169.72	59.47	135.85	135.3	45.84	60.94	48.98	15.47	58.75	45.31
Pv5-593.04G056800	1.14225	2.11e-15	2368.87	2072.81	1877.95	1933.17	1998.9	2188.21	1629.8	1216.25	1275.13	1038.97	941.45	778.82
Pv5-593.04G128800	3.36063	6.6e-13	60.17	87.06	78.25	12.96	52.08	43.13	14.91	6.77	8.75	3.94	10.37	7.65
Pv5-593.04G149300	2.54917	7.56e-15	82.47	23.57	40.72	21.69	16.23	20.26	11.35	9.03	8.91	6.51	6.65	9.18
Pv5-593.04G162400	-1.42994	6.71e-14	24.06	17.35	15	39.48	23.05	24.07	42.83	48.09	44.2	47.22	49.64	46.92
Pv5-593.04G162500	5.58274	3.41e-43	14.8	11.39	8.38	2.57	5.04	5.11	0.86	0.75	0.78	0.13	0.28	0.29
Pv5-593.05G004700	7.56	4.81e-19	4.51	3.64	6.3	4.78	2.92	4.51	0	0.02	0	0.04	0.03	0
Pv5-593.05G034800	1.0102	2.67e-13	472.24	564.93	541.5	509.37	544	522.41	361.77	296.34	314.5	284.42	230.13	245.22
Pv5-593.05G038700	1.87426	0.0182376	0.21	1.2	1.33	0.72	1.38	0.3	0.11	0.31	0.38	0.17	0.15	0.32
Pv5-593.05G038800	2.12027	7.76e-26	151.24	263.33	289.6	174.41	211.03	149.69	66.73	69.25	71.88	42.68	56.69	55.31
Pv5-593.05G132800	-1.06962	3.11e-18	19.29	13.11	14.44	20.56	14.91	14.43	27.62	28.43	24.06	36.58	28.51	29.28
Pv5-593.05G154000	1.9982	2.92e-29	215.54	277.79	289.77	332.81	258.07	224	135.3	112.51	113.24	63.15	62.14	65.47
Pv5-593.05G184500	1.11104	1.53e-06	125.47	131.33	105.32	70.24	127.22	109.48	83.22	63.57	61.67	54.55	57	49.96
Pv5-593.05G186900	4.49939	1.98e-14	6.09	5.57	6.07	0.82	2.13	1.46	1.02	0.39	0.2	0.29	0.35	0.12
Pv5-593.06G030200	1.50196	1.48e-14	70.04	58.67	74.76	54.66	62.52	58.33	42.27	31.08	27.02	27.16	23.67	18.93
Pv5-593.06G082900	2.52882	1.89e-18	5.03	4.43	5.7	2.69	3.3	4.55	1.33	2.01	2.14	0.62	1.02	0.93
Pv5-593.06G086700	6.4627	0.000204366	0.44	7.96	7.09	0.07	2.09	3.97	0.11	0	0.02	0	0.1	0.07
Pv5-593.06G131700	1.48078	0.00164895	5.48	2.98	3.38	1.95	3.22	2.82	4.1	0.97	1.56	2.29	0.95	1.02
Pv5-593.06G135900	1.22474	1.39e-10	17.02	18.08	16.78	10.84	15.88	13.58	10.67	8.33	8.48	5.45	8.31	7.86
Pv5-593.06G136300	8.51251	3.62e-08	1.71	0.89	2.83	0.08	0.29	0.12	0	0	0	0	0	0
Pv5-593.06G136400	-2.95116	9.59e-10	0.27	0.15	0.23	0.7	0.68	1.1	1.28	0.81	0.93	1.28	1.7	1.79
Pv5-593.06G136600	7.85864	9.69e-18	23.18	124.81	83.59	1.27	28.08	40.76	0.98	0.98	0.53	0.14	0.35	0.38
Pv5-593.06G136800	3.8356	0.00414287	0.88	0.29	0.95	0.04	0	0.03	0	0	0.09	0.05	0.02	0.07
Pv5-593.07G024600	5.39899	1.78e-15	5.6	4.88	5.85	1.64	2.75	1.35	1.64	0.21	0.31	0.28	0.08	0.09
Pv5-593.07G037800	1.65914	0.000102369	8.31	6.82	6.45	1.85	3.63	4.73	3.38	2.01	2.37	1.98	3.12	1.47
Pv5-593.07G082200	6.94481	9.77e-35	30.83	18.32	55.74	2.83	6.08	5.33	0.11	0.21	0.27	0.06	0.23	0.68
Pv5-593.07G082300	1.06477	1.98e-07	40.28	15.15	17.15	30.79	26.62	21.94	19.4	12.4	10.74	13.21	8.5	9.61
Pv5-593.07G110000	-3.32619	8.86e-16	2.06	1.24	0.52	1.42	1.57	1.82	5.83	5.48	5.56	20.44	9.09	7.41
Pv5-593.07G111100	-5.25292	5.4e-111	11.69	6.04	4	67.79	53.08	41.93	255.02	197.8	254.65	294.32	252.92	207.49
Pv5-593.07G145000	-2.51885	8.11e-26	4.74	7.46	6.66	11.12	11.94	9.18	21.91	21.79	27.71	42.8	32.64	28.57
Pv5-593.07G149800	2.65052	1.14e-17	89.28	50.56	71.68	52.35	50.05	43.66	35.72	9.72	13.52	12.12	10.76	9.13
Pv5-593.07G166300	4.42516	1.17e-32	35.44	57.4	41.18	4.35	14.1	15.96	4.36	4.63	3.26	1.34	2.83	1.95
Pv5-593.07G247800	2.60596	8.77e-27	104.92	160.38	148.55	95.04	136.28	105.55	54.26	35.42	36.44	19.15	25.88	20.51
Pv5-593.08G097700	1.29726	1.38e-08	59.04	56.41	49.86	45.77	56.7	49.92	50.41	24.42	28.12	24.94	20.94	19.43
Pv5-593.08G098000	4.98743	0.00220633	6.01	0.26	0.23	0	0.27	0.12	0.09	0.03	0	0	0.05	0.03
Pv5-593.08G203000	4.01901	2.33e-21	218.81	216.09	237.79	92.19	170.18	146.52	71.37	19.55	20.38	17.2	13.55	10.55
Pv5-593.08G239900	2.59233	3.68e-21	334.13	202.21	282.28	238.09	205.02	199.85	125.27	57.98	82.84	32.23	52.64	42.93
Pv5-593.08G282200	4.68973	1.49e-34	4.39	3.06	4.77	2.69	2.95	2.22	0.62	0.27	0.32	0.14	0.2	0.1
Pv5-593.09G076700	-1.1535	6.76e-05	40.88	22.33	30.81	38	28.24	32.72	40.42	77	76.88	66.88	66.75	67.12
Pv5-593.09G142900	7.52201	1.48e-22	11.63	44.76	30.3	0.51	7.07	9.43	0.19	0.11	0.11	0.14	0.14	0.11
Pv5-593.09G239900	-1.2417	0.0233413	0.52	0.42	0.59	0.98	0.8	1.29	0.55	1.89	2.82	0.81	1.63	1.19
Pv5-593.09G261800	-1.66212	0.00203587	3.91	1.03	1.07	6.76	1.5	2.88	3.47	2.51	3.57	9.29	1.72	5.88
Pv5-593.09G262100	5.38194	1.66e-06	2.94	1.21	2.13	0.03	0.34	0.42	0.1	0.04	0.15	0	0.15	0.02
Pv5-593.09G262400	2.88604	6.2e-13	9.87	7.67	19.93	7.31	6.25	7.32	3.45	2.96	2.04	1.19	1.81	1.93
Pv5-593.09G262600	2.29112	9.52e-12	7.09	5.96	6.4	3.54	5.33	4.29	1.53	2.19	2.03	0.65	2.16	1.22
Pv5-593.10G017700	-1.72658	3.55e-10	2.97	1.31	1.59	2.72	1.91	2.93	6.12	3.57	3.65	7.91	5.92	4.35
Pv5-593.10G020500	-6.92726	8.09e-91	3.46	2.34	1.97	15.69	3.27	5.39	121.33	136.03	117.03	442.71	246.81	239.84
Pv5-593.10G020700	-6.2496	1.7e-33	0.02	0.09	0.13	0.15	0.11	0.16	1.78	3.03	2.74	6.17	5.44	5.59
Pv5-593.10G041100	-9.41708	0.00230176	0	0	0	0	0	0	0.08	0.06	0	0.66	0.25	7.62
Pv5-593.10G162900	5.86021	4.03e-12	2.56	6.92	4.39	0.04	0.38	0.64	0.15	0.02	0.1	0.06	0.09	0.08
Pv5-593.11G058600	1.05844	1.05e-11	212.59	301.24	305.58	246.32	266.55	236.54	176.53	169.52	168.97	131.58	126.31	120.47
Pv5-593.11G084700	-1.99156	4.91e-36	51.77	43.12	30.25	89.24	63.75	66.92	147.9	147.62	131.05	165.44	165.36	142.84
Pv5-593.11G128200	4.24334	6.76e-10	145.14	409.36	357.58	19.41	159.42	118.89	14.28	14.63	11.42	3.11	34.7	17.7
Pv5-593.11G144800	-4.18941	9e-53	6.15	6.47	3.63	15.65	10.47	12.82	53.12	55.68	76.96	132.32	75.69	81.81
Pv5-593.11G212900	1.10285	0.047921	1.08	0.9	0.88	0.31	0.27	0.4	0.4	0.33	0.37	0.29	0.24	0.79
S1 vs. S4
Flavonoid biosynthesis
GeneID	log2FoldChange	padj	S1_1 (TPM)	S1_2 (TPM)	S1_3 (TPM)	S2_1 (TPM)	S2_2 (TPM)	S2_3 (TPM)	S3_1 (TPM)	S3_2 (TPM)	S3_3 (TPM)	S4_1 (TPM)	S4_2 (TPM)	S4_3 (TPM)
Pv5-593.01G012600	2.24015	1.69e-19	963.45	896.3	1121.29	1006.74	1166.34	1074.54	516.21	285.39	450.44	156.48	261.64	193.67
Pv5-593.01G012700	2.20254	6.48e-18	177.36	123.54	183.44	119.19	102.72	116.89	82.39	39.44	57.33	28.03	36.09	36.74
Pv5-593.01G069300	-7.32523	1.97e-07	0.02	0	0	0.23	0.02	0	0.6	0.51	0.33	1.2	0.92	1.06
Pv5-593.01G081600	2.44041	3.47e-15	332.4	169.63	334.43	316.98	263.07	222.25	158.18	61.57	76.97	44.76	55.76	44.84
Pv5-593.01G094600	-3.4228	4.63e-07	0.52	0.07	0.03	0.24	0.03	0.04	1.36	0.69	0.8	2.15	1.28	0.91
Pv5-593.01G109500	-1.12513	5.48e-07	5.99	3.79	2.8	7.28	5.96	4.35	7.36	7.8	7.38	10.42	8.12	7.32
Pv5-593.01G114000	2.18465	3.15e-17	40.02	44.19	42.96	18.19	27.48	23.12	14.62	9.09	11.28	12.23	7.97	7.19
Pv5-593.02G016700	2.51846	4.8e-05	0.68	5.99	4.17	0.46	3.89	2	0.22	2.16	0.72	0.17	1.08	0.44
Pv5-593.02G038700	2.60343	6.5e-16	145.51	91.98	113.59	103.44	105.77	104.36	56.72	18.52	28.2	14.96	22.01	17.03
Pv5-593.02G038800	2.29139	3.44e-12	157.71	88.33	107.5	105.28	97.08	102.14	68.91	22.18	33.27	18.62	28.17	19.54
Pv5-593.02G038900	2.82211	2.57e-21	45.64	29.49	48.17	24.56	27.2	27.98	12.53	5.53	8.89	4.57	6.23	5.92
Pv5-593.02G039100	2.4431	5.23e-16	34.2	16.56	26.71	16.04	12.32	13.69	10.21	3.74	5.92	4.06	4.61	4.56
Pv5-593.02G039200	3.22377	2.61e-14	38.92	19.69	30.3	21.41	23.21	24.4	10.55	2.87	4.41	2.61	4.16	2
Pv5-593.02G039300	2.76418	1.94e-26	77.8	47.88	67.12	39.96	39.01	48.25	18.83	8.89	12.85	8.19	9.65	9.16
Pv5-593.02G039400	2.63296	2.42e-13	14.91	10.48	16.06	7.75	8.5	8.82	3.21	1.92	2.58	1.08	3.05	2.43
Pv5-593.02G039500	3.17205	5.67e-11	35.03	15.18	17.74	16.36	14.01	14.97	8.81	1.66	2.58	1.56	3.06	1.77
Pv5-593.02G149400	3.01099	1.35e-22	337.27	181.17	289.56	210.57	177.95	154.87	97.25	40.86	66.44	23.47	39.13	31.14
Pv5-593.02G181100	2.13459	2.61e-17	69.29	38.07	57.56	42.04	38.18	40.62	21.66	10.3	12.49	10.6	12.41	12.36
Pv5-593.02G212800	2.52437	7.4e-21	797.27	507.43	911.99	577.59	555.8	494.03	271.41	167.85	212.47	94.68	158.88	117.15
Pv5-593.02G270000	1.44042	2.79e-14	18.58	15.67	22.05	10.33	13.39	12.89	9.39	7.26	7.52	5.95	6.95	7.18
Pv5-593.02G298800	-3.82177	6.6e-11	0.19	0.08	0.18	0.44	0.19	0.2	2.55	4.45	5.29	1.69	2.49	2.14
Pv5-593.03G047000	2.17267	2.61e-07	58.87	176.77	130.59	21.31	82.33	68.63	25.3	25.68	20.72	25.95	23.67	21.53
Pv5-593.03G256900	2.20457	9.12e-22	975.91	610.98	845.43	716.2	634.54	591.78	352.09	204.86	251.58	132.89	203.8	163.71
Pv5-593.03G257100	2.48045	0.00213829	6.46	0.8	1.6	0.44	0.49	0.44	0.17	0.08	0.36	0.27	0.41	0.61
Pv5-593.06G086700	6.4627	0.000204366	0.44	7.96	7.09	0.07	2.09	3.97	0.11	0	0.02	0	0.1	0.07
Pv5-593.07G008200	1.00313	4.23e-10	31.69	31.86	42.07	19.99	32.13	28.45	17.01	23.81	19.97	14.14	19.75	17.27
Pv5-593.07G008300	1.39105	0.00416572	6.94	36.2	28.56	6.64	21.01	19.61	7.51	6.8	7.5	2.33	14.14	10.36
Pv5-593.07G024600	5.39899	1.78e-15	5.6	4.88	5.85	1.64	2.75	1.35	1.64	0.21	0.31	0.28	0.08	0.09
Pv5-593.07G100100	6.92817	3.68e-47	101.22	79.11	135.74	35.45	38.58	37.62	2.7	0.58	1.46	0.39	0.88	1.24
Pv5-593.07G251100	-1.19484	5.61e-15	7.91	8.52	6.45	10.12	13.99	12.92	12.87	15.61	16.68	14.84	16.57	19.49
Pv5-593.08G160900	-2.42439	0.0429272	3.33	0.03	0.13	0.26	0.08	0.07	0.36	0.15	0.24	1.89	0.5	3.85
Pv5-593.08G239900	2.59233	3.68e-21	334.13	202.21	282.28	238.09	205.02	199.85	125.27	57.98	82.84	32.23	52.64	42.93
Pv5-593.09G145300	1.18621	3.34e-19	412.97	416.86	503.36	359.18	462.89	418.02	252.95	222.76	265.14	156.68	212.13	200.17
Pv5-593.09G195000	2.30399	2.59e-17	26.92	18.39	25.13	19.53	18.09	18.61	9.95	6.35	8.83	3.03	6.02	4.69
Pv5-593.10G020500	-6.92726	8.09e-91	3.46	2.34	1.97	15.69	3.27	5.39	121.33	136.03	117.03	442.71	246.81	239.84
Pv5-593.10G020700	-6.2496	1.7e-33	0.02	0.09	0.13	0.15	0.11	0.16	1.78	3.03	2.74	6.17	5.44	5.59

## Sheet: Annotation
KEGG_Pathways	Gene model	Chr	Start	Stop	Orient	Best-hit-arabi-name	Best-hit-arabi-gene-symbol	Best-hit-arabi-defline	5-593 Define	S1_1 (TPM)	S1_2 (TPM)	S1_3 (TPM)	S2_1 (TPM)	S2_2 (TPM)	S2_3 (TPM)	S3_1 (TPM)	S3_2 (TPM)	S3_3 (TPM)	S4_1 (TPM)	S4_2 (TPM)	S4_3 (TPM)
Phenylpropanoid biosynthesis	Pv5-593.01G003600	Chr01	391090	392919	-	0	0	0	(1 of 1) PTHR11695//PTHR11695:SF608 - ALCOHOL DEHYDROGENASE RELATED // SUBFAMILY NOT NAMED	28.6	11.98	23.03	5.31	4.26	4.31	1.79	1.63	2.83	3.8	3.21	3.99
Phenylpropanoid biosynthesis	Pv5-593.01G011200	Chr01	1049765	1051927	+	AT1G44970	0	Peroxidase superfamily protein	(1 of 1) PTHR31388//PTHR31388:SF4 - FAMILY NOT NAMED // PEROXIDASE 9	1.59	5.34	3.69	0.39	1.64	1.69	0.52	0.68	0.73	0.38	1.2	1.91
Phenylpropanoid biosynthesis	Pv5-593.01G060900	Chr01	6968415	6970765	-	0	0	0	(1 of 3) PTHR31517//PTHR31517:SF10 - FAMILY NOT NAMED // PEROXIDASE 16-RELATED	1502.18	2141.83	1802.48	3546.44	3086.95	2892.2	2791	4571.1	4745.89	3373.9	4092.36	3866.63
Phenylpropanoid biosynthesis	Pv5-593.01G094600	Chr01	21875589	21884562	-	AT1G65450	0	HXXXD-type acyl-transferase family protein	(1 of 2) PTHR31642//PTHR31642:SF40 - FAMILY NOT NAMED // DUAL TRANSCRIPTION UNIT AND ALTERNATIVE SPLICING PROTEIN GLAUCE	0.52	0.07	0.03	0.24	0.03	0.04	1.36	0.69	0.8	2.15	1.28	0.91
Phenylpropanoid biosynthesis	Pv5-593.01G109500	Chr01	33553957	33555832	-	0	0	0	(1 of 11) K13065 - shikimate O-hydroxycinnamoyltransferase (E2.3.1.133, HCT)	5.99	3.79	2.8	7.28	5.96	4.35	7.36	7.8	7.38	10.42	8.12	7.32
Phenylpropanoid biosynthesis	Pv5-593.01G109600	Chr01	33618240	33621608	-	0	0	0	(1 of 2) PTHR30620//PTHR30620:SF58 - PERIPLASMIC BETA-GLUCOSIDASE-RELATED // SUBFAMILY NOT NAMED	3.1	0.68	0.76	0.4	0.31	0.15	0.25	0.11	0.28	0.25	0.06	0.59
Phenylpropanoid biosynthesis	Pv5-593.01G109700	Chr01	33652214	33656163	-	0	0	0	(1 of 2) PTHR30620//PTHR30620:SF58 - PERIPLASMIC BETA-GLUCOSIDASE-RELATED // SUBFAMILY NOT NAMED	82.47	64.82	56.83	94.26	49.85	42.47	34.15	17.12	23.1	39.28	13.7	15.24
Phenylpropanoid biosynthesis	Pv5-593.01G114000	Chr01	35272923	35277376	-	AT2G40890	CYP98A3	cytochrome P450, family 98, subfamily A, polypeptide 3	(1 of 1) K09754 - coumaroylquinate(coumaroylshikimate) 3'-monooxygenase (CYP98A3, C3'H)	40.02	44.19	42.96	18.19	27.48	23.12	14.62	9.09	11.28	12.23	7.97	7.19
Phenylpropanoid biosynthesis	Pv5-593.01G176600	Chr01	46663857	46666984	+	AT2G37040	ATPAL1,PAL1	PHE ammonia lyase 1	(1 of 6) 4.3.1.24 - Phenylalanine ammonia-lyase	120.29	118.5	126.04	77.45	94.78	84.93	33.11	11.48	12.71	6.41	18.6	10.81
Phenylpropanoid biosynthesis	Pv5-593.01G176700	Chr01	46672894	46676516	+	AT2G37040	ATPAL1,PAL1	PHE ammonia lyase 1	(1 of 6) 4.3.1.24 - Phenylalanine ammonia-lyase	85.4	136.1	125.96	35.15	109.98	102.43	21.21	9.05	9.9	3.78	21.78	12.09
Phenylpropanoid biosynthesis	Pv5-593.02G005100	Chr02	1384060	1386458	+	AT2G35380	0	Peroxidase superfamily protein	(1 of 1) PTHR31388:SF47 - PEROXIDASE 20	0.04	0.35	0.33	0.02	0.23	0.5	0.02	0.08	0.02	0.05	0.2	0.21
Phenylpropanoid biosynthesis	Pv5-593.02G016700	Chr02	2664448	2665909	-	0	0	0	(1 of 6) K00588 - caffeoyl-CoA O-methyltransferase (E2.1.1.104)	0.68	5.99	4.17	0.46	3.89	2	0.22	2.16	0.72	0.17	1.08	0.44
Phenylpropanoid biosynthesis	Pv5-593.02G020500	Chr02	3021211	3022872	-	0	0	0	(1 of 96) 1.11.1.7 - Peroxidase / Lactoperoxidase	0.97	1.59	1.47	5.45	4.81	3.68	5.91	12.88	15.41	11.08	19.33	18.2
Phenylpropanoid biosynthesis	Pv5-593.02G040300	Chr02	4589625	4593083	-	AT1G65060	4CL3	4-coumarate:CoA ligase 3	(1 of 4) 6.2.1.34 - Trans-feruloyl-CoA synthase / Trans-feruloyl-CoA synthetase	79.45	45.93	53.29	68.27	54.68	53.77	41.95	16.02	19.99	14.28	13.02	11.65
Phenylpropanoid biosynthesis	Pv5-593.02G094600	Chr02	19082236	19088466	-	AT2G18570	0	UDP-Glycosyltransferase superfamily protein	(1 of 11) 2.4.1.115 - Anthocyanidin 3-O-glucosyltransferase / Uridine diphosphoglucose-anthocyanidin 3-O-glucosyltransferase	0.07	0.03	0.01	0	0.01	0.02	0.24	0.09	0.06	0.15	0.1	0.03
Phenylpropanoid biosynthesis	Pv5-593.02G109600	Chr02	24235891	24239519	-	AT4G36220	CYP84A1,FAH1	ferulic acid 5-hydroxylase 1	(1 of 3) K09755 - ferulate-5-hydroxylase (CYP84A, F5H)	0.29	0.38	0.21	3.68	0.5	0.55	19.83	11.94	10.98	48.61	16.23	16.15
Phenylpropanoid biosynthesis	Pv5-593.02G138000	Chr02	29576212	29578871	+	AT4G37990	ATCAD8,CAD-B2,ELI3,ELI3-2	elicitor-activated gene 3-2	(1 of 3) PTHR11695//PTHR11695:SF497 - ALCOHOL DEHYDROGENASE RELATED // CINNAMYL ALCOHOL DEHYDROGENASE 6-RELATED	9.5	5.19	12.48	6.64	4.28	3.69	3.28	1.74	2.18	1.77	1.43	1.46
Phenylpropanoid biosynthesis	Pv5-593.02G162300	Chr02	32683862	32686410	+	AT5G66390	0	Peroxidase superfamily protein	(1 of 2) PTHR31388//PTHR31388:SF3 - FAMILY NOT NAMED // PEROXIDASE 36-RELATED	6.45	1.62	3.84	1	0.9	1.31	0.11	0.08	0.4	0.03	0.08	0
Phenylpropanoid biosynthesis	Pv5-593.02G193700	Chr02	37464697	37466298	-	AT1G30760	0	FAD-binding Berberine family protein	(1 of 3) PTHR32448:SF11 - BERBERINE BRIDGE ENZYME-RELATED	15.74	20.6	19.08	4.21	9.58	6.61	3.19	2.15	2.51	0.54	2.19	1.48
Phenylpropanoid biosynthesis	Pv5-593.02G194400	Chr02	37534197	37535816	+	0	0	0	(1 of 38) 1.3.3.8 - Tetrahydroberberine oxidase / THB oxidase	1.32	0.54	0.8	1.22	0.35	0.33	0	0.16	0.02	0.04	0.06	0.04
Phenylpropanoid biosynthesis	Pv5-593.02G262200	Chr02	45097066	45100863	-	AT4G39330	ATCAD9,CAD9	cinnamyl alcohol dehydrogenase 9	(1 of 1) PTHR11695//PTHR11695:SF567 - ALCOHOL DEHYDROGENASE RELATED // SUBFAMILY NOT NAMED	3.28	1.88	2.36	1.54	1.04	0.97	3.55	0.2	0.19	0.49	0.4	0.31
Phenylpropanoid biosynthesis	Pv5-593.02G298800	Chr02	48595168	48597044	+	AT4G26220	0	S-adenosyl-L-methionine-dependent methyltransferases superfamily protein	(1 of 2) PTHR10509//PTHR10509:SF29 - O-METHYLTRANSFERASE-RELATED // SUBFAMILY NOT NAMED	0.19	0.08	0.18	0.44	0.19	0.2	2.55	4.45	5.29	1.69	2.49	2.14
Phenylpropanoid biosynthesis	Pv5-593.03G047000	Chr03	6136711	6138458	-	AT4G34050	CCoAOMT1	S-adenosyl-L-methionine-dependent methyltransferases superfamily protein	(1 of 6) K00588 - caffeoyl-CoA O-methyltransferase (E2.1.1.104)	58.87	176.77	130.59	21.31	82.33	68.63	25.3	25.68	20.72	25.95	23.67	21.53
Phenylpropanoid biosynthesis	Pv5-593.03G136100	Chr03	35662212	35663174	-	AT1G52760	LysoPL2	lysophospholipase 2	(1 of 1) K18368 - caffeoylshikimate esterase (CSE)	111.29	60.52	67.41	62.15	66.18	60.83	60.79	29.46	28.45	27.68	24.41	21.46
Phenylpropanoid biosynthesis	Pv5-593.03G142500	Chr03	36769962	36774676	+	0	0	0	(1 of 4) 6.2.1.34 - Trans-feruloyl-CoA synthase / Trans-feruloyl-CoA synthetase	150.9	176.22	139.31	99.73	151.71	134.29	109.31	60.26	49.54	41.77	35.21	28.82
Phenylpropanoid biosynthesis	Pv5-593.03G166000	Chr03	40120245	40123342	+	0	0	0	(1 of 2) PTHR31235//PTHR31235:SF51 - FAMILY NOT NAMED // PEROXIDASE 25	1.7	3.1	8.13	0.51	0.62	0.48	0.19	0.1	0	0.03	0.1	0.09
Phenylpropanoid biosynthesis	Pv5-593.03G232100	Chr03	47885696	47889173	-	AT5G67400	RHS19	root hair specific 19	(1 of 2) PTHR31517//PTHR31517:SF3 - FAMILY NOT NAMED // PEROXIDASE 35-RELATED	10.89	29.92	26.77	10.15	28.58	14.51	3.7	1.98	1.83	0.77	0.7	0.96
Phenylpropanoid biosynthesis	Pv5-593.03G282500	Chr03	53354168	53356305	+	AT4G37990	ATCAD8,CAD-B2,ELI3,ELI3-2	elicitor-activated gene 3-2	(1 of 3) PTHR11695:SF497 - CINNAMYL ALCOHOL DEHYDROGENASE 6-RELATED	43.69	2.49	3.56	0.65	0.98	0.43	0.49	0.16	0.32	0.37	0.43	0.92
Phenylpropanoid biosynthesis	Pv5-593.03G289200	Chr03	53962390	53964049	+	AT1G49570	0	Peroxidase superfamily protein	(1 of 1) PTHR31388:SF35 - PEROXIDASE 10	1.41	1.39	0.27	11.13	4.1	4.31	49.84	38.34	50.21	91.56	50.81	43.84
Phenylpropanoid biosynthesis	Pv5-593.04G022600	Chr04	4635394	4636876	+	AT3G28200	0	Peroxidase superfamily protein	(1 of 2) PTHR31517:SF11 - PEROXIDASE 31-RELATED	82.13	147.59	169.72	59.47	135.85	135.3	45.84	60.94	48.98	15.47	58.75	45.31
Phenylpropanoid biosynthesis	Pv5-593.04G056800	Chr04	9732096	9733848	-	AT4G26010	0	Peroxidase superfamily protein	(1 of 96) 1.11.1.7 - Peroxidase / Lactoperoxidase	2368.87	2072.81	1877.95	1933.17	1998.9	2188.21	1629.8	1216.25	1275.13	1038.97	941.45	778.82
Phenylpropanoid biosynthesis	Pv5-593.04G128800	Chr04	49930656	49933538	+	AT4G33420	0	Peroxidase superfamily protein	(1 of 2) PTHR31235:SF22 - PEROXIDASE 47	60.17	87.06	78.25	12.96	52.08	43.13	14.91	6.77	8.75	3.94	10.37	7.65
Phenylpropanoid biosynthesis	Pv5-593.04G149300	Chr04	52714615	52718747	-	AT3G18080	BGLU44	B-S glucosidase 44	(1 of 1) PTHR10353:SF28 - BETA-GLUCOSIDASE 43-RELATED	82.47	23.57	40.72	21.69	16.23	20.26	11.35	9.03	8.91	6.51	6.65	9.18
Phenylpropanoid biosynthesis	Pv5-593.04G162400	Chr04	54221975	54227654	-	AT3G24503	ALDH1A,ALDH2C4,REF1	aldehyde dehydrogenase 2C4	(1 of 4) 1.2.1.5 - Aldehyde dehydrogenase (NAD(P)(+))	24.06	17.35	15	39.48	23.05	24.07	42.83	48.09	44.2	47.22	49.64	46.92
Phenylpropanoid biosynthesis	Pv5-593.04G162500	Chr04	54237930	54241660	+	AT3G24503	ALDH1A,ALDH2C4,REF1	aldehyde dehydrogenase 2C4	(1 of 4) 1.2.1.5 - Aldehyde dehydrogenase (NAD(P)(+))	14.8	11.39	8.38	2.57	5.04	5.11	0.86	0.75	0.78	0.13	0.28	0.29
Phenylpropanoid biosynthesis	Pv5-593.05G004700	Chr05	1118582	1120171	-	AT4G20860	0	FAD-binding Berberine family protein	(1 of 1) KOG1231//KOG4730 - Proteins containing the FAD binding domain // D-arabinono-1, 4-lactone oxidase	4.51	3.64	6.3	4.78	2.92	4.51	0	0.02	0	0.04	0.03	0
Phenylpropanoid biosynthesis	Pv5-593.05G034800	Chr05	4282554	4301432	+	AT5G36890	BGLU42	beta glucosidase 42	(1 of 1) IPR017736 - Glycoside hydrolase, family 1, beta-glucosidase	472.24	564.93	541.5	509.37	544	522.41	361.77	296.34	314.5	284.42	230.13	245.22
Phenylpropanoid biosynthesis	Pv5-593.05G038700	Chr05	4781593	4788749	+	0	0	0	(1 of 2) 3.2.1.119 - Vicianin beta-glucosidase	0.21	1.2	1.33	0.72	1.38	0.3	0.11	0.31	0.38	0.17	0.15	0.32
Phenylpropanoid biosynthesis	Pv5-593.05G038800	Chr05	4792924	4798724	-	0	0	0	(1 of 2) 3.2.1.119 - Vicianin beta-glucosidase	151.24	263.33	289.6	174.41	211.03	149.69	66.73	69.25	71.88	42.68	56.69	55.31
Phenylpropanoid biosynthesis	Pv5-593.05G132800	Chr05	41102976	41107131	+	AT4G05160	0	AMP-dependent synthetase and ligase family protein	(1 of 1) PTHR24096:SF236 - PROTEIN ACS-9	19.29	13.11	14.44	20.56	14.91	14.43	27.62	28.43	24.06	36.58	28.51	29.28
Phenylpropanoid biosynthesis	Pv5-593.05G154000	Chr05	43499909	43510064	-	AT2G44480	BGLU17	beta glucosidase 17	(1 of 33) K01188 - beta-glucosidase (E3.2.1.21)	215.54	277.79	289.77	332.81	258.07	224	135.3	112.51	113.24	63.15	62.14	65.47
Phenylpropanoid biosynthesis	Pv5-593.05G184500	Chr05	46037132	46039960	-	AT1G15950	ATCCR1,CCR1,IRX4	cinnamoyl coa reductase 1	(1 of 1) PTHR10366//PTHR10366:SF467 - NAD DEPENDENT EPIMERASE/DEHYDRATASE // SUBFAMILY NOT NAMED	125.47	131.33	105.32	70.24	127.22	109.48	83.22	63.57	61.67	54.55	57	49.96
Phenylpropanoid biosynthesis	Pv5-593.05G186900	Chr05	46159515	46162690	+	0	0	0	(1 of 4) 6.2.1.12//6.2.1.34 - 4-coumarate--CoA ligase / 4-coumaryl-CoA synthetase // Trans-feruloyl-CoA synthase / Trans-feruloyl-CoA synthetase	6.09	5.57	6.07	0.82	2.13	1.46	1.02	0.39	0.2	0.29	0.35	0.12
Phenylpropanoid biosynthesis	Pv5-593.06G030200	Chr06	14069368	14071412	+	0	0	0	(1 of 3) PTHR10209//PTHR10209:SF96 - OXIDOREDUCTASE, 2OG-FE II OXYGENASE FAMILY PROTEIN // 1-AMINOCYCLOPROPANE-1-CARBOXYLATE OXIDASE-LIKE PROTEIN-RELATED	70.04	58.67	74.76	54.66	62.52	58.33	42.27	31.08	27.02	27.16	23.67	18.93
Phenylpropanoid biosynthesis	Pv5-593.06G082900	Chr06	23601136	23603062	+	AT5G58390	0	Peroxidase superfamily protein	(1 of 96) 1.11.1.7 - Peroxidase / Lactoperoxidase	5.03	4.43	5.7	2.69	3.3	4.55	1.33	2.01	2.14	0.62	1.02	0.93
Phenylpropanoid biosynthesis	Pv5-593.06G086700	Chr06	23965984	23968939	-	AT2G30490	ATC4H,C4H,CYP73A5,REF3	cinnamate-4-hydroxylase	(1 of 3) 1.14.13.11 - Trans-cinnamate 4-monooxygenase / Cinnamic acid 4-monooxygenase	0.44	7.96	7.09	0.07	2.09	3.97	0.11	0	0.02	0	0.1	0.07
Phenylpropanoid biosynthesis	Pv5-593.06G131700	Chr06	28020850	28022532	+	AT1G30700	0	FAD-binding Berberine family protein	(1 of 7) PTHR32448//PTHR32448:SF25 - FAMILY NOT NAMED // FAD-BINDING BERBERINE FAMILY PROTEIN-RELATED	5.48	2.98	3.38	1.95	3.22	2.82	4.1	0.97	1.56	2.29	0.95	1.02
Phenylpropanoid biosynthesis	Pv5-593.06G135900	Chr06	28381430	28388969	+	AT5G04885	0	Glycosyl hydrolase family protein	(1 of 1) 3.2.1.186//3.2.1.58 - Protodioscin 26-O-beta-D-glucosidase / Torvosidase // Glucan 1,3-beta-glucosidase / Exo-1,3-beta-glucosidase	17.02	18.08	16.78	10.84	15.88	13.58	10.67	8.33	8.48	5.45	8.31	7.86
Phenylpropanoid biosynthesis	Pv5-593.06G136300	Chr06	28429955	28433234	-	0	0	0	(1 of 11) PTHR31388:SF22 - PEROXIDASE 22-RELATED	1.71	0.89	2.83	0.08	0.29	0.12	0	0	0	0	0	0
Phenylpropanoid biosynthesis	Pv5-593.06G136400	Chr06	28439534	28443124	-	0	0	0	(1 of 11) PTHR31388//PTHR31388:SF22 - FAMILY NOT NAMED // PEROXIDASE 22-RELATED	0.27	0.15	0.23	0.7	0.68	1.1	1.28	0.81	0.93	1.28	1.7	1.79
Phenylpropanoid biosynthesis	Pv5-593.06G136600	Chr06	28452896	28455265	-	0	0	0	(1 of 11) PTHR31388:SF22 - PEROXIDASE 22-RELATED	23.18	124.81	83.59	1.27	28.08	40.76	0.98	0.98	0.53	0.14	0.35	0.38
Phenylpropanoid biosynthesis	Pv5-593.06G136800	Chr06	28475395	28478142	-	0	0	0	(1 of 11) PTHR31388//PTHR31388:SF22 - FAMILY NOT NAMED // PEROXIDASE 22-RELATED	0.88	0.29	0.95	0.04	0	0.03	0	0	0.09	0.05	0.02	0.07
Phenylpropanoid biosynthesis	Pv5-593.07G024600	Chr07	2317476	2319748	-	0	0	0	(1 of 3) 1.14.13.11 - Trans-cinnamate 4-monooxygenase / Cinnamic acid 4-monooxygenase	5.6	4.88	5.85	1.64	2.75	1.35	1.64	0.21	0.31	0.28	0.08	0.09
Phenylpropanoid biosynthesis	Pv5-593.07G037800	Chr07	3625398	3626858	+	AT4G15480	UGT84A1	UDP-Glycosyltransferase superfamily protein	(1 of 2) PTHR11926//PTHR11926:SF167 - GLUCOSYL/GLUCURONOSYL TRANSFERASES // UDP-GLYCOSYLTRANSFERASE 84A1-RELATED	8.31	6.82	6.45	1.85	3.63	4.73	3.38	2.01	2.37	1.98	3.12	1.47
Phenylpropanoid biosynthesis	Pv5-593.07G082200	Chr07	8815625	8817888	+	0	0	0	(1 of 96) 1.11.1.7 - Peroxidase / Lactoperoxidase	30.83	18.32	55.74	2.83	6.08	5.33	0.11	0.21	0.27	0.06	0.23	0.68
Phenylpropanoid biosynthesis	Pv5-593.07G082300	Chr07	8820588	8823386	+	AT1G71695	0	Peroxidase superfamily protein	(1 of 1) IPR000823//IPR002016//IPR010255//IPR029056 - Plant peroxidase // Haem peroxidase, plant/fungal/bacterial // Haem peroxidase // Ribokinase-like	40.28	15.15	17.15	30.79	26.62	21.94	19.4	12.4	10.74	13.21	8.5	9.61
Phenylpropanoid biosynthesis	Pv5-593.07G110000	Chr07	15753734	15755386	+	0	0	0	(1 of 1) IPR006094//IPR012951//IPR016166//IPR016167//IPR016169 - FAD linked oxidase, N-terminal // Berberine/berberine-like // FAD-binding, type 2 // FAD-binding, type 2, subdomain 1 // CO dehydrogenase flavoprotein-like, FAD-binding, subdomain 2	2.06	1.24	0.52	1.42	1.57	1.82	5.83	5.48	5.56	20.44	9.09	7.41
Phenylpropanoid biosynthesis	Pv5-593.07G111100	Chr07	16288479	16290517	+	AT4G33420	0	Peroxidase superfamily protein	(1 of 2) PTHR31235:SF22 - PEROXIDASE 47	11.69	6.04	4	67.79	53.08	41.93	255.02	197.8	254.65	294.32	252.92	207.49
Phenylpropanoid biosynthesis	Pv5-593.07G145000	Chr07	44623989	44641618	-	AT1G02850	BGLU11	beta glucosidase 11	(1 of 2) 3.5.2.17 - Hydroxyisourate hydrolase / HIUHase	4.74	7.46	6.66	11.12	11.94	9.18	21.91	21.79	27.71	42.8	32.64	28.57
Phenylpropanoid biosynthesis	Pv5-593.07G149800	Chr07	45613235	45617761	-	AT2G37040	ATPAL1,PAL1	PHE ammonia lyase 1	(1 of 6) 4.3.1.24 - Phenylalanine ammonia-lyase	89.28	50.56	71.68	52.35	50.05	43.66	35.72	9.72	13.52	12.12	10.76	9.13
Phenylpropanoid biosynthesis	Pv5-593.07G166300	Chr07	48497459	48498922	+	0	0	0	(1 of 96) 1.11.1.7 - Peroxidase / Lactoperoxidase	35.44	57.4	41.18	4.35	14.1	15.96	4.36	4.63	3.26	1.34	2.83	1.95
Phenylpropanoid biosynthesis	Pv5-593.07G209400	Chr07	53699361	53700467	-	0	0	0	(1 of 96) 1.11.1.7 - Peroxidase / Lactoperoxidase	0.03	0.55	0.33	0	0.53	0.24	0	0	0	0	0.08	0.13
Phenylpropanoid biosynthesis	Pv5-593.07G247800	Chr07	57730001	57733933	-	AT5G20950	0	Glycosyl hydrolase family protein	(1 of 2) PTHR30620//PTHR30620:SF51 - PERIPLASMIC BETA-GLUCOSIDASE-RELATED // BETA-D-GLUCAN EXOHYDROLASE-LIKE PROTEIN-RELATED	104.92	160.38	148.55	95.04	136.28	105.55	54.26	35.42	36.44	19.15	25.88	20.51
Phenylpropanoid biosynthesis	Pv5-593.08G097700	Chr08	10638837	10643273	+	0	0	0	(1 of 8) PTHR10353//PTHR10353:SF29 - GLYCOSYL HYDROLASE // BETA-GLUCOSIDASE 1-RELATED	59.04	56.41	49.86	45.77	56.7	49.92	50.41	24.42	28.12	24.94	20.94	19.43
Phenylpropanoid biosynthesis	Pv5-593.08G098000	Chr08	10687162	10691886	+	0	0	0	(1 of 8) PTHR10353//PTHR10353:SF29 - GLYCOSYL HYDROLASE // BETA-GLUCOSIDASE 1-RELATED	6.01	0.26	0.23	0	0.27	0.12	0.09	0.03	0	0	0.05	0.03
Phenylpropanoid biosynthesis	Pv5-593.08G203000	Chr08	55037672	55042357	+	AT5G20950	0	Glycosyl hydrolase family protein	(1 of 2) PTHR30620:SF51 - BETA-D-GLUCAN EXOHYDROLASE-LIKE PROTEIN-RELATED	218.81	216.09	237.79	92.19	170.18	146.52	71.37	19.55	20.38	17.2	13.55	10.55
Phenylpropanoid biosynthesis	Pv5-593.08G239900	Chr08	59173585	59177130	+	AT2G30490	ATC4H,C4H,CYP73A5,REF3	cinnamate-4-hydroxylase	(1 of 3) 1.14.13.11 - Trans-cinnamate 4-monooxygenase / Cinnamic acid 4-monooxygenase	334.13	202.21	282.28	238.09	205.02	199.85	125.27	57.98	82.84	32.23	52.64	42.93
Phenylpropanoid biosynthesis	Pv5-593.08G282200	Chr08	62437248	62440707	+	0	0	0	(1 of 1) IPR001106//IPR005922//IPR008948 - Aromatic amino acid lyase // Phenylalanine ammonia-lyase // L-Aspartase-like	4.39	3.06	4.77	2.69	2.95	2.22	0.62	0.27	0.32	0.14	0.2	0.1
Phenylpropanoid biosynthesis	Pv5-593.09G076700	Chr09	14243485	14249076	-	AT1G73300	scpl2	serine carboxypeptidase-like 2	(1 of 6) K16296 - serine carboxypeptidase-like clade I [EC:3.4.16.-] (SCPL-I)	40.88	22.33	30.81	38	28.24	32.72	40.42	77	76.88	66.88	66.75	67.12
Phenylpropanoid biosynthesis	Pv5-593.09G142900	Chr09	22917586	22919418	-	AT5G05340	0	Peroxidase superfamily protein	(1 of 2) PTHR31388:SF24 - PEROXIDASE 52	11.63	44.76	30.3	0.51	7.07	9.43	0.19	0.11	0.11	0.14	0.14	0.11
Phenylpropanoid biosynthesis	Pv5-593.09G198900	Chr09	32158750	32160667	+	AT2G41480	0	Peroxidase superfamily protein	(1 of 2) PTHR31235:SF51 - PEROXIDASE 25	56.66	169.56	131.42	217.56	378.54	296.16	211.46	251.86	255.84	173.93	189.36	168.48
Phenylpropanoid biosynthesis	Pv5-593.09G239900	Chr09	38217809	38220502	+	AT4G30170	0	Peroxidase family protein	(1 of 3) PTHR31517//PTHR31517:SF10 - FAMILY NOT NAMED // PEROXIDASE 16-RELATED	0.52	0.42	0.59	0.98	0.8	1.29	0.55	1.89	2.82	0.81	1.63	1.19
Phenylpropanoid biosynthesis	Pv5-593.09G261800	Chr09	40766577	40768283	-	0	0	0	(1 of 8) 2.1.1.68 - Caffeate O-methyltransferase	3.91	1.03	1.07	6.76	1.5	2.88	3.47	2.51	3.57	9.29	1.72	5.88
Phenylpropanoid biosynthesis	Pv5-593.09G262100	Chr09	40796189	40798319	-	0	0	0	(1 of 4) 2.1.1.111 - Anthranilate N-methyltransferase	2.94	1.21	2.13	0.03	0.34	0.42	0.1	0.04	0.15	0	0.15	0.02
Phenylpropanoid biosynthesis	Pv5-593.09G262400	Chr09	40821344	40823835	-	0	0	0	(1 of 8) 2.1.1.68 - Caffeate O-methyltransferase	9.87	7.67	19.93	7.31	6.25	7.32	3.45	2.96	2.04	1.19	1.81	1.93
Phenylpropanoid biosynthesis	Pv5-593.09G262600	Chr09	40850296	40852775	-	0	0	0	(1 of 8) 2.1.1.68 - Caffeate O-methyltransferase	7.09	5.96	6.4	3.54	5.33	4.29	1.53	2.19	2.03	0.65	2.16	1.22
Phenylpropanoid biosynthesis	Pv5-593.10G017700	Chr10	3576241	3583239	-	AT1G73300	scpl2	serine carboxypeptidase-like 2	(1 of 8) PTHR11802:SF29 - SERINE CARBOXYPEPTIDASE-LIKE 1-RELATED	2.97	1.31	1.59	2.72	1.91	2.93	6.12	3.57	3.65	7.91	5.92	4.35
Phenylpropanoid biosynthesis	Pv5-593.10G020500	Chr10	4099364	4101128	+	AT3G26040	0	HXXXD-type acyl-transferase family protein	(1 of 10) 2.3.1.84 - Alcohol O-acetyltransferase / AATASE	3.46	2.34	1.97	15.69	3.27	5.39	121.33	136.03	117.03	442.71	246.81	239.84
Phenylpropanoid biosynthesis	Pv5-593.10G020700	Chr10	4115838	4118146	-	AT3G26040	0	HXXXD-type acyl-transferase family protein	(1 of 10) 2.3.1.84 - Alcohol O-acetyltransferase / AATASE	0.02	0.09	0.13	0.15	0.11	0.16	1.78	3.03	2.74	6.17	5.44	5.59
Phenylpropanoid biosynthesis	Pv5-593.10G041100	Chr10	7284006	7286725	-	AT3G13610	0	2-oxoglutarate (2OG) and Fe(II)-dependent oxygenase superfamily protein	(1 of 2) K06892 - feruloyl-CoA ortho-hydroxylase (F6H1)	0	0	0	0	0	0	0.08	0.06	0	0.66	0.25	7.62
Phenylpropanoid biosynthesis	Pv5-593.10G162900	Chr10	46378238	46380137	+	AT1G15950	ATCCR1,CCR1,IRX4	cinnamoyl coa reductase 1	(1 of 1) PTHR10366//PTHR10366:SF404 - NAD DEPENDENT EPIMERASE/DEHYDRATASE // SUBFAMILY NOT NAMED	2.56	6.92	4.39	0.04	0.38	0.64	0.15	0.02	0.1	0.06	0.09	0.08
Phenylpropanoid biosynthesis	Pv5-593.11G030900	Chr11	3111057	3112394	-	AT1G14550	0	Peroxidase superfamily protein	(1 of 2) PTHR31388:SF37 - PEROXIDASE 4-RELATED	0	1.53	1.24	0	0.82	2.47	0	0.05	0	0.03	0.34	0.13
Phenylpropanoid biosynthesis	Pv5-593.11G058600	Chr11	5376895	5382057	+	AT2G44480	BGLU17	beta glucosidase 17	(1 of 33) K01188 - beta-glucosidase (E3.2.1.21)	212.59	301.24	305.58	246.32	266.55	236.54	176.53	169.52	168.97	131.58	126.31	120.47
Phenylpropanoid biosynthesis	Pv5-593.11G084700	Chr11	8370716	8374216	-	AT4G05160	0	AMP-dependent synthetase and ligase family protein	(1 of 9) K01904 - 4-coumarate--CoA ligase (4CL)	51.77	43.12	30.25	89.24	63.75	66.92	147.9	147.62	131.05	165.44	165.36	142.84
Phenylpropanoid biosynthesis	Pv5-593.11G128200	Chr11	31813829	31815883	-	0	0	0	(1 of 96) 1.11.1.7 - Peroxidase / Lactoperoxidase	145.14	409.36	357.58	19.41	159.42	118.89	14.28	14.63	11.42	3.11	34.7	17.7
Phenylpropanoid biosynthesis	Pv5-593.11G144800	Chr11	41994014	41999545	+	AT5G54570	BGLU41	beta glucosidase 41	(1 of 1) PTHR10353:SF46 - BETA-GLUCOSIDASE 41-RELATED	6.15	6.47	3.63	15.65	10.47	12.82	53.12	55.68	76.96	132.32	75.69	81.81
Phenylpropanoid biosynthesis	Pv5-593.11G212900	Chr11	57646426	57652665	-	AT2G44450	BGLU15	beta glucosidase 15	(1 of 33) K01188 - beta-glucosidase (E3.2.1.21)	1.08	0.9	0.88	0.31	0.27	0.4	0.4	0.33	0.37	0.29	0.24	0.79
Flavonoid biosynthesis	Pv5-593.01G012600	Chr01	1136960	1140234	+	AT5G42800	DFR,M318,TT3	dihydroflavonol 4-reductase	(1 of 3) K13082 - bifunctional dihydroflavonol 4-reductase/flavanone 4-reductase (DFR)	963.45	896.3	1121.29	1006.74	1166.34	1074.54	516.21	285.39	450.44	156.48	261.64	193.67
Flavonoid biosynthesis	Pv5-593.01G012700	Chr01	1143644	1147059	+	AT5G42800	DFR,M318,TT3	dihydroflavonol 4-reductase	(1 of 3) K13082 - bifunctional dihydroflavonol 4-reductase/flavanone 4-reductase (DFR)	177.36	123.54	183.44	119.19	102.72	116.89	82.39	39.44	57.33	28.03	36.09	36.74
Flavonoid biosynthesis	Pv5-593.01G069300	Chr01	8826942	8828425	-	0	0	0	(1 of 14) 2.3.1.74 - Naringenin-chalcone synthase / Flavonone synthase	0.02	0	0	0.23	0.02	0	0.6	0.51	0.33	1.2	0.92	1.06
Flavonoid biosynthesis	Pv5-593.01G081600	Chr01	15874952	15876945	+	AT5G13930	ATCHS,CHS,TT4	Chalcone and stilbene synthase family protein	(1 of 14) 2.3.1.74 - Naringenin-chalcone synthase / Flavonone synthase	332.4	169.63	334.43	316.98	263.07	222.25	158.18	61.57	76.97	44.76	55.76	44.84
Flavonoid biosynthesis	Pv5-593.01G094600	Chr01	21875589	21884562	-	AT1G65450	0	HXXXD-type acyl-transferase family protein	(1 of 2) PTHR31642//PTHR31642:SF40 - FAMILY NOT NAMED // DUAL TRANSCRIPTION UNIT AND ALTERNATIVE SPLICING PROTEIN GLAUCE	0.52	0.07	0.03	0.24	0.03	0.04	1.36	0.69	0.8	2.15	1.28	0.91
Flavonoid biosynthesis	Pv5-593.01G109500	Chr01	33553957	33555832	-	0	0	0	(1 of 11) K13065 - shikimate O-hydroxycinnamoyltransferase (E2.3.1.133, HCT)	5.99	3.79	2.8	7.28	5.96	4.35	7.36	7.8	7.38	10.42	8.12	7.32
Flavonoid biosynthesis	Pv5-593.01G114000	Chr01	35272923	35277376	-	AT2G40890	CYP98A3	cytochrome P450, family 98, subfamily A, polypeptide 3	(1 of 1) K09754 - coumaroylquinate(coumaroylshikimate) 3'-monooxygenase (CYP98A3, C3'H)	40.02	44.19	42.96	18.19	27.48	23.12	14.62	9.09	11.28	12.23	7.97	7.19
Flavonoid biosynthesis	Pv5-593.02G016700	Chr02	2664448	2665909	-	0	0	0	(1 of 6) K00588 - caffeoyl-CoA O-methyltransferase (E2.1.1.104)	0.68	5.99	4.17	0.46	3.89	2	0.22	2.16	0.72	0.17	1.08	0.44
Flavonoid biosynthesis	Pv5-593.02G038700	Chr02	4474591	4476153	-	0	0	0	(1 of 14) 2.3.1.74 - Naringenin-chalcone synthase / Flavonone synthase	145.51	91.98	113.59	103.44	105.77	104.36	56.72	18.52	28.2	14.96	22.01	17.03
Flavonoid biosynthesis	Pv5-593.02G038800	Chr02	4482076	4483908	-	0	0	0	(1 of 14) 2.3.1.74 - Naringenin-chalcone synthase / Flavonone synthase	157.71	88.33	107.5	105.28	97.08	102.14	68.91	22.18	33.27	18.62	28.17	19.54
Flavonoid biosynthesis	Pv5-593.02G038900	Chr02	4487747	4489322	-	0	0	0	(1 of 14) 2.3.1.74 - Naringenin-chalcone synthase / Flavonone synthase	45.64	29.49	48.17	24.56	27.2	27.98	12.53	5.53	8.89	4.57	6.23	5.92
Flavonoid biosynthesis	Pv5-593.02G039100	Chr02	4508529	4510087	-	0	0	0	(1 of 14) 2.3.1.74 - Naringenin-chalcone synthase / Flavonone synthase	34.2	16.56	26.71	16.04	12.32	13.69	10.21	3.74	5.92	4.06	4.61	4.56
Flavonoid biosynthesis	Pv5-593.02G039200	Chr02	4518195	4519687	+	0	0	0	(1 of 14) 2.3.1.74 - Naringenin-chalcone synthase / Flavonone synthase	38.92	19.69	30.3	21.41	23.21	24.4	10.55	2.87	4.41	2.61	4.16	2
Flavonoid biosynthesis	Pv5-593.02G039300	Chr02	4522838	4524219	+	0	0	0	(1 of 14) 2.3.1.74 - Naringenin-chalcone synthase / Flavonone synthase	77.8	47.88	67.12	39.96	39.01	48.25	18.83	8.89	12.85	8.19	9.65	9.16
Flavonoid biosynthesis	Pv5-593.02G039400	Chr02	4529698	4531161	+	0	0	0	(1 of 14) 2.3.1.74 - Naringenin-chalcone synthase / Flavonone synthase	14.91	10.48	16.06	7.75	8.5	8.82	3.21	1.92	2.58	1.08	3.05	2.43
Flavonoid biosynthesis	Pv5-593.02G039500	Chr02	4534647	4535982	-	0	0	0	(1 of 14) 2.3.1.74 - Naringenin-chalcone synthase / Flavonone synthase	35.03	15.18	17.74	16.36	14.01	14.97	8.81	1.66	2.58	1.56	3.06	1.77
Flavonoid biosynthesis	Pv5-593.02G149400	Chr02	31153443	31154790	-	AT4G22880	ANS,LDOX,TDS4,TT18	leucoanthocyanidin dioxygenase	(1 of 1) K05277 - leucoanthocyanidin dioxygenase (E1.14.11.19)	337.27	181.17	289.56	210.57	177.95	154.87	97.25	40.86	66.44	23.47	39.13	31.14
Flavonoid biosynthesis	Pv5-593.02G181100	Chr02	35665524	35667010	-	0	0	0	(1 of 14) 2.3.1.74 - Naringenin-chalcone synthase / Flavonone synthase	69.29	38.07	57.56	42.04	38.18	40.62	21.66	10.3	12.49	10.6	12.41	12.36
Flavonoid biosynthesis	Pv5-593.02G212800	Chr02	39924929	39926930	+	AT1G61720	BAN	NAD(P)-binding Rossmann-fold superfamily protein	(1 of 2) K08695 - anthocyanidin reductase (ANR)	797.27	507.43	911.99	577.59	555.8	494.03	271.41	167.85	212.47	94.68	158.88	117.15
Flavonoid biosynthesis	Pv5-593.02G270000	Chr02	45800064	45808124	-	AT3G55120	A11,CFI,TT5	Chalcone-flavanone isomerase family protein	(1 of 4) K01859 - chalcone isomerase (E5.5.1.6)	18.58	15.67	22.05	10.33	13.39	12.89	9.39	7.26	7.52	5.95	6.95	7.18
Flavonoid biosynthesis	Pv5-593.02G298800	Chr02	48595168	48597044	+	AT4G26220	0	S-adenosyl-L-methionine-dependent methyltransferases superfamily protein	(1 of 2) PTHR10509//PTHR10509:SF29 - O-METHYLTRANSFERASE-RELATED // SUBFAMILY NOT NAMED	0.19	0.08	0.18	0.44	0.19	0.2	2.55	4.45	5.29	1.69	2.49	2.14
Flavonoid biosynthesis	Pv5-593.03G047000	Chr03	6136711	6138458	-	AT4G34050	CCoAOMT1	S-adenosyl-L-methionine-dependent methyltransferases superfamily protein	(1 of 6) K00588 - caffeoyl-CoA O-methyltransferase (E2.1.1.104)	58.87	176.77	130.59	21.31	82.33	68.63	25.3	25.68	20.72	25.95	23.67	21.53
Flavonoid biosynthesis	Pv5-593.03G256900	Chr03	50974113	50977520	-	AT3G51240	F3\'H,F3H,TT6	flavanone 3-hydroxylase	(1 of 1) K00475 - naringenin 3-dioxygenase (E1.14.11.9)	975.91	610.98	845.43	716.2	634.54	591.78	352.09	204.86	251.58	132.89	203.8	163.71
Flavonoid biosynthesis	Pv5-593.03G257100	Chr03	50987003	50988570	+	AT5G66230	0	Chalcone-flavanone isomerase family protein	0	6.46	0.8	1.6	0.44	0.49	0.44	0.17	0.08	0.36	0.27	0.41	0.61
Flavonoid biosynthesis	Pv5-593.06G086700	Chr06	23965984	23968939	-	AT2G30490	ATC4H,C4H,CYP73A5,REF3	cinnamate-4-hydroxylase	(1 of 3) 1.14.13.11 - Trans-cinnamate 4-monooxygenase / Cinnamic acid 4-monooxygenase	0.44	7.96	7.09	0.07	2.09	3.97	0.11	0	0.02	0	0.1	0.07
Flavonoid biosynthesis	Pv5-593.07G008200	Chr07	988680	990553	+	AT3G55120	A11,CFI,TT5	Chalcone-flavanone isomerase family protein	(1 of 4) K01859 - chalcone isomerase (E5.5.1.6)	31.69	31.86	42.07	19.99	32.13	28.45	17.01	23.81	19.97	14.14	19.75	17.27
Flavonoid biosynthesis	Pv5-593.07G008300	Chr07	992658	994837	-	0	0	0	(1 of 4) K01859 - chalcone isomerase (E5.5.1.6)	6.94	36.2	28.56	6.64	21.01	19.61	7.51	6.8	7.5	2.33	14.14	10.36
Flavonoid biosynthesis	Pv5-593.07G024600	Chr07	2317476	2319748	-	0	0	0	(1 of 3) 1.14.13.11 - Trans-cinnamate 4-monooxygenase / Cinnamic acid 4-monooxygenase	5.6	4.88	5.85	1.64	2.75	1.35	1.64	0.21	0.31	0.28	0.08	0.09
Flavonoid biosynthesis	Pv5-593.07G100100	Chr07	12104141	12106524	-	0	0	0	(1 of 1) 1.17.1.3 - Leucoanthocyanidin reductase / Leucocyanidin reductase	101.22	79.11	135.74	35.45	38.58	37.62	2.7	0.58	1.46	0.39	0.88	1.24
Flavonoid biosynthesis	Pv5-593.07G251100	Chr07	58015390	58018078	-	AT1G59950	0	NAD(P)-linked oxidoreductase superfamily protein	(1 of 7) 2.3.1.170 - 6'-deoxychalcone synthase	7.91	8.52	6.45	10.12	13.99	12.92	12.87	15.61	16.68	14.84	16.57	19.49
Flavonoid biosynthesis	Pv5-593.08G160900	Chr08	45489227	45492403	+	AT5G08640	ATFLS1,FLS,FLS1	flavonol synthase 1	(1 of 1) PTHR10209:SF165 - FLAVONOL SYNTHASE 3-RELATED	3.33	0.03	0.13	0.26	0.08	0.07	0.36	0.15	0.24	1.89	0.5	3.85
Flavonoid biosynthesis	Pv5-593.08G239900	Chr08	59173585	59177130	+	AT2G30490	ATC4H,C4H,CYP73A5,REF3	cinnamate-4-hydroxylase	(1 of 3) 1.14.13.11 - Trans-cinnamate 4-monooxygenase / Cinnamic acid 4-monooxygenase	334.13	202.21	282.28	238.09	205.02	199.85	125.27	57.98	82.84	32.23	52.64	42.93
Flavonoid biosynthesis	Pv5-593.09G145300	Chr09	23191281	23192902	-	AT5G05270	0	Chalcone-flavanone isomerase family protein	(1 of 1) PTHR28039//PTHR28039:SF4 - FAMILY NOT NAMED // CHALCONE--FLAVONONE ISOMERASE 3-RELATED	412.97	416.86	503.36	359.18	462.89	418.02	252.95	222.76	265.14	156.68	212.13	200.17
Flavonoid biosynthesis	Pv5-593.09G195000	Chr09	31506769	31512181	-	AT5G07990	CYP75B1,D501,TT7	Cytochrome P450 superfamily protein	(1 of 2) K05280 - flavonoid 3'-monooxygenase (E1.14.13.21)	26.92	18.39	25.13	19.53	18.09	18.61	9.95	6.35	8.83	3.03	6.02	4.69
Flavonoid biosynthesis	Pv5-593.10G020500	Chr10	4099364	4101128	+	AT3G26040	0	HXXXD-type acyl-transferase family protein	(1 of 10) 2.3.1.84 - Alcohol O-acetyltransferase / AATASE	3.46	2.34	1.97	15.69	3.27	5.39	121.33	136.03	117.03	442.71	246.81	239.84
Flavonoid biosynthesis	Pv5-593.10G020700	Chr10	4115838	4118146	-	AT3G26040	0	HXXXD-type acyl-transferase family protein	(1 of 10) 2.3.1.84 - Alcohol O-acetyltransferase / AATASE	0.02	0.09	0.13	0.15	0.11	0.16	1.78	3.03	2.74	6.17	5.44	5.59
