# Supplementary material for: Seed coat transcriptomic profiling of 5-593, a genotype important for genetic studies of seed coat color and patterning in common bean (Phaseolus vulgaris L.)
Source: BMC Plant Biol. 2025 Mar 5;25:284. doi: 10.1186/s12870-025-06282-7 (PMC11881399; doi:10.1186/s12870-025-06282-7)
Supplement: Supplementary file 15 — Supplementary Material 15: List of differentially identified bHLH, MYB, and WD40 transcription factor genes and it's TPM value [file 12870_2025_6282_MOESM15_ESM.xlsx]

## Sheet: comparisonwise
Table S9. List of differentially identifed bHLH, MYB, and WD40 transcription factor genes and it's TPM value
type	Comparisons	DEGs	log2FoldChange	padj	S1_1	S1_2	S1_3	S2_1	S2_2	S2_3	S3_1	S3_2	S3_3	S4_1	S4_2	S4_3
bHLH	S1 vs. S2	Pv5-593.01G031300	1.13301	6.85752e-06	26.6	15.56	19.1	7.5	10.37	9.51	4	4.11	4.55	2.42	3.08	3.5
bHLH	S1 vs. S2	Pv5-593.03G226800	3.18176	0.00477468	25.16	2.82	4.36	0.91	1.09	0.96	0.46	0.43	0.62	1.86	0.39	9.15
bHLH	S1 vs. S2	Pv5-593.09G190000	-1.5401	0.0185443	5.18	8.25	6.95	24.1	16.2	23	61.73	17.93	15.14	53.08	10.88	10.17
MYB	S1 vs. S2	Pv5-593.01G140200	-1.02054	2.50001e-06	19.67	35.26	27.42	50.36	57.48	50.01	41.36	79.45	82.65	40.16	74.74	65.78
MYB	S1 vs. S2	Pv5-593.01G214000	-1.7617	1.21127e-08	4.24	8.38	4.71	18.62	22.68	14.67	22.45	45.16	47.51	30.23	42.21	39.51
MYB	S1 vs. S2	Pv5-593.01G220300	1.75868	5.84291e-11	58.03	39.24	71.24	19.74	14.02	15.89	7.79	5	5.04	3.95	2.53	2.49
MYB	S1 vs. S2	Pv5-593.01G228600	1.19111	0.00320286	12.18	49.61	44.77	4.31	20.19	22.54	3.04	4.85	3.96	3.66	7.59	8.45
MYB	S1 vs. S2	Pv5-593.02G166800	4.86249	0.0110439	0.49	0.36	0.65	0	0.03	0.03	0.01	0.01	0	0	0	0.14
MYB	S1 vs. S2	Pv5-593.03G027900	-1.14343	0.00325589	9.48	12.18	10.71	38.04	20.53	14.4	21.66	30.59	32.72	32.8	23.56	25.82
MYB	S1 vs. S2	Pv5-593.03G045300	-1.35977	0.044524	0.59	1.48	1.74	4.05	3.39	1.78	0.7	1.6	1.28	1.89	1.23	2.02
MYB	S1 vs. S2	Pv5-593.04G032600	6.45656	0.0239776	1.03	0.06	1.16	0.03	0	0	0	0	0	0.02	0	0.22
MYB	S1 vs. S2	Pv5-593.04G056500	1.45389	0.0146271	3.59	1.68	1.69	0.59	0.84	0.84	0.55	0.22	0.18	0.14	0.24	0.12
MYB	S1 vs. S2	Pv5-593.07G210100	-1.22234	0.0107932	5.05	35.85	26.26	21.91	42.26	74.61	36.13	60.9	54.78	46.39	85.55	77.75
MYB	S1 vs. S2	Pv5-593.07G272300	-1.1485	0.000836502	1.43	4.56	2.62	2.37	8.28	9.37	3	16.34	19.27	5.87	24.14	20.58
MYB	S1 vs. S2	Pv5-593.08G227800	1.0804	0.0152158	5.2	2.54	1.98	1.41	1.41	1.35	1.61	1.05	1.9	2.41	1.78	1.24
MYB	S1 vs. S2	Pv5-593.09G109700	1.99015	2.44951e-05	8.13	5.3	6.09	1	1.72	2.25	0.55	0.38	0.54	0.17	0.29	0.59
MYB	S1 vs. S2	Pv5-593.10G016500	1.60939	0.0284115	1.38	0.85	0.84	0.25	0.4	0.38	0.09	0.18	0.35	0.06	0.13	0.2
MYB	S1 vs. S2	Pv5-593.10G132900	1.2072	0.00154432	9.68	4.96	9.49	4.4	2.84	3.1	2.03	1.09	0.94	0.54	0.47	0.48
bHLH	S2 vs. S3	Pv5-593.01G031300	1.12882	4.75283e-06	26.6	15.56	19.1	7.5	10.37	9.51	4	4.11	4.55	2.42	3.08	3.5
bHLH	S2 vs. S3	Pv5-593.02G007200	2.51797	0.00665756	0.22	14.9	11.23	0	4.37	9.45	0.08	0.63	0.52	0.04	2.34	1.09
bHLH	S2 vs. S3	Pv5-593.03G047100	1.4695	0.03525	1.54	0.87	1.41	1.83	0.6	1.65	0.64	0.41	0.44	0.33	0.53	0.19
bHLH	S2 vs. S3	Pv5-593.03G226900	2.72112	0.000936161	0.26	9.14	5.79	0.1	2.55	8.29	0.07	0.69	0.46	0	1.13	0.49
bHLH	S2 vs. S3	Pv5-593.06G192500	1.00508	0.00426885	2.15	3.97	4.22	3.5	5.06	5.62	2.23	2.29	2.54	2.19	2.84	2.01
bHLH	S2 vs. S3	Pv5-593.06G202800	1.04804	0.0172873	4.37	25.87	21.12	2.88	13.25	17.24	2.99	5.08	5.31	3.06	6.28	5.96
bHLH	S2 vs. S3	Pv5-593.08G172500	1.50569	2.63885e-10	20.7	23.11	23.29	21.53	24.28	20.15	10.64	6.34	7.04	5.9	3.62	3.8
bHLH	S2 vs. S3	Pv5-593.09G037100	1.22804	3.1244e-06	10.59	5.89	7.16	8.97	10.28	7.81	5.33	3.39	3.22	1.86	2.3	2.1
MYB	S2 vs. S3	Pv5-593.01G213800	175.447	1.97012e-12	0	23.1	18.62	0	10.48	23.3	0	0.84	0.74	0	0.99	0.87
MYB	S2 vs. S3	Pv5-593.01G220300	858.444	2.60342e-08	58.03	39.24	71.24	19.74	14.02	15.89	7.79	5	5.04	3.95	2.53	2.49
MYB	S2 vs. S3	Pv5-593.01G228600	584.798	4.22093e-06	12.18	49.61	44.77	4.31	20.19	22.54	3.04	4.85	3.96	3.66	7.59	8.45
MYB	S2 vs. S3	Pv5-593.02G021100	2362.61	0.000337054	34.62	104.21	99.83	46.11	95.9	104.46	33.9	37.83	34.48	10.86	17.78	22.6
MYB	S2 vs. S3	Pv5-593.02G159700	43.9473	0.00450398	2.34	3.07	2.94	1.41	3.92	2.87	1.06	0.87	1.21	0.82	1.29	0.72
MYB	S2 vs. S3	Pv5-593.03G045300	52.9412	0.0232639	0.59	1.48	1.74	4.05	3.39	1.78	0.7	1.6	1.28	1.89	1.23	2.02
MYB	S2 vs. S3	Pv5-593.03G065200	654.702	4.12296e-05	18.29	10.28	9.81	8.54	10.93	9.91	5.23	4.82	4.92	4.77	4.69	3.95
MYB	S2 vs. S3	Pv5-593.03G199200	297.765	0.0023703	19.6	6.15	9.11	8	6.92	7.62	5.3	2.96	3.4	1.66	1.55	1.13
MYB	S2 vs. S3	Pv5-593.03G289000	627.968	6.2554e-08	13.27	19.29	19.93	17.4	21.09	14.15	8.29	7.57	7.41	5.86	6.96	6.42
MYB	S2 vs. S3	Pv5-593.04G027100	5.54846	0.0210718	0.05	0.49	0.3	0	0.53	0.53	0	0	0	0	0	0
MYB	S2 vs. S3	Pv5-593.04G056500	44.9206	0.0221041	3.59	1.68	1.69	0.59	0.84	0.84	0.55	0.22	0.18	0.14	0.24	0.12
MYB	S2 vs. S3	Pv5-593.04G174600	77.9202	0.00281197	5.69	6.66	5.6	3.38	5.43	4.34	2.79	0.63	0.55	0.37	0.38	0.46
MYB	S2 vs. S3	Pv5-593.05G115200	803.458	7.00383e-06	54.34	62.41	92.77	65.52	67.02	65.47	25.84	29.55	41.87	14.64	23.54	20.86
MYB	S2 vs. S3	Pv5-593.05G117000	47.2527	0.0393367	1.25	1.2	2.37	1.28	0.81	0.73	0.61	0.18	0.32	0.42	0.15	0.08
MYB	S2 vs. S3	Pv5-593.06G068500	10.349	0.0250026	0.04	0.69	0.5	0	0.43	0.96	0	0.04	0	0	0.19	0
MYB	S2 vs. S3	Pv5-593.06G127600	52.3732	0.0221948	0.09	0.26	0.12	0.29	0.5	0.26	0.31	1.66	1.15	0.9	3.61	3.47
MYB	S2 vs. S3	Pv5-593.07G146800	2172.99	7.20943e-05	58.91	89.45	77.9	39.53	83.74	81.05	34.8	24.39	23.4	11.48	12.39	11.03
MYB	S2 vs. S3	Pv5-593.07G191100	11.2977	0.0343447	0.45	0.74	0.31	0	0.67	0.97	0.04	0.05	0.13	0.28	0.46	0.36
MYB	S2 vs. S3	Pv5-593.07G210200	6.69684	0.00990868	0.03	0.45	0.34	0	0.31	1.29	0	0.03	0	0	0.23	0.14
MYB	S2 vs. S3	Pv5-593.08G028800	51.4844	9.18805e-05	0.13	0.03	0.03	0.43	0.03	0.03	1.41	0.53	1.56	6.93	2.74	4.18
MYB	S2 vs. S3	Pv5-593.08G039600	103.672	2.49296e-08	0.22	0.22	0	1.34	0.3	0.21	5.62	10.13	12.63	8.69	9.53	11.72
MYB	S2 vs. S3	Pv5-593.08G152200	60.8571	0.00933065	3.47	3.5	4.38	2.02	1.58	1.55	1	0.14	0.06	0.45	0.29	0
MYB	S2 vs. S3	Pv5-593.09G065600	475.316	0.000518063	2.03	28.52	22.19	1.28	22.74	25.72	1.21	3.76	2.89	0.62	4.01	2.17
MYB	S2 vs. S3	Pv5-593.09G109700	236.989	0.000285325	8.13	5.3	6.09	1	1.72	2.25	0.55	0.38	0.54	0.17	0.29	0.59
MYB	S2 vs. S3	Pv5-593.10G132900	103.614	0.0003179	9.68	4.96	9.49	4.4	2.84	3.1	2.03	1.09	0.94	0.54	0.47	0.48
MYB	S2 vs. S3	Pv5-593.11G105500	648.744	4.56865e-09	57.18	69.34	78.69	64.61	79.27	67	24.26	23.69	33.19	9.52	21.76	21.88
WD40	S2 vs. S3	Pv5-593.04G013300	2.29208	9.30583e-05	1.78	1.56	1.94	0.35	1.12	1	0.19	0.2	0.08	0.09	0.16	0.18
WD40	S2 vs. S3	Pv5-593.07G109300	1.81304	0.0190647	0.26	0.52	0.43	0.33	0.31	0.29	0.08	0.1	0.08	0.12	0.06	0.03
WD40	S2 vs. S3	Pv5-593.09G183600	1.78348	3.12966e-09	14.13	10.62	16.75	7.37	8.66	9.4	3.56	2.01	2.04	0.89	0.87	0.99
WD40	S2 vs. S3	Pv5-593.11G052400	2.41758	0.00480978	0.12	3.82	3.44	0	1.35	3.15	0.02	0.46	0.22	0.02	2.24	0.7
bHLH	S3 vs. S4	Pv5-593.03G226800	-2.98499	0.0272484	25.16	2.82	4.36	0.91	1.09	0.96	0.46	0.43	0.62	1.86	0.39	9.15
bHLH	S3 vs. S4	Pv5-593.07G279100	-3.29608	0.000103841	0.05	2.04	1.03	0	0.64	1.3	0	0.3	0.3	0	3.61	2.89
MYB	S3 vs. S4	Pv5-593.02G021100	1.12366	0.00166544	34.62	104.21	99.83	46.11	95.9	104.46	33.9	37.83	34.48	10.86	17.78	22.6
MYB	S3 vs. S4	Pv5-593.03G199200	1.34303	0.000659322	19.6	6.15	9.11	8	6.92	7.62	5.3	2.96	3.4	1.66	1.55	1.13
MYB	S3 vs. S4	Pv5-593.06G127600	-1.4024	0.0394462	0.09	0.26	0.12	0.29	0.5	0.26	0.31	1.66	1.15	0.9	3.61	3.47
MYB	S3 vs. S4	Pv5-593.07G146800	1.22544	0.00101474	58.91	89.45	77.9	39.53	83.74	81.05	34.8	24.39	23.4	11.48	12.39	11.03
MYB	S3 vs. S4	Pv5-593.08G028800	-1.91317	0.0435707	0.13	0.03	0.03	0.43	0.03	0.03	1.41	0.53	1.56	6.93	2.74	4.18
MYB	S3 vs. S4	Pv5-593.08G230200	-1.50476	0.0458435	0.5	1	1.21	0.54	0.42	0.3	0.35	0.39	0.49	1.37	0.86	1.16
MYB	S3 vs. S4	Pv5-593.10G132900	1.36974	0.012029	9.68	4.96	9.49	4.4	2.84	3.1	2.03	1.09	0.94	0.54	0.47	0.48
WD40	S3 vs. S4	Pv5-593.09G183600	1.41925	0.000172398	14.13	10.62	16.75	7.37	8.66	9.4	3.56	2.01	2.04	0.89	0.87	0.99
bHLH	S1 vs. S4	Pv5-593.01G031300	2.72247	8.29e-34	26.6	15.56	19.1	7.5	10.37	9.51	4	4.11	4.55	2.42	3.08	3.5
bHLH	S1 vs. S4	Pv5-593.01G122000	2.51246	8.97e-05	0.72	0.68	0.71	0.66	0.52	0.46	0.38	0.13	0.35	0.11	0.09	0.16
bHLH	S1 vs. S4	Pv5-593.01G242400	-1.22861	0.000128314	1.55	1.48	0.85	2.11	2.88	1.96	4.26	2.82	2.54	4.08	2.57	2.21
bHLH	S1 vs. S4	Pv5-593.02G007200	2.76673	0.000566182	0.22	14.9	11.23	0	4.37	9.45	0.08	0.63	0.52	0.04	2.34	1.09
bHLH	S1 vs. S4	Pv5-593.02G213700	-1.82177	3.34e-08	0.5	0.83	0.41	0.65	0.86	0.63	0.98	1.79	1.51	1.86	1.85	2.2
bHLH	S1 vs. S4	Pv5-593.02G276100	-3.60488	0.0491554	0.59	0.04	0	0.1	0.02	0.05	0.15	0	0.09	1.45	0	1.72
bHLH	S1 vs. S4	Pv5-593.02G305100	-1.61657	2.08e-14	117.33	215.75	174.56	216.03	230.63	196.01	294.22	438.68	417.61	520.07	484.1	464.07
bHLH	S1 vs. S4	Pv5-593.03G047100	1.76784	0.00485423	1.54	0.87	1.41	1.83	0.6	1.65	0.64	0.41	0.44	0.33	0.53	0.19
bHLH	S1 vs. S4	Pv5-593.03G047200	4.33185	6.48e-07	2.42	3.75	4.33	1.47	2.15	1.56	2.58	0.31	0.29	0.16	0.25	0.11
bHLH	S1 vs. S4	Pv5-593.03G226900	3.34413	6.38e-06	0.26	9.14	5.79	0.1	2.55	8.29	0.07	0.69	0.46	0	1.13	0.49
bHLH	S1 vs. S4	Pv5-593.03G238000	1.24301	7.36e-09	5.54	3.52	4.34	3.96	3.11	2.88	2.61	2.13	1.81	1.72	1.67	2
bHLH	S1 vs. S4	Pv5-593.03G291500	1.47133	1.82e-10	115.38	179.07	173.29	91.63	180.02	178.92	91.39	85.03	79.38	51.18	55.02	53.64
bHLH	S1 vs. S4	Pv5-593.04G166800	-1.54338	1.85e-25	28.21	37.1	34.85	44.13	52.87	47.99	50.42	84.55	93.98	84.13	98.37	97.54
bHLH	S1 vs. S4	Pv5-593.06G202800	1.44687	0.000198729	4.37	25.87	21.12	2.88	13.25	17.24	2.99	5.08	5.31	3.06	6.28	5.96
bHLH	S1 vs. S4	Pv5-593.06G203300	2.7348	0.00428266	0.5	0.54	1.34	0.17	0.21	0.13	0.13	0.1	0.21	0.21	0.07	0.08
bHLH	S1 vs. S4	Pv5-593.07G040200	2.18754	1.31e-12	17.74	31.09	37.4	11.32	22.15	27.03	9.6	10.81	8.54	2.68	9.19	7.3
bHLH	S1 vs. S4	Pv5-593.07G170300	1.12152	9.15e-10	22.82	21.24	30.94	21.02	19.49	19.42	14.88	11.35	14.27	10.91	11.23	11.25
bHLH	S1 vs. S4	Pv5-593.07G175700	-1.01968	7.56e-14	39.98	37.54	31.15	36.1	45.27	46.11	56.26	72.25	72.85	65.08	74.72	73.8
bHLH	S1 vs. S4	Pv5-593.07G192800	1.08837	1.93e-12	17.83	11.41	14.93	9.51	10.39	8.98	10.24	7.68	8.59	7.33	6.36	6.23
bHLH	S1 vs. S4	Pv5-593.07G254600	-1.88349	5.91e-20	4.3	4.73	4.08	7.14	6.89	5.55	8.43	15.13	14.18	13.39	16.37	17.25
bHLH	S1 vs. S4	Pv5-593.08G132500	1.02146	7.74e-07	7.06	13.55	12.25	9.65	13.21	9.9	7.25	8.58	7.38	4.35	5.79	5.23
bHLH	S1 vs. S4	Pv5-593.08G172500	2.32185	9.89e-25	20.7	23.11	23.29	21.53	24.28	20.15	10.64	6.34	7.04	5.9	3.62	3.8
bHLH	S1 vs. S4	Pv5-593.09G037100	1.82214	2.6e-13	10.59	5.89	7.16	8.97	10.28	7.81	5.33	3.39	3.22	1.86	2.3	2.1
bHLH	S1 vs. S4	Pv5-593.09G151500	2.34248	0.000171842	1.66	1.9	2.68	2.18	1.98	1.45	1.57	0.39	0.57	0.63	0.51	0.15
bHLH	S1 vs. S4	Pv5-593.09G166500	2.51654	0.0221442	0.47	0.23	0.29	0.02	0.2	0.16	0.16	0.01	0.15	0.05	0.08	0.03
bHLH	S1 vs. S4	Pv5-593.09G190000	-1.40739	0.0113555	5.18	8.25	6.95	24.1	16.2	23	61.73	17.93	15.14	53.08	10.88	10.17
bHLH	S1 vs. S4	Pv5-593.11G059800	-1.67167	8.15e-36	19.15	18.9	15.57	24.59	29.7	27.63	40.78	54.24	50.5	48.14	63.45	54.18
bHLH	S1 vs. S4	Pv5-593.11G150400	-1.47872	9.21e-09	6.37	5.77	3.95	7.49	10.62	9.11	12.04	14.7	16.01	18.37	12.75	11.97
MYB	S1 vs. S4	Pv5-593.01G032800	2.80449	8.82e-06	14.7	23.67	24.71	8.58	11.85	11.65	15.42	2.6	3.1	3.48	4.19	1.49
MYB	S1 vs. S4	Pv5-593.01G140200	-1.17245	1.82e-09	19.67	35.26	27.42	50.36	57.48	50.01	41.36	79.45	82.65	40.16	74.74	65.78
MYB	S1 vs. S4	Pv5-593.01G213800	4.2963	5.8e-14	0	23.1	18.62	0	10.48	23.3	0	0.84	0.74	0	0.99	0.87
MYB	S1 vs. S4	Pv5-593.01G214000	-2.75659	4.39e-23	4.24	8.38	4.71	18.62	22.68	14.67	22.45	45.16	47.51	30.23	42.21	39.51
MYB	S1 vs. S4	Pv5-593.01G220300	4.22259	2.19e-62	58.03	39.24	71.24	19.74	14.02	15.89	7.79	5	5.04	3.95	2.53	2.49
MYB	S1 vs. S4	Pv5-593.01G228600	2.25379	4.37e-11	12.18	49.61	44.77	4.31	20.19	22.54	3.04	4.85	3.96	3.66	7.59	8.45
MYB	S1 vs. S4	Pv5-593.02G021100	2.10713	3.22e-14	34.62	104.21	99.83	46.11	95.9	104.46	33.9	37.83	34.48	10.86	17.78	22.6
MYB	S1 vs. S4	Pv5-593.02G078700	-1.16078	5.35e-19	130.81	94.64	85.65	138.75	152.22	130.88	223.39	203.79	201.52	223.85	234.85	204.61
MYB	S1 vs. S4	Pv5-593.02G159700	1.50322	0.000471452	2.34	3.07	2.94	1.41	3.92	2.87	1.06	0.87	1.21	0.82	1.29	0.72
MYB	S1 vs. S4	Pv5-593.02G166800	3.81957	0.0122021	0.49	0.36	0.65	0	0.03	0.03	0.01	0.01	0	0	0	0.14
MYB	S1 vs. S4	Pv5-593.02G272100	1.72771	0.0261508	2.95	2.41	2.37	2.38	1.6	1.95	5.53	1.02	0.94	0.93	1.23	0.12
MYB	S1 vs. S4	Pv5-593.02G299600	-2.91259	3.7e-06	0.39	0.14	0.24	1.08	0.55	0.51	3.29	0.87	0.92	5.87	0.96	0.63
MYB	S1 vs. S4	Pv5-593.02G310400	1.28092	0.0187991	9.89	12.06	10.58	3.06	7.45	7.85	2.69	4.31	4.83	0.76	10.07	6.07
MYB	S1 vs. S4	Pv5-593.03G012500	-2.23101	0.000133212	1.48	0.81	0.8	4.13	1.76	0.85	2.57	4.33	5.04	2.46	4.86	6.03
MYB	S1 vs. S4	Pv5-593.03G027900	-1.36806	3.92e-05	9.48	12.18	10.71	38.04	20.53	14.4	21.66	30.59	32.72	32.8	23.56	25.82
MYB	S1 vs. S4	Pv5-593.03G035900	1.30514	0.00345138	5.69	3.63	4.17	1.65	2.84	3.98	2.55	2.47	2.58	1.57	2.59	1.11
MYB	S1 vs. S4	Pv5-593.03G065200	1.43146	1.74e-10	18.29	10.28	9.81	8.54	10.93	9.91	5.23	4.82	4.92	4.77	4.69	3.95
MYB	S1 vs. S4	Pv5-593.03G199200	2.83461	2.2e-20	19.6	6.15	9.11	8	6.92	7.62	5.3	2.96	3.4	1.66	1.55	1.13
MYB	S1 vs. S4	Pv5-593.03G218200	1.60516	2.24e-07	6.75	7.07	8.16	6.48	6.52	6.28	4.06	2.33	4.45	1.75	2.65	2.59
MYB	S1 vs. S4	Pv5-593.03G235300	-1.03706	3.4e-11	6.23	28.75	28.74	5.56	30.36	36.29	6.66	41.52	30.67	10.09	60.8	64.41
MYB	S1 vs. S4	Pv5-593.03G289000	1.39381	1.42e-11	13.27	19.29	19.93	17.4	21.09	14.15	8.29	7.57	7.41	5.86	6.96	6.42
MYB	S1 vs. S4	Pv5-593.04G027100	5.32017	0.0107924	0.05	0.49	0.3	0	0.53	0.53	0	0	0	0	0	0
MYB	S1 vs. S4	Pv5-593.04G056500	3.62996	3e-11	3.59	1.68	1.69	0.59	0.84	0.84	0.55	0.22	0.18	0.14	0.24	0.12
MYB	S1 vs. S4	Pv5-593.04G056600	1.70058	1.85e-15	35.39	41.59	37.13	29.31	43.02	43.03	26.93	20.12	18.19	12.14	10.82	10.94
MYB	S1 vs. S4	Pv5-593.04G141900	1.51191	0.00916405	1.39	1.48	0.75	0.3	0.64	0.46	0.49	0.34	0.45	0.26	0.46	0.52
MYB	S1 vs. S4	Pv5-593.04G174600	3.85619	1.67e-10	5.69	6.66	5.6	3.38	5.43	4.34	2.79	0.63	0.55	0.37	0.38	0.46
MYB	S1 vs. S4	Pv5-593.05G115200	1.78353	5.64e-16	54.34	62.41	92.77	65.52	67.02	65.47	25.84	29.55	41.87	14.64	23.54	20.86
MYB	S1 vs. S4	Pv5-593.05G117000	3.11493	5.38e-07	1.25	1.2	2.37	1.28	0.81	0.73	0.61	0.18	0.32	0.42	0.15	0.08
MYB	S1 vs. S4	Pv5-593.06G127600	-4.03394	1.01e-13	0.09	0.26	0.12	0.29	0.5	0.26	0.31	1.66	1.15	0.9	3.61	3.47
MYB	S1 vs. S4	Pv5-593.07G068700	6.01715	0.00101109	0.77	0.67	0.89	0.11	0.52	0.52	0.2	0	0	0.04	0	0
MYB	S1 vs. S4	Pv5-593.07G068900	1.93939	0.000207248	5.53	6.7	5.83	3.03	3.38	3.82	5.41	1.27	1.11	2.05	1.1	1.67
MYB	S1 vs. S4	Pv5-593.07G146800	2.63039	1.74e-19	58.91	89.45	77.9	39.53	83.74	81.05	34.8	24.39	23.4	11.48	12.39	11.03
MYB	S1 vs. S4	Pv5-593.07G210100	-1.94016	1.18e-06	5.05	35.85	26.26	21.91	42.26	74.61	36.13	60.9	54.78	46.39	85.55	77.75
MYB	S1 vs. S4	Pv5-593.07G272300	-2.50045	2.48e-18	1.43	4.56	2.62	2.37	8.28	9.37	3	16.34	19.27	5.87	24.14	20.58
MYB	S1 vs. S4	Pv5-593.08G028800	-6.50934	2.08e-13	0.13	0.03	0.03	0.43	0.03	0.03	1.41	0.53	1.56	6.93	2.74	4.18
MYB	S1 vs. S4	Pv5-593.08G039400	2.93638	7.25e-08	3.13	8.1	8.75	0.85	3.92	5.63	0.83	1.18	2.04	0.72	0.48	1.08
MYB	S1 vs. S4	Pv5-593.08G039500	-4.46658	1.24e-07	1.21	0.94	0.17	0.65	0.87	3.24	0.81	4.85	7.58	15.51	13.06	25.7
MYB	S1 vs. S4	Pv5-593.08G039600	-6.22009	1.15e-14	0.22	0.22	0	1.34	0.3	0.21	5.62	10.13	12.63	8.69	9.53	11.72
MYB	S1 vs. S4	Pv5-593.08G116200	1.29018	4.54e-05	11.18	7.04	6.13	4.34	6.43	5.51	3.33	4.22	3.9	2.08	3.51	4.28
MYB	S1 vs. S4	Pv5-593.08G152200	4.22361	2.75e-06	3.47	3.5	4.38	2.02	1.58	1.55	1	0.14	0.06	0.45	0.29	0
MYB	S1 vs. S4	Pv5-593.09G065600	2.60319	8.32e-07	2.03	28.52	22.19	1.28	22.74	25.72	1.21	3.76	2.89	0.62	4.01	2.17
MYB	S1 vs. S4	Pv5-593.09G109700	4.24341	5.33e-23	8.13	5.3	6.09	1	1.72	2.25	0.55	0.38	0.54	0.17	0.29	0.59
MYB	S1 vs. S4	Pv5-593.09G160300	2.22452	1.63e-06	4.06	2.72	3.47	1.34	3.34	1.77	1.44	1.18	0.62	0.72	0.71	0.68
MYB	S1 vs. S4	Pv5-593.09G176700	1.90254	0.00594205	0.78	0.24	0.25	0.42	0.49	0.45	0.36	0.17	0.16	0.11	0.08	0.1
MYB	S1 vs. S4	Pv5-593.09G185500	6.58901	0.000406932	0.06	0.83	0.58	0.58	0.3	0.5	0.13	0.03	0	0	0	0
MYB	S1 vs. S4	Pv5-593.10G016500	3.037	3.23e-06	1.38	0.85	0.84	0.25	0.4	0.38	0.09	0.18	0.35	0.06	0.13	0.2
MYB	S1 vs. S4	Pv5-593.10G018800	3.07283	0.000120486	0.35	0.28	0.45	0.17	0.24	0.34	0.16	0.13	0.11	0.07	0.04	0.02
MYB	S1 vs. S4	Pv5-593.10G132900	3.96565	2.68e-26	9.68	4.96	9.49	4.4	2.84	3.1	2.03	1.09	0.94	0.54	0.47	0.48
MYB	S1 vs. S4	Pv5-593.11G105500	1.94545	7.83e-18	57.18	69.34	78.69	64.61	79.27	67	24.26	23.69	33.19	9.52	21.76	21.88
WD40	S1 vs. S4	Pv5-593.01G191000	1.82753	1.88e-10	23.16	19.98	22.98	19.2	15.64	17.94	7.8	8.92	10.42	3.09	7.8	7.78
WD40	S1 vs. S4	Pv5-593.02G264200	1.27011	0.0458656	0.22	0.15	0.22	0.09	0.11	0.04	0.06	0.05	0.02	0.09	0.06	0.08
WD40	S1 vs. S4	Pv5-593.04G013300	3.6404	6.75e-12	1.78	1.56	1.94	0.35	1.12	1	0.19	0.2	0.08	0.09	0.16	0.18
WD40	S1 vs. S4	Pv5-593.07G036600	1.22526	0.00187396	0.92	0.75	0.98	0.51	0.49	0.65	0.37	0.29	0.5	0.41	0.39	0.29
WD40	S1 vs. S4	Pv5-593.07G109300	2.49634	0.000306973	0.26	0.52	0.43	0.33	0.31	0.29	0.08	0.1	0.08	0.12	0.06	0.03
WD40	S1 vs. S4	Pv5-593.09G094500	1.60695	0.0115853	1.36	1.15	1.37	1.04	0.99	0.68	1.98	0.21	0.45	0.51	0.47	0.29
WD40	S1 vs. S4	Pv5-593.09G183600	3.87154	1.13e-39	14.13	10.62	16.75	7.37	8.66	9.4	3.56	2.01	2.04	0.89	0.87	0.99
WD40	S1 vs. S4	Pv5-593.09G255200	3.62454	6.03e-07	1.98	2.45	4.09	1.1	1.2	1.06	2.72	0.36	0.24	0.51	0.21	0.15
WD40	S1 vs. S4	Pv5-593.11G052400	1.53463	0.0369121	0.12	3.82	3.44	0	1.35	3.15	0.02	0.46	0.22	0.02	2.24	0.7

## Sheet: Annotation
Type	DEGs	Chr	Start	Stop	Orient	Best-hit-arabi-name	Best-hit-arabi-gene-symbol	Best-hit-arabi-defline	5-593 Define
bHLH	Pv5-593.01G031300	Chr01	2976464	2980757	+	AT1G10120	0	basic helix-loop-helix (bHLH) DNA-binding superfamily protein	(1 of 1) PTHR12565//PTHR12565:SF129 - STEROL REGULATORY ELEMENT-BINDING PROTEIN // TRANSCRIPTION FACTOR BHLH74
bHLH	Pv5-593.01G122000	Chr01	37833326	37835753	+	AT3G56970	BHLH038,ORG2	basic helix-loop-helix (bHLH) DNA-binding superfamily protein	(1 of 1) PTHR13935//PTHR13935:SF41 - ACHAETE-SCUTE TRANSCRIPTION FACTOR-RELATED // ACHAETE-SCUTE HOMOLOG 3
bHLH	Pv5-593.01G242400	Chr01	52828030	52830759	+	AT2G40200	0	basic helix-loop-helix (bHLH) DNA-binding superfamily protein	(1 of 3) PTHR12565//PTHR12565:SF181 - STEROL REGULATORY ELEMENT-BINDING PROTEIN // SUBFAMILY NOT NAMED
bHLH	Pv5-593.02G007200	Chr02	1614990	1617478	+	AT4G37850	0	basic helix-loop-helix (bHLH) DNA-binding superfamily protein	(1 of 2) PTHR23042:SF25 - TRANSCRIPTION FACTOR NAI1
bHLH	Pv5-593.02G213700	Chr02	40071500	40075229	+	AT1G61660	0	basic helix-loop-helix (bHLH) DNA-binding superfamily protein	(1 of 1) PTHR16223:SF21 - TRANSCRIPTION FACTOR BHLH103-RELATED
bHLH	Pv5-593.02G276100	Chr02	46402982	46405467	+	AT5G50915	0	basic helix-loop-helix (bHLH) DNA-binding superfamily protein	(1 of 2) PTHR12565:SF90 - TRANSCRIPTION FACTOR BHLH137
bHLH	Pv5-593.02G305100	Chr02	49118075	49121359	+	AT4G29100	0	basic helix-loop-helix (bHLH) DNA-binding superfamily protein	(1 of 2) PTHR16223:SF53 - TRANSCRIPTION FACTOR BHLH133-RELATED
bHLH	Pv5-593.03G047100	Chr03	6152661	6155078	+	AT1G49770	RGE1,,OU	basic helix-loop-helix (bHLH) DNA-binding superfamily protein	(1 of 2) PTHR11514//PTHR11514:SF57 - MYC // SUBFAMILY NOT NAMED
bHLH	Pv5-593.03G047200	Chr03	6158926	6162489	+	AT1G49770	RGE1,,OU	basic helix-loop-helix (bHLH) DNA-binding superfamily protein	(1 of 2) PTHR11514//PTHR11514:SF57 - MYC // SUBFAMILY NOT NAMED
bHLH	Pv5-593.03G226800	Chr03	47187690	47189596	+	AT2G22750	0	basic helix-loop-helix (bHLH) DNA-binding superfamily protein	(1 of 3) PTHR23042:SF61 - TRANSCRIPTION FACTOR BHLH18-RELATED
bHLH	Pv5-593.03G226900	Chr03	47208265	47210744	+	AT4G37850	0	basic helix-loop-helix (bHLH) DNA-binding superfamily protein	(1 of 2) PTHR23042//PTHR23042:SF25 - CIRCADIAN PROTEIN CLOCK/ARNT/BMAL/PAS // TRANSCRIPTION FACTOR NAI1
bHLH	Pv5-593.03G238000	Chr03	48660609	48664047	+	AT4G36930	SPT	basic helix-loop-helix (bHLH) DNA-binding superfamily protein	(1 of 2) PTHR12565//PTHR12565:SF177 - STEROL REGULATORY ELEMENT-BINDING PROTEIN // SUBFAMILY NOT NAMED
bHLH	Pv5-593.03G291500	Chr03	54187970	54192122	+	AT1G05710	0	basic helix-loop-helix (bHLH) DNA-binding superfamily protein	(1 of 1) PTHR16223:SF41 - BHLH TRANSCRIPTION FACTOR
bHLH	Pv5-593.04G166800	Chr04	54592840	54597467	-	AT4G29100	0	basic helix-loop-helix (bHLH) DNA-binding superfamily protein	(1 of 2) PTHR16223//PTHR16223:SF53 - FAMILY NOT NAMED // TRANSCRIPTION FACTOR BHLH133-RELATED
bHLH	Pv5-593.06G192500	Chr06	33302167	33303602	+	AT4G20970	0	basic helix-loop-helix (bHLH) DNA-binding superfamily protein	(1 of 2) PTHR13935:SF46 - BASIC HELIX-LOOP-HELIX DOMAIN-CONTAINING PROTEIN
bHLH	Pv5-593.06G202800	Chr06	34109199	34112597	-	AT1G61660	0	basic helix-loop-helix (bHLH) DNA-binding superfamily protein	(1 of 205) IPR011598 - Myc-type, basic helix-loop-helix (bHLH) domain
bHLH	Pv5-593.06G203300	Chr06	34138090	34139277	-	AT4G21330	DYT1	basic helix-loop-helix (bHLH) DNA-binding superfamily protein	(1 of 2) PTHR31945//PTHR31945:SF20 - FAMILY NOT NAMED // TRANSCRIPTION FACTOR DYSFUNCTIONAL TAPETUM 1
bHLH	Pv5-593.07G040200	Chr07	3798903	3801464	-	AT3G19500	0	basic helix-loop-helix (bHLH) DNA-binding superfamily protein	(1 of 1) PTHR16223:SF17 - BASIC HELIX-LOOP-HELIX (BHLH) DNA-BINDING SUPERFAMILY PROTEIN-RELATED
bHLH	Pv5-593.07G170300	Chr07	48964800	48978592	+	AT4G09820	BHLH42,TT8	basic helix-loop-helix (bHLH) DNA-binding superfamily protein	(1 of 2) PTHR11514//PTHR11514:SF28 - MYC // TRANSCRIPTION FACTOR TT8
bHLH	Pv5-593.07G175700	Chr07	49903766	49908512	-	AT4G02590	UNE12	basic helix-loop-helix (bHLH) DNA-binding superfamily protein	(1 of 2) PTHR16223:SF15 - TRANSCRIPTION FACTOR UNE12-RELATED
bHLH	Pv5-593.07G192800	Chr07	51924101	51929673	+	AT1G06150	EMB1444	basic helix-loop-helix (bHLH) DNA-binding superfamily protein	(1 of 3) PTHR13902//PTHR13902:SF55 - SERINE/THREONINE-PROTEIN KINASE WNK WITH NO LYSINE -RELATED // TRANSCRIPTION FACTOR EMB1444-RELATED
bHLH	Pv5-593.07G254600	Chr07	58346664	58350153	+	AT2G42280	0	basic helix-loop-helix (bHLH) DNA-binding superfamily protein	(1 of 2) PTHR16223//PTHR16223:SF29 - FAMILY NOT NAMED // TRANSCRIPTION FACTOR BHLH117-RELATED
bHLH	Pv5-593.07G279100	Chr07	60823506	60824945	+	AT5G43650	BHLH92	basic helix-loop-helix (bHLH) DNA-binding superfamily protein	(1 of 1) PTHR23042//PTHR23042:SF65 - CIRCADIAN PROTEIN CLOCK/ARNT/BMAL/PAS // TRANSCRIPTION FACTOR BHLH92
bHLH	Pv5-593.08G132500	Chr08	21573603	21576546	-	AT3G07340	0	basic helix-loop-helix (bHLH) DNA-binding superfamily protein	(1 of 2) PTHR12565//PTHR12565:SF99 - STEROL REGULATORY ELEMENT-BINDING PROTEIN // SUBFAMILY NOT NAMED
bHLH	Pv5-593.08G172500	Chr08	49504731	49507411	-	AT1G22490	0	basic helix-loop-helix (bHLH) DNA-binding superfamily protein	(1 of 2) PTHR11969//PTHR11969:SF19 - MAX DIMERIZATION, MAD // SUBFAMILY NOT NAMED
bHLH	Pv5-593.09G037100	Chr09	9325918	9327597	-	AT1G22490	0	basic helix-loop-helix (bHLH) DNA-binding superfamily protein	(1 of 2) PTHR11969//PTHR11969:SF19 - MAX DIMERIZATION, MAD // SUBFAMILY NOT NAMED
bHLH	Pv5-593.09G151500	Chr09	24540053	24541191	+	AT5G09750	HEC3	basic helix-loop-helix (bHLH) DNA-binding superfamily protein	(1 of 3) PTHR12565:SF74 - TRANSCRIPTION FACTOR HEC1
bHLH	Pv5-593.09G166500	Chr09	26713788	26716723	-	AT5G50915	0	basic helix-loop-helix (bHLH) DNA-binding superfamily protein	(1 of 2) PTHR12565//PTHR12565:SF90 - STEROL REGULATORY ELEMENT-BINDING PROTEIN // TRANSCRIPTION FACTOR BHLH137
bHLH	Pv5-593.09G190000	Chr09	30756410	30758248	+	AT3G47640	PYE	basic helix-loop-helix (bHLH) DNA-binding superfamily protein	(1 of 2) PTHR23042//PTHR23042:SF51 - CIRCADIAN PROTEIN CLOCK/ARNT/BMAL/PAS // TRANSCRIPTION FACTOR BHLH47
bHLH	Pv5-593.11G059800	Chr11	5477527	5481469	-	AT1G51140	0	basic helix-loop-helix (bHLH) DNA-binding superfamily protein	(1 of 157) PF00010 - Helix-loop-helix DNA-binding domain (HLH)
bHLH	Pv5-593.11G150400	Chr11	44631612	44635716	-	AT3G20640	0	basic helix-loop-helix (bHLH) DNA-binding superfamily protein	(1 of 2) PTHR16223:SF46 - TRANSCRIPTION FACTOR BHLH123
MYB	Pv5-593.01G032800	Chr01	3185899	3188669	+	0	0	0	(1 of 3) PTHR10641//PTHR10641:SF603 - MYB-LIKE DNA-BINDING PROTEIN MYB // SUBFAMILY NOT NAMED
MYB	Pv5-593.01G140200	Chr01	41587554	41590801	+	AT5G06800	0	myb-like HTH transcriptional regulator family protein	(1 of 3) PTHR31314:SF7 - MYB-LIKE HTH TRANSCRIPTIONAL REGULATOR FAMILY PROTEIN
MYB	Pv5-593.01G213800	Chr01	50250795	50251817	-	AT2G47190	ATMYB2,MYB2	myb domain protein 2	(1 of 2) PTHR10641//PTHR10641:SF494 - MYB-LIKE DNA-BINDING PROTEIN MYB // TRANSCRIPTION FACTOR MYB108
MYB	Pv5-593.01G214000	Chr01	50271817	50273141	-	0	0	0	(1 of 2) PTHR10641//PTHR10641:SF568 - MYB-LIKE DNA-BINDING PROTEIN MYB // ATMYB2
MYB	Pv5-593.01G220300	Chr01	50816403	50818047	-	AT1G09540	ATMYB61,MYB61	myb domain protein 61	(1 of 2) PTHR10641:SF618 - MYB DOMAIN PROTEIN 55
MYB	Pv5-593.01G228600	Chr01	51551088	51553302	+	AT1G66230	AtMYB20,MYB20	myb domain protein 20	(1 of 1) PTHR10641//PTHR10641:SF498 - MYB-LIKE DNA-BINDING PROTEIN MYB // MYB TRANSCRIPTION FACTOR
MYB	Pv5-593.02G021100	Chr02	3068852	3070881	-	AT4G37180	0	Homeodomain-like superfamily protein	(1 of 2) PTHR31003//PTHR31003:SF2 - MYB FAMILY TRANSCRIPTION FACTOR // SUBFAMILY NOT NAMED
MYB	Pv5-593.02G078700	Chr02	13026612	13028719	+	AT1G70000	0	myb-like transcription factor family protein	(1 of 5) PTHR12374:SF26 - F25A4.19 PROTEIN
MYB	Pv5-593.02G159700	Chr02	32367718	32370183	-	AT2G46410	CPC	Homeodomain-like superfamily protein	(1 of 1) PTHR10641//PTHR10641:SF620 - MYB-LIKE DNA-BINDING PROTEIN MYB // SUBFAMILY NOT NAMED
MYB	Pv5-593.02G166800	Chr02	33435352	33438263	+	AT1G26780	AtMYB117,LOF1,MYB117	myb domain protein 117	(1 of 5) PTHR10641:SF473 - MYB TRANSCRIPTION FACTOR
MYB	Pv5-593.02G272100	Chr02	46026718	46028310	+	0	0	0	(1 of 1) PTHR10641//PTHR10641:SF651 - MYB-LIKE DNA-BINDING PROTEIN MYB // DNA-BINDING PROTEIN-RELATED
MYB	Pv5-593.02G299600	Chr02	48634581	48635800	-	0	0	0	(1 of 3) PTHR10641//PTHR10641:SF603 - MYB-LIKE DNA-BINDING PROTEIN MYB // SUBFAMILY NOT NAMED
MYB	Pv5-593.02G310400	Chr02	49629220	49630778	+	0	0	0	(1 of 1) PTHR10641//PTHR10641:SF510 - MYB-LIKE DNA-BINDING PROTEIN MYB // SUBFAMILY NOT NAMED
MYB	Pv5-593.03G012500	Chr03	1430382	1433313	+	0	0	0	(1 of 2) PTHR31003//PTHR31003:SF7 - MYB FAMILY TRANSCRIPTION FACTOR // F14J22.20 PROTEIN
MYB	Pv5-593.03G027900	Chr03	2978997	2981522	+	AT1G68670	0	myb-like transcription factor family protein	(1 of 2) PTHR31003:SF4 - GENOMIC DNA, CHROMOSOME 3, TAC CLONE:K13N2-RELATED
MYB	Pv5-593.03G035900	Chr03	4026919	4028261	+	AT5G10280	ATMYB64,ATMYB92,MYB92	myb domain protein 92	(1 of 1) PTHR10641//PTHR10641:SF480 - MYB-LIKE DNA-BINDING PROTEIN MYB // SUBFAMILY NOT NAMED
MYB	Pv5-593.03G045300	Chr03	5775002	5776148	-	0	0	0	(1 of 6) PTHR10641//PTHR10641:SF626 - MYB-LIKE DNA-BINDING PROTEIN MYB // SUBFAMILY NOT NAMED
MYB	Pv5-593.03G065200	Chr03	10453161	10459183	+	AT2G02820	AtMYB88,MYB88	myb domain protein 88	(1 of 2) PTHR10641//PTHR10641:SF461 - MYB-LIKE DNA-BINDING PROTEIN MYB // MYB-RELATED PROTEIN B
MYB	Pv5-593.03G199200	Chr03	43896712	43898555	+	0	0	0	(1 of 2) PTHR10641//PTHR10641:SF466 - MYB-LIKE DNA-BINDING PROTEIN MYB // SUBFAMILY NOT NAMED
MYB	Pv5-593.03G218200	Chr03	45971147	45972250	-	0	0	0	(1 of 2) PTHR10641//PTHR10641:SF558 - MYB-LIKE DNA-BINDING PROTEIN MYB // SUBFAMILY NOT NAMED
MYB	Pv5-593.03G235300	Chr03	48285844	48287422	-	AT5G67300	ATMYB44,ATMYBR1,MYB44,MYBR1	myb domain protein r1	(1 of 3) PTHR10641//PTHR10641:SF551 - MYB-LIKE DNA-BINDING PROTEIN MYB // MYB TRANSCRIPTION FACTOR
MYB	Pv5-593.03G289000	Chr03	53944683	53947253	+	AT4G37180	0	Homeodomain-like superfamily protein	(1 of 2) PTHR31003//PTHR31003:SF7 - MYB FAMILY TRANSCRIPTION FACTOR // F14J22.20 PROTEIN
MYB	Pv5-593.04G027100	Chr04	5108973	5110719	-	AT3G28470	ATMYB35,TDF1	Duplicated homeodomain-like superfamily protein	(1 of 1) PTHR10641//PTHR10641:SF664 - MYB-LIKE DNA-BINDING PROTEIN MYB // SUBFAMILY NOT NAMED
MYB	Pv5-593.04G032600	Chr04	5883034	5886143	-	AT5G15310	ATMIXTA,ATMYB16,MYB16	myb domain protein 16	(1 of 2) PTHR10641//PTHR10641:SF546 - MYB-LIKE DNA-BINDING PROTEIN MYB // SUBFAMILY NOT NAMED
MYB	Pv5-593.04G056500	Chr04	9644166	9646110	-	AT5G17800	AtMYB56,MYB56	myb domain protein 56	(1 of 5) PTHR10641:SF473 - MYB TRANSCRIPTION FACTOR
MYB	Pv5-593.04G056600	Chr04	9683534	9685703	+	AT5G17800	AtMYB56,MYB56	myb domain protein 56	(1 of 5) PTHR10641//PTHR10641:SF473 - MYB-LIKE DNA-BINDING PROTEIN MYB // MYB TRANSCRIPTION FACTOR
MYB	Pv5-593.04G141900	Chr04	51870358	51873160	+	AT1G17950	ATMYB52,BW52,MYB52	myb domain protein 52	(1 of 1) PTHR10641:SF665 - MYB TRANSCRIPTION FACTOR
MYB	Pv5-593.04G174600	Chr04	55298818	55300223	-	0	0	0	(1 of 3) PTHR10641//PTHR10641:SF603 - MYB-LIKE DNA-BINDING PROTEIN MYB // SUBFAMILY NOT NAMED
MYB	Pv5-593.05G115200	Chr05	38548515	38549786	+	0	0	0	(1 of 2) PTHR10641//PTHR10641:SF657 - MYB-LIKE DNA-BINDING PROTEIN MYB // SUBFAMILY NOT NAMED
MYB	Pv5-593.05G117000	Chr05	38910148	38913583	-	AT2G32460	ATM1,ATMYB101,MYB101	myb domain protein 101	(1 of 1) PTHR10641//PTHR10641:SF571 - MYB-LIKE DNA-BINDING PROTEIN MYB // SUBFAMILY NOT NAMED
MYB	Pv5-593.06G068500	Chr06	21777801	21779328	+	AT5G56110	AtMYB103,ATMYB80,MS188,MYB103	myb domain protein 103	(1 of 1) PTHR10641//PTHR10641:SF653 - MYB-LIKE DNA-BINDING PROTEIN MYB // ATMYB103
MYB	Pv5-593.06G127600	Chr06	27651501	27653850	-	AT3G06490	AtMYB108,BOS1,MYB108	myb domain protein 108	(1 of 1) PTHR10641//PTHR10641:SF623 - MYB-LIKE DNA-BINDING PROTEIN MYB // MYB DOMAIN PROTEIN 78
MYB	Pv5-593.07G068700	Chr07	6828120	6830278	+	AT3G48920	AtMYB45,MYB45	myb domain protein 45	(1 of 2) PTHR10641//PTHR10641:SF563 - MYB-LIKE DNA-BINDING PROTEIN MYB // MYB TRANSCRIPTION FACTOR-RELATED
MYB	Pv5-593.07G068900	Chr07	6836928	6839364	+	0	0	0	(1 of 3) PTHR10641//PTHR10641:SF622 - MYB-LIKE DNA-BINDING PROTEIN MYB // SUBFAMILY NOT NAMED
MYB	Pv5-593.07G146800	Chr07	45026162	45028157	-	0	0	0	(1 of 1) PTHR10641//PTHR10641:SF544 - MYB-LIKE DNA-BINDING PROTEIN MYB // SUBFAMILY NOT NAMED
MYB	Pv5-593.07G191100	Chr07	51694184	51695305	-	0	0	0	(1 of 2) PTHR10641//PTHR10641:SF523 - MYB-LIKE DNA-BINDING PROTEIN MYB // SUBFAMILY NOT NAMED
MYB	Pv5-593.07G210100	Chr07	53793176	53794916	+	0	0	0	(1 of 2) PTHR10641:SF568 - ATMYB2
MYB	Pv5-593.07G210200	Chr07	53819610	53820726	+	AT2G47190	ATMYB2,MYB2	myb domain protein 2	(1 of 2) PTHR10641//PTHR10641:SF494 - MYB-LIKE DNA-BINDING PROTEIN MYB // TRANSCRIPTION FACTOR MYB108
MYB	Pv5-593.07G272300	Chr07	60284492	60286818	+	AT3G23250	ATMYB15,ATY19,MYB15	myb domain protein 15	(1 of 2) PTHR10641//PTHR10641:SF650 - MYB-LIKE DNA-BINDING PROTEIN MYB // SUBFAMILY NOT NAMED
MYB	Pv5-593.08G028800	Chr08	2492024	2493752	-	0	0	0	(1 of 1) PTHR10641:SF572 - MYB TRANSCRIPTION FACTOR
MYB	Pv5-593.08G039400	Chr08	3519344	3521460	-	AT1G66390	ATMYB90,MYB90,PAP2	myb domain protein 90	(1 of 7) PTHR10641//PTHR10641:SF526 - MYB-LIKE DNA-BINDING PROTEIN MYB // TRANSCRIPTION FACTOR MYB113-RELATED
MYB	Pv5-593.08G039500	Chr08	3544897	3547106	-	AT1G66390	ATMYB90,MYB90,PAP2	myb domain protein 90	(1 of 7) PTHR10641:SF526 - TRANSCRIPTION FACTOR MYB113-RELATED
MYB	Pv5-593.08G039600	Chr08	3563025	3565670	-	AT1G66390	ATMYB90,MYB90,PAP2	myb domain protein 90	(1 of 7) PTHR10641:SF526 - TRANSCRIPTION FACTOR MYB113-RELATED
MYB	Pv5-593.08G116200	Chr08	15853133	15856386	+	AT2G37630	AS1,ATMYB91,ATPHAN,MYB91	myb-like HTH transcriptional regulator family protein	(1 of 3) PTHR10641//PTHR10641:SF457 - MYB-LIKE DNA-BINDING PROTEIN MYB // TRANSCRIPTION FACTOR AS1
MYB	Pv5-593.08G152200	Chr08	40975090	40979645	+	0	0	0	(1 of 4) PTHR10641//PTHR10641:SF612 - MYB-LIKE DNA-BINDING PROTEIN MYB // MYB DOMAIN PROTEIN 119
MYB	Pv5-593.08G227800	Chr08	57837191	57839178	+	0	0	0	(1 of 1) PTHR10641//PTHR10641:SF562 - MYB-LIKE DNA-BINDING PROTEIN MYB // SUBFAMILY NOT NAMED
MYB	Pv5-593.08G230200	Chr08	58048270	58050592	+	AT1G66230	AtMYB20,MYB20	myb domain protein 20	(1 of 1) PTHR10641//PTHR10641:SF503 - MYB-LIKE DNA-BINDING PROTEIN MYB // SUBFAMILY NOT NAMED
MYB	Pv5-593.09G065600	Chr09	13029570	13031077	-	0	0	0	(1 of 2) PTHR10641//PTHR10641:SF611 - MYB-LIKE DNA-BINDING PROTEIN MYB // SUBFAMILY NOT NAMED
MYB	Pv5-593.09G109700	Chr09	18304965	18311809	+	AT4G32730	ATMYB3R-1,ATMYB3R1,MYB3R-1,MYB3R1,PC-MYB1	Homeodomain-like protein	(1 of 2) PTHR10641//PTHR10641:SF599 - MYB-LIKE DNA-BINDING PROTEIN MYB // MYB TRANSCRIPTION FACTOR-RELATED
MYB	Pv5-593.09G160300	Chr09	25724939	25726342	+	AT4G09460	AtMYB6,MYB6	myb domain protein 6	(1 of 1) PTHR10641:SF643 - MYB TRANSCRIPTION FACTOR-RELATED
MYB	Pv5-593.09G176700	Chr09	28179367	28181059	-	0	0	0	(1 of 2) PTHR10641//PTHR10641:SF466 - MYB-LIKE DNA-BINDING PROTEIN MYB // SUBFAMILY NOT NAMED
MYB	Pv5-593.09G185500	Chr09	29900056	29901697	-	0	0	0	(1 of 1) PTHR10641:SF649 - MYB TRANSCRIPTION FACTOR
MYB	Pv5-593.10G016500	Chr10	3395938	3398911	+	AT2G37630	AS1,ATMYB91,ATPHAN,MYB91	myb-like HTH transcriptional regulator family protein	(1 of 3) PTHR10641//PTHR10641:SF457 - MYB-LIKE DNA-BINDING PROTEIN MYB // TRANSCRIPTION FACTOR AS1
MYB	Pv5-593.10G018800	Chr10	3748845	3754271	+	AT3G09370	AtMYB3R3,MYB3R-3	myb domain protein 3r-3	(1 of 2) PTHR10641:SF492 - MYB-RELATED PROTEIN A
MYB	Pv5-593.10G132900	Chr10	43651755	43653229	-	0	0	0	(1 of 1) PTHR10641//PTHR10641:SF573 - MYB-LIKE DNA-BINDING PROTEIN MYB // SUBFAMILY NOT NAMED
MYB	Pv5-593.11G105500	Chr11	12618966	12619903	-	0	0	0	(1 of 2) PTHR10641//PTHR10641:SF657 - MYB-LIKE DNA-BINDING PROTEIN MYB // SUBFAMILY NOT NAMED
WD40	Pv5-593.01G191000	Chr01	48263542	48266364	-	0	0	0	(1 of 1) PTHR19919//PTHR19919:SF4 - WD REPEAT CONTAINING PROTEIN // SUBFAMILY NOT NAMED
WD40	Pv5-593.02G264200	Chr02	45299018	45304800	+	AT1G48870	0	Transducin/WD40 repeat-like superfamily protein	(1 of 1) KOG0283//KOG0286//KOG0316//KOG1446 - WD40 repeat-containing protein // G-protein beta subunit // Conserved WD40 repeat-containing protein // Histone H3 (Lys4) methyltransferase complex and RNA cleavage factor II complex, subunit SWD2
WD40	Pv5-593.04G013300	Chr04	3493572	3497977	-	AT3G27640	0	Transducin/WD40 repeat-like superfamily protein	(1 of 2) K11790 - denticleless (DTL, CDT2, DCAF2)
WD40	Pv5-593.07G036600	Chr07	3499717	3506077	-	0	0	0	(1 of 22) IPR001680//IPR015943//IPR017986 - WD40 repeat // WD40/YVTN repeat-like-containing domain // WD40-repeat-containing domain
WD40	Pv5-593.07G109300	Chr07	15451651	15456896	-	AT3G27640	0	Transducin/WD40 repeat-like superfamily protein	(1 of 2) K11790 - denticleless (DTL, CDT2, DCAF2)
WD40	Pv5-593.09G094500	Chr09	16345365	16352270	-	0	0	0	(1 of 3) PTHR22847//PTHR22847:SF499 - WD40 REPEAT PROTEIN // TOPLESS-RELATED PROTEIN 4
WD40	Pv5-593.09G183600	Chr09	29660272	29662451	-	AT5G50120	0	Transducin/WD40 repeat-like superfamily protein	(1 of 1) KOG0265//KOG0279//KOG0315//KOG0645 - U5 snRNP-specific protein-like factor and related proteins // G protein beta subunit-like protein // G-protein beta subunit-like protein (contains WD40 repeats) // WD40 repeat protein
WD40	Pv5-593.09G255200	Chr09	40106899	40118343	+	0	0	0	(1 of 3) PTHR22847//PTHR22847:SF424 - WD40 REPEAT PROTEIN // TOPLESS-RELATED PROTEIN 2-RELATED
WD40	Pv5-593.11G052400	Chr11	4806877	4809303	-	AT4G34380	0	Transducin/WD40 repeat-like superfamily protein	(1 of 2) PTHR22844//PTHR22844:SF145 - F-BOX AND WD40 DOMAIN PROTEIN // SUBFAMILY NOT NAMED
