# Supplementary material for: Seed coat transcriptomic profiling of 5-593, a genotype important for genetic studies of seed coat color and patterning in common bean (Phaseolus vulgaris L.)
Source: BMC Plant Biol. 2025 Mar 5;25:284. doi: 10.1186/s12870-025-06282-7 (PMC11881399; doi:10.1186/s12870-025-06282-7)
Supplement: Supplementary file 16 — Supplementary Material 16: List of pathway and regulatory genes involved in regulating flavonoid biosynthesis and expression pattern in the 5-593 genome [file 12870_2025_6282_MOESM16_ESM.xlsx]

## Sheet: Sheet1
Table S10. List of pathway and regulatory genes involed in regulating flavonoid biosynthesis and expression pattern in the 5-593 genome
5-593 Gene Id	Gene symbol	Category	Stage1_TPM_Means	Stage2_TPM_Means	Stage3_TPM_Means	Stage4_TPM_Means
Pv5-593.01G176600	PAL1	Phenylpropanoid	121.61	85.72	19.1	11.94
Pv5-593.01G176700	PAL1*	Phenylpropanoid	115.82	82.52	13.39	12.55
Pv5-593.08G239900	C4H	Phenylpropanoid	272.87	214.32	88.7	42.6
Pv5-593.11G084700	4CL	Phenylpropanoid	41.71	73.3	142.19	157.88
Pv5-593.01G081600	CHS	Early biosynthetic genes	278.82	267.43	98.91	48.45
Pv5-593.02G270000	CHI	Early biosynthetic genes	18.77	12.2	8.06	6.69
Pv5-593.07G008200	CHI*	Early biosynthetic genes	35.21	26.86	20.26	17.05
Pv5-593.03G256900	F3H	Early biosynthetic genes	810.77	647.51	269.51	166.8
Pv5-593.09G195000	F3'H	Early biosynthetic genes	23.48	18.74	8.38	4.58
Pv5-593.08G160900	FLS1	Early biosynthetic genes	1.16	0.14	0.25	2.08
Pv5-593.06G025800	F3'5'H	Early biosynthetic genes	905.29	975.98	777.42	622.56
Pv5-593.01G012600	DFR	Late biosynthetic genes	993.68	1082.54	417.35	203.93
Pv5-593.01G012700	DFR*	Late biosynthetic genes	161.45	112.93	59.72	33.62
Pv5-593.02G149400	ANS	Late biosynthetic genes	269.33	181.13	68.18	31.25
Pv5-593.07G100100	LAR	Late biosynthetic genes	105.36	37.22	1.58	0.84
Pv5-593.02G212800	ANR	Late biosynthetic genes	738.9	542.47	217.24	123.57
Pv5-593.08G190100	MATE	Late biosynthetic genes	22.7	12.22	3.35	3.11
Pv5-593.03G046200	UGT	Late biosynthetic genes	66.06	51.89	47.38	35.13
Pv5-593.08G254900	UGT*	Late biosynthetic genes	46.17	57.01	99.34	108.43
Pv5-593.03G127600	Z-MYB	Regulatory genes	47.37	41.4467	3.57395	6.77129
Pv5-593.07G170300	P-bHLH	Regulatory genes	25	13.5	3.00482	1.08933
Pv5-593.09G047300	T-WDR	Regulatory genes	12.1033	19.5267	2.18862	2.29123
Pv5-593.08G039400	MYB90	Regulatory genes	6.66	1.35	1.77495	0.35949
Pv5-593.08G039500	MYB90	Regulatory genes	0.773333	4.41333	0.311573	1.96649
Pv5-593.08G039600	MYB90	Regulatory genes	0.146667	9.46	0.0733333	2.05115
Pv5-593.06G121300	MYB12	Regulatory genes	147.99	134.263	6.59846	20.9221
Pv5-593.02G159700	CPC	Regulatory genes	2.78333	1.04667	0.224821	0.0983757
Pv5-593.02G090900	MYBL2	Regulatory genes	5.53667	3.31667	1.55805	0.28881
Pv5-593.02G078700	MYBD	Regulatory genes	103.7	209.567	13.8012	6.94266
Pv5-593.02G016100	AP2	Regulatory genes	27.49	59.4867	1.89033	2.72395
Pv5-593.09G122400	MYB4	Regulatory genes	19.32	12.9667	2.09409	0.902244
