# Supplementary material for: Seed coat transcriptomic profiling of 5-593, a genotype important for genetic studies of seed coat color and patterning in common bean (Phaseolus vulgaris L.)
Source: BMC Plant Biol. 2025 Mar 5;25:284. doi: 10.1186/s12870-025-06282-7 (PMC11881399; doi:10.1186/s12870-025-06282-7)
Supplement: Supplementary file 17 — Supplementary Material 17: List of differentially expressed genes, annotations, and expressions enriched in plant hormone signal transduction pathway in different seed coat stages in 5-593 [file 12870_2025_6282_MOESM17_ESM.xlsx]

## Sheet: Sheet1
Table S11. List of differentially expressed genes, annotations, and expressions enriched in plant hormone signal transduction pathway in different seed coat stages in 5-593.
Kegg Pathway: Plant hormone signal transduction (S1 vs. S4)
GeneID	Koid	Type	KO Name	KO Description	S1_1	S1_2	S1_3	S2_1	S2_2	S2_3	S3_1	S3_2	S3_3	S4_1	S4_2	S4_3
Pv5-593.02G181500	K13415	BR	BRI1	protein brassinosteroid insensitive 1	0.73	0.1	0.3	0.02	0.03	0.04	0	0.01	0	0.04	0.02	0.1
Pv5-593.09G140800	K13415	BR	BRI1	protein brassinosteroid insensitive 1	20.8	15.2	16.17	7.65	13.46	11.23	7.02	4.82	4.7	3.49	3.23	4.25
Pv5-593.02G201200	K13416	BR	BAK1	brassinosteroid insensitive 1-associated receptor kinase 1	6.07	8.25	7.18	1.63	3.6	4.12	0.75	0.24	0.37	0.18	0.53	0.39
Pv5-593.01G021600	K14499	BR	BKI1	BRI1 kinase inhibitor 1	8.09	7.56	6.26	7.81	10.01	8.16	7.85	14.59	15.43	13.93	13.7	15.15
Pv5-593.02G233200	K14502	BR	ASK6_7_9, BIN2	shaggy-related protein kinase (protein brassinosteroid insensitive 2)	10.8	16.31	14.45	51.5	17.4	17.22	17.12	88.19	96.72	26.51	80.55	83.55
Pv5-593.01G118800	K14431	SA	TGA	transcription factor TGA	31.66	29.44	24.94	44.28	40.19	36.53	60.79	59.34	60.69	68.71	65.03	65.57
Pv5-593.01G138800	K14431	SA	TGA	transcription factor TGA	7.81	7.82	11.56	8.64	5.69	5.48	10.99	2.41	3.32	4.19	2.77	1.62
Pv5-593.02G257100	K14431	SA	TGA	transcription factor TGA	4.3	10.15	7.25	10.29	13.42	12.65	11.02	30.76	35.03	28.99	36.48	34.33
Pv5-593.02G327500	K14431	SA	TGA	transcription factor TGA	3.51	3.61	4.4	8.43	3.66	5.77	5.07	13.75	6.1	18.84	13.71	9.23
Pv5-593.08G189000	K14508	SA	NPR1	regulatory protein NPR1	1.2	1.57	1.15	2.32	2.3	3.05	3.56	3.44	3.77	5.68	4.41	3.84
Pv5-593.01G121600	K14508	SA	NPR1	regulatory protein NPR1	2.14	6.87	3.74	3.93	6.68	5.32	1.87	0.78	0.87	0.27	0.63	0.35
Pv5-593.01G239600	K13946	AUX	AUX1, LAX	auxin influx carrier (AUX1 LAX family)	8.24	9.55	11.97	11.03	7.16	7.29	14.13	2.54	2.83	3.7	2.89	0.94
Pv5-593.02G304900	K14484	AUX	IAA	auxin-responsive protein IAA	8.92	14.69	11	12.88	9.25	12.83	21.19	30.76	35.98	45	37.49	34.75
Pv5-593.04G166900	K14484	AUX	IAA	auxin-responsive protein IAA	15.18	6.75	8.13	6.24	6.25	6.32	5.5	5.07	5.56	3.34	2.95	4.34
Pv5-593.05G175200	K14484	AUX	IAA	auxin-responsive protein IAA	46.48	15.36	20.03	16.03	12.4	12.66	7.1	2.98	3.82	3.38	2.35	3.27
Pv5-593.05G175300	K14484	AUX	IAA	auxin-responsive protein IAA	1035.11	627.27	666.38	609.71	532.15	553.46	455.53	256.77	298.52	349.03	325.34	336.19
Pv5-593.07G030600	K14484	AUX	IAA	auxin-responsive protein IAA	0.42	0.48	0.23	0.28	0.14	0.5	0.48	0.47	0.68	0.67	0.85	1.05
Pv5-593.07G106500	K14484	AUX	IAA	auxin-responsive protein IAA	15.34	3.64	4.69	4.03	3.9	4.68	1.94	1.49	1.46	1.67	0.52	1.47
Pv5-593.07G175500	K14484	AUX	IAA	auxin-responsive protein IAA	7.04	24.55	37.34	1.6	11.54	17.87	4.14	4.55	5.05	3.45	6.79	5.55
Pv5-593.01G201600	K14485	AUX	TIR1	transport inhibitor response 1	53.63	32.95	34.66	63.33	33.65	37.31	109.27	77.02	75.32	160.5	90.83	86.88
Pv5-593.01G008200	K14486	AUX	ARF	auxin response factor	62.34	60.97	52.08	93.02	66.18	59.69	135.34	137.14	134.97	182.66	144.6	129.97
Pv5-593.01G201000	K14486	AUX	ARF	auxin response factor	5.42	7.59	18.45	1.86	2.22	1.45	0.41	0.07	0.02	0.05	0.03	0.01
Pv5-593.02G275200	K14486	AUX	ARF	auxin response factor	52.53	41.76	43.13	15.61	26.07	29.63	18.66	12.71	12.86	12.87	13.92	13.45
Pv5-593.03G285300	K14486	AUX	ARF	auxin response factor	7.19	6.01	6.25	3.35	4.46	4.07	2.69	1.59	1.59	1.38	1.61	1.14
Pv5-593.06G120800	K14486	AUX	ARF	auxin response factor	10.83	4.95	3.66	2.41	2.68	3.39	2.37	1.24	1.38	1.54	1.02	1.4
Pv5-593.01G146100	K14487	AUX	GH3	auxin responsive GH3 gene family	12.8	14.47	12.93	12.75	14.72	11.06	10.76	7.7	6.95	7.09	5.63	5.29
Pv5-593.02G013700	K14487	AUX	GH3	auxin responsive GH3 gene family	1.45	0.6	1.6	0.3	0.16	0.31	0.25	0.03	0	0.13	0.08	0.07
Pv5-593.05G090500	K14487	AUX	GH3	auxin responsive GH3 gene family	6.86	0.86	1.44	2.13	1.93	1.65	13	2.07	2.94	42.95	5.93	6.27
Pv5-593.11G150800	K14487	AUX	GH3	auxin responsive GH3 gene family	2.99	0.78	1.06	0.2	0.25	0.22	0.31	0.21	0.04	0.92	0.32	0.27
Pv5-593.01G177800	K14488	AUX	SAUR	SAUR family protein	3.39	1.36	2.78	0.35	1.04	2.13	0	0.1	0.05	0	0.17	0
Pv5-593.02G270200	K14488	AUX	SAUR	SAUR family protein	16.69	10.18	16.11	16.41	8.72	6.25	28.24	30.26	30.44	44.79	43.98	48.49
Pv5-593.02G277500	K14488	AUX	SAUR	SAUR family protein	0	1.88	2.52	0	0.57	3.53	0	0.05	0.08	0	0.05	0.06
Pv5-593.02G297300	K14488	AUX	SAUR	SAUR family protein	13.22	2.79	5.81	18.28	3.92	2.09	27.83	15	17.61	25.2	17.13	15.69
Pv5-593.03G123400	K14488	AUX	SAUR	SAUR family protein	9.59	12.86	11.22	5.38	10.83	13.43	4.89	7.03	6.36	1.78	4.77	4.03
Pv5-593.07G217800	K14488	AUX	SAUR	SAUR family protein	10.07	35.32	24.01	12.9	31.61	50.08	4.32	16.47	20.08	2.58	17.28	14.95
Pv5-593.07G225500	K14488	AUX	SAUR	SAUR family protein	0.03	3.77	1.74	0.04	1.89	1.4	0.49	0.07	0.18	0.03	0.39	0.11
Pv5-593.08G187300	K14488	AUX	SAUR	SAUR family protein	1.83	2.31	3.14	3.7	2.49	2.05	2.05	0.88	0.52	0.43	0.33	0
Pv5-593.09G005100	K14488	AUX	SAUR	SAUR family protein	0	0.52	0.67	0	0.36	0.31	0	0.03	0.11	0	0.03	0.04
Pv5-593.09G018500	K14488	AUX	SAUR	SAUR family protein	0.31	0.47	0.39	0	0.37	0.72	0	0.11	0.09	0	0.14	0.14
Pv5-593.09G052300	K14488	AUX	SAUR	SAUR family protein	84.79	310.02	258.62	203.69	363.59	465.75	199.77	423.87	321.42	351.22	459.09	341.18
Pv5-593.10G119700	K14488	AUX	SAUR	SAUR family protein	1.13	0.64	1.08	2.6	1.8	1.82	3.91	8.58	10.99	8.07	9.51	10.1
Pv5-593.10G129500	K14488	AUX	SAUR	SAUR family protein	0.09	0.09	0	1.18	0.63	0.11	0.66	5.17	3.03	2.6	2.91	2.24
Pv5-593.11G037400	K14488	AUX	SAUR	SAUR family protein	0.56	0.25	0.34	0.45	0.07	0.09	0.06	0	0	0.03	0	0
Pv5-593.11G038000	K14488	AUX	SAUR	SAUR family protein	0.64	0.14	0.22	0.22	0.09	0.33	0.99	0.54	0.39	1.34	0.78	0.66
Pv5-593.11G038300	K14488	AUX	SAUR	SAUR family protein	37.89	5.55	8.66	49.84	14.9	8.13	49.92	23.52	28.01	41.76	24.62	24.58
Pv5-593.11G039800	K14488	AUX	SAUR	SAUR family protein	3.93	1.21	2.02	0.48	1.27	1.58	0.85	0.55	0.14	0.12	0.46	0.34
Pv5-593.11G168100	K14488	AUX	SAUR	SAUR family protein	22.14	14.36	21.34	16.76	17.98	12.03	10.44	14.89	11.96	4.02	9.9	9.47
Pv5-593.03G287000	K14432	ABA	ABF	ABA responsive element binding factor	38.56	27.48	29.39	36.16	22.83	24.89	46.96	44.22	50.71	49.55	89.06	82.78
Pv5-593.04G050900	K14432	ABA	ABF	ABA responsive element binding factor	0.63	0.87	1.09	0.39	0.59	0.4	0.51	0.33	0.13	0.07	0.38	0.33
Pv5-593.05G011900	K14432	ABA	ABF	ABA responsive element binding factor	0.98	1.15	1.5	1.24	0.55	0.73	0.62	0.21	0.2	0.14	0.13	0.08
Pv5-593.05G125700	K14432	ABA	ABF	ABA responsive element binding factor	9.23	7.64	7.79	4.03	6.03	4.76	2.69	2.6	2.12	2.64	3.81	4.43
Pv5-593.08G163600	K14432	ABA	ABF	ABA responsive element binding factor	0.51	0.26	0.12	1.12	0.53	0.77	0.77	1.39	1.1	1.17	1.96	1.17
Pv5-593.01G244300	K14496	ABA	PYL	abscisic acid receptor PYR/PYL family	0.38	0.26	0.24	1.33	0.56	1.08	0.87	1.01	0.7	1.18	0.54	0.71
Pv5-593.03G280500	K14496	ABA	PYL	abscisic acid receptor PYR/PYL family	11.92	7.82	7.56	9.73	7.52	8.1	7.77	4.42	3.52	4.21	3.7	4.33
Pv5-593.06G183300	K14496	ABA	PYL	abscisic acid receptor PYR/PYL family	0.36	0.15	0.1	0.51	0.15	0.1	0.39	0.27	0.31	1.89	0.42	4.17
Pv5-593.08G213400	K14496	ABA	PYL	abscisic acid receptor PYR/PYL family	9.16	7.51	4.58	24.12	16.87	16.74	27.83	22.96	18.29	27.48	10.23	12.3
Pv5-593.09G080800	K14496	ABA	PYL	abscisic acid receptor PYR/PYL family	13.12	12.94	10.2	33.65	16.98	20.82	64.71	71	68.65	104.05	83.39	69.23
Pv5-593.10G067200	K14496	ABA	PYL	abscisic acid receptor PYR/PYL family	4.3	5.25	7.78	11.81	10.04	8.17	19.76	32.36	27.7	36.02	24.05	28
Pv5-593.02G160000	K14497	ABA	PP2C	protein phosphatase 2C	6.93	1.66	1.06	4.24	1.01	1.97	3.41	2.58	4.52	9.6	3.16	39.36
Pv5-593.09G232000	K14497	ABA	PP2C	protein phosphatase 2C	3.11	2.76	3.37	0.93	0.88	1.17	0.63	0.5	0.91	0.78	0.78	1.79
Pv5-593.02G002100	K14498	ABA	SNRK2	serine/threonine-protein kinase SRK2	54.52	68.76	64.8	45.3	56.96	59.37	32.93	31.77	35.71	19.88	22.17	21.98
Pv5-593.03G012400	K14498	ABA	SNRK2	serine/threonine-protein kinase SRK2	34.31	34.36	32.1	50.04	45.79	42.68	57.06	70.66	73.27	76.75	79.11	71.52
Pv5-593.03G221600	K14498	ABA	SNRK2	serine/threonine-protein kinase SRK2	31.71	64.84	48.81	84.41	64.79	75.51	124.72	201.83	211.35	245.73	248.64	209.31
Pv5-593.03G242400	K14498	ABA	SNRK2	serine/threonine-protein kinase SRK2	10.21	8.46	9.51	12.4	11.25	10.43	13.3	15.67	15.58	18.46	18.05	18.13
Pv5-593.03G288800	K14498	ABA	SNRK2	serine/threonine-protein kinase SRK2	0.27	0.12	0	0.24	0.07	0.04	0.16	0.06	0.07	0.78	0.09	3.1
Pv5-593.02G255000	K14498	ABA	SNRK2	serine/threonine-protein kinase SRK2	69.68	58.82	45.8	93.94	94.14	90.68	178.3	181	199.01	198.5	212.84	182.74
Pv5-593.02G320200	K14489	CTK	AHK2_3_4	arabidopsis histidine kinase 2/3/4 (cytokinin receptor)	10.45	5.82	5.88	4.22	4.64	4.32	5.21	3.12	2.83	3.6	2.55	1.86
Pv5-593.03G100100	K14490	CTK	AHP	histidine-containing phosphotransfer peotein	7.71	4.26	4.9	8.85	6.31	6.7	9.94	21.85	25.53	25.16	31.09	33.64
Pv5-593.07G167000	K14490	CTK	AHP	histidine-containing phosphotransfer peotein	14.5	19.47	18.38	25.38	25.27	28.95	27.93	33.4	35.59	33.11	35.17	35.12
Pv5-593.07G181700	K14490	CTK	AHP	histidine-containing phosphotransfer peotein	2.63	1.1	0.8	0.7	0.85	1.01	0.53	0.2	0.05	0.26	0.5	0.32
Pv5-593.09G114900	K14490	CTK	AHP	histidine-containing phosphotransfer peotein	3.99	6.85	6.3	0.13	4.91	3.79	0.1	0.04	0	0	0.04	0.14
Pv5-593.03G154000	K14491	CTK	ARR-B	two-component response regulator ARR-B family	0.59	0.23	0.44	0.1	0.23	0.15	0.09	0.03	0.02	0	0	0
Pv5-593.03G191500	K14492	CTK	ARR-A	two-component response regulator ARR-A family	7.62	14.4	10.49	16.89	17.94	18.76	16.82	25.39	24.2	25.12	27.16	26.7
Pv5-593.03G191700	K14492	CTK	ARR-A	two-component response regulator ARR-A family	3.34	3.26	3.6	4.66	4.34	5.16	6.44	8.29	9.52	6.32	7.48	10.5
Pv5-593.09G046000	K14492	CTK	ARR-A	two-component response regulator ARR-A family	2.13	0.91	1.02	1.34	1.26	0.64	1.65	0.62	0.22	0.72	0.55	0.34
Pv5-593.09G184500	K14492	CTK	ARR-A	two-component response regulator ARR-A family	2.21	5.12	4.84	0.84	4.49	7.65	0.6	2	1.05	0.46	3.37	3.06
Pv5-593.01G025300	K14505	CTK	CYCD3	cyclin D3, plant	6.91	1.22	3.41	0.15	0.25	0.28	0.03	0.02	0	0.06	0	0.08
Pv5-593.09G071400	K14505	CTK	CYCD3	cyclin D3, plant	7.88	5.54	11.73	2.06	2.98	2.59	1.22	0.31	0.49	1.02	0.33	1.43
Pv5-593.03G235600	K14505	CTK	CYCD3	cyclin D3, plant	7.62	3.5	4.65	2.18	3.11	2.21	1.64	1.2	1.29	1.4	1.02	2.41
Pv5-593.07G036900	K14505	CTK	CYCD3	cyclin D3, plant	11.53	9.53	12.69	0.55	3.41	1.88	1.05	0.12	0.06	0.25	0.37	0.57
Pv5-593.02G285400	K14512	ET	MPK6	mitogen-activated protein kinase 6	1.12	0.73	1.76	0.35	0.43	0.24	0.12	0.09	0.02	0.26	0.12	0.3
Pv5-593.07G164400	K14512	ET	MPK6	mitogen-activated protein kinase 6	0.62	0.41	0.75	0.4	0.84	1.14	1.89	1.99	3.14	2.24	2.91	4.35
Pv5-593.11G073200	K14512	ET	MPK6	mitogen-activated protein kinase 6	5.35	4.39	6.03	2.62	3.07	2.83	2.56	2.28	2.18	1.51	2.49	2.42
Pv5-593.01G249100	K14514	ET	EIN3	ethylene-insensitive protein 3	0.38	0.2	0.15	0.32	0.17	0.35	0.91	0.69	0.51	0.66	0.38	1.03
Pv5-593.02G247700	K14514	ET	EIN3	ethylene-insensitive protein 3	0.36	0.14	0.3	1.05	0.29	0.19	1.82	0.2	0.23	1.27	0.61	3.29
Pv5-593.06G017100	K14514	ET	EIN3	ethylene-insensitive protein 3	101.28	83.13	74.57	139.96	105.7	91.83	177.87	197.12	188.69	245.1	216.5	194.09
Pv5-593.06G017200	K14514	ET	EIN3	ethylene-insensitive protein 3	96.32	77.39	69.89	123.09	99.27	87.29	161.2	162.32	160.38	208.45	172.59	154.32
Pv5-593.08G200300	K14514	ET	EIN3	ethylene-insensitive protein 3	117.4	103.82	96.27	148.94	135.16	124.86	211.67	226.09	204.81	290.77	251.9	214.59
Pv5-593.01G159100	K14516	ET	ERF1	ethylene-responsive transcription factor 1	0.8	0.11	0.27	0.18	0.11	0.45	0.03	0	0	0	0.03	0
Pv5-593.07G128600	K14516	ET	ERF1	ethylene-responsive transcription factor 1	0.18	0.45	0.4	0.39	0.54	0.27	0.72	1.15	0.8	0.95	1.99	1.06
Pv5-593.02G056100	K14517	ET	ERF2	ethylene-responsive transcription factor 2	5.18	18.61	15.23	10.39	30.7	32.17	8.36	55.47	45.89	12.44	77.88	55.69
Pv5-593.03G219600	K14517	ET	ERF2	ethylene-responsive transcription factor 2	2.16	5.78	4.95	4.46	10.58	9.81	4.45	21.6	20.94	4.95	33.85	30.49
Pv5-593.01G217700	K12126	GA	PIF3	phytochrome-interacting factor 3	8.63	4.33	4.4	16.75	9.38	8.58	18.91	18.88	15.83	16.72	11.07	13.31
Pv5-593.04G074700	K14493	GA	GID1	gibberellin receptor GID1	12.9	4.31	6.71	7.93	6.31	6.1	4.31	4.12	4.61	2.08	2.76	1.71
Pv5-593.04G074800	K14493	GA	GID1	gibberellin receptor GID1	15.46	16.85	18.23	11.67	16.24	14.85	6.32	8.16	8.56	3.36	6.92	7.22
Pv5-593.04G074900	K14493	GA	GID1	gibberellin receptor GID1	8.1	8.34	9.88	6.11	7.03	6.16	1.33	2.16	2.73	0.08	1.67	0.85
Pv5-593.01G145100	K14493	GA	GID1	gibberellin receptor GID1	6.55	13.7	14.94	10.87	18.1	14.95	14.88	21.39	26.22	26.17	45.77	39.38
Pv5-593.07G166700	K14493	GA	GID1	gibberellin receptor GID1	3.5	1.39	1.65	2.9	1.6	1.66	4.66	2.95	3.11	7.51	3.24	3.46
Pv5-593.07G181900	K14493	GA	GID1	gibberellin receptor GID1	33.69	37.13	34.21	40.88	46.04	50.34	62.11	72.89	65.15	71.43	80.4	65.96
Pv5-593.01G212100	K14494	GA	DELLA	DELLA protein	0.06	0.22	0.34	0.13	0.2	0.12	0.48	0.09	0.05	0	0.04	0.04
Pv5-593.10G120100	K13422	JA	MYC2	transcription factor MYC2	4.13	2.83	3.09	11.6	8.4	5.54	16.67	16.54	12.79	17.43	16.63	11.81
Pv5-593.02G001900	K13464	JA	JAZ	jasmonate ZIM domain-containing protein	22.73	19.8	14.71	11.6	16.89	29.77	29.97	56.35	52.12	24.71	124.4	92.05
Pv5-593.03G021300	K13464	JA	JAZ	jasmonate ZIM domain-containing protein	21.68	10.77	10.26	29.1	17.26	15.4	38.83	22.87	27.52	42.55	22.38	21.89
Pv5-593.03G124800	K13464	JA	JAZ	jasmonate ZIM domain-containing protein	3.1	12	10.35	1.23	8.08	15.54	2.05	3.85	3.42	0.47	7.43	4.6
Pv5-593.04G146700	K13464	JA	JAZ	jasmonate ZIM domain-containing protein	8.76	3.13	3.79	4.24	4.22	2.41	3.36	1.56	2.22	1.49	1.49	1.37
